# Supplementary material for: Comprehensive safety assessment of donepezil: pharmacovigilance analysis based on the FDA adverse event reporting system
Source: Front Neurol. 2025 Dec 10;16:1655216. doi: 10.3389/fneur.2025.1655216 (PMC12728744; doi:10.3389/fneur.2025.1655216)
Supplement: Supplementary file 1 [file Table_1.XLSX]

## Sheet: Sheet 1
PT	a	b	c	d	ROR(95%Cl)	PRR(卡方值)	EBGM(EBGM05)	IC(IC025)
BRADYCARDIA	739	25381	48309	54180172	32.65 ( 30.34 - 35.15 )	31.76 ( 21703.29 )	31.3 ( 29.42 )	4.97 ( 4.86 )
VOMITING	514	25606	417295	53811186	2.59 ( 2.37 - 2.82 )	2.56 ( 490.6 )	2.56 ( 2.38 )	1.35 ( 1.23 )
SYNCOPE	511	25609	90855	54137626	11.89 ( 10.89 - 12.98 )	11.68 ( 4969.11 )	11.62 ( 10.79 )	3.54 ( 3.41 )
FALL	491	25629	300348	53928133	3.44 ( 3.15 - 3.76 )	3.39 ( 832.38 )	3.39 ( 3.15 )	1.76 ( 1.63 )
DIARRHOEA	483	25637	572328	53656153	1.77 ( 1.61 - 1.93 )	1.75 ( 157.46 )	1.75 ( 1.62 )	0.81 ( 0.68 )
CONFUSIONAL STATE	434	25686	147000	54081481	6.22 ( 5.65 - 6.84 )	6.13 ( 1862.6 )	6.11 ( 5.65 )	2.61 ( 2.47 )
DIZZINESS	427	25693	449265	53779216	1.99 ( 1.81 - 2.19 )	1.97 ( 206.49 )	1.97 ( 1.82 )	0.98 ( 0.84 )
NAUSEA	426	25694	706641	53521840	1.26 ( 1.14 - 1.38 )	1.25 ( 21.82 )	1.25 ( 1.16 )	0.32 ( 0.18 )
DRUG INTERACTION	419	25701	143915	54084566	6.13 ( 5.56 - 6.75 )	6.04 ( 1763.55 )	6.03 ( 5.56 )	2.59 ( 2.45 )
DECREASED APPETITE	325	25795	204993	54023488	3.32 ( 2.98 - 3.7 )	3.29 ( 519.63 )	3.29 ( 3 )	1.72 ( 1.56 )
AGITATION	277	25843	67544	54160937	8.59 ( 7.63 - 9.68 )	8.51 ( 1831.77 )	8.48 ( 7.68 )	3.08 ( 2.91 )
ELECTROCARDIOGRAM QT PROLONGED	264	25856	31846	54196635	17.38 ( 15.38 - 19.63 )	17.21 ( 4000.24 )	17.08 ( 15.42 )	4.09 ( 3.92 )
SOMNOLENCE	235	25885	181426	54047055	2.7 ( 2.38 - 3.08 )	2.69 ( 249.86 )	2.69 ( 2.41 )	1.43 ( 1.24 )
HALLUCINATION	229	25891	66486	54161995	7.21 ( 6.32 - 8.21 )	7.15 ( 1208.9 )	7.13 ( 6.39 )	2.83 ( 2.64 )
AGGRESSION	222	25898	46162	54182319	10.06 ( 8.81 - 11.49 )	9.98 ( 1787.71 )	9.94 ( 8.9 )	3.31 ( 3.12 )
DELIRIUM	219	25901	30418	54198063	15.07 ( 13.18 - 17.22 )	14.95 ( 2831.37 )	14.85 ( 13.28 )	3.89 ( 3.7 )
SINUS BRADYCARDIA	219	25901	8658	54219823	52.95 ( 46.28 - 60.58 )	52.51 ( 10795.63 )	51.24 ( 45.78 )	5.68 ( 5.48 )
DRUG INEFFECTIVE	210	25910	1185830	53042651	0.36 ( 0.32 - 0.42 )	0.37 ( 233.45 )	0.37 ( 0.33 )	-1.44 ( -1.64 )
HYPOTENSION	210	25910	181310	54047171	2.42 ( 2.11 - 2.77 )	2.4 ( 172.69 )	2.4 ( 2.14 )	1.26 ( 1.07 )
LOSS OF CONSCIOUSNESS	198	25922	116263	54112218	3.56 ( 3.09 - 4.09 )	3.54 ( 360.23 )	3.53 ( 3.14 )	1.82 ( 1.61 )
CONDITION AGGRAVATED	194	25926	261547	53966934	1.54 ( 1.34 - 1.78 )	1.54 ( 36.88 )	1.54 ( 1.37 )	0.62 ( 0.42 )
FATIGUE	194	25926	696690	53531791	0.57 ( 0.5 - 0.66 )	0.58 ( 60.49 )	0.58 ( 0.51 )	-0.79 ( -1 )
INSOMNIA	189	25931	243564	53984917	1.62 ( 1.4 - 1.86 )	1.61 ( 43.96 )	1.61 ( 1.43 )	0.69 ( 0.48 )
HEADACHE	185	25935	566562	53661919	0.68 ( 0.58 - 0.78 )	0.68 ( 28.6 )	0.68 ( 0.6 )	-0.56 ( -0.77 )
TREMOR	184	25936	151876	54076605	2.53 ( 2.18 - 2.92 )	2.52 ( 168.23 )	2.51 ( 2.23 )	1.33 ( 1.12 )
ASTHENIA	172	25948	340222	53888259	1.05 ( 0.9 - 1.22 )	1.05 ( 0.41 )	1.05 ( 0.93 )	0.07 ( -0.15 )
TOXICITY TO VARIOUS AGENTS	168	25952	147205	54081276	2.38 ( 2.04 - 2.77 )	2.37 ( 133.18 )	2.37 ( 2.09 )	1.24 ( 1.02 )
MALAISE	166	25954	402875	53825606	0.85 ( 0.73 - 1 )	0.86 ( 4.08 )	0.86 ( 0.75 )	-0.23 ( -0.45 )
COGNITIVE DISORDER	162	25958	41547	54186934	8.14 ( 6.97 - 9.5 )	8.1 ( 1004.3 )	8.07 ( 7.09 )	3.01 ( 2.79 )
NIGHTMARE	158	25962	31705	54196776	10.4 ( 8.89 - 12.17 )	10.35 ( 1328.15 )	10.3 ( 9.03 )	3.36 ( 3.13 )
MANIA	143	25977	14894	54213587	20.04 ( 16.99 - 23.64 )	19.93 ( 2547.88 )	19.75 ( 17.2 )	4.3 ( 4.06 )
WEIGHT DECREASED	136	25984	252205	53976276	1.12 ( 0.95 - 1.33 )	1.12 ( 1.74 )	1.12 ( 0.97 )	0.16 ( -0.08 )
OFF LABEL USE	135	25985	743724	53484757	0.37 ( 0.32 - 0.44 )	0.38 ( 141.01 )	0.38 ( 0.33 )	-1.41 ( -1.66 )
HYPERHIDROSIS	133	25987	118103	54110378	2.34 ( 1.98 - 2.78 )	2.34 ( 101.95 )	2.34 ( 2.03 )	1.22 ( 0.97 )
OVERDOSE	129	25991	201429	54027052	1.33 ( 1.12 - 1.58 )	1.33 ( 10.57 )	1.33 ( 1.15 )	0.41 ( 0.16 )
DEPRESSED LEVEL OF CONSCIOUSNESS	129	25991	35939	54192542	7.48 ( 6.29 - 8.9 )	7.45 ( 718.53 )	7.43 ( 6.43 )	2.89 ( 2.64 )
DEHYDRATION	126	25994	121317	54107164	2.16 ( 1.81 - 2.58 )	2.16 ( 78.22 )	2.16 ( 1.86 )	1.11 ( 0.85 )
RHABDOMYOLYSIS	125	25995	37188	54191293	7.01 ( 5.88 - 8.36 )	6.98 ( 638.52 )	6.96 ( 6.01 )	2.8 ( 2.54 )
DEMENTIA	121	25999	24052	54204429	10.49 ( 8.77 - 12.54 )	10.44 ( 1028.66 )	10.4 ( 8.95 )	3.38 ( 3.12 )
DYSPNOEA	119	26001	510808	53717673	0.48 ( 0.4 - 0.58 )	0.48 ( 66.2 )	0.48 ( 0.42 )	-1.05 ( -1.31 )
PLEUROTHOTONUS	118	26002	740	54227741	332.56 ( 273.73 - 404.02 )	331.06 ( 33489.62 )	285.67 ( 242.73 )	8.16 ( 7.88 )
DELUSION	114	26006	13813	54214668	17.21 ( 14.3 - 20.7 )	17.13 ( 1718.25 )	17 ( 14.57 )	4.09 ( 3.82 )
LETHARGY	114	26006	52406	54176075	4.53 ( 3.77 - 5.45 )	4.52 ( 311.72 )	4.51 ( 3.86 )	2.17 ( 1.9 )
ABNORMAL BEHAVIOUR	113	26007	37394	54191087	6.3 ( 5.23 - 7.58 )	6.27 ( 499.79 )	6.26 ( 5.36 )	2.65 ( 2.37 )
SEIZURE	113	26007	99450	54129031	2.36 ( 1.97 - 2.85 )	2.36 ( 88.53 )	2.36 ( 2.02 )	1.24 ( 0.97 )
TORSADE DE POINTES	113	26007	7001	54221480	33.65 ( 27.93 - 40.54 )	33.51 ( 3507.84 )	32.99 ( 28.23 )	5.04 ( 4.77 )
DISORIENTATION	109	26011	36625	54191856	6.2 ( 5.14 - 7.49 )	6.18 ( 472.04 )	6.16 ( 5.26 )	2.62 ( 2.35 )
ATRIAL FIBRILLATION	109	26011	88434	54140047	2.57 ( 2.13 - 3.1 )	2.56 ( 103.56 )	2.56 ( 2.18 )	1.35 ( 1.08 )
GAIT DISTURBANCE	105	26015	175943	54052538	1.24 ( 1.02 - 1.5 )	1.24 ( 4.85 )	1.24 ( 1.06 )	0.31 ( 0.03 )
MUSCLE SPASMS	105	26015	166874	54061607	1.31 ( 1.08 - 1.58 )	1.31 ( 7.56 )	1.31 ( 1.11 )	0.39 ( 0.1 )
MEDICATION ERROR	105	26015	49491	54178990	4.42 ( 3.65 - 5.35 )	4.4 ( 276 )	4.4 ( 3.75 )	2.14 ( 1.86 )
NEUROLEPTIC MALIGNANT SYNDROME	101	26019	10605	54217876	19.85 ( 16.31 - 24.15 )	19.77 ( 1783.52 )	19.6 ( 16.63 )	4.29 ( 4 )
DEATH	101	26019	766841	53461640	0.27 ( 0.22 - 0.33 )	0.27 ( 197.75 )	0.27 ( 0.23 )	-1.87 ( -2.16 )
CIRCULATORY COLLAPSE	100	26020	15766	54212715	13.22 ( 10.85 - 16.09 )	13.17 ( 1117.67 )	13.09 ( 11.1 )	3.71 ( 3.42 )
CARDIAC ARREST	99	26021	75482	54152999	2.73 ( 2.24 - 3.33 )	2.72 ( 107.94 )	2.72 ( 2.31 )	1.44 ( 1.15 )
ANXIETY	99	26021	261115	53967366	0.79 ( 0.65 - 0.96 )	0.79 ( 5.72 )	0.79 ( 0.67 )	-0.35 ( -0.63 )
URINARY INCONTINENCE	99	26021	26968	54201513	7.65 ( 6.27 - 9.32 )	7.62 ( 567.72 )	7.6 ( 6.44 )	2.93 ( 2.64 )
ABDOMINAL PAIN	94	26026	208675	54019806	0.93 ( 0.76 - 1.14 )	0.94 ( 0.42 )	0.94 ( 0.79 )	-0.1 ( -0.39 )
ACCIDENTAL OVERDOSE	92	26028	31364	54197117	6.11 ( 4.98 - 7.5 )	6.09 ( 390.46 )	6.08 ( 5.12 )	2.6 ( 2.3 )
UNRESPONSIVE TO STIMULI	91	26029	22886	54205595	8.28 ( 6.74 - 10.18 )	8.26 ( 578.19 )	8.23 ( 6.92 )	3.04 ( 2.74 )
MEMORY IMPAIRMENT	90	26030	125344	54103137	1.49 ( 1.21 - 1.84 )	1.49 ( 14.56 )	1.49 ( 1.25 )	0.58 ( 0.27 )
HALLUCINATION, VISUAL	88	26032	18266	54210215	10.03 ( 8.13 - 12.37 )	10 ( 709.81 )	9.96 ( 8.36 )	3.32 ( 3.01 )
RESTLESSNESS	87	26033	33410	54195071	5.42 ( 4.39 - 6.69 )	5.41 ( 311.82 )	5.39 ( 4.52 )	2.43 ( 2.12 )
DEPRESSION	86	26034	211325	54017156	0.84 ( 0.68 - 1.04 )	0.84 ( 2.46 )	0.84 ( 0.71 )	-0.24 ( -0.55 )
GASTROINTESTINAL HAEMORRHAGE	84	26036	78681	54149800	2.22 ( 1.79 - 2.75 )	2.22 ( 56.1 )	2.22 ( 1.85 )	1.15 ( 0.83 )
RASH	82	26038	381716	53846765	0.44 ( 0.36 - 0.55 )	0.45 ( 56.82 )	0.45 ( 0.37 )	-1.16 ( -1.48 )
HYPOKALAEMIA	82	26038	41210	54187271	4.14 ( 3.33 - 5.14 )	4.13 ( 194.36 )	4.12 ( 3.44 )	2.04 ( 1.73 )
PARKINSONISM	82	26038	8425	54220056	20.27 ( 16.3 - 25.2 )	20.21 ( 1482.82 )	20.02 ( 16.69 )	4.32 ( 4 )
MYOCLONUS	81	26039	10678	54217803	15.79 ( 12.69 - 19.66 )	15.75 ( 1110.6 )	15.64 ( 13.02 )	3.97 ( 3.65 )
COMPLETED SUICIDE	80	26040	76806	54151675	2.17 ( 1.74 - 2.7 )	2.16 ( 50.01 )	2.16 ( 1.8 )	1.11 ( 0.79 )
DEMENTIA ALZHEIMER'S TYPE	79	26041	8361	54220120	19.67 ( 15.76 - 24.56 )	19.62 ( 1382.89 )	19.44 ( 16.15 )	4.28 ( 3.96 )
ATRIOVENTRICULAR BLOCK FIRST DEGREE	78	26042	4049	54224432	40.11 ( 32.05 - 50.2 )	39.99 ( 2909.7 )	39.26 ( 32.54 )	5.29 ( 4.97 )
ALTERED STATE OF CONSCIOUSNESS	77	26043	18767	54209714	8.54 ( 6.83 - 10.69 )	8.52 ( 509.03 )	8.49 ( 7.04 )	3.09 ( 2.76 )
FEELING ABNORMAL	76	26044	222701	54005780	0.71 ( 0.56 - 0.89 )	0.71 ( 9.15 )	0.71 ( 0.59 )	-0.5 ( -0.83 )
ABDOMINAL PAIN UPPER	75	26045	182961	54045520	0.85 ( 0.68 - 1.07 )	0.85 ( 1.96 )	0.85 ( 0.7 )	-0.23 ( -0.56 )
IRRITABILITY	75	26045	55250	54173231	2.82 ( 2.25 - 3.54 )	2.82 ( 87.95 )	2.82 ( 2.33 )	1.49 ( 1.16 )
PNEUMONIA	75	26045	287378	53941103	0.54 ( 0.43 - 0.68 )	0.54 ( 29.2 )	0.54 ( 0.45 )	-0.88 ( -1.22 )
DYSKINESIA	74	26046	36927	54191554	4.17 ( 3.32 - 5.24 )	4.16 ( 177.43 )	4.15 ( 3.43 )	2.05 ( 1.72 )
HYPERTENSION	74	26046	191334	54037147	0.8 ( 0.64 - 1.01 )	0.8 ( 3.59 )	0.8 ( 0.66 )	-0.32 ( -0.65 )
ATRIOVENTRICULAR BLOCK COMPLETE	72	26048	5954	54222527	25.17 ( 19.95 - 31.77 )	25.11 ( 1646.77 )	24.82 ( 20.43 )	4.63 ( 4.29 )
SPEECH DISORDER	71	26049	47892	54180589	3.08 ( 2.44 - 3.89 )	3.08 ( 99.54 )	3.07 ( 2.53 )	1.62 ( 1.28 )
SLEEP DISORDER	71	26049	61431	54167050	2.4 ( 1.9 - 3.03 )	2.4 ( 57.95 )	2.4 ( 1.97 )	1.26 ( 0.92 )
CHOLINERGIC SYNDROME	70	26050	497	54227984	293.2 ( 228.22 - 376.66 )	292.41 ( 17819.53 )	256.44 ( 207.94 )	8 ( 7.64 )
MOBILITY DECREASED	70	26050	64237	54164244	2.27 ( 1.79 - 2.87 )	2.26 ( 49.31 )	2.26 ( 1.86 )	1.18 ( 0.83 )
EXTRAPYRAMIDAL DISORDER	70	26050	23833	54204648	6.11 ( 4.83 - 7.73 )	6.1 ( 297.58 )	6.08 ( 5 )	2.6 ( 2.26 )
CHEST PAIN	70	26050	169943	54058538	0.85 ( 0.68 - 1.08 )	0.86 ( 1.72 )	0.86 ( 0.7 )	-0.23 ( -0.57 )
ABDOMINAL DISCOMFORT	69	26051	149056	54079425	0.96 ( 0.76 - 1.22 )	0.96 ( 0.11 )	0.96 ( 0.79 )	-0.06 ( -0.4 )
ANAEMIA	68	26052	174758	54053723	0.81 ( 0.64 - 1.02 )	0.81 ( 3.12 )	0.81 ( 0.66 )	-0.31 ( -0.66 )
GENERAL PHYSICAL HEALTH DETERIORATION	68	26052	98855	54129626	1.43 ( 1.13 - 1.81 )	1.43 ( 8.74 )	1.43 ( 1.17 )	0.51 ( 0.17 )
PYREXIA	67	26053	315673	53912808	0.44 ( 0.35 - 0.56 )	0.44 ( 47.84 )	0.44 ( 0.36 )	-1.18 ( -1.53 )
BALANCE DISORDER	67	26053	79206	54149275	1.76 ( 1.38 - 2.23 )	1.76 ( 21.83 )	1.76 ( 1.44 )	0.81 ( 0.46 )
ACUTE KIDNEY INJURY	65	26055	134366	54094115	1 ( 0.79 - 1.28 )	1 ( 0 )	1 ( 0.82 )	0.01 ( -0.35 )
MIOSIS	64	26056	6901	54221580	19.3 ( 15.08 - 24.69 )	19.25 ( 1097.55 )	19.09 ( 15.53 )	4.25 ( 3.89 )
SUDDEN DEATH	63	26057	9982	54218499	13.13 ( 10.25 - 16.83 )	13.1 ( 700.02 )	13.03 ( 10.59 )	3.7 ( 3.34 )
HEART RATE DECREASED	62	26058	32400	54196081	3.98 ( 3.1 - 5.11 )	3.97 ( 137.74 )	3.97 ( 3.22 )	1.99 ( 1.62 )
BLOOD PRESSURE DECREASED	61	26059	59960	54168521	2.11 ( 1.64 - 2.72 )	2.11 ( 35.72 )	2.11 ( 1.71 )	1.08 ( 0.71 )
PSYCHOMOTOR HYPERACTIVITY	60	26060	15435	54213046	8.09 ( 6.27 - 10.42 )	8.07 ( 370.33 )	8.04 ( 6.5 )	3.01 ( 2.64 )
COMA	60	26060	43301	54185180	2.88 ( 2.24 - 3.71 )	2.88 ( 73.42 )	2.87 ( 2.32 )	1.52 ( 1.15 )
EPILEPSY	60	26060	26925	54201556	4.63 ( 3.6 - 5.97 )	4.63 ( 170.26 )	4.62 ( 3.74 )	2.21 ( 1.84 )
ATRIOVENTRICULAR BLOCK	59	26061	6958	54221523	17.64 ( 13.65 - 22.8 )	17.6 ( 916.36 )	17.46 ( 14.09 )	4.13 ( 3.75 )
ORTHOSTATIC HYPOTENSION	59	26061	15928	54212553	7.71 ( 5.97 - 9.95 )	7.69 ( 342.24 )	7.67 ( 6.19 )	2.94 ( 2.56 )
CEREBROVASCULAR ACCIDENT	59	26061	156870	54071611	0.78 ( 0.6 - 1.01 )	0.78 ( 3.64 )	0.78 ( 0.63 )	-0.36 ( -0.73 )
SALIVARY HYPERSECRETION	58	26062	8931	54219550	13.51 ( 10.43 - 17.5 )	13.48 ( 666.09 )	13.4 ( 10.8 )	3.74 ( 3.37 )
HYPONATRAEMIA	56	26064	51124	54177357	2.28 ( 1.75 - 2.96 )	2.27 ( 39.97 )	2.27 ( 1.82 )	1.18 ( 0.8 )
MUSCLE RIGIDITY	56	26064	10769	54217712	10.82 ( 8.32 - 14.07 )	10.8 ( 495.29 )	10.75 ( 8.62 )	3.43 ( 3.04 )
SEDATION	55	26065	22014	54206467	5.2 ( 3.99 - 6.77 )	5.19 ( 185.5 )	5.18 ( 4.15 )	2.37 ( 1.99 )
CONSTIPATION	55	26065	188665	54039816	0.6 ( 0.46 - 0.79 )	0.61 ( 14.21 )	0.61 ( 0.49 )	-0.72 ( -1.11 )
DRUG LEVEL INCREASED	55	26065	15122	54213359	7.56 ( 5.8 - 9.86 )	7.55 ( 311.55 )	7.53 ( 6.03 )	2.91 ( 2.53 )
ARTHRALGIA	55	26065	369997	53858484	0.31 ( 0.24 - 0.4 )	0.31 ( 85.76 )	0.31 ( 0.25 )	-1.7 ( -2.08 )
ARRHYTHMIA	54	26066	43446	54185035	2.58 ( 1.98 - 3.38 )	2.58 ( 52.25 )	2.58 ( 2.06 )	1.37 ( 0.98 )
PSYCHOTIC DISORDER	54	26066	26771	54201710	4.19 ( 3.21 - 5.48 )	4.19 ( 130.84 )	4.18 ( 3.34 )	2.06 ( 1.67 )
VENTRICULAR TACHYCARDIA	53	26067	14976	54213505	7.36 ( 5.62 - 9.64 )	7.35 ( 289.68 )	7.33 ( 5.84 )	2.87 ( 2.48 )
MENTAL STATUS CHANGES	51	26069	25199	54203282	4.21 ( 3.2 - 5.54 )	4.2 ( 124.24 )	4.2 ( 3.33 )	2.07 ( 1.67 )
DYSPHAGIA	51	26069	84550	54143931	1.25 ( 0.95 - 1.65 )	1.25 ( 2.59 )	1.25 ( 0.99 )	0.32 ( -0.08 )
HAEMATEMESIS	50	26070	23273	54205208	4.47 ( 3.38 - 5.9 )	4.46 ( 134 )	4.45 ( 3.53 )	2.15 ( 1.75 )
ABNORMAL DREAMS	48	26072	25837	54202644	3.86 ( 2.91 - 5.13 )	3.86 ( 101.44 )	3.85 ( 3.04 )	1.95 ( 1.53 )
ENCEPHALOPATHY	48	26072	21866	54206615	4.56 ( 3.44 - 6.06 )	4.56 ( 133.05 )	4.55 ( 3.59 )	2.19 ( 1.77 )
SUICIDE ATTEMPT	48	26072	54991	54173490	1.81 ( 1.37 - 2.41 )	1.81 ( 17.47 )	1.81 ( 1.43 )	0.86 ( 0.44 )
DRUG ABUSE	48	26072	75741	54152740	1.32 ( 0.99 - 1.75 )	1.32 ( 3.64 )	1.32 ( 1.04 )	0.4 ( -0.02 )
HYPOTHERMIA	47	26073	9019	54219462	10.84 ( 8.13 - 14.44 )	10.82 ( 416.74 )	10.77 ( 8.47 )	3.43 ( 3.01 )
SINUS NODE DYSFUNCTION	47	26073	1559	54226922	62.7 ( 46.9 - 83.83 )	62.59 ( 2765.21 )	60.79 ( 47.67 )	5.93 ( 5.5 )
TACHYCARDIA	46	26074	80077	54148404	1.19 ( 0.89 - 1.59 )	1.19 ( 1.43 )	1.19 ( 0.94 )	0.25 ( -0.17 )
MUSCULOSKELETAL STIFFNESS	46	26074	79854	54148627	1.2 ( 0.9 - 1.6 )	1.2 ( 1.48 )	1.2 ( 0.94 )	0.26 ( -0.16 )
URINARY TRACT INFECTION	45	26075	152420	54076061	0.61 ( 0.46 - 0.82 )	0.61 ( 11.03 )	0.61 ( 0.48 )	-0.71 ( -1.13 )
ANAL INCONTINENCE	45	26075	7376	54221105	12.69 ( 9.46 - 17.01 )	12.67 ( 480.66 )	12.6 ( 9.85 )	3.65 ( 3.23 )
BLOOD PRESSURE INCREASED	44	26076	138890	54089591	0.66 ( 0.49 - 0.88 )	0.66 ( 7.86 )	0.66 ( 0.51 )	-0.6 ( -1.03 )
BRADYARRHYTHMIA	43	26077	1434	54227047	62.36 ( 46.03 - 84.47 )	62.25 ( 2516.27 )	60.47 ( 46.91 )	5.92 ( 5.48 )
PNEUMONIA ASPIRATION	42	26078	22395	54206086	3.9 ( 2.88 - 5.28 )	3.89 ( 90.19 )	3.89 ( 3.02 )	1.96 ( 1.52 )
TORTICOLLIS	42	26078	1848	54226633	47.26 ( 34.8 - 64.18 )	47.18 ( 1856.52 )	46.16 ( 35.73 )	5.53 ( 5.08 )
CARDIAC FAILURE	42	26078	72825	54155656	1.2 ( 0.88 - 1.62 )	1.2 ( 1.37 )	1.2 ( 0.93 )	0.26 ( -0.18 )
SUICIDAL IDEATION	42	26078	83246	54145235	1.05 ( 0.77 - 1.42 )	1.05 ( 0.09 )	1.05 ( 0.81 )	0.07 ( -0.37 )
GASTROINTESTINAL DISORDER	41	26079	74128	54154353	1.15 ( 0.85 - 1.56 )	1.15 ( 0.79 )	1.15 ( 0.89 )	0.2 ( -0.25 )
CRYING	41	26079	34055	54194426	2.5 ( 1.84 - 3.4 )	2.5 ( 36.86 )	2.5 ( 1.93 )	1.32 ( 0.87 )
PAIN	41	26079	563995	53664486	0.15 ( 0.11 - 0.2 )	0.15 ( 197.89 )	0.15 ( 0.12 )	-2.73 ( -3.17 )
LIVER FUNCTION TEST ABNORMAL	41	26079	27491	54200990	3.1 ( 2.28 - 4.21 )	3.1 ( 58.13 )	3.09 ( 2.39 )	1.63 ( 1.18 )
COLD SWEAT	41	26079	15981	54212500	5.33 ( 3.92 - 7.25 )	5.33 ( 143.75 )	5.32 ( 4.11 )	2.41 ( 1.96 )
CARDIO-RESPIRATORY ARREST	41	26079	38711	54189770	2.2 ( 1.62 - 2.99 )	2.2 ( 26.79 )	2.2 ( 1.7 )	1.14 ( 0.69 )
SOPOR	41	26079	12687	54215794	6.72 ( 4.94 - 9.13 )	6.71 ( 198.6 )	6.69 ( 5.18 )	2.74 ( 2.3 )
RHINORRHOEA	40	26080	56885	54171596	1.46 ( 1.07 - 1.99 )	1.46 ( 5.8 )	1.46 ( 1.13 )	0.55 ( 0.09 )
CEREBRAL HAEMORRHAGE	39	26081	32548	54195933	2.49 ( 1.82 - 3.41 )	2.49 ( 34.68 )	2.49 ( 1.91 )	1.31 ( 0.86 )
DISEASE RECURRENCE	39	26081	43538	54184943	1.86 ( 1.36 - 2.55 )	1.86 ( 15.5 )	1.86 ( 1.43 )	0.89 ( 0.44 )
GENERALISED TONIC-CLONIC SEIZURE	38	26082	14115	54214366	5.6 ( 4.07 - 7.7 )	5.59 ( 142.84 )	5.58 ( 4.27 )	2.48 ( 2.02 )
POLLAKIURIA	38	26082	37343	54191138	2.11 ( 1.54 - 2.91 )	2.11 ( 22.26 )	2.11 ( 1.62 )	1.08 ( 0.62 )
HYPOPHAGIA	38	26082	22439	54206042	3.52 ( 2.56 - 4.84 )	3.52 ( 68.32 )	3.51 ( 2.69 )	1.81 ( 1.35 )
DYSARTHRIA	38	26082	34277	54194204	2.3 ( 1.68 - 3.17 )	2.3 ( 27.96 )	2.3 ( 1.76 )	1.2 ( 0.74 )
DRUG INTOLERANCE	38	26082	85231	54143250	0.93 ( 0.67 - 1.27 )	0.93 ( 0.23 )	0.93 ( 0.71 )	-0.11 ( -0.57 )
PRODUCT PRESCRIBING ERROR	38	26082	20091	54208390	3.93 ( 2.86 - 5.41 )	3.93 ( 82.77 )	3.92 ( 3 )	1.97 ( 1.51 )
INCONTINENCE	37	26083	9598	54218883	8.01 ( 5.8 - 11.07 )	8 ( 225.92 )	7.98 ( 6.09 )	3 ( 2.53 )
URINARY RETENTION	37	26083	29828	54198653	2.58 ( 1.87 - 3.56 )	2.58 ( 35.63 )	2.57 ( 1.96 )	1.36 ( 0.89 )
DROOLING	36	26084	5985	54222496	12.5 ( 9.01 - 17.36 )	12.49 ( 378.22 )	12.42 ( 9.44 )	3.63 ( 3.16 )
UPPER GASTROINTESTINAL HAEMORRHAGE	36	26084	15572	54212909	4.8 ( 3.46 - 6.67 )	4.8 ( 108.07 )	4.79 ( 3.64 )	2.26 ( 1.79 )
PRURITUS	36	26084	319732	53908749	0.23 ( 0.17 - 0.32 )	0.23 ( 90.95 )	0.23 ( 0.18 )	-2.1 ( -2.57 )
HEPATIC FUNCTION ABNORMAL	36	26084	32810	54195671	2.28 ( 1.64 - 3.16 )	2.28 ( 25.8 )	2.28 ( 1.73 )	1.19 ( 0.71 )
DUODENAL ULCER	35	26085	6349	54222132	11.46 ( 8.22 - 15.98 )	11.45 ( 331.84 )	11.39 ( 8.62 )	3.51 ( 3.03 )
PRESYNCOPE	35	26085	21525	54206956	3.38 ( 2.42 - 4.71 )	3.38 ( 58.45 )	3.37 ( 2.55 )	1.75 ( 1.27 )
GASTRIC ULCER	35	26085	17435	54211046	4.17 ( 2.99 - 5.81 )	4.17 ( 84.13 )	4.16 ( 3.15 )	2.06 ( 1.58 )
MELAENA	35	26085	20307	54208174	3.58 ( 2.57 - 4.99 )	3.58 ( 64.93 )	3.57 ( 2.71 )	1.84 ( 1.36 )
CEREBRAL INFARCTION	35	26085	22476	54206005	3.24 ( 2.32 - 4.51 )	3.23 ( 53.92 )	3.23 ( 2.45 )	1.69 ( 1.21 )
MENTAL DISORDER	34	26086	39383	54189098	1.79 ( 1.28 - 2.51 )	1.79 ( 11.91 )	1.79 ( 1.35 )	0.84 ( 0.35 )
ANGER	34	26086	31472	54197009	2.24 ( 1.6 - 3.14 )	2.24 ( 23.41 )	2.24 ( 1.69 )	1.16 ( 0.68 )
INCORRECT DOSE ADMINISTERED	34	26086	183498	54044983	0.38 ( 0.27 - 0.54 )	0.38 ( 33.57 )	0.38 ( 0.29 )	-1.38 ( -1.87 )
MUSCULAR WEAKNESS	34	26086	103144	54125337	0.68 ( 0.49 - 0.96 )	0.68 ( 4.96 )	0.68 ( 0.52 )	-0.55 ( -1.04 )
FEMORAL NECK FRACTURE	34	26086	4566	54223915	15.48 ( 11.04 - 21.69 )	15.46 ( 456.46 )	15.35 ( 11.57 )	3.94 ( 3.45 )
WITHDRAWAL SYNDROME	34	26086	38566	54189915	1.83 ( 1.31 - 2.56 )	1.83 ( 12.8 )	1.83 ( 1.38 )	0.87 ( 0.38 )
HAEMATOCHEZIA	34	26086	48519	54179962	1.46 ( 1.04 - 2.04 )	1.45 ( 4.84 )	1.45 ( 1.1 )	0.54 ( 0.05 )
HYPOMANIA	33	26087	3337	54225144	20.56 ( 14.59 - 28.97 )	20.53 ( 607.17 )	20.34 ( 15.26 )	4.35 ( 3.85 )
PRODUCT SUBSTITUTION ISSUE	32	26088	51825	54176656	1.28 ( 0.91 - 1.81 )	1.28 ( 1.98 )	1.28 ( 0.96 )	0.36 ( -0.14 )
RENAL IMPAIRMENT	32	26088	74440	54154041	0.89 ( 0.63 - 1.26 )	0.89 ( 0.41 )	0.89 ( 0.67 )	-0.16 ( -0.67 )
INTENTIONAL OVERDOSE	32	26088	55101	54173380	1.21 ( 0.85 - 1.71 )	1.21 ( 1.12 )	1.21 ( 0.9 )	0.27 ( -0.23 )
RECTAL HAEMORRHAGE	32	26088	39315	54189166	1.69 ( 1.2 - 2.39 )	1.69 ( 9.01 )	1.69 ( 1.26 )	0.76 ( 0.25 )
HYPERGLYCAEMIA	32	26088	33073	54195408	2.01 ( 1.42 - 2.84 )	2.01 ( 16.21 )	2.01 ( 1.5 )	1.01 ( 0.5 )
SOCIAL AVOIDANT BEHAVIOUR	31	26089	5459	54223022	11.8 ( 8.29 - 16.8 )	11.79 ( 304.41 )	11.73 ( 8.73 )	3.55 ( 3.04 )
DRUG WITHDRAWAL SYNDROME	31	26089	85722	54142759	0.75 ( 0.53 - 1.07 )	0.75 ( 2.57 )	0.75 ( 0.56 )	-0.41 ( -0.92 )
CEREBRAL ATROPHY	31	26089	3742	54224739	17.22 ( 12.09 - 24.52 )	17.2 ( 469.13 )	17.07 ( 12.69 )	4.09 ( 3.58 )
VERTIGO	31	26089	55528	54172953	1.16 ( 0.82 - 1.65 )	1.16 ( 0.68 )	1.16 ( 0.86 )	0.21 ( -0.3 )
PARKINSON'S DISEASE	31	26089	16748	54211733	3.85 ( 2.7 - 5.47 )	3.84 ( 65.09 )	3.84 ( 2.86 )	1.94 ( 1.43 )
LONG QT SYNDROME	31	26089	2163	54226318	29.79 ( 20.89 - 42.47 )	29.75 ( 849.31 )	29.35 ( 21.81 )	4.88 ( 4.36 )
DUODENAL ULCER HAEMORRHAGE	31	26089	2643	54225838	24.38 ( 17.11 - 34.74 )	24.35 ( 686.14 )	24.08 ( 17.9 )	4.59 ( 4.08 )
MYOCARDIAL INFARCTION	31	26089	166107	54062374	0.39 ( 0.27 - 0.55 )	0.39 ( 30.11 )	0.39 ( 0.29 )	-1.37 ( -1.88 )
PRODUCT USE IN UNAPPROVED INDICATION	31	26089	202338	54026143	0.32 ( 0.22 - 0.45 )	0.32 ( 45.48 )	0.32 ( 0.24 )	-1.65 ( -2.16 )
PRODUCT DISPENSING ERROR	31	26089	17922	54210559	3.59 ( 2.53 - 5.11 )	3.59 ( 57.88 )	3.59 ( 2.67 )	1.84 ( 1.33 )
ACCIDENTAL EXPOSURE TO PRODUCT BY CHILD	30	26090	6079	54222402	10.26 ( 7.16 - 14.69 )	10.25 ( 249.1 )	10.2 ( 7.55 )	3.35 ( 2.83 )
PARANOIA	30	26090	15846	54212635	3.93 ( 2.75 - 5.63 )	3.93 ( 65.44 )	3.93 ( 2.91 )	1.97 ( 1.45 )
OEDEMA	30	26090	48334	54180147	1.29 ( 0.9 - 1.84 )	1.29 ( 1.94 )	1.29 ( 0.95 )	0.37 ( -0.15 )
CONTUSION	30	26090	86696	54141785	0.72 ( 0.5 - 1.03 )	0.72 ( 3.32 )	0.72 ( 0.53 )	-0.48 ( -1 )
MUSCLE TWITCHING	30	26090	21202	54207279	2.94 ( 2.05 - 4.21 )	2.94 ( 38.3 )	2.93 ( 2.17 )	1.55 ( 1.03 )
DERMATITIS ALLERGIC	29	26091	10631	54217850	5.67 ( 3.94 - 8.16 )	5.66 ( 111.08 )	5.65 ( 4.16 )	2.5 ( 1.97 )
SHOCK	28	26092	20148	54208333	2.89 ( 1.99 - 4.18 )	2.89 ( 34.46 )	2.88 ( 2.11 )	1.53 ( 0.99 )
APHASIA	28	26092	27718	54200763	2.1 ( 1.45 - 3.04 )	2.1 ( 16.07 )	2.1 ( 1.54 )	1.07 ( 0.53 )
PALLOR	28	26092	25047	54203434	2.32 ( 1.6 - 3.36 )	2.32 ( 21.04 )	2.32 ( 1.7 )	1.21 ( 0.68 )
ERYTHEMA	28	26092	184910	54043571	0.31 ( 0.22 - 0.45 )	0.31 ( 42 )	0.31 ( 0.23 )	-1.67 ( -2.21 )
HYPERSOMNIA	27	26093	25696	54202785	2.18 ( 1.5 - 3.18 )	2.18 ( 17.27 )	2.18 ( 1.59 )	1.12 ( 0.58 )
ELECTROCARDIOGRAM PR PROLONGATION	27	26093	619	54227862	90.65 ( 61.65 - 133.29 )	90.56 ( 2291.45 )	86.81 ( 62.88 )	6.44 ( 5.88 )
OEDEMA PERIPHERAL	27	26093	113611	54114870	0.49 ( 0.34 - 0.72 )	0.49 ( 14.07 )	0.49 ( 0.36 )	-1.02 ( -1.56 )
SWELLING FACE	27	26093	58302	54170179	0.96 ( 0.66 - 1.4 )	0.96 ( 0.04 )	0.96 ( 0.7 )	-0.06 ( -0.6 )
MOVEMENT DISORDER	27	26093	29431	54199050	1.91 ( 1.31 - 2.78 )	1.9 ( 11.6 )	1.9 ( 1.39 )	0.93 ( 0.38 )
BACK PAIN	26	26094	211408	54017073	0.25 ( 0.17 - 0.37 )	0.26 ( 56.68 )	0.26 ( 0.19 )	-1.97 ( -2.52 )
ACCIDENTAL EXPOSURE TO PRODUCT	26	26094	79458	54149023	0.68 ( 0.46 - 1 )	0.68 ( 3.94 )	0.68 ( 0.49 )	-0.56 ( -1.11 )
NEUROTOXICITY	26	26094	14869	54213612	3.63 ( 2.47 - 5.34 )	3.63 ( 49.48 )	3.63 ( 2.63 )	1.86 ( 1.3 )
ATRIOVENTRICULAR BLOCK SECOND DEGREE	26	26094	2772	54225709	19.49 ( 13.24 - 28.68 )	19.47 ( 451.42 )	19.3 ( 13.97 )	4.27 ( 3.71 )
ERUCTATION	26	26094	15260	54213221	3.54 ( 2.41 - 5.2 )	3.54 ( 47.25 )	3.53 ( 2.56 )	1.82 ( 1.26 )
NEUTROPENIA	26	26094	122381	54106100	0.44 ( 0.3 - 0.65 )	0.44 ( 18.45 )	0.44 ( 0.32 )	-1.18 ( -1.74 )
HYPERSEXUALITY	26	26094	1582	54226899	34.15 ( 23.18 - 50.33 )	34.12 ( 822.42 )	33.59 ( 24.28 )	5.07 ( 4.51 )
HAEMATOMA	26	26094	24143	54204338	2.24 ( 1.52 - 3.29 )	2.24 ( 17.75 )	2.23 ( 1.62 )	1.16 ( 0.6 )
LOSS OF PERSONAL INDEPENDENCE IN DAILY ACTIVITIES	26	26094	40293	54188188	1.34 ( 0.91 - 1.97 )	1.34 ( 2.24 )	1.34 ( 0.97 )	0.42 ( -0.13 )
HALLUCINATION, AUDITORY	25	26095	14391	54214090	3.61 ( 2.44 - 5.34 )	3.61 ( 47.03 )	3.6 ( 2.59 )	1.85 ( 1.28 )
DYSTONIA	25	26095	18160	54210321	2.86 ( 1.93 - 4.23 )	2.86 ( 30.17 )	2.86 ( 2.06 )	1.51 ( 0.95 )
GASTRITIS	25	26095	24000	54204481	2.16 ( 1.46 - 3.2 )	2.16 ( 15.62 )	2.16 ( 1.56 )	1.11 ( 0.55 )
ATRIAL TACHYCARDIA	25	26095	1888	54226593	27.52 ( 18.54 - 40.84 )	27.49 ( 629.87 )	27.14 ( 19.51 )	4.76 ( 4.19 )
POTENTIATING DRUG INTERACTION	25	26095	2846	54225635	18.25 ( 12.31 - 27.07 )	18.24 ( 403.78 )	18.09 ( 13.01 )	4.18 ( 3.61 )
TREATMENT NONCOMPLIANCE	25	26095	46840	54181641	1.11 ( 0.75 - 1.64 )	1.11 ( 0.26 )	1.11 ( 0.8 )	0.15 ( -0.42 )
JOINT SWELLING	24	26096	107567	54120914	0.46 ( 0.31 - 0.69 )	0.46 ( 14.95 )	0.46 ( 0.33 )	-1.11 ( -1.69 )
HYPERSENSITIVITY	24	26096	167016	54061465	0.3 ( 0.2 - 0.44 )	0.3 ( 39.72 )	0.3 ( 0.21 )	-1.74 ( -2.32 )
RENAL FAILURE	24	26096	125439	54103042	0.4 ( 0.27 - 0.59 )	0.4 ( 22 )	0.4 ( 0.28 )	-1.33 ( -1.91 )
DEPRESSED MOOD	24	26096	46590	54181891	1.07 ( 0.72 - 1.6 )	1.07 ( 0.11 )	1.07 ( 0.77 )	0.1 ( -0.48 )
ABDOMINAL DISTENSION	24	26096	92295	54136186	0.54 ( 0.36 - 0.81 )	0.54 ( 9.43 )	0.54 ( 0.39 )	-0.89 ( -1.47 )
AMNESIA	23	26097	60095	54168386	0.79 ( 0.53 - 1.2 )	0.79 ( 1.22 )	0.79 ( 0.56 )	-0.33 ( -0.92 )
PRESSURE OF SPEECH	23	26097	590	54227891	81 ( 53.4 - 122.89 )	80.93 ( 1747.65 )	77.93 ( 54.99 )	6.28 ( 5.68 )
SINUS ARREST	23	26097	1379	54227102	34.66 ( 22.95 - 52.34 )	34.63 ( 738.79 )	34.08 ( 24.13 )	5.09 ( 4.5 )
MOOD ALTERED	23	26097	24390	54204091	1.96 ( 1.3 - 2.95 )	1.96 ( 10.77 )	1.96 ( 1.39 )	0.97 ( 0.38 )
RESPIRATORY FAILURE	23	26097	66488	54161993	0.72 ( 0.48 - 1.08 )	0.72 ( 2.55 )	0.72 ( 0.51 )	-0.48 ( -1.07 )
PALPITATIONS	23	26097	105460	54123021	0.45 ( 0.3 - 0.68 )	0.45 ( 15.24 )	0.45 ( 0.32 )	-1.14 ( -1.73 )
DISEASE PROGRESSION	23	26097	105371	54123110	0.45 ( 0.3 - 0.68 )	0.45 ( 15.2 )	0.45 ( 0.32 )	-1.14 ( -1.73 )
BLOOD GLUCOSE INCREASED	23	26097	174489	54053992	0.27 ( 0.18 - 0.41 )	0.27 ( 44.48 )	0.27 ( 0.19 )	-1.87 ( -2.46 )
FLUID INTAKE REDUCED	23	26097	4291	54224190	11.14 ( 7.39 - 16.78 )	11.13 ( 210.9 )	11.07 ( 7.86 )	3.47 ( 2.88 )
DYSURIA	23	26097	33636	54194845	1.42 ( 0.94 - 2.14 )	1.42 ( 2.85 )	1.42 ( 1.01 )	0.51 ( -0.08 )
HYPERKALAEMIA	23	26097	31231	54197250	1.53 ( 1.02 - 2.3 )	1.53 ( 4.21 )	1.53 ( 1.09 )	0.61 ( 0.02 )
FEMUR FRACTURE	22	26098	28556	54199925	1.6 ( 1.05 - 2.43 )	1.6 ( 4.94 )	1.6 ( 1.13 )	0.68 ( 0.08 )
DISTURBANCE IN ATTENTION	22	26098	50262	54178219	0.91 ( 0.6 - 1.38 )	0.91 ( 0.2 )	0.91 ( 0.64 )	-0.14 ( -0.74 )
MUSCLE CONTRACTIONS INVOLUNTARY	22	26098	3241	54225240	14.1 ( 9.27 - 21.45 )	14.09 ( 265.81 )	14 ( 9.86 )	3.81 ( 3.2 )
INTENTIONAL PRODUCT MISUSE	22	26098	78189	54150292	0.58 ( 0.38 - 0.89 )	0.58 ( 6.52 )	0.58 ( 0.41 )	-0.78 ( -1.38 )
PAIN IN EXTREMITY	22	26098	272346	53956135	0.17 ( 0.11 - 0.25 )	0.17 ( 91.32 )	0.17 ( 0.12 )	-2.58 ( -3.18 )
DRUG-INDUCED LIVER INJURY	22	26098	24949	54203532	1.83 ( 1.21 - 2.78 )	1.83 ( 8.29 )	1.83 ( 1.29 )	0.87 ( 0.27 )
HICCUPS	22	26098	7155	54221326	6.39 ( 4.2 - 9.71 )	6.38 ( 99.59 )	6.37 ( 4.49 )	2.67 ( 2.07 )
SEROTONIN SYNDROME	22	26098	16787	54211694	2.72 ( 1.79 - 4.14 )	2.72 ( 23.92 )	2.72 ( 1.92 )	1.44 ( 0.84 )
BLOOD CREATINE PHOSPHOKINASE INCREASED	22	26098	27639	54200842	1.65 ( 1.09 - 2.51 )	1.65 ( 5.67 )	1.65 ( 1.16 )	0.72 ( 0.12 )
INAPPROPRIATE ANTIDIURETIC HORMONE SECRETION	22	26098	8833	54219648	5.17 ( 3.4 - 7.86 )	5.17 ( 73.84 )	5.16 ( 3.64 )	2.37 ( 1.76 )
SEDATION COMPLICATION	22	26098	2110	54226371	21.66 ( 14.23 - 32.98 )	21.65 ( 428.79 )	21.43 ( 15.08 )	4.42 ( 3.82 )
TARDIVE DYSKINESIA	22	26098	27179	54201302	1.68 ( 1.11 - 2.55 )	1.68 ( 6.06 )	1.68 ( 1.18 )	0.75 ( 0.15 )
RESPIRATORY RATE INCREASED	21	26099	8035	54220446	5.43 ( 3.54 - 8.33 )	5.43 ( 75.63 )	5.41 ( 3.78 )	2.44 ( 1.82 )
CARDIAC DISORDER	21	26099	86038	54142443	0.51 ( 0.33 - 0.78 )	0.51 ( 10.1 )	0.51 ( 0.35 )	-0.98 ( -1.6 )
RASH MACULAR	21	26099	30527	54197954	1.43 ( 0.93 - 2.19 )	1.43 ( 2.7 )	1.43 ( 1 )	0.51 ( -0.1 )
PANIC ATTACK	21	26099	33083	54195398	1.32 ( 0.86 - 2.02 )	1.32 ( 1.61 )	1.32 ( 0.92 )	0.4 ( -0.22 )
MYALGIA	21	26099	153942	54074539	0.28 ( 0.18 - 0.43 )	0.28 ( 38.2 )	0.28 ( 0.2 )	-1.82 ( -2.44 )
DROPPED HEAD SYNDROME	20	26100	304	54228177	136.69 ( 86.93 - 214.94 )	136.59 ( 2525.74 )	128.22 ( 87.8 )	7 ( 6.35 )
INJURY	20	26100	66446	54162035	0.62 ( 0.4 - 0.97 )	0.62 ( 4.51 )	0.63 ( 0.43 )	-0.68 ( -1.31 )
MENTAL IMPAIRMENT	20	26100	22072	54206409	1.88 ( 1.21 - 2.92 )	1.88 ( 8.25 )	1.88 ( 1.3 )	0.91 ( 0.28 )
COUGH	20	26100	248709	53979772	0.17 ( 0.11 - 0.26 )	0.17 ( 83.51 )	0.17 ( 0.12 )	-2.58 ( -3.21 )
ANGIOEDEMA	20	26100	39421	54189060	1.05 ( 0.68 - 1.63 )	1.05 ( 0.05 )	1.05 ( 0.73 )	0.07 ( -0.56 )
FRACTURE	20	26100	17157	54211324	2.42 ( 1.56 - 3.75 )	2.42 ( 16.65 )	2.42 ( 1.68 )	1.27 ( 0.64 )
BEHAVIOUR DISORDER	20	26100	4197	54224284	9.9 ( 6.38 - 15.36 )	9.89 ( 159.14 )	9.85 ( 6.82 )	3.3 ( 2.67 )
ACUTE MYOCARDIAL INFARCTION	19	26101	27755	54200726	1.42 ( 0.91 - 2.23 )	1.42 ( 2.37 )	1.42 ( 0.98 )	0.51 ( -0.14 )
THROMBOCYTOPENIA	19	26101	100193	54128288	0.39 ( 0.25 - 0.62 )	0.39 ( 17.77 )	0.39 ( 0.27 )	-1.34 ( -1.99 )
SEXUALLY INAPPROPRIATE BEHAVIOUR	19	26101	380	54228101	103.88 ( 65.52 - 164.71 )	103.81 ( 1842.4 )	98.91 ( 67.26 )	6.63 ( 5.97 )
WRONG TECHNIQUE IN PRODUCT USAGE PROCESS	19	26101	179477	54049004	0.22 ( 0.14 - 0.34 )	0.22 ( 52.79 )	0.22 ( 0.15 )	-2.19 ( -2.83 )
CHEST DISCOMFORT	19	26101	90827	54137654	0.43 ( 0.28 - 0.68 )	0.43 ( 14.02 )	0.43 ( 0.3 )	-1.2 ( -1.85 )
PRODUCTIVE COUGH	19	26101	41179	54187302	0.96 ( 0.61 - 1.5 )	0.96 ( 0.04 )	0.96 ( 0.66 )	-0.06 ( -0.71 )
SUPRAVENTRICULAR EXTRASYSTOLES	19	26101	3145	54225336	12.55 ( 7.99 - 19.71 )	12.54 ( 200.62 )	12.47 ( 8.55 )	3.64 ( 2.99 )
DEEP VEIN THROMBOSIS	19	26101	60954	54167527	0.65 ( 0.41 - 1.01 )	0.65 ( 3.66 )	0.65 ( 0.44 )	-0.63 ( -1.27 )
BLOOD GLUCOSE FLUCTUATION	19	26101	10043	54218438	3.93 ( 2.51 - 6.16 )	3.93 ( 41.39 )	3.92 ( 2.69 )	1.97 ( 1.33 )
ILLNESS	19	26101	74459	54154022	0.53 ( 0.34 - 0.83 )	0.53 ( 7.94 )	0.53 ( 0.36 )	-0.92 ( -1.56 )
PANCYTOPENIA	19	26101	49644	54178837	0.79 ( 0.51 - 1.25 )	0.79 ( 1.01 )	0.79 ( 0.55 )	-0.33 ( -0.98 )
HEART RATE INCREASED	18	26102	89195	54139286	0.42 ( 0.26 - 0.66 )	0.42 ( 14.52 )	0.42 ( 0.28 )	-1.25 ( -1.92 )
INFECTION	18	26102	127135	54101346	0.29 ( 0.18 - 0.47 )	0.29 ( 30.59 )	0.29 ( 0.2 )	-1.77 ( -2.43 )
PERSONALITY CHANGE	18	26102	8760	54219721	4.27 ( 2.69 - 6.78 )	4.27 ( 44.92 )	4.26 ( 2.89 )	2.09 ( 1.43 )
POST-TRAUMATIC STRESS DISORDER	18	26102	5987	54222494	6.25 ( 3.93 - 9.92 )	6.24 ( 79.01 )	6.23 ( 4.23 )	2.64 ( 1.98 )
SEPSIS	18	26102	101212	54127269	0.37 ( 0.23 - 0.59 )	0.37 ( 19.43 )	0.37 ( 0.25 )	-1.44 ( -2.1 )
FOAMING AT MOUTH	18	26102	1815	54226666	20.6 ( 12.95 - 32.78 )	20.59 ( 332.21 )	20.4 ( 13.83 )	4.35 ( 3.68 )
JEALOUS DELUSION	18	26102	235	54228246	159.13 ( 98.52 - 257.04 )	159.02 ( 2625.44 )	147.78 ( 98.94 )	7.21 ( 6.52 )
PULMONARY EMBOLISM	18	26102	88033	54140448	0.42 ( 0.27 - 0.67 )	0.42 ( 14.06 )	0.42 ( 0.29 )	-1.24 ( -1.9 )
ALOPECIA	18	26102	179639	54048842	0.21 ( 0.13 - 0.33 )	0.21 ( 54.45 )	0.21 ( 0.14 )	-2.26 ( -2.93 )
CARDIAC FAILURE CONGESTIVE	17	26103	77467	54151014	0.46 ( 0.28 - 0.73 )	0.46 ( 11.07 )	0.46 ( 0.31 )	-1.13 ( -1.81 )
RESPIRATORY ARREST	17	26103	26079	54202402	1.35 ( 0.84 - 2.18 )	1.35 ( 1.57 )	1.35 ( 0.91 )	0.44 ( -0.24 )
EYE MOVEMENT DISORDER	17	26103	6193	54222288	5.7 ( 3.54 - 9.18 )	5.7 ( 65.69 )	5.69 ( 3.82 )	2.51 ( 1.83 )
HAEMODYNAMIC INSTABILITY	17	26103	6510	54221971	5.42 ( 3.37 - 8.73 )	5.42 ( 61.15 )	5.41 ( 3.63 )	2.44 ( 1.75 )
LIBIDO INCREASED	17	26103	1867	54226614	18.92 ( 11.73 - 30.5 )	18.9 ( 285.68 )	18.74 ( 12.57 )	4.23 ( 3.54 )
PARALYSIS	17	26103	13130	54215351	2.69 ( 1.67 - 4.33 )	2.69 ( 18 )	2.69 ( 1.8 )	1.43 ( 0.74 )
DROP ATTACKS	17	26103	539	54227942	65.52 ( 40.42 - 106.2 )	65.48 ( 1046.44 )	63.51 ( 42.4 )	5.99 ( 5.3 )
CELLULITIS	17	26103	46443	54182038	0.76 ( 0.47 - 1.22 )	0.76 ( 1.29 )	0.76 ( 0.51 )	-0.4 ( -1.08 )
DYSSTASIA	17	26103	26888	54201593	1.31 ( 0.82 - 2.11 )	1.31 ( 1.27 )	1.31 ( 0.88 )	0.39 ( -0.29 )
HEAD INJURY	17	26103	28260	54200221	1.25 ( 0.78 - 2.01 )	1.25 ( 0.84 )	1.25 ( 0.84 )	0.32 ( -0.36 )
PEMPHIGOID	17	26103	6153	54222328	5.74 ( 3.56 - 9.24 )	5.74 ( 66.3 )	5.72 ( 3.84 )	2.52 ( 1.84 )
CHOREA	17	26103	1567	54226914	22.54 ( 13.97 - 36.35 )	22.52 ( 345.91 )	22.29 ( 14.94 )	4.48 ( 3.79 )
DRUG RESISTANCE	17	26103	22849	54205632	1.55 ( 0.96 - 2.49 )	1.54 ( 3.26 )	1.54 ( 1.04 )	0.63 ( -0.05 )
NASOPHARYNGITIS	16	26104	163828	54064653	0.2 ( 0.12 - 0.33 )	0.2 ( 50.3 )	0.2 ( 0.13 )	-2.3 ( -3 )
IMMOBILE	16	26104	3852	54224629	8.63 ( 5.28 - 14.1 )	8.62 ( 107.39 )	8.59 ( 5.7 )	3.1 ( 2.4 )
EUPHORIC MOOD	16	26104	9513	54218968	3.49 ( 2.14 - 5.71 )	3.49 ( 28.41 )	3.49 ( 2.31 )	1.8 ( 1.1 )
FLIGHT OF IDEAS	16	26104	497	54227984	66.88 ( 40.65 - 110.04 )	66.84 ( 1005.28 )	64.78 ( 42.71 )	6.02 ( 5.31 )
APATHY	16	26104	13061	54215420	2.54 ( 1.56 - 4.15 )	2.54 ( 14.97 )	2.54 ( 1.69 )	1.35 ( 0.65 )
AFFECT LABILITY	16	26104	8946	54219535	3.71 ( 2.27 - 6.07 )	3.71 ( 31.67 )	3.71 ( 2.46 )	1.89 ( 1.19 )
FLATULENCE	16	26104	50271	54178210	0.66 ( 0.4 - 1.08 )	0.66 ( 2.79 )	0.66 ( 0.44 )	-0.6 ( -1.3 )
JAUNDICE	16	26104	24972	54203509	1.33 ( 0.81 - 2.17 )	1.33 ( 1.31 )	1.33 ( 0.88 )	0.41 ( -0.29 )
ALANINE AMINOTRANSFERASE INCREASED	16	26104	56493	54171988	0.59 ( 0.36 - 0.96 )	0.59 ( 4.62 )	0.59 ( 0.39 )	-0.77 ( -1.47 )
EMOTIONAL DISTRESS	16	26104	114881	54113600	0.29 ( 0.18 - 0.47 )	0.29 ( 28.02 )	0.29 ( 0.19 )	-1.79 ( -2.49 )
PANCREATITIS	16	26104	47721	54180760	0.7 ( 0.43 - 1.14 )	0.7 ( 2.12 )	0.7 ( 0.46 )	-0.52 ( -1.22 )
PRODUCT USE ISSUE	16	26104	163089	54065392	0.2 ( 0.12 - 0.33 )	0.2 ( 49.96 )	0.2 ( 0.14 )	-2.3 ( -3 )
CHILLS	16	26104	107061	54121420	0.31 ( 0.19 - 0.51 )	0.31 ( 24.58 )	0.31 ( 0.21 )	-1.69 ( -2.39 )
DRUG INEFFECTIVE FOR UNAPPROVED INDICATION	16	26104	48262	54180219	0.69 ( 0.42 - 1.12 )	0.69 ( 2.26 )	0.69 ( 0.46 )	-0.54 ( -1.24 )
RESPIRATORY DISTRESS	16	26104	25023	54203458	1.33 ( 0.81 - 2.17 )	1.33 ( 1.29 )	1.33 ( 0.88 )	0.41 ( -0.29 )
TINNITUS	16	26104	41549	54186932	0.8 ( 0.49 - 1.31 )	0.8 ( 0.8 )	0.8 ( 0.53 )	-0.32 ( -1.02 )
MYDRIASIS	16	26104	11477	54217004	2.9 ( 1.77 - 4.73 )	2.89 ( 19.81 )	2.89 ( 1.92 )	1.53 ( 0.83 )
LIVER DISORDER	16	26104	39679	54188802	0.84 ( 0.51 - 1.37 )	0.84 ( 0.51 )	0.84 ( 0.56 )	-0.26 ( -0.96 )
HEPATITIS	16	26104	22954	54205527	1.45 ( 0.89 - 2.36 )	1.45 ( 2.21 )	1.45 ( 0.96 )	0.53 ( -0.17 )
DYSPHONIA	16	26104	52511	54175970	0.63 ( 0.39 - 1.03 )	0.63 ( 3.42 )	0.63 ( 0.42 )	-0.66 ( -1.36 )
STEVENS-JOHNSON SYNDROME	16	26104	20417	54208064	1.63 ( 1 - 2.66 )	1.63 ( 3.86 )	1.63 ( 1.08 )	0.7 ( 0 )
POSTURE ABNORMAL	15	26105	2970	54225511	10.49 ( 6.32 - 17.43 )	10.49 ( 128.07 )	10.44 ( 6.83 )	3.38 ( 2.66 )
BEDRIDDEN	15	26105	11932	54216549	2.61 ( 1.57 - 4.33 )	2.61 ( 14.88 )	2.61 ( 1.71 )	1.38 ( 0.66 )
OBSESSIVE THOUGHTS	15	26105	1647	54226834	18.92 ( 11.38 - 31.46 )	18.91 ( 252.13 )	18.75 ( 12.25 )	4.23 ( 3.5 )
EYELID OEDEMA	15	26105	11033	54217448	2.82 ( 1.7 - 4.69 )	2.82 ( 17.63 )	2.82 ( 1.85 )	1.5 ( 0.77 )
TRANSIENT ISCHAEMIC ATTACK	15	26105	31364	54197117	0.99 ( 0.6 - 1.65 )	0.99 ( 0 )	0.99 ( 0.65 )	-0.01 ( -0.73 )
GASTROINTESTINAL ULCER	15	26105	2017	54226464	15.45 ( 9.29 - 25.68 )	15.44 ( 201.08 )	15.33 ( 10.02 )	3.94 ( 3.21 )
EATING DISORDER	15	26105	19515	54208966	1.6 ( 0.96 - 2.65 )	1.6 ( 3.34 )	1.6 ( 1.04 )	0.67 ( -0.05 )
DEAFNESS	15	26105	23279	54205202	1.34 ( 0.81 - 2.22 )	1.34 ( 1.28 )	1.34 ( 0.88 )	0.42 ( -0.3 )
BODY TEMPERATURE DECREASED	15	26105	9229	54219252	3.38 ( 2.03 - 5.6 )	3.37 ( 25.02 )	3.37 ( 2.21 )	1.75 ( 1.03 )
BRONCHOSPASM	15	26105	13145	54215336	2.37 ( 1.43 - 3.93 )	2.37 ( 11.86 )	2.37 ( 1.55 )	1.24 ( 0.52 )
HIP FRACTURE	15	26105	28612	54199869	1.09 ( 0.66 - 1.81 )	1.09 ( 0.11 )	1.09 ( 0.71 )	0.12 ( -0.6 )
EXTRA DOSE ADMINISTERED	15	26105	30805	54197676	1.01 ( 0.61 - 1.68 )	1.01 ( 0 )	1.01 ( 0.66 )	0.02 ( -0.71 )
SKIN DISCOLOURATION	15	26105	41566	54186915	0.75 ( 0.45 - 1.24 )	0.75 ( 1.26 )	0.75 ( 0.49 )	-0.42 ( -1.14 )
APPLICATION SITE PRURITUS	15	26105	20976	54207505	1.48 ( 0.89 - 2.46 )	1.48 ( 2.37 )	1.48 ( 0.97 )	0.57 ( -0.15 )
PARADOXICAL DRUG REACTION	15	26105	3169	54225312	9.83 ( 5.92 - 16.33 )	9.83 ( 118.38 )	9.79 ( 6.4 )	3.29 ( 2.57 )
HYPOCAPNIA	15	26105	354	54228127	88.02 ( 52.5 - 147.59 )	87.97 ( 1237.32 )	84.44 ( 54.79 )	6.4 ( 5.66 )
SOMNAMBULISM	14	26106	6107	54222374	4.76 ( 2.82 - 8.05 )	4.76 ( 41.48 )	4.75 ( 3.06 )	2.25 ( 1.5 )
SUBDURAL HAEMATOMA	14	26106	13189	54215292	2.2 ( 1.31 - 3.72 )	2.2 ( 9.2 )	2.2 ( 1.42 )	1.14 ( 0.39 )
RASH ERYTHEMATOUS	14	26106	38934	54189547	0.75 ( 0.44 - 1.26 )	0.75 ( 1.21 )	0.75 ( 0.48 )	-0.42 ( -1.17 )
LEUKOPENIA	14	26106	45106	54183375	0.64 ( 0.38 - 1.09 )	0.64 ( 2.75 )	0.64 ( 0.42 )	-0.63 ( -1.38 )
BLOOD CHOLINESTERASE DECREASED	14	26106	241	54228240	120.67 ( 70.39 - 206.86 )	120.6 ( 1569.42 )	114.04 ( 72.64 )	6.83 ( 6.07 )
INCOHERENT	14	26106	6019	54222462	4.83 ( 2.86 - 8.16 )	4.83 ( 42.41 )	4.82 ( 3.11 )	2.27 ( 1.52 )
HYDROCEPHALUS	14	26106	4941	54223540	5.89 ( 3.48 - 9.95 )	5.88 ( 56.58 )	5.87 ( 3.78 )	2.55 ( 1.81 )
BRADYKINESIA	14	26106	4989	54223492	5.83 ( 3.45 - 9.85 )	5.83 ( 55.82 )	5.81 ( 3.75 )	2.54 ( 1.79 )
TACHYPNOEA	14	26106	12024	54216457	2.42 ( 1.43 - 4.08 )	2.42 ( 11.62 )	2.42 ( 1.56 )	1.27 ( 0.53 )
PARAESTHESIA	14	26106	144876	54083605	0.2 ( 0.12 - 0.34 )	0.2 ( 44.71 )	0.2 ( 0.13 )	-2.32 ( -3.06 )
RETINAL DETACHMENT	14	26106	8167	54220314	3.56 ( 2.11 - 6.02 )	3.56 ( 25.72 )	3.55 ( 2.29 )	1.83 ( 1.08 )
CEREBRAL HAEMATOMA	14	26106	3068	54225413	9.48 ( 5.61 - 16.03 )	9.47 ( 105.64 )	9.44 ( 6.08 )	3.24 ( 2.49 )
EPISTAXIS	14	26106	68138	54160343	0.43 ( 0.25 - 0.72 )	0.43 ( 10.8 )	0.43 ( 0.28 )	-1.23 ( -1.97 )
POLYDIPSIA	14	26106	3640	54224841	7.99 ( 4.73 - 13.5 )	7.99 ( 85.22 )	7.96 ( 5.13 )	2.99 ( 2.25 )
ABNORMAL LOSS OF WEIGHT	14	26106	5937	54222544	4.9 ( 2.9 - 8.28 )	4.9 ( 43.3 )	4.89 ( 3.15 )	2.29 ( 1.54 )
PRODUCT ADMINISTRATION INTERRUPTED	14	26106	6465	54222016	4.5 ( 2.66 - 7.6 )	4.5 ( 37.98 )	4.49 ( 2.89 )	2.17 ( 1.42 )
APRAXIA	14	26106	1314	54227167	22.13 ( 13.07 - 37.48 )	22.12 ( 279.34 )	21.9 ( 14.09 )	4.45 ( 3.7 )
SKIN LESION	14	26106	24298	54204183	1.2 ( 0.71 - 2.02 )	1.2 ( 0.45 )	1.2 ( 0.77 )	0.26 ( -0.49 )
EYE PAIN	14	26106	47183	54181298	0.62 ( 0.36 - 1.04 )	0.62 ( 3.35 )	0.62 ( 0.4 )	-0.7 ( -1.44 )
HAEMOGLOBIN DECREASED	14	26106	94799	54133682	0.31 ( 0.18 - 0.52 )	0.31 ( 21.99 )	0.31 ( 0.2 )	-1.71 ( -2.45 )
POSTMORTEM BLOOD DRUG LEVEL INCREASED	14	26106	303	54228178	95.98 ( 56.16 - 164.03 )	95.93 ( 1257.05 )	91.73 ( 58.58 )	6.52 ( 5.76 )
ILEUS PARALYTIC	13	26107	3929	54224552	6.87 ( 3.99 - 11.85 )	6.87 ( 64.98 )	6.85 ( 4.34 )	2.78 ( 2 )
INAPPROPRIATE AFFECT	13	26107	1496	54226985	18.05 ( 10.45 - 31.16 )	18.04 ( 207.46 )	17.89 ( 11.33 )	4.16 ( 3.39 )
ENERGY INCREASED	13	26107	5496	54222985	4.91 ( 2.85 - 8.47 )	4.91 ( 40.4 )	4.9 ( 3.11 )	2.29 ( 1.52 )
CHRONIC OBSTRUCTIVE PULMONARY DISEASE	13	26107	47102	54181379	0.57 ( 0.33 - 0.99 )	0.57 ( 4.14 )	0.57 ( 0.36 )	-0.8 ( -1.57 )
ASCITES	13	26107	26791	54201690	1.01 ( 0.58 - 1.74 )	1.01 ( 0 )	1.01 ( 0.64 )	0.01 ( -0.76 )
SHOCK HAEMORRHAGIC	13	26107	7132	54221349	3.79 ( 2.2 - 6.52 )	3.78 ( 26.59 )	3.78 ( 2.4 )	1.92 ( 1.15 )
LUPUS-LIKE SYNDROME	13	26107	7845	54220636	3.44 ( 2 - 5.93 )	3.44 ( 22.47 )	3.44 ( 2.18 )	1.78 ( 1.01 )
DYSPEPSIA	13	26107	87079	54141402	0.31 ( 0.18 - 0.53 )	0.31 ( 20 )	0.31 ( 0.2 )	-1.69 ( -2.46 )
TUBULOINTERSTITIAL NEPHRITIS	13	26107	16757	54211724	1.61 ( 0.94 - 2.78 )	1.61 ( 3.01 )	1.61 ( 1.02 )	0.69 ( -0.08 )
HAEMORRHAGE	13	26107	93862	54134619	0.29 ( 0.17 - 0.49 )	0.29 ( 22.98 )	0.29 ( 0.18 )	-1.8 ( -2.57 )
PERIPHERAL SWELLING	13	26107	136514	54091967	0.2 ( 0.11 - 0.34 )	0.2 ( 42.43 )	0.2 ( 0.13 )	-2.34 ( -3.11 )
PERSECUTORY DELUSION	13	26107	2173	54226308	12.43 ( 7.2 - 21.44 )	12.42 ( 135.71 )	12.35 ( 7.83 )	3.63 ( 2.85 )
BUNDLE BRANCH BLOCK LEFT	13	26107	3983	54224498	6.78 ( 3.93 - 11.69 )	6.78 ( 63.81 )	6.76 ( 4.28 )	2.76 ( 1.98 )
GAIT INABILITY	13	26107	27663	54200818	0.98 ( 0.57 - 1.68 )	0.98 ( 0.01 )	0.98 ( 0.62 )	-0.04 ( -0.81 )
CONJUNCTIVITIS	13	26107	15861	54212620	1.7 ( 0.99 - 2.93 )	1.7 ( 3.76 )	1.7 ( 1.08 )	0.77 ( -0.01 )
IMPAIRED GASTRIC EMPTYING	13	26107	7897	54220584	3.42 ( 1.98 - 5.89 )	3.42 ( 22.2 )	3.41 ( 2.17 )	1.77 ( 1 )
PRODUCT PRESCRIBING ISSUE	13	26107	12664	54215817	2.13 ( 1.24 - 3.67 )	2.13 ( 7.8 )	2.13 ( 1.35 )	1.09 ( 0.32 )
SEXUAL DYSFUNCTION	12	26108	10080	54218401	2.47 ( 1.4 - 4.36 )	2.47 ( 10.5 )	2.47 ( 1.54 )	1.3 ( 0.5 )
NODAL RHYTHM	12	26108	1367	54227114	18.23 ( 10.33 - 32.19 )	18.22 ( 193.66 )	18.08 ( 11.23 )	4.18 ( 3.37 )
ELECTROLYTE IMBALANCE	12	26108	10038	54218443	2.48 ( 1.41 - 4.37 )	2.48 ( 10.61 )	2.48 ( 1.54 )	1.31 ( 0.51 )
INTERSTITIAL LUNG DISEASE	12	26108	42751	54185730	0.58 ( 0.33 - 1.03 )	0.58 ( 3.59 )	0.58 ( 0.36 )	-0.78 ( -1.58 )
PULMONARY OEDEMA	12	26108	40898	54187583	0.61 ( 0.35 - 1.07 )	0.61 ( 3.01 )	0.61 ( 0.38 )	-0.71 ( -1.52 )
GASTROENTERITIS	12	26108	13070	54215411	1.91 ( 1.08 - 3.36 )	1.91 ( 5.17 )	1.91 ( 1.19 )	0.93 ( 0.13 )
HEPATITIS ACUTE	12	26108	5856	54222625	4.26 ( 2.42 - 7.5 )	4.25 ( 29.82 )	4.25 ( 2.64 )	2.09 ( 1.29 )
HEPATIC CIRRHOSIS	12	26108	16341	54212140	1.52 ( 0.87 - 2.69 )	1.52 ( 2.17 )	1.52 ( 0.95 )	0.61 ( -0.19 )
DRUG HYPERSENSITIVITY	12	26108	179240	54049241	0.14 ( 0.08 - 0.24 )	0.14 ( 64.21 )	0.14 ( 0.09 )	-2.85 ( -3.65 )
OESOPHAGEAL ULCER	12	26108	3518	54224963	7.08 ( 4.02 - 12.49 )	7.08 ( 62.47 )	7.06 ( 4.39 )	2.82 ( 2.02 )
INITIAL INSOMNIA	12	26108	9065	54219416	2.75 ( 1.56 - 4.84 )	2.75 ( 13.33 )	2.75 ( 1.71 )	1.46 ( 0.66 )
ANGINA PECTORIS	12	26108	26906	54201575	0.93 ( 0.53 - 1.63 )	0.93 ( 0.07 )	0.93 ( 0.58 )	-0.11 ( -0.91 )
PLATELET COUNT DECREASED	12	26108	96853	54131628	0.26 ( 0.15 - 0.45 )	0.26 ( 25.78 )	0.26 ( 0.16 )	-1.96 ( -2.76 )
WANDERING PACEMAKER	12	26108	33	54228448	755.3 ( 390.06 - 1462.56 )	754.96 ( 6626.03 )	553.9 ( 318.64 )	9.11 ( 8.21 )
HYPOTONIA	12	26108	9190	54219291	2.71 ( 1.54 - 4.78 )	2.71 ( 12.94 )	2.71 ( 1.69 )	1.44 ( 0.64 )
BLOOD CREATININE INCREASED	12	26108	60349	54168132	0.41 ( 0.23 - 0.73 )	0.41 ( 10.03 )	0.41 ( 0.26 )	-1.28 ( -2.08 )
RHEUMATOID ARTHRITIS	12	26108	101358	54127123	0.25 ( 0.14 - 0.43 )	0.25 ( 27.82 )	0.25 ( 0.15 )	-2.02 ( -2.82 )
SKIN EXFOLIATION	12	26108	72696	54155785	0.34 ( 0.19 - 0.6 )	0.34 ( 15.15 )	0.34 ( 0.21 )	-1.54 ( -2.35 )
MIGRAINE	12	26108	83574	54144907	0.3 ( 0.17 - 0.52 )	0.3 ( 19.86 )	0.3 ( 0.19 )	-1.75 ( -2.55 )
LIVER FUNCTION TEST INCREASED	12	26108	18034	54210447	1.38 ( 0.78 - 2.43 )	1.38 ( 1.26 )	1.38 ( 0.86 )	0.47 ( -0.33 )
LIVER INJURY	12	26108	19355	54209126	1.29 ( 0.73 - 2.27 )	1.29 ( 0.77 )	1.29 ( 0.8 )	0.36 ( -0.44 )
FOOD REFUSAL	12	26108	616	54227865	40.46 ( 22.85 - 71.65 )	40.44 ( 452.81 )	39.69 ( 24.61 )	5.31 ( 4.5 )
DAYDREAMING	12	26108	1404	54227077	17.75 ( 10.06 - 31.34 )	17.74 ( 188.01 )	17.6 ( 10.94 )	4.14 ( 3.33 )
HYPERTHYROIDISM	12	26108	12784	54215697	1.95 ( 1.11 - 3.43 )	1.95 ( 5.54 )	1.95 ( 1.21 )	0.96 ( 0.16 )
MUSCLE ATROPHY	12	26108	10874	54217607	2.29 ( 1.3 - 4.04 )	2.29 ( 8.72 )	2.29 ( 1.43 )	1.2 ( 0.39 )
VASCULAR DEMENTIA	12	26108	770	54227711	32.37 ( 18.3 - 57.26 )	32.36 ( 359.04 )	31.87 ( 19.78 )	4.99 ( 4.19 )
LABELLED DRUG-DRUG INTERACTION ISSUE	12	26108	929	54227552	26.83 ( 15.18 - 47.42 )	26.82 ( 294.46 )	26.49 ( 16.45 )	4.73 ( 3.92 )
SELECTIVE EATING DISORDER	12	26108	828	54227653	30.1 ( 17.02 - 53.23 )	30.09 ( 332.65 )	29.67 ( 18.42 )	4.89 ( 4.08 )
COLITIS MICROSCOPIC	12	26108	3987	54224494	6.25 ( 3.55 - 11.02 )	6.25 ( 52.75 )	6.23 ( 3.88 )	2.64 ( 1.84 )
ANTICHOLINERGIC SYNDROME	12	26108	1355	54227126	18.39 ( 10.42 - 32.48 )	18.39 ( 195.56 )	18.23 ( 11.33 )	4.19 ( 3.38 )
ABDOMINAL PAIN LOWER	12	26108	23029	54205452	1.08 ( 0.61 - 1.91 )	1.08 ( 0.07 )	1.08 ( 0.67 )	0.11 ( -0.69 )
NERVOUSNESS	11	26109	49041	54179440	0.47 ( 0.26 - 0.84 )	0.47 ( 6.75 )	0.47 ( 0.28 )	-1.1 ( -1.94 )
VISUAL IMPAIRMENT	11	26109	107943	54120538	0.21 ( 0.12 - 0.38 )	0.21 ( 32.38 )	0.21 ( 0.13 )	-2.24 ( -3.07 )
HYPOAESTHESIA	11	26109	137158	54091323	0.17 ( 0.09 - 0.3 )	0.17 ( 46.01 )	0.17 ( 0.1 )	-2.59 ( -3.42 )
RASH PRURITIC	11	26109	47131	54181350	0.48 ( 0.27 - 0.87 )	0.48 ( 6.04 )	0.48 ( 0.3 )	-1.04 ( -1.88 )
PERICARDIAL EFFUSION	11	26109	20365	54208116	1.12 ( 0.62 - 2.03 )	1.12 ( 0.14 )	1.12 ( 0.68 )	0.17 ( -0.67 )
CONDUCTION DISORDER	11	26109	1521	54226960	15.02 ( 8.3 - 27.18 )	15.01 ( 142.87 )	14.91 ( 9.08 )	3.9 ( 3.06 )
CARDIAC FAILURE ACUTE	11	26109	5838	54222643	3.91 ( 2.17 - 7.07 )	3.91 ( 23.8 )	3.91 ( 2.38 )	1.97 ( 1.13 )
ANTISOCIAL BEHAVIOUR	11	26109	929	54227552	24.59 ( 13.57 - 44.57 )	24.58 ( 245.95 )	24.31 ( 14.78 )	4.6 ( 3.76 )
WEIGHT INCREASED	11	26109	198174	54030307	0.11 ( 0.06 - 0.21 )	0.12 ( 74.99 )	0.12 ( 0.07 )	-3.12 ( -3.95 )
PLEURAL EFFUSION	11	26109	55853	54172628	0.41 ( 0.23 - 0.74 )	0.41 ( 9.41 )	0.41 ( 0.25 )	-1.29 ( -2.12 )
ASPARTATE AMINOTRANSFERASE INCREASED	11	26109	48954	54179527	0.47 ( 0.26 - 0.84 )	0.47 ( 6.72 )	0.47 ( 0.28 )	-1.1 ( -1.93 )
HYPOGLYCAEMIA	11	26109	44327	54184154	0.51 ( 0.29 - 0.93 )	0.52 ( 5.02 )	0.52 ( 0.31 )	-0.96 ( -1.79 )
DUODENAL ULCER PERFORATION	11	26109	5568	54222913	4.1 ( 2.27 - 7.41 )	4.1 ( 25.75 )	4.1 ( 2.5 )	2.03 ( 1.2 )
GASTRIC ULCER HAEMORRHAGE	11	26109	5260	54223221	4.34 ( 2.4 - 7.85 )	4.34 ( 28.24 )	4.33 ( 2.64 )	2.12 ( 1.28 )
SKIN OEDEMA	11	26109	913	54227568	25.02 ( 13.81 - 45.35 )	25.01 ( 250.57 )	24.73 ( 15.03 )	4.63 ( 3.79 )
SECRETION DISCHARGE	11	26109	10444	54218037	2.19 ( 1.21 - 3.95 )	2.19 ( 7.08 )	2.19 ( 1.33 )	1.13 ( 0.29 )
PARTIAL SEIZURES	11	26109	4544	54223937	5.03 ( 2.78 - 9.09 )	5.03 ( 35.39 )	5.02 ( 3.06 )	2.33 ( 1.49 )
BLOOD UREA INCREASED	11	26109	15921	54212560	1.43 ( 0.79 - 2.59 )	1.43 ( 1.45 )	1.43 ( 0.87 )	0.52 ( -0.31 )
FEELING HOT	11	26109	55830	54172651	0.41 ( 0.23 - 0.74 )	0.41 ( 9.4 )	0.41 ( 0.25 )	-1.29 ( -2.12 )
VENTRICULAR FIBRILLATION	11	26109	10217	54218264	2.24 ( 1.24 - 4.04 )	2.24 ( 7.5 )	2.23 ( 1.36 )	1.16 ( 0.33 )
BRAIN COMPRESSION	11	26109	360	54228121	63.46 ( 34.83 - 115.64 )	63.44 ( 655.95 )	61.59 ( 37.28 )	5.94 ( 5.1 )
HYPOXIA	11	26109	31330	54197151	0.73 ( 0.4 - 1.32 )	0.73 ( 1.11 )	0.73 ( 0.44 )	-0.46 ( -1.29 )
INAPPROPRIATE SCHEDULE OF PRODUCT ADMINISTRATION	11	26109	140759	54087722	0.16 ( 0.09 - 0.29 )	0.16 ( 47.7 )	0.16 ( 0.1 )	-2.62 ( -3.46 )
ANORGASMIA	11	26109	2443	54226038	9.35 ( 5.17 - 16.91 )	9.35 ( 81.64 )	9.31 ( 5.67 )	3.22 ( 2.38 )
WOUND	11	26109	24122	54204359	0.95 ( 0.52 - 1.71 )	0.95 ( 0.03 )	0.95 ( 0.58 )	-0.08 ( -0.91 )
HYPOPNOEA	11	26109	3017	54225464	7.57 ( 4.19 - 13.69 )	7.57 ( 62.49 )	7.55 ( 4.6 )	2.92 ( 2.08 )
DRUG EFFECTIVE FOR UNAPPROVED INDICATION	11	26109	23797	54204684	0.96 ( 0.53 - 1.73 )	0.96 ( 0.02 )	0.96 ( 0.59 )	-0.06 ( -0.89 )
THERMAL BURNS OF EYE	11	26109	152	54228329	150.31 ( 81.5 - 277.21 )	150.25 ( 1520.73 )	140.17 ( 83.99 )	7.13 ( 6.27 )
AUTOMATISM	11	26109	200	54228281	114.23 ( 62.25 - 209.64 )	114.19 ( 1169.82 )	108.29 ( 65.16 )	6.76 ( 5.9 )
MALNUTRITION	11	26109	9733	54218748	2.35 ( 1.3 - 4.24 )	2.35 ( 8.49 )	2.34 ( 1.43 )	1.23 ( 0.4 )
TREATMENT FAILURE	11	26109	71201	54157280	0.32 ( 0.18 - 0.58 )	0.32 ( 15.84 )	0.32 ( 0.2 )	-1.64 ( -2.47 )
UNEVALUABLE EVENT	11	26109	70753	54157728	0.32 ( 0.18 - 0.58 )	0.32 ( 15.65 )	0.32 ( 0.2 )	-1.63 ( -2.46 )
SUBSTANCE-INDUCED PSYCHOTIC DISORDER	11	26109	1832	54226649	12.47 ( 6.89 - 22.56 )	12.47 ( 115.32 )	12.4 ( 7.55 )	3.63 ( 2.8 )
BLISTER	10	26110	49595	54178886	0.42 ( 0.23 - 0.78 )	0.42 ( 8.08 )	0.42 ( 0.25 )	-1.26 ( -2.13 )
POOR QUALITY SLEEP	10	26110	19000	54209481	1.09 ( 0.59 - 2.03 )	1.09 ( 0.08 )	1.09 ( 0.65 )	0.13 ( -0.74 )
ILEUS	10	26110	10784	54217697	1.93 ( 1.04 - 3.58 )	1.93 ( 4.44 )	1.92 ( 1.15 )	0.94 ( 0.07 )
PRODUCT ADMINISTRATION ERROR	10	26110	16633	54211848	1.25 ( 0.67 - 2.32 )	1.25 ( 0.49 )	1.25 ( 0.74 )	0.32 ( -0.55 )
DECREASED ACTIVITY	10	26110	9518	54218963	2.18 ( 1.17 - 4.06 )	2.18 ( 6.39 )	2.18 ( 1.3 )	1.12 ( 0.25 )
URTICARIA	10	26110	146105	54082376	0.14 ( 0.08 - 0.26 )	0.14 ( 51.93 )	0.14 ( 0.08 )	-2.81 ( -3.68 )
BRAIN INJURY	10	26110	9057	54219424	2.29 ( 1.23 - 4.26 )	2.29 ( 7.28 )	2.29 ( 1.36 )	1.2 ( 0.33 )
EXTRASYSTOLES	10	26110	6490	54221991	3.2 ( 1.72 - 5.95 )	3.2 ( 15.09 )	3.2 ( 1.9 )	1.68 ( 0.81 )
TRANSAMINASES INCREASED	10	26110	20127	54208354	1.03 ( 0.55 - 1.92 )	1.03 ( 0.01 )	1.03 ( 0.61 )	0.04 ( -0.83 )
HEPATOTOXICITY	10	26110	19528	54208953	1.06 ( 0.57 - 1.98 )	1.06 ( 0.04 )	1.06 ( 0.63 )	0.09 ( -0.78 )
PERITONITIS	10	26110	19006	54209475	1.09 ( 0.59 - 2.03 )	1.09 ( 0.08 )	1.09 ( 0.65 )	0.13 ( -0.74 )
SCREAMING	10	26110	5836	54222645	3.56 ( 1.91 - 6.62 )	3.56 ( 18.36 )	3.55 ( 2.11 )	1.83 ( 0.96 )
IMPULSIVE BEHAVIOUR	10	26110	3358	54225123	6.18 ( 3.32 - 11.51 )	6.18 ( 43.32 )	6.17 ( 3.67 )	2.62 ( 1.75 )
GASTRITIS EROSIVE	10	26110	4343	54224138	4.78 ( 2.57 - 8.89 )	4.78 ( 29.83 )	4.77 ( 2.84 )	2.25 ( 1.38 )
THERAPY CHANGE	10	26110	7832	54220649	2.65 ( 1.43 - 4.93 )	2.65 ( 10.27 )	2.65 ( 1.58 )	1.41 ( 0.53 )
VENTRICULAR EXTRASYSTOLES	10	26110	9678	54218803	2.15 ( 1.15 - 3.99 )	2.15 ( 6.11 )	2.14 ( 1.28 )	1.1 ( 0.23 )
MOTOR DYSFUNCTION	10	26110	9073	54219408	2.29 ( 1.23 - 4.26 )	2.29 ( 7.25 )	2.29 ( 1.36 )	1.19 ( 0.32 )
EXPIRED PRODUCT ADMINISTERED	10	26110	29936	54198545	0.69 ( 0.37 - 1.29 )	0.69 ( 1.35 )	0.69 ( 0.41 )	-0.53 ( -1.4 )
BRONCHIECTASIS	10	26110	5693	54222788	3.65 ( 1.96 - 6.78 )	3.65 ( 19.18 )	3.64 ( 2.17 )	1.86 ( 0.99 )
SPUTUM DISCOLOURED	10	26110	8457	54220024	2.46 ( 1.32 - 4.57 )	2.45 ( 8.61 )	2.45 ( 1.46 )	1.29 ( 0.42 )
GASTROINTESTINAL INFECTION	10	26110	7857	54220624	2.64 ( 1.42 - 4.91 )	2.64 ( 10.2 )	2.64 ( 1.57 )	1.4 ( 0.53 )
DRY MOUTH	10	26110	72110	54156371	0.29 ( 0.15 - 0.53 )	0.29 ( 17.63 )	0.29 ( 0.17 )	-1.8 ( -2.67 )
PANCREATITIS ACUTE	10	26110	19719	54208762	1.05 ( 0.57 - 1.96 )	1.05 ( 0.03 )	1.05 ( 0.63 )	0.07 ( -0.8 )
SCAB	10	26110	10083	54218398	2.06 ( 1.11 - 3.83 )	2.06 ( 5.44 )	2.06 ( 1.22 )	1.04 ( 0.17 )
HIATUS HERNIA	10	26110	12030	54216451	1.73 ( 0.93 - 3.21 )	1.73 ( 3.05 )	1.73 ( 1.03 )	0.79 ( -0.08 )
HEPATIC ENZYME INCREASED	10	26110	59861	54168620	0.35 ( 0.19 - 0.64 )	0.35 ( 12.31 )	0.35 ( 0.21 )	-1.53 ( -2.4 )
MUCOSAL HAEMORRHAGE	10	26110	1041	54227440	19.95 ( 10.7 - 37.19 )	19.94 ( 178.23 )	19.76 ( 11.74 )	4.3 ( 3.43 )
SKIN SWELLING	10	26110	6727	54221754	3.09 ( 1.66 - 5.74 )	3.09 ( 14.08 )	3.08 ( 1.83 )	1.62 ( 0.75 )
ACUTE ABDOMEN	10	26110	1344	54227137	15.45 ( 8.29 - 28.79 )	15.45 ( 134.13 )	15.34 ( 9.11 )	3.94 ( 3.07 )
COMA SCALE ABNORMAL	10	26110	2616	54225865	7.94 ( 4.27 - 14.77 )	7.94 ( 60.39 )	7.91 ( 4.7 )	2.98 ( 2.11 )
DECREASED INTEREST	10	26110	5473	54223008	3.79 ( 2.04 - 7.06 )	3.79 ( 20.53 )	3.79 ( 2.25 )	1.92 ( 1.05 )
RESPIRATORY DEPRESSION	10	26110	11199	54217282	1.85 ( 1 - 3.45 )	1.85 ( 3.93 )	1.85 ( 1.1 )	0.89 ( 0.02 )
TYPE 2 DIABETES MELLITUS	10	26110	30403	54198078	0.68 ( 0.37 - 1.27 )	0.68 ( 1.47 )	0.68 ( 0.41 )	-0.55 ( -1.42 )
SLOW SPEECH	10	26110	2107	54226374	9.86 ( 5.3 - 18.35 )	9.85 ( 79.18 )	9.81 ( 5.83 )	3.29 ( 2.42 )
PRODUCT ADHESION ISSUE	10	26110	30042	54198439	0.69 ( 0.37 - 1.28 )	0.69 ( 1.38 )	0.69 ( 0.41 )	-0.53 ( -1.4 )
RESPIRATORY DISORDER	10	26110	27000	54201481	0.77 ( 0.41 - 1.43 )	0.77 ( 0.69 )	0.77 ( 0.46 )	-0.38 ( -1.25 )
PHYSICAL ASSAULT	9	26111	1831	54226650	10.21 ( 5.3 - 19.65 )	10.2 ( 74.36 )	10.16 ( 5.87 )	3.34 ( 2.43 )
PORIOMANIA	9	26111	169	54228312	110.6 ( 56.56 - 216.27 )	110.56 ( 927.75 )	105.02 ( 59.92 )	6.71 ( 5.78 )
ASPIRATION	9	26111	9576	54218905	1.95 ( 1.01 - 3.75 )	1.95 ( 4.17 )	1.95 ( 1.13 )	0.96 ( 0.05 )
SUBDURAL HAEMORRHAGE	9	26111	2539	54225942	7.36 ( 3.83 - 14.17 )	7.36 ( 49.28 )	7.34 ( 4.24 )	2.88 ( 1.96 )
FACIAL SPASM	9	26111	1030	54227451	18.15 ( 9.41 - 34.98 )	18.14 ( 144.5 )	17.99 ( 10.39 )	4.17 ( 3.25 )
HEPATIC FAILURE	9	26111	27520	54200961	0.68 ( 0.35 - 1.31 )	0.68 ( 1.37 )	0.68 ( 0.39 )	-0.56 ( -1.47 )
HYPERTONIA	9	26111	5465	54223016	3.42 ( 1.78 - 6.58 )	3.42 ( 15.38 )	3.42 ( 1.98 )	1.77 ( 0.86 )
ASTHMA	9	26111	94818	54133663	0.2 ( 0.1 - 0.38 )	0.2 ( 29.49 )	0.2 ( 0.11 )	-2.34 ( -3.26 )
HYPOKINESIA	9	26111	13303	54215178	1.4 ( 0.73 - 2.7 )	1.4 ( 1.05 )	1.4 ( 0.81 )	0.49 ( -0.42 )
PROSTATE CANCER	9	26111	78338	54150143	0.24 ( 0.12 - 0.46 )	0.24 ( 21.91 )	0.24 ( 0.14 )	-2.07 ( -2.98 )
SINOATRIAL BLOCK	9	26111	568	54227913	32.91 ( 17.03 - 63.58 )	32.9 ( 274 )	32.4 ( 18.67 )	5.02 ( 4.1 )
UROSEPSIS	9	26111	8309	54220172	2.25 ( 1.17 - 4.32 )	2.25 ( 6.24 )	2.25 ( 1.3 )	1.17 ( 0.26 )
ADAMS-STOKES SYNDROME	9	26111	140	54228341	133.51 ( 68.04 - 261.99 )	133.47 ( 1111.79 )	125.46 ( 71.38 )	6.97 ( 6.03 )
THERAPEUTIC RESPONSE DECREASED	9	26111	52983	54175498	0.35 ( 0.18 - 0.68 )	0.35 ( 10.7 )	0.35 ( 0.2 )	-1.5 ( -2.42 )
DERMATITIS BULLOUS	9	26111	6436	54222045	2.9 ( 1.51 - 5.58 )	2.9 ( 11.21 )	2.9 ( 1.68 )	1.54 ( 0.62 )
ADVERSE DRUG REACTION	9	26111	76138	54152343	0.25 ( 0.13 - 0.47 )	0.25 ( 20.91 )	0.25 ( 0.14 )	-2.03 ( -2.94 )
LIMB DISCOMFORT	9	26111	28077	54200404	0.67 ( 0.35 - 1.28 )	0.67 ( 1.51 )	0.67 ( 0.39 )	-0.59 ( -1.5 )
CEREBELLAR HAEMORRHAGE	9	26111	1346	54227135	13.89 ( 7.21 - 26.75 )	13.88 ( 106.87 )	13.8 ( 7.97 )	3.79 ( 2.87 )
HYPONATRAEMIC SYNDROME	9	26111	297	54228184	62.93 ( 32.42 - 122.16 )	62.91 ( 532.23 )	61.09 ( 35.07 )	5.93 ( 5.01 )
HYPERNATRAEMIA	9	26111	4453	54224028	4.2 ( 2.18 - 8.07 )	4.2 ( 21.87 )	4.19 ( 2.42 )	2.07 ( 1.15 )
THERAPY NON-RESPONDER	9	26111	37140	54191341	0.5 ( 0.26 - 0.97 )	0.5 ( 4.42 )	0.5 ( 0.29 )	-0.99 ( -1.9 )
SKULL FRACTURE	9	26111	1453	54227028	12.86 ( 6.68 - 24.78 )	12.86 ( 97.83 )	12.79 ( 7.39 )	3.68 ( 2.76 )
BLOOD CREATINE INCREASED	9	26111	4027	54224454	4.64 ( 2.41 - 8.93 )	4.64 ( 25.64 )	4.63 ( 2.68 )	2.21 ( 1.3 )
DYSPHEMIA	9	26111	3990	54224491	4.68 ( 2.44 - 9.01 )	4.68 ( 26.01 )	4.67 ( 2.7 )	2.22 ( 1.31 )
USE OF ACCESSORY RESPIRATORY MUSCLES	9	26111	331	54228150	56.47 ( 29.12 - 109.51 )	56.45 ( 477.24 )	54.98 ( 31.59 )	5.78 ( 4.86 )
PRODUCT QUALITY ISSUE	8	26112	126572	54101909	0.13 ( 0.07 - 0.26 )	0.13 ( 46.12 )	0.13 ( 0.07 )	-2.93 ( -3.89 )
WHITE BLOOD CELL COUNT INCREASED	8	26112	35727	54192754	0.46 ( 0.23 - 0.93 )	0.46 ( 4.93 )	0.47 ( 0.26 )	-1.1 ( -2.07 )
FRONTOTEMPORAL DEMENTIA	8	26112	380	54228101	43.72 ( 21.7 - 88.07 )	43.71 ( 326.97 )	42.83 ( 23.84 )	5.42 ( 4.45 )
MIDDLE INSOMNIA	8	26112	16714	54211767	0.99 ( 0.5 - 1.99 )	0.99 ( 0 )	0.99 ( 0.56 )	-0.01 ( -0.97 )
ACUTE PSYCHOSIS	8	26112	2234	54226247	7.44 ( 3.71 - 14.89 )	7.43 ( 44.4 )	7.41 ( 4.15 )	2.89 ( 1.93 )
DRUG LEVEL ABOVE THERAPEUTIC	8	26112	3974	54224507	4.18 ( 2.09 - 8.37 )	4.18 ( 19.31 )	4.17 ( 2.34 )	2.06 ( 1.1 )
WRONG PATIENT RECEIVED PRODUCT	8	26112	2266	54226215	7.33 ( 3.66 - 14.68 )	7.33 ( 43.58 )	7.31 ( 4.09 )	2.87 ( 1.91 )
AKINESIA	8	26112	1845	54226636	9 ( 4.5 - 18.03 )	9 ( 56.66 )	8.97 ( 5.02 )	3.16 ( 2.2 )
FAECES DISCOLOURED	8	26112	19768	54208713	0.84 ( 0.42 - 1.68 )	0.84 ( 0.24 )	0.84 ( 0.47 )	-0.25 ( -1.21 )
INTERNATIONAL NORMALISED RATIO INCREASED	8	26112	27635	54200846	0.6 ( 0.3 - 1.2 )	0.6 ( 2.12 )	0.6 ( 0.34 )	-0.73 ( -1.7 )
THIRST	8	26112	15912	54212569	1.04 ( 0.52 - 2.09 )	1.04 ( 0.01 )	1.04 ( 0.58 )	0.06 ( -0.9 )
OESOPHAGITIS	8	26112	9819	54218662	1.69 ( 0.85 - 3.38 )	1.69 ( 2.26 )	1.69 ( 0.95 )	0.76 ( -0.2 )
HYPERTENSIVE CRISIS	8	26112	10190	54218291	1.63 ( 0.81 - 3.26 )	1.63 ( 1.95 )	1.63 ( 0.91 )	0.7 ( -0.26 )
THERAPEUTIC RESPONSE UNEXPECTED	8	26112	41520	54186961	0.4 ( 0.2 - 0.8 )	0.4 ( 7.2 )	0.4 ( 0.22 )	-1.32 ( -2.28 )
MYOCARDIAL ISCHAEMIA	8	26112	10974	54217507	1.51 ( 0.76 - 3.03 )	1.51 ( 1.39 )	1.51 ( 0.85 )	0.6 ( -0.36 )
MUSCULOSKELETAL PAIN	8	26112	49950	54178531	0.33 ( 0.17 - 0.66 )	0.33 ( 10.73 )	0.33 ( 0.19 )	-1.59 ( -2.55 )
GASTRIC HAEMORRHAGE	8	26112	10832	54217649	1.53 ( 0.77 - 3.07 )	1.53 ( 1.48 )	1.53 ( 0.86 )	0.62 ( -0.35 )
INTESTINAL OBSTRUCTION	8	26112	32539	54195942	0.51 ( 0.26 - 1.02 )	0.51 ( 3.76 )	0.51 ( 0.29 )	-0.97 ( -1.93 )
BLOOD ALKALINE PHOSPHATASE INCREASED	8	26112	23376	54205105	0.71 ( 0.36 - 1.42 )	0.71 ( 0.94 )	0.71 ( 0.4 )	-0.49 ( -1.46 )
CONTRAINDICATED PRODUCT ADMINISTERED	8	26112	26515	54201966	0.63 ( 0.31 - 1.25 )	0.63 ( 1.78 )	0.63 ( 0.35 )	-0.67 ( -1.64 )
INTENTION TREMOR	8	26112	490	54227991	33.91 ( 16.86 - 68.19 )	33.9 ( 251.3 )	33.37 ( 18.6 )	5.06 ( 4.09 )
PROSOPAGNOSIA	8	26112	139	54228342	119.53 ( 58.6 - 243.78 )	119.49 ( 888.83 )	113.04 ( 62.26 )	6.82 ( 5.83 )
FREQUENT BOWEL MOVEMENTS	8	26112	22999	54205482	0.72 ( 0.36 - 1.44 )	0.72 ( 0.86 )	0.72 ( 0.4 )	-0.47 ( -1.43 )
DISCOMFORT	8	26112	52031	54176450	0.32 ( 0.16 - 0.64 )	0.32 ( 11.62 )	0.32 ( 0.18 )	-1.65 ( -2.61 )
EOSINOPHILIA	8	26112	15501	54212980	1.07 ( 0.54 - 2.14 )	1.07 ( 0.04 )	1.07 ( 0.6 )	0.1 ( -0.86 )
SUSPICIOUSNESS	8	26112	620	54227861	26.8 ( 13.34 - 53.83 )	26.79 ( 196.08 )	26.46 ( 14.76 )	4.73 ( 3.76 )
HALLUCINATIONS, MIXED	8	26112	3750	54224731	4.43 ( 2.21 - 8.87 )	4.43 ( 21.2 )	4.42 ( 2.47 )	2.14 ( 1.18 )
SKIN IRRITATION	8	26112	42199	54186282	0.39 ( 0.2 - 0.79 )	0.39 ( 7.48 )	0.39 ( 0.22 )	-1.34 ( -2.31 )
CORONARY ARTERY DISEASE	8	26112	29493	54198988	0.56 ( 0.28 - 1.13 )	0.56 ( 2.71 )	0.56 ( 0.32 )	-0.83 ( -1.79 )
BLOOD POTASSIUM INCREASED	8	26112	14749	54213732	1.13 ( 0.56 - 2.25 )	1.13 ( 0.11 )	1.13 ( 0.63 )	0.17 ( -0.79 )
ATHETOSIS	8	26112	161	54228320	103.19 ( 50.73 - 209.91 )	103.16 ( 771.06 )	98.33 ( 54.28 )	6.62 ( 5.63 )
SYSTEMIC INFECTION	8	26112	1555	54226926	10.68 ( 5.33 - 21.4 )	10.68 ( 69.84 )	10.63 ( 5.94 )	3.41 ( 2.45 )
HAEMOLYSIS	8	26112	7003	54221478	2.37 ( 1.19 - 4.75 )	2.37 ( 6.34 )	2.37 ( 1.33 )	1.24 ( 0.28 )
APPLICATION SITE ERYTHEMA	8	26112	24662	54203819	0.67 ( 0.34 - 1.35 )	0.67 ( 1.27 )	0.67 ( 0.38 )	-0.57 ( -1.53 )
PURPURA	8	26112	8145	54220336	2.04 ( 1.02 - 4.08 )	2.04 ( 4.23 )	2.04 ( 1.14 )	1.03 ( 0.06 )
LOWER RESPIRATORY TRACT INFECTION	8	26112	38789	54189692	0.43 ( 0.21 - 0.86 )	0.43 ( 6.11 )	0.43 ( 0.24 )	-1.22 ( -2.19 )
DIABETIC HYPEROSMOLAR COMA	8	26112	412	54228069	40.33 ( 20.03 - 81.19 )	40.31 ( 300.86 )	39.56 ( 22.03 )	5.31 ( 4.33 )
DECOMPENSATED HYPOTHYROIDISM	8	26112	67	54228414	247.97 ( 119.11 - 516.25 )	247.9 ( 1757.37 )	221.56 ( 119.96 )	7.79 ( 6.77 )
EXECUTIVE DYSFUNCTION	8	26112	416	54228065	39.94 ( 19.84 - 80.4 )	39.93 ( 297.88 )	39.19 ( 21.82 )	5.29 ( 4.32 )
WHITE BLOOD CELL COUNT DECREASED	7	26113	98686	54129795	0.15 ( 0.07 - 0.31 )	0.15 ( 34.63 )	0.15 ( 0.08 )	-2.76 ( -3.78 )
BODY TEMPERATURE INCREASED	7	26113	19007	54209474	0.76 ( 0.36 - 1.6 )	0.76 ( 0.51 )	0.76 ( 0.41 )	-0.39 ( -1.41 )
BLOOD POTASSIUM DECREASED	7	26113	27439	54201042	0.53 ( 0.25 - 1.11 )	0.53 ( 2.92 )	0.53 ( 0.28 )	-0.92 ( -1.94 )
COLITIS	7	26113	32311	54196170	0.45 ( 0.21 - 0.94 )	0.45 ( 4.71 )	0.45 ( 0.24 )	-1.15 ( -2.17 )
DISSEMINATED INTRAVASCULAR COAGULATION	7	26113	13111	54215370	1.11 ( 0.53 - 2.33 )	1.11 ( 0.07 )	1.11 ( 0.6 )	0.15 ( -0.87 )
GRANDIOSITY	7	26113	334	54228147	43.52 ( 20.59 - 92.01 )	43.51 ( 284.78 )	42.64 ( 22.79 )	5.41 ( 4.38 )
SUBARACHNOID HAEMORRHAGE	7	26113	9372	54219109	1.55 ( 0.74 - 3.25 )	1.55 ( 1.37 )	1.55 ( 0.83 )	0.63 ( -0.39 )
GASTRIC CANCER	7	26113	24748	54203733	0.59 ( 0.28 - 1.23 )	0.59 ( 2.03 )	0.59 ( 0.32 )	-0.77 ( -1.79 )
PNEUMOPERITONEUM	7	26113	1618	54226863	8.98 ( 4.28 - 18.88 )	8.98 ( 49.44 )	8.95 ( 4.81 )	3.16 ( 2.14 )
LIPASE INCREASED	7	26113	6925	54221556	2.1 ( 1 - 4.4 )	2.1 ( 4.02 )	2.1 ( 1.13 )	1.07 ( 0.05 )
HYPERCHOLESTEROLAEMIA	7	26113	8086	54220395	1.8 ( 0.86 - 3.77 )	1.8 ( 2.47 )	1.8 ( 0.97 )	0.85 ( -0.18 )
C-REACTIVE PROTEIN INCREASED	7	26113	32715	54195766	0.44 ( 0.21 - 0.93 )	0.44 ( 4.87 )	0.44 ( 0.24 )	-1.17 ( -2.19 )
SYSTEMIC LUPUS ERYTHEMATOSUS	7	26113	29093	54199388	0.5 ( 0.24 - 1.05 )	0.5 ( 3.51 )	0.5 ( 0.27 )	-1 ( -2.02 )
CHROMATURIA	7	26113	20592	54207889	0.71 ( 0.34 - 1.48 )	0.71 ( 0.86 )	0.71 ( 0.38 )	-0.5 ( -1.52 )
NON-24-HOUR SLEEP-WAKE DISORDER	7	26113	118	54228363	123.19 ( 57.47 - 264.1 )	123.16 ( 800.68 )	116.32 ( 61.45 )	6.86 ( 5.81 )
THROMBOSIS	7	26113	73667	54154814	0.2 ( 0.09 - 0.41 )	0.2 ( 22.89 )	0.2 ( 0.11 )	-2.34 ( -3.36 )
FACE OEDEMA	7	26113	15567	54212914	0.93 ( 0.44 - 1.96 )	0.93 ( 0.03 )	0.93 ( 0.5 )	-0.1 ( -1.12 )
RHYTHM IDIOVENTRICULAR	7	26113	294	54228187	49.44 ( 23.36 - 104.64 )	49.43 ( 324.44 )	48.31 ( 25.8 )	5.59 ( 4.56 )
FLUSHING	7	26113	93882	54134599	0.15 ( 0.07 - 0.32 )	0.15 ( 32.36 )	0.15 ( 0.08 )	-2.69 ( -3.71 )
LANGUAGE DISORDER	7	26113	1970	54226511	7.38 ( 3.51 - 15.5 )	7.38 ( 38.45 )	7.35 ( 3.95 )	2.88 ( 1.86 )
HEAD DISCOMFORT	7	26113	15498	54212983	0.94 ( 0.45 - 1.97 )	0.94 ( 0.03 )	0.94 ( 0.5 )	-0.09 ( -1.11 )
COMMUNICATION DISORDER	7	26113	3484	54224997	4.17 ( 1.99 - 8.76 )	4.17 ( 16.84 )	4.16 ( 2.24 )	2.06 ( 1.04 )
ATAXIA	7	26113	10922	54217559	1.33 ( 0.63 - 2.79 )	1.33 ( 0.57 )	1.33 ( 0.72 )	0.41 ( -0.61 )
OXYGEN SATURATION DECREASED	7	26113	48784	54179697	0.3 ( 0.14 - 0.62 )	0.3 ( 11.59 )	0.3 ( 0.16 )	-1.75 ( -2.77 )
DIABETES MELLITUS INADEQUATE CONTROL	7	26113	16012	54212469	0.91 ( 0.43 - 1.9 )	0.91 ( 0.07 )	0.91 ( 0.49 )	-0.14 ( -1.16 )
THERAPY CESSATION	7	26113	45521	54182960	0.32 ( 0.15 - 0.67 )	0.32 ( 10.17 )	0.32 ( 0.17 )	-1.65 ( -2.67 )
STRESS CARDIOMYOPATHY	7	26113	4941	54223540	2.94 ( 1.4 - 6.17 )	2.94 ( 8.96 )	2.94 ( 1.58 )	1.56 ( 0.53 )
CARDIAC PACEMAKER INSERTION	7	26113	5481	54223000	2.65 ( 1.26 - 5.57 )	2.65 ( 7.19 )	2.65 ( 1.42 )	1.41 ( 0.38 )
STUPOR	7	26113	3012	54225469	4.83 ( 2.3 - 10.13 )	4.83 ( 21.18 )	4.82 ( 2.59 )	2.27 ( 1.25 )
GLYCOSYLATED HAEMOGLOBIN INCREASED	7	26113	22316	54206165	0.65 ( 0.31 - 1.37 )	0.65 ( 1.31 )	0.65 ( 0.35 )	-0.62 ( -1.64 )
RASH MACULO-PAPULAR	7	26113	19651	54208830	0.74 ( 0.35 - 1.55 )	0.74 ( 0.64 )	0.74 ( 0.4 )	-0.44 ( -1.46 )
DRUG DEPENDENCE	7	26113	156716	54071765	0.09 ( 0.04 - 0.19 )	0.09 ( 62.31 )	0.09 ( 0.05 )	-3.43 ( -4.45 )
DEFECT CONDUCTION INTRAVENTRICULAR	7	26113	289	54228192	50.3 ( 23.76 - 106.47 )	50.29 ( 330.15 )	49.12 ( 26.23 )	5.62 ( 4.58 )
PETIT MAL EPILEPSY	7	26113	4537	54223944	3.2 ( 1.53 - 6.72 )	3.2 ( 10.59 )	3.2 ( 1.72 )	1.68 ( 0.66 )
CROHN'S DISEASE	7	26113	57058	54171423	0.25 ( 0.12 - 0.53 )	0.25 ( 15.28 )	0.25 ( 0.14 )	-1.97 ( -2.99 )
APPLICATION SITE IRRITATION	7	26113	11398	54217083	1.28 ( 0.61 - 2.68 )	1.28 ( 0.42 )	1.27 ( 0.69 )	0.35 ( -0.67 )
APPLICATION SITE RASH	7	26113	12831	54215650	1.13 ( 0.54 - 2.38 )	1.13 ( 0.11 )	1.13 ( 0.61 )	0.18 ( -0.84 )
DEVICE MALFUNCTION	7	26113	55861	54172620	0.26 ( 0.12 - 0.55 )	0.26 ( 14.74 )	0.26 ( 0.14 )	-1.94 ( -2.96 )
TONIC CLONIC MOVEMENTS	7	26113	1167	54227314	12.46 ( 5.92 - 26.19 )	12.45 ( 73.3 )	12.38 ( 6.65 )	3.63 ( 2.61 )
BIFASCICULAR BLOCK	7	26113	173	54228308	84.03 ( 39.46 - 178.91 )	84.01 ( 551.79 )	80.78 ( 42.92 )	6.34 ( 5.29 )
INFLAMMATION	7	26113	44983	54183498	0.32 ( 0.15 - 0.68 )	0.32 ( 9.93 )	0.32 ( 0.17 )	-1.63 ( -2.65 )
SPINAL COMPRESSION FRACTURE	6	26114	8361	54220120	1.49 ( 0.67 - 3.32 )	1.49 ( 0.97 )	1.49 ( 0.76 )	0.57 ( -0.52 )
FEELING COLD	6	26114	25346	54203135	0.49 ( 0.22 - 1.09 )	0.49 ( 3.16 )	0.49 ( 0.25 )	-1.02 ( -2.12 )
JUDGEMENT IMPAIRED	6	26114	1391	54227090	8.96 ( 4.02 - 19.97 )	8.96 ( 42.22 )	8.92 ( 4.56 )	3.16 ( 2.06 )
OVERCONFIDENCE	6	26114	32	54228449	389.36 ( 162.79 - 931.28 )	389.27 ( 1956.77 )	327.97 ( 158.1 )	8.36 ( 7.17 )
RETCHING	6	26114	19023	54209458	0.65 ( 0.29 - 1.46 )	0.65 ( 1.09 )	0.65 ( 0.34 )	-0.61 ( -1.7 )
MULTIPLE ORGAN DYSFUNCTION SYNDROME	6	26114	23043	54205438	0.54 ( 0.24 - 1.2 )	0.54 ( 2.34 )	0.54 ( 0.28 )	-0.89 ( -1.98 )
NERVOUS SYSTEM DISORDER	6	26114	29100	54199381	0.43 ( 0.19 - 0.95 )	0.43 ( 4.59 )	0.43 ( 0.22 )	-1.22 ( -2.31 )
MICTURITION URGENCY	6	26114	10040	54218441	1.24 ( 0.56 - 2.76 )	1.24 ( 0.28 )	1.24 ( 0.63 )	0.31 ( -0.78 )
FEEDING DISORDER	6	26114	16343	54212138	0.76 ( 0.34 - 1.7 )	0.76 ( 0.45 )	0.76 ( 0.39 )	-0.39 ( -1.48 )
GASTROOESOPHAGEAL REFLUX DISEASE	6	26114	71269	54157212	0.17 ( 0.08 - 0.39 )	0.17 ( 23.41 )	0.17 ( 0.09 )	-2.52 ( -3.61 )
HYPERTRIGLYCERIDAEMIA	6	26114	5235	54223246	2.38 ( 1.07 - 5.3 )	2.38 ( 4.79 )	2.38 ( 1.22 )	1.25 ( 0.16 )
DIVERTICULITIS	6	26114	24747	54203734	0.5 ( 0.23 - 1.12 )	0.5 ( 2.94 )	0.5 ( 0.26 )	-0.99 ( -2.08 )
STATUS EPILEPTICUS	6	26114	10069	54218412	1.24 ( 0.56 - 2.75 )	1.24 ( 0.27 )	1.24 ( 0.63 )	0.31 ( -0.78 )
GASTROINTESTINAL ULCER HAEMORRHAGE	6	26114	1037	54227444	12.01 ( 5.38 - 26.81 )	12.01 ( 60.23 )	11.95 ( 6.1 )	3.58 ( 2.48 )
ROAD TRAFFIC ACCIDENT	6	26114	37753	54190728	0.33 ( 0.15 - 0.73 )	0.33 ( 8.17 )	0.33 ( 0.17 )	-1.6 ( -2.69 )
TOXIC EPIDERMAL NECROLYSIS	6	26114	13430	54215051	0.93 ( 0.42 - 2.07 )	0.93 ( 0.03 )	0.93 ( 0.47 )	-0.11 ( -1.2 )
GAMMA-GLUTAMYLTRANSFERASE INCREASED	6	26114	20836	54207645	0.6 ( 0.27 - 1.33 )	0.6 ( 1.62 )	0.6 ( 0.31 )	-0.74 ( -1.83 )
RIB FRACTURE	6	26114	18518	54209963	0.67 ( 0.3 - 1.5 )	0.67 ( 0.96 )	0.67 ( 0.34 )	-0.57 ( -1.66 )
MOOD SWINGS	6	26114	29328	54199153	0.42 ( 0.19 - 0.95 )	0.42 ( 4.68 )	0.42 ( 0.22 )	-1.23 ( -2.33 )
CHOLELITHIASIS	6	26114	29569	54198912	0.42 ( 0.19 - 0.94 )	0.42 ( 4.77 )	0.42 ( 0.22 )	-1.25 ( -2.34 )
BUNDLE BRANCH BLOCK RIGHT	6	26114	4300	54224181	2.9 ( 1.3 - 6.45 )	2.9 ( 7.44 )	2.89 ( 1.48 )	1.53 ( 0.44 )
DELUSION OF GRANDEUR	6	26114	401	54228080	31.07 ( 13.87 - 69.58 )	31.06 ( 172.01 )	30.62 ( 15.6 )	4.94 ( 3.84 )
PEPTIC ULCER	6	26114	3066	54225415	4.06 ( 1.82 - 9.05 )	4.06 ( 13.83 )	4.06 ( 2.08 )	2.02 ( 0.93 )
BLOOD BILIRUBIN INCREASED	6	26114	25011	54203470	0.5 ( 0.22 - 1.11 )	0.5 ( 3.04 )	0.5 ( 0.25 )	-1.01 ( -2.1 )
DUODENAL PERFORATION	6	26114	837	54227644	14.89 ( 6.67 - 33.23 )	14.88 ( 77.15 )	14.78 ( 7.55 )	3.89 ( 2.79 )
ADVERSE EVENT	6	26114	82999	54145482	0.15 ( 0.07 - 0.33 )	0.15 ( 28.92 )	0.15 ( 0.08 )	-2.74 ( -3.83 )
AORTIC VALVE STENOSIS	6	26114	1640	54226841	7.6 ( 3.41 - 16.94 )	7.6 ( 34.24 )	7.57 ( 3.87 )	2.92 ( 1.83 )
BLOOD SODIUM DECREASED	6	26114	17080	54211401	0.73 ( 0.33 - 1.62 )	0.73 ( 0.6 )	0.73 ( 0.37 )	-0.46 ( -1.55 )
RESPIRATORY TRACT INFECTION	6	26114	22585	54205896	0.55 ( 0.25 - 1.23 )	0.55 ( 2.19 )	0.55 ( 0.28 )	-0.86 ( -1.95 )
VISION BLURRED	6	26114	121697	54106784	0.1 ( 0.05 - 0.23 )	0.1 ( 47.34 )	0.1 ( 0.05 )	-3.29 ( -4.38 )
HEPATOMEGALY	6	26114	9243	54219238	1.35 ( 0.61 - 3 )	1.35 ( 0.54 )	1.35 ( 0.69 )	0.43 ( -0.66 )
IMPAIRED QUALITY OF LIFE	6	26114	12389	54216092	1.01 ( 0.45 - 2.24 )	1.01 ( 0 )	1.01 ( 0.51 )	0.01 ( -1.08 )
BRONCHITIS	6	26114	68466	54160015	0.18 ( 0.08 - 0.4 )	0.18 ( 22.1 )	0.18 ( 0.09 )	-2.46 ( -3.55 )
CARDIOMEGALY	6	26114	11901	54216580	1.05 ( 0.47 - 2.33 )	1.05 ( 0.01 )	1.05 ( 0.54 )	0.07 ( -1.03 )
BLOOD GLUCOSE ABNORMAL	6	26114	16820	54211661	0.74 ( 0.33 - 1.65 )	0.74 ( 0.55 )	0.74 ( 0.38 )	-0.43 ( -1.52 )
CYANOSIS	6	26114	14451	54214030	0.86 ( 0.39 - 1.92 )	0.86 ( 0.13 )	0.86 ( 0.44 )	-0.21 ( -1.31 )
WRONG PRODUCT ADMINISTERED	6	26114	5476	54223005	2.28 ( 1.02 - 5.07 )	2.27 ( 4.28 )	2.27 ( 1.16 )	1.18 ( 0.09 )
PROGRESSIVE SUPRANUCLEAR PALSY	6	26114	178	54228303	70 ( 31.03 - 157.92 )	69.98 ( 394.67 )	67.73 ( 34.29 )	6.08 ( 4.97 )
PARATONIA	6	26114	10	54228471	1245.96 ( 452.8 - 3428.49 )	1245.68 ( 4663.79 )	778.92 ( 333.94 )	9.61 ( 8.31 )
QUALITY OF LIFE DECREASED	6	26114	12182	54216299	1.02 ( 0.46 - 2.28 )	1.02 ( 0 )	1.02 ( 0.52 )	0.03 ( -1.06 )
ELECTROCARDIOGRAM T WAVE ABNORMAL	6	26114	1414	54227067	8.81 ( 3.95 - 19.65 )	8.81 ( 41.36 )	8.78 ( 4.49 )	3.13 ( 2.04 )
GASTRITIS HAEMORRHAGIC	6	26114	1385	54227096	9 ( 4.03 - 20.06 )	8.99 ( 42.45 )	8.96 ( 4.58 )	3.16 ( 2.07 )
BUNDLE BRANCH BLOCK	6	26114	885	54227596	14.08 ( 6.31 - 31.43 )	14.08 ( 72.39 )	13.99 ( 7.14 )	3.81 ( 2.71 )
TRIFASCICULAR BLOCK	6	26114	96	54228385	129.79 ( 56.88 - 296.12 )	129.76 ( 721.5 )	122.18 ( 61.27 )	6.93 ( 5.81 )
VASCULITIS	6	26114	10531	54217950	1.18 ( 0.53 - 2.63 )	1.18 ( 0.17 )	1.18 ( 0.61 )	0.24 ( -0.85 )
HYPERAMMONAEMIA	6	26114	4439	54224042	2.81 ( 1.26 - 6.25 )	2.81 ( 6.97 )	2.8 ( 1.43 )	1.49 ( 0.4 )
MALLORY-WEISS SYNDROME	6	26114	1174	54227307	10.61 ( 4.76 - 23.67 )	10.61 ( 51.96 )	10.56 ( 5.4 )	3.4 ( 2.31 )
DELUSIONAL DISORDER, PERSECUTORY TYPE	6	26114	389	54228092	32.03 ( 14.3 - 71.74 )	32.02 ( 177.58 )	31.55 ( 16.07 )	4.98 ( 3.88 )
AGRANULOCYTOSIS	6	26114	16103	54212378	0.77 ( 0.35 - 1.72 )	0.77 ( 0.4 )	0.77 ( 0.4 )	-0.37 ( -1.46 )
CATATONIA	6	26114	4558	54223923	2.73 ( 1.23 - 6.09 )	2.73 ( 6.59 )	2.73 ( 1.4 )	1.45 ( 0.36 )
LINEAR IGA DISEASE	6	26114	1437	54227044	8.67 ( 3.89 - 19.33 )	8.67 ( 40.54 )	8.64 ( 4.42 )	3.11 ( 2.02 )
SLOW RESPONSE TO STIMULI	5	26115	1140	54227341	9.11 ( 3.78 - 21.93 )	9.11 ( 35.92 )	9.07 ( 4.35 )	3.18 ( 2 )
BLOOD PRESSURE SYSTOLIC INCREASED	5	26115	17861	54210620	0.58 ( 0.24 - 1.4 )	0.58 ( 1.51 )	0.58 ( 0.28 )	-0.78 ( -1.96 )
DEMENTIA WITH LEWY BODIES	5	26115	805	54227676	12.9 ( 5.35 - 31.07 )	12.9 ( 54.53 )	12.82 ( 6.14 )	3.68 ( 2.5 )
CARDIOPULMONARY FAILURE	5	26115	3656	54224825	2.84 ( 1.18 - 6.83 )	2.84 ( 5.95 )	2.84 ( 1.36 )	1.5 ( 0.33 )
DRUG REACTION WITH EOSINOPHILIA AND SYSTEMIC SYMPTOMS	5	26115	22162	54206319	0.47 ( 0.19 - 1.13 )	0.47 ( 3.02 )	0.47 ( 0.22 )	-1.09 ( -2.27 )
LISTLESS	5	26115	3009	54225472	3.45 ( 1.43 - 8.3 )	3.45 ( 8.68 )	3.45 ( 1.65 )	1.78 ( 0.61 )
ARTERIOSCLEROSIS	5	26115	8795	54219686	1.18 ( 0.49 - 2.84 )	1.18 ( 0.14 )	1.18 ( 0.57 )	0.24 ( -0.94 )
SELF-MEDICATION	5	26115	3670	54224811	2.83 ( 1.18 - 6.8 )	2.83 ( 5.9 )	2.83 ( 1.36 )	1.5 ( 0.32 )
HYPERTHERMIA	5	26115	6863	54221618	1.51 ( 0.63 - 3.64 )	1.51 ( 0.87 )	1.51 ( 0.73 )	0.6 ( -0.58 )
TOXIC ENCEPHALOPATHY	5	26115	4220	54224261	2.46 ( 1.02 - 5.91 )	2.46 ( 4.33 )	2.46 ( 1.18 )	1.3 ( 0.12 )
HYPOACUSIS	5	26115	38157	54190324	0.27 ( 0.11 - 0.65 )	0.27 ( 9.74 )	0.27 ( 0.13 )	-1.88 ( -3.06 )
NIGHT SWEATS	5	26115	28349	54200132	0.37 ( 0.15 - 0.88 )	0.37 ( 5.49 )	0.37 ( 0.18 )	-1.45 ( -2.63 )
TACHYARRHYTHMIA	5	26115	2316	54226165	4.48 ( 1.86 - 10.78 )	4.48 ( 13.5 )	4.47 ( 2.15 )	2.16 ( 0.98 )
DIABETES MELLITUS	5	26115	70560	54157921	0.15 ( 0.06 - 0.35 )	0.15 ( 24.75 )	0.15 ( 0.07 )	-2.76 ( -3.94 )
PETECHIAE	5	26115	9384	54219097	1.11 ( 0.46 - 2.66 )	1.11 ( 0.05 )	1.11 ( 0.53 )	0.15 ( -1.03 )
BLOOD PRESSURE FLUCTUATION	5	26115	22209	54206272	0.47 ( 0.19 - 1.12 )	0.47 ( 3.03 )	0.47 ( 0.22 )	-1.1 ( -2.28 )
CARDIOTOXICITY	5	26115	7546	54220935	1.38 ( 0.57 - 3.31 )	1.38 ( 0.51 )	1.38 ( 0.66 )	0.46 ( -0.72 )
DISINHIBITION	5	26115	1513	54226968	6.86 ( 2.85 - 16.51 )	6.86 ( 24.95 )	6.84 ( 3.28 )	2.77 ( 1.59 )
SWOLLEN TONGUE	5	26115	28392	54200089	0.37 ( 0.15 - 0.88 )	0.37 ( 5.51 )	0.37 ( 0.18 )	-1.45 ( -2.63 )
PSYCHIATRIC SYMPTOM	5	26115	6790	54221691	1.53 ( 0.64 - 3.67 )	1.53 ( 0.91 )	1.53 ( 0.73 )	0.61 ( -0.57 )
INTERNAL HAEMORRHAGE	5	26115	10460	54218021	0.99 ( 0.41 - 2.39 )	0.99 ( 0 )	0.99 ( 0.48 )	-0.01 ( -1.19 )
SUPRAVENTRICULAR TACHYCARDIA	5	26115	8786	54219695	1.18 ( 0.49 - 2.84 )	1.18 ( 0.14 )	1.18 ( 0.57 )	0.24 ( -0.94 )
THINKING ABNORMAL	5	26115	17487	54210994	0.59 ( 0.25 - 1.43 )	0.59 ( 1.39 )	0.59 ( 0.29 )	-0.75 ( -1.93 )
PHARYNGEAL OEDEMA	5	26115	15181	54213300	0.68 ( 0.28 - 1.64 )	0.68 ( 0.73 )	0.68 ( 0.33 )	-0.55 ( -1.73 )
ECZEMA	5	26115	35245	54193236	0.29 ( 0.12 - 0.71 )	0.29 ( 8.45 )	0.29 ( 0.14 )	-1.76 ( -2.94 )
DYSPHORIA	5	26115	4721	54223760	2.2 ( 0.91 - 5.29 )	2.2 ( 3.26 )	2.2 ( 1.05 )	1.14 ( -0.04 )
ILL-DEFINED DISORDER	5	26115	55026	54173455	0.19 ( 0.08 - 0.45 )	0.19 ( 17.46 )	0.19 ( 0.09 )	-2.41 ( -3.58 )
FIBULA FRACTURE	5	26115	2654	54225827	3.91 ( 1.63 - 9.41 )	3.91 ( 10.82 )	3.91 ( 1.87 )	1.97 ( 0.79 )
BLOOD CALCIUM DECREASED	5	26115	10397	54218084	1 ( 0.42 - 2.4 )	1 ( 0 )	1 ( 0.48 )	0 ( -1.18 )
LACK OF SPONTANEOUS SPEECH	5	26115	410	54228071	25.32 ( 10.48 - 61.17 )	25.32 ( 115.38 )	25.03 ( 11.96 )	4.65 ( 3.46 )
NECK PAIN	5	26115	50597	54177884	0.21 ( 0.09 - 0.49 )	0.21 ( 15.41 )	0.21 ( 0.1 )	-2.28 ( -3.46 )
LIMB INJURY	5	26115	24139	54204342	0.43 ( 0.18 - 1.03 )	0.43 ( 3.78 )	0.43 ( 0.21 )	-1.22 ( -2.4 )
SKIN ABRASION	5	26115	4023	54224458	2.58 ( 1.07 - 6.2 )	2.58 ( 4.83 )	2.58 ( 1.24 )	1.37 ( 0.19 )
PRODUCT BLISTER PACKAGING ISSUE	5	26115	903	54227578	11.5 ( 4.77 - 27.69 )	11.5 ( 47.65 )	11.44 ( 5.48 )	3.52 ( 2.33 )
LEUKOCYTOSIS	5	26115	16229	54212252	0.64 ( 0.27 - 1.54 )	0.64 ( 1.02 )	0.64 ( 0.31 )	-0.64 ( -1.82 )
THERAPEUTIC RESPONSE SHORTENED	5	26115	22915	54205566	0.45 ( 0.19 - 1.09 )	0.45 ( 3.3 )	0.45 ( 0.22 )	-1.14 ( -2.32 )
PRODUCT DOSE OMISSION ISSUE	5	26115	207685	54020796	0.05 ( 0.02 - 0.12 )	0.05 ( 90.63 )	0.05 ( 0.02 )	-4.32 ( -5.5 )
FOOT DEFORMITY	5	26115	10130	54218351	1.02 ( 0.43 - 2.46 )	1.02 ( 0 )	1.02 ( 0.49 )	0.04 ( -1.14 )
POSTURAL TREMOR	5	26115	238	54228243	43.62 ( 17.99 - 105.78 )	43.62 ( 203.91 )	42.74 ( 20.37 )	5.42 ( 4.23 )
SUSPECTED SUICIDE	5	26115	3238	54225243	3.21 ( 1.33 - 7.71 )	3.21 ( 7.58 )	3.2 ( 1.54 )	1.68 ( 0.5 )
DERMATITIS	5	26115	17370	54211111	0.6 ( 0.25 - 1.44 )	0.6 ( 1.35 )	0.6 ( 0.29 )	-0.74 ( -1.92 )
VIRAL INFECTION	5	26115	29123	54199358	0.36 ( 0.15 - 0.86 )	0.36 ( 5.81 )	0.36 ( 0.17 )	-1.49 ( -2.67 )
HEART RATE IRREGULAR	5	26115	21114	54207367	0.49 ( 0.2 - 1.18 )	0.49 ( 2.63 )	0.49 ( 0.24 )	-1.02 ( -2.2 )
COORDINATION ABNORMAL	5	26115	13094	54215387	0.79 ( 0.33 - 1.91 )	0.79 ( 0.27 )	0.79 ( 0.38 )	-0.33 ( -1.51 )
DIALYSIS	5	26115	13050	54215431	0.8 ( 0.33 - 1.91 )	0.8 ( 0.26 )	0.8 ( 0.38 )	-0.33 ( -1.51 )
CEREBROVASCULAR DISORDER	5	26115	2916	54225565	3.56 ( 1.48 - 8.56 )	3.56 ( 9.19 )	3.56 ( 1.71 )	1.83 ( 0.65 )
HAEMOPTYSIS	4	26116	25579	54202902	0.32 ( 0.12 - 0.86 )	0.32 ( 5.62 )	0.32 ( 0.14 )	-1.62 ( -2.91 )
LOGORRHOEA	4	26116	3280	54225201	2.53 ( 0.95 - 6.75 )	2.53 ( 3.7 )	2.53 ( 1.11 )	1.34 ( 0.05 )
OSTEOPOROSIS	4	26116	37736	54190745	0.22 ( 0.08 - 0.59 )	0.22 ( 11.06 )	0.22 ( 0.1 )	-2.18 ( -3.47 )
LIP SWELLING	4	26116	29823	54198658	0.28 ( 0.1 - 0.74 )	0.28 ( 7.48 )	0.28 ( 0.12 )	-1.84 ( -3.13 )
HEPATITIS CHOLESTATIC	4	26116	5249	54223232	1.58 ( 0.59 - 4.22 )	1.58 ( 0.86 )	1.58 ( 0.7 )	0.66 ( -0.63 )
HYPORESPONSIVE TO STIMULI	4	26116	954	54227527	8.71 ( 3.26 - 23.25 )	8.7 ( 27.17 )	8.67 ( 3.81 )	3.12 ( 1.82 )
THEFT	4	26116	634	54227847	13.1 ( 4.9 - 35.02 )	13.1 ( 44.42 )	13.02 ( 5.72 )	3.7 ( 2.41 )
YAWNING	4	26116	2444	54226037	3.4 ( 1.27 - 9.06 )	3.4 ( 6.76 )	3.39 ( 1.49 )	1.76 ( 0.47 )
LACUNAR INFARCTION	4	26116	2278	54226203	3.65 ( 1.37 - 9.72 )	3.65 ( 7.67 )	3.64 ( 1.6 )	1.86 ( 0.57 )
LOOSE ASSOCIATIONS	4	26116	58	54228423	143.2 ( 51.99 - 394.48 )	143.18 ( 528.32 )	134.01 ( 57.4 )	7.07 ( 5.73 )
GASTROINTESTINAL PAIN	4	26116	9603	54218878	0.86 ( 0.32 - 2.3 )	0.86 ( 0.08 )	0.86 ( 0.38 )	-0.21 ( -1.5 )
BREAST CANCER	4	26116	89939	54138542	0.09 ( 0.03 - 0.25 )	0.09 ( 35.75 )	0.09 ( 0.04 )	-3.44 ( -4.73 )
ELECTROCARDIOGRAM T WAVE INVERSION	4	26116	2087	54226394	3.98 ( 1.49 - 10.61 )	3.98 ( 8.91 )	3.97 ( 1.75 )	1.99 ( 0.7 )
ACUTE HEPATIC FAILURE	4	26116	11729	54216752	0.71 ( 0.27 - 1.89 )	0.71 ( 0.48 )	0.71 ( 0.31 )	-0.5 ( -1.79 )
METABOLIC ACIDOSIS	4	26116	28013	54200468	0.3 ( 0.11 - 0.79 )	0.3 ( 6.68 )	0.3 ( 0.13 )	-1.75 ( -3.04 )
STRESS	4	26116	63823	54164658	0.13 ( 0.05 - 0.35 )	0.13 ( 23.29 )	0.13 ( 0.06 )	-2.94 ( -4.23 )
VISUAL ACUITY REDUCED	4	26116	31858	54196623	0.26 ( 0.1 - 0.69 )	0.26 ( 8.39 )	0.26 ( 0.11 )	-1.94 ( -3.23 )
HYPOGLYCAEMIC COMA	4	26116	2650	54225831	3.13 ( 1.18 - 8.36 )	3.13 ( 5.8 )	3.13 ( 1.38 )	1.65 ( 0.35 )
HOMICIDAL IDEATION	4	26116	3861	54224620	2.15 ( 0.81 - 5.73 )	2.15 ( 2.46 )	2.15 ( 0.95 )	1.1 ( -0.19 )
ASPHYXIA	4	26116	7420	54221061	1.12 ( 0.42 - 2.98 )	1.12 ( 0.05 )	1.12 ( 0.49 )	0.16 ( -1.13 )
SINUS ARRHYTHMIA	4	26116	1223	54227258	6.79 ( 2.54 - 18.13 )	6.79 ( 19.69 )	6.77 ( 2.98 )	2.76 ( 1.47 )
DROWNING	4	26116	921	54227560	9.02 ( 3.38 - 24.08 )	9.02 ( 28.39 )	8.98 ( 3.95 )	3.17 ( 1.87 )
EYE HAEMORRHAGE	4	26116	12276	54216205	0.68 ( 0.25 - 1.8 )	0.68 ( 0.62 )	0.68 ( 0.3 )	-0.56 ( -1.85 )
DECUBITUS ULCER	4	26116	7499	54220982	1.11 ( 0.42 - 2.95 )	1.11 ( 0.04 )	1.11 ( 0.49 )	0.15 ( -1.14 )
HAEMORRHAGIC STROKE	4	26116	7314	54221167	1.14 ( 0.43 - 3.03 )	1.14 ( 0.06 )	1.14 ( 0.5 )	0.18 ( -1.11 )
HAEMATURIA	4	26116	31779	54196702	0.26 ( 0.1 - 0.7 )	0.26 ( 8.36 )	0.26 ( 0.12 )	-1.94 ( -3.23 )
PERICARDITIS	4	26116	13706	54214775	0.61 ( 0.23 - 1.61 )	0.61 ( 1.03 )	0.61 ( 0.27 )	-0.72 ( -2.01 )
ABDOMINAL TENDERNESS	4	26116	4533	54223948	1.83 ( 0.69 - 4.88 )	1.83 ( 1.51 )	1.83 ( 0.81 )	0.87 ( -0.42 )
DIZZINESS POSTURAL	4	26116	8203	54220278	1.01 ( 0.38 - 2.7 )	1.01 ( 0 )	1.01 ( 0.45 )	0.02 ( -1.27 )
HYPOVOLAEMIC SHOCK	4	26116	4250	54224231	1.95 ( 0.73 - 5.21 )	1.95 ( 1.86 )	1.95 ( 0.86 )	0.97 ( -0.33 )
MITRAL VALVE INCOMPETENCE	4	26116	10445	54218036	0.8 ( 0.3 - 2.12 )	0.8 ( 0.21 )	0.8 ( 0.35 )	-0.33 ( -1.62 )
HEMIPARESIS	4	26116	15777	54212704	0.53 ( 0.2 - 1.4 )	0.53 ( 1.7 )	0.53 ( 0.23 )	-0.93 ( -2.22 )
ARTERIOSCLEROSIS CORONARY ARTERY	4	26116	6157	54222324	1.35 ( 0.51 - 3.6 )	1.35 ( 0.36 )	1.35 ( 0.59 )	0.43 ( -0.86 )
SKIN TIGHTNESS	4	26116	4277	54224204	1.94 ( 0.73 - 5.18 )	1.94 ( 1.83 )	1.94 ( 0.85 )	0.96 ( -0.33 )
PANCREATIC CARCINOMA	4	26116	27409	54201072	0.3 ( 0.11 - 0.81 )	0.3 ( 6.42 )	0.3 ( 0.13 )	-1.72 ( -3.01 )
NEUROPATHY PERIPHERAL	4	26116	82276	54146205	0.1 ( 0.04 - 0.27 )	0.1 ( 32.08 )	0.1 ( 0.04 )	-3.31 ( -4.6 )
CEREBRAL DISORDER	4	26116	6590	54221891	1.26 ( 0.47 - 3.36 )	1.26 ( 0.21 )	1.26 ( 0.55 )	0.33 ( -0.96 )
BLOOD GLUCOSE DECREASED	4	26116	44288	54184193	0.19 ( 0.07 - 0.5 )	0.19 ( 14.09 )	0.19 ( 0.08 )	-2.41 ( -3.7 )
HYPERPHAGIA	4	26116	3415	54225066	2.43 ( 0.91 - 6.48 )	2.43 ( 3.37 )	2.43 ( 1.07 )	1.28 ( -0.01 )
ARTHRITIS	4	26116	71266	54157215	0.12 ( 0.04 - 0.31 )	0.12 ( 26.83 )	0.12 ( 0.05 )	-3.1 ( -4.39 )
DIPLOPIA	4	26116	23331	54205150	0.36 ( 0.13 - 0.95 )	0.36 ( 4.66 )	0.36 ( 0.16 )	-1.49 ( -2.78 )
HOT FLUSH	4	26116	64748	54163733	0.13 ( 0.05 - 0.34 )	0.13 ( 23.73 )	0.13 ( 0.06 )	-2.96 ( -4.25 )
LARGE INTESTINE PERFORATION	4	26116	6242	54222239	1.33 ( 0.5 - 3.55 )	1.33 ( 0.33 )	1.33 ( 0.59 )	0.41 ( -0.88 )
NEUROGENIC BLADDER	4	26116	1976	54226505	4.2 ( 1.58 - 11.21 )	4.2 ( 9.74 )	4.2 ( 1.85 )	2.07 ( 0.78 )
MUSCLE CONTRACTURE	4	26116	1894	54226587	4.39 ( 1.64 - 11.7 )	4.38 ( 10.43 )	4.38 ( 1.93 )	2.13 ( 0.84 )
MUSCULOSKELETAL CHEST PAIN	4	26116	13995	54214486	0.59 ( 0.22 - 1.58 )	0.59 ( 1.11 )	0.59 ( 0.26 )	-0.75 ( -2.04 )
NEURODERMATITIS	4	26116	1554	54226927	5.34 ( 2 - 14.26 )	5.34 ( 14.09 )	5.33 ( 2.35 )	2.41 ( 1.12 )
RESUSCITATION	4	26116	1543	54226938	5.38 ( 2.02 - 14.36 )	5.38 ( 14.23 )	5.37 ( 2.36 )	2.43 ( 1.13 )
REDUCED FACIAL EXPRESSION	4	26116	822	54227659	10.1 ( 3.78 - 26.99 )	10.1 ( 32.65 )	10.06 ( 4.42 )	3.33 ( 2.04 )
LEFT VENTRICULAR DYSFUNCTION	4	26116	5929	54222552	1.4 ( 0.53 - 3.73 )	1.4 ( 0.46 )	1.4 ( 0.62 )	0.49 ( -0.81 )
LOSS OF CONTROL OF LEGS	4	26116	3637	54224844	2.28 ( 0.86 - 6.09 )	2.28 ( 2.88 )	2.28 ( 1 )	1.19 ( -0.1 )
OCULAR HYPERAEMIA	4	26116	39736	54188745	0.21 ( 0.08 - 0.56 )	0.21 ( 11.98 )	0.21 ( 0.09 )	-2.26 ( -3.55 )
SLUGGISHNESS	4	26116	9198	54219283	0.9 ( 0.34 - 2.41 )	0.9 ( 0.04 )	0.9 ( 0.4 )	-0.15 ( -1.44 )
FEAR	4	26116	25513	54202968	0.33 ( 0.12 - 0.87 )	0.33 ( 5.59 )	0.33 ( 0.14 )	-1.62 ( -2.91 )
HYPOMAGNESAEMIA	4	26116	12242	54216239	0.68 ( 0.25 - 1.81 )	0.68 ( 0.61 )	0.68 ( 0.3 )	-0.56 ( -1.85 )
PHYSICAL DISABILITY	4	26116	4207	54224274	1.97 ( 0.74 - 5.26 )	1.97 ( 1.92 )	1.97 ( 0.87 )	0.98 ( -0.31 )
DEFAECATION URGENCY	4	26116	5817	54222664	1.43 ( 0.54 - 3.81 )	1.43 ( 0.51 )	1.43 ( 0.63 )	0.51 ( -0.78 )
SOMATIC DELUSION	4	26116	237	54228244	35.05 ( 13.04 - 94.16 )	35.04 ( 130.08 )	34.48 ( 15.08 )	5.11 ( 3.8 )
PROSTATOMEGALY	4	26116	3552	54224929	2.34 ( 0.88 - 6.23 )	2.34 ( 3.06 )	2.34 ( 1.03 )	1.22 ( -0.07 )
SECONDARY ADRENOCORTICAL INSUFFICIENCY	4	26116	1247	54227234	6.66 ( 2.5 - 17.78 )	6.66 ( 19.18 )	6.64 ( 2.92 )	2.73 ( 1.44 )
PRODUCT SELECTION ERROR	4	26116	1002	54227479	8.29 ( 3.1 - 22.13 )	8.29 ( 25.53 )	8.26 ( 3.63 )	3.05 ( 1.75 )
PRODUCT PHYSICAL ISSUE	4	26116	17169	54211312	0.48 ( 0.18 - 1.29 )	0.48 ( 2.2 )	0.48 ( 0.21 )	-1.05 ( -2.34 )
PANIC REACTION	4	26116	6572	54221909	1.26 ( 0.47 - 3.37 )	1.26 ( 0.22 )	1.26 ( 0.56 )	0.34 ( -0.95 )
INTESTINAL ISCHAEMIA	4	26116	4908	54223573	1.69 ( 0.63 - 4.51 )	1.69 ( 1.13 )	1.69 ( 0.74 )	0.76 ( -0.53 )
HYDRONEPHROSIS	4	26116	6711	54221770	1.24 ( 0.46 - 3.3 )	1.24 ( 0.18 )	1.24 ( 0.54 )	0.31 ( -0.98 )
HYPERGLYCAEMIC HYPEROSMOLAR NONKETOTIC SYNDROME	4	26116	938	54227543	8.85 ( 3.32 - 23.64 )	8.85 ( 27.75 )	8.82 ( 3.88 )	3.14 ( 1.85 )
COGWHEEL RIGIDITY	4	26116	956	54227525	8.69 ( 3.25 - 23.2 )	8.69 ( 27.09 )	8.65 ( 3.81 )	3.11 ( 1.82 )
MYOCLONIC EPILEPSY	4	26116	1252	54227229	6.63 ( 2.49 - 17.7 )	6.63 ( 19.07 )	6.62 ( 2.91 )	2.73 ( 1.43 )
EMOTIONAL DISORDER	4	26116	27918	54200563	0.3 ( 0.11 - 0.79 )	0.3 ( 6.64 )	0.3 ( 0.13 )	-1.75 ( -3.04 )
EMOTIONAL POVERTY	4	26116	1520	54226961	5.46 ( 2.05 - 14.58 )	5.46 ( 14.55 )	5.45 ( 2.4 )	2.45 ( 1.15 )
VENTRICULAR TACHYARRHYTHMIA	4	26116	290	54228191	28.64 ( 10.68 - 76.83 )	28.64 ( 105.23 )	28.26 ( 12.38 )	4.82 ( 3.52 )
DISORGANISED SPEECH	4	26116	1439	54227042	5.77 ( 2.16 - 15.4 )	5.77 ( 15.73 )	5.76 ( 2.53 )	2.53 ( 1.23 )
CONCOMITANT DISEASE AGGRAVATED	4	26116	5713	54222768	1.45 ( 0.55 - 3.87 )	1.45 ( 0.57 )	1.45 ( 0.64 )	0.54 ( -0.75 )
PELVIC FRACTURE	4	26116	6890	54221591	1.21 ( 0.45 - 3.21 )	1.21 ( 0.14 )	1.21 ( 0.53 )	0.27 ( -1.02 )
HYPERREFLEXIA	4	26116	3265	54225216	2.54 ( 0.95 - 6.78 )	2.54 ( 3.74 )	2.54 ( 1.12 )	1.35 ( 0.05 )
PRODUCT USE COMPLAINT	4	26116	12100	54216381	0.69 ( 0.26 - 1.83 )	0.69 ( 0.57 )	0.69 ( 0.3 )	-0.54 ( -1.83 )
NEUROMUSCULAR BLOCKADE	4	26116	195	54228286	42.59 ( 15.83 - 114.64 )	42.59 ( 159.18 )	41.75 ( 18.23 )	5.38 ( 4.08 )
INHIBITORY DRUG INTERACTION	4	26116	1479	54227002	5.62 ( 2.1 - 14.98 )	5.61 ( 15.13 )	5.6 ( 2.46 )	2.49 ( 1.19 )
LYMPHOMA	4	26116	14169	54214312	0.59 ( 0.22 - 1.56 )	0.59 ( 1.17 )	0.59 ( 0.26 )	-0.77 ( -2.06 )
CYSTITIS	4	26116	29562	54198919	0.28 ( 0.11 - 0.75 )	0.28 ( 7.37 )	0.28 ( 0.12 )	-1.83 ( -3.12 )
BLOOD CHOLESTEROL DECREASED	4	26116	1680	54226801	4.94 ( 1.85 - 13.19 )	4.94 ( 12.55 )	4.93 ( 2.17 )	2.3 ( 1.01 )
APPLICATION SITE PAIN	4	26116	20451	54208030	0.41 ( 0.15 - 1.08 )	0.41 ( 3.48 )	0.41 ( 0.18 )	-1.3 ( -2.59 )
ON AND OFF PHENOMENON	4	26116	4002	54224479	2.08 ( 0.78 - 5.53 )	2.08 ( 2.23 )	2.07 ( 0.91 )	1.05 ( -0.24 )
BRAIN FOG	4	26116	7482	54220999	1.11 ( 0.42 - 2.96 )	1.11 ( 0.04 )	1.11 ( 0.49 )	0.15 ( -1.14 )
SMALL INTESTINAL OBSTRUCTION	4	26116	10915	54217566	0.76 ( 0.29 - 2.03 )	0.76 ( 0.3 )	0.76 ( 0.34 )	-0.39 ( -1.68 )
DUODENITIS	4	26116	2804	54225677	2.96 ( 1.11 - 7.9 )	2.96 ( 5.19 )	2.96 ( 1.3 )	1.57 ( 0.27 )
LUNG NEOPLASM MALIGNANT	4	26116	38631	54189850	0.21 ( 0.08 - 0.57 )	0.21 ( 11.47 )	0.22 ( 0.09 )	-2.22 ( -3.51 )
ALCOHOL USE	4	26116	3560	54224921	2.33 ( 0.88 - 6.22 )	2.33 ( 3.04 )	2.33 ( 1.03 )	1.22 ( -0.07 )
HYPOTHYROIDISM	4	26116	28234	54200247	0.29 ( 0.11 - 0.78 )	0.29 ( 6.78 )	0.29 ( 0.13 )	-1.76 ( -3.06 )
THROMBOCYTOPENIC PURPURA	4	26116	1279	54227202	6.49 ( 2.43 - 17.33 )	6.49 ( 18.53 )	6.48 ( 2.85 )	2.7 ( 1.4 )
HAEMODIALYSIS	4	26116	8286	54220195	1 ( 0.38 - 2.67 )	1 ( 0 )	1 ( 0.44 )	0 ( -1.29 )
HYPERKINESIA	4	26116	1778	54226703	4.67 ( 1.75 - 12.46 )	4.67 ( 11.51 )	4.66 ( 2.05 )	2.22 ( 0.93 )
ENCEPHALOMALACIA	4	26116	534	54227947	15.55 ( 5.82 - 41.6 )	15.55 ( 54.06 )	15.44 ( 6.78 )	3.95 ( 2.65 )
DERMATITIS EXFOLIATIVE	3	26117	4834	54223647	1.29 ( 0.42 - 4 )	1.29 ( 0.19 )	1.29 ( 0.5 )	0.37 ( -1.08 )
MARASMUS	3	26117	1268	54227213	4.91 ( 1.58 - 15.25 )	4.91 ( 9.32 )	4.9 ( 1.9 )	2.29 ( 0.85 )
PYELONEPHRITIS	3	26117	7729	54220752	0.81 ( 0.26 - 2.5 )	0.81 ( 0.14 )	0.81 ( 0.31 )	-0.31 ( -1.75 )
ORAL PAIN	3	26117	20590	54207891	0.3 ( 0.1 - 0.94 )	0.3 ( 4.83 )	0.3 ( 0.12 )	-1.72 ( -3.17 )
BLOOD SODIUM INCREASED	3	26117	2482	54225999	2.51 ( 0.81 - 7.79 )	2.51 ( 2.72 )	2.51 ( 0.97 )	1.33 ( -0.12 )
CONSCIOUSNESS FLUCTUATING	3	26117	906	54227575	6.88 ( 2.21 - 21.36 )	6.87 ( 15.01 )	6.86 ( 2.66 )	2.78 ( 1.33 )
BRAIN CONTUSION	3	26117	663	54227818	9.4 ( 3.02 - 29.21 )	9.39 ( 22.4 )	9.36 ( 3.62 )	3.23 ( 1.78 )
ATROPHY	3	26117	1864	54226617	3.34 ( 1.08 - 10.37 )	3.34 ( 4.91 )	3.34 ( 1.29 )	1.74 ( 0.29 )
COMPRESSION FRACTURE	3	26117	3942	54224539	1.58 ( 0.51 - 4.9 )	1.58 ( 0.64 )	1.58 ( 0.61 )	0.66 ( -0.78 )
CHOLINESTERASE INHIBITION	3	26117	0	54228481	Inf ( NaN - Inf )	Inf ( 6228.39 )	2077.13 ( 0 )	11.02 ( 8.98 )
DRUG DIVERSION	3	26117	3772	54224709	1.65 ( 0.53 - 5.12 )	1.65 ( 0.77 )	1.65 ( 0.64 )	0.72 ( -0.72 )
UPPER LIMB FRACTURE	3	26117	18457	54210024	0.34 ( 0.11 - 1.05 )	0.34 ( 3.9 )	0.34 ( 0.13 )	-1.57 ( -3.01 )
HEPATIC ENCEPHALOPATHY	3	26117	8628	54219853	0.72 ( 0.23 - 2.24 )	0.72 ( 0.32 )	0.72 ( 0.28 )	-0.47 ( -1.91 )
FEELING JITTERY	3	26117	17625	54210856	0.35 ( 0.11 - 1.1 )	0.35 ( 3.55 )	0.35 ( 0.14 )	-1.5 ( -2.94 )
BLOOD PRESSURE ABNORMAL	3	26117	17332	54211149	0.36 ( 0.12 - 1.11 )	0.36 ( 3.43 )	0.36 ( 0.14 )	-1.48 ( -2.92 )
ISCHAEMIA	3	26117	4332	54224149	1.44 ( 0.46 - 4.46 )	1.44 ( 0.4 )	1.44 ( 0.56 )	0.52 ( -0.92 )
COLON CANCER	3	26117	13483	54214998	0.46 ( 0.15 - 1.43 )	0.46 ( 1.88 )	0.46 ( 0.18 )	-1.11 ( -2.56 )
ANURIA	3	26117	8054	54220427	0.77 ( 0.25 - 2.4 )	0.77 ( 0.2 )	0.77 ( 0.3 )	-0.37 ( -1.81 )
EROSIVE OESOPHAGITIS	3	26117	1594	54226887	3.91 ( 1.26 - 12.13 )	3.91 ( 6.48 )	3.9 ( 1.51 )	1.96 ( 0.52 )
BIPOLAR I DISORDER	3	26117	2053	54226428	3.03 ( 0.98 - 9.42 )	3.03 ( 4.08 )	3.03 ( 1.17 )	1.6 ( 0.16 )
INFARCTION	3	26117	6553	54221928	0.95 ( 0.31 - 2.95 )	0.95 ( 0.01 )	0.95 ( 0.37 )	-0.07 ( -1.52 )
MYELODYSPLASTIC SYNDROME	3	26117	13267	54215214	0.47 ( 0.15 - 1.46 )	0.47 ( 1.8 )	0.47 ( 0.18 )	-1.09 ( -2.53 )
DRUG ERUPTION	3	26117	15564	54212917	0.4 ( 0.13 - 1.24 )	0.4 ( 2.7 )	0.4 ( 0.16 )	-1.32 ( -2.76 )
POVERTY OF SPEECH	3	26117	362	54228119	17.21 ( 5.52 - 53.61 )	17.21 ( 45.41 )	17.07 ( 6.6 )	4.09 ( 2.64 )
PNEUMONIA BACTERIAL	3	26117	7808	54220673	0.8 ( 0.26 - 2.47 )	0.8 ( 0.15 )	0.8 ( 0.31 )	-0.33 ( -1.77 )
RETINAL HAEMORRHAGE	3	26117	6415	54222066	0.97 ( 0.31 - 3.01 )	0.97 ( 0 )	0.97 ( 0.38 )	-0.04 ( -1.49 )
ELECTROCARDIOGRAM QRS COMPLEX PROLONGED	3	26117	4357	54224124	1.43 ( 0.46 - 4.43 )	1.43 ( 0.39 )	1.43 ( 0.55 )	0.52 ( -0.93 )
CARDIAC MURMUR	3	26117	8166	54220315	0.76 ( 0.25 - 2.37 )	0.76 ( 0.22 )	0.76 ( 0.3 )	-0.39 ( -1.83 )
TEARFULNESS	3	26117	3997	54224484	1.56 ( 0.5 - 4.83 )	1.56 ( 0.6 )	1.56 ( 0.6 )	0.64 ( -0.8 )
CACHEXIA	3	26117	4749	54223732	1.31 ( 0.42 - 4.07 )	1.31 ( 0.22 )	1.31 ( 0.51 )	0.39 ( -1.05 )
CHOLESTATIC LIVER INJURY	3	26117	1692	54226789	3.68 ( 1.19 - 11.43 )	3.68 ( 5.85 )	3.68 ( 1.42 )	1.88 ( 0.43 )
MARITAL PROBLEM	3	26117	530	54227951	11.75 ( 3.78 - 36.56 )	11.75 ( 29.34 )	11.69 ( 4.52 )	3.55 ( 2.1 )
CIRCADIAN RHYTHM SLEEP DISORDER	3	26117	733	54227748	8.5 ( 2.73 - 26.41 )	8.5 ( 19.76 )	8.47 ( 3.28 )	3.08 ( 1.64 )
CARDIOVASCULAR DISORDER	3	26117	23775	54204706	0.26 ( 0.08 - 0.81 )	0.26 ( 6.24 )	0.26 ( 0.1 )	-1.93 ( -3.37 )
TERMINAL INSOMNIA	3	26117	1440	54227041	4.33 ( 1.39 - 13.43 )	4.33 ( 7.65 )	4.32 ( 1.67 )	2.11 ( 0.67 )
ATELECTASIS	3	26117	9069	54219412	0.69 ( 0.22 - 2.13 )	0.69 ( 0.43 )	0.69 ( 0.27 )	-0.54 ( -1.98 )
OBSESSIVE-COMPULSIVE DISORDER	3	26117	7566	54220915	0.82 ( 0.27 - 2.55 )	0.82 ( 0.11 )	0.82 ( 0.32 )	-0.28 ( -1.72 )
DEPRESSIVE SYMPTOM	3	26117	3081	54225400	2.02 ( 0.65 - 6.27 )	2.02 ( 1.55 )	2.02 ( 0.78 )	1.01 ( -0.43 )
ACUTE CORONARY SYNDROME	3	26117	7825	54220656	0.8 ( 0.26 - 2.47 )	0.8 ( 0.16 )	0.8 ( 0.31 )	-0.33 ( -1.77 )
BLOOD LACTATE DEHYDROGENASE INCREASED	3	26117	15190	54213291	0.41 ( 0.13 - 1.27 )	0.41 ( 2.55 )	0.41 ( 0.16 )	-1.29 ( -2.73 )
NEUROLOGICAL SYMPTOM	3	26117	5089	54223392	1.22 ( 0.39 - 3.8 )	1.22 ( 0.12 )	1.22 ( 0.47 )	0.29 ( -1.15 )
ULCER HAEMORRHAGE	3	26117	6109	54222372	1.02 ( 0.33 - 3.16 )	1.02 ( 0 )	1.02 ( 0.4 )	0.03 ( -1.42 )
RASH PAPULAR	3	26117	20681	54207800	0.3 ( 0.1 - 0.93 )	0.3 ( 4.87 )	0.3 ( 0.12 )	-1.73 ( -3.17 )
LEFT VENTRICULAR HYPERTROPHY	3	26117	3955	54224526	1.57 ( 0.51 - 4.89 )	1.57 ( 0.63 )	1.57 ( 0.61 )	0.65 ( -0.79 )
ELECTROCARDIOGRAM ABNORMAL	3	26117	7344	54221137	0.85 ( 0.27 - 2.63 )	0.85 ( 0.08 )	0.85 ( 0.33 )	-0.24 ( -1.68 )
ENTEROCOLITIS	3	26117	4794	54223687	1.3 ( 0.42 - 4.03 )	1.3 ( 0.21 )	1.3 ( 0.5 )	0.38 ( -1.07 )
LACRIMATION INCREASED	3	26117	25786	54202695	0.24 ( 0.08 - 0.75 )	0.24 ( 7.15 )	0.24 ( 0.09 )	-2.05 ( -3.49 )
STARING	3	26117	2195	54226286	2.84 ( 0.91 - 8.81 )	2.84 ( 3.57 )	2.84 ( 1.1 )	1.5 ( 0.06 )
PEMPHIGUS	3	26117	10201	54218280	0.61 ( 0.2 - 1.89 )	0.61 ( 0.75 )	0.61 ( 0.24 )	-0.71 ( -2.15 )
ECCHYMOSIS	3	26117	6352	54222129	0.98 ( 0.32 - 3.04 )	0.98 ( 0 )	0.98 ( 0.38 )	-0.03 ( -1.47 )
MUSCLE HAEMORRHAGE	3	26117	3610	54224871	1.73 ( 0.56 - 5.35 )	1.73 ( 0.91 )	1.72 ( 0.67 )	0.79 ( -0.66 )
IMPAIRED DRIVING ABILITY	3	26117	10239	54218242	0.61 ( 0.2 - 1.89 )	0.61 ( 0.76 )	0.61 ( 0.24 )	-0.72 ( -2.16 )
NECROSIS	3	26117	5116	54223365	1.22 ( 0.39 - 3.78 )	1.22 ( 0.12 )	1.22 ( 0.47 )	0.28 ( -1.16 )
INTESTINAL HAEMORRHAGE	3	26117	5139	54223342	1.21 ( 0.39 - 3.76 )	1.21 ( 0.11 )	1.21 ( 0.47 )	0.28 ( -1.17 )
HAEMORRHOIDAL HAEMORRHAGE	3	26117	4583	54223898	1.36 ( 0.44 - 4.22 )	1.36 ( 0.28 )	1.36 ( 0.53 )	0.44 ( -1 )
CHOKING	3	26117	17353	54211128	0.36 ( 0.12 - 1.11 )	0.36 ( 3.44 )	0.36 ( 0.14 )	-1.48 ( -2.92 )
VISUOSPATIAL DEFICIT	3	26117	52	54228429	119.79 ( 37.41 - 383.6 )	119.78 ( 334.08 )	113.3 ( 42.78 )	6.82 ( 5.33 )
PERIPHERAL COLDNESS	3	26117	12479	54216002	0.5 ( 0.16 - 1.55 )	0.5 ( 1.51 )	0.5 ( 0.19 )	-1 ( -2.45 )
WALKING DISABILITY	3	26117	1926	54226555	3.23 ( 1.04 - 10.04 )	3.23 ( 4.62 )	3.23 ( 1.25 )	1.69 ( 0.25 )
INFLUENZA	3	26117	95174	54133307	0.07 ( 0.02 - 0.2 )	0.07 ( 40.11 )	0.07 ( 0.03 )	-3.93 ( -5.38 )
CONVERSION DISORDER	3	26117	1785	54226696	3.49 ( 1.12 - 10.83 )	3.49 ( 5.32 )	3.49 ( 1.35 )	1.8 ( 0.36 )
TRISMUS	3	26117	4679	54223802	1.33 ( 0.43 - 4.13 )	1.33 ( 0.25 )	1.33 ( 0.52 )	0.41 ( -1.03 )
ORTHOPNOEA	3	26117	2976	54225505	2.09 ( 0.67 - 6.49 )	2.09 ( 1.71 )	2.09 ( 0.81 )	1.06 ( -0.38 )
ANAPHYLACTIC REACTION	3	26117	47560	54180921	0.13 ( 0.04 - 0.41 )	0.13 ( 17.31 )	0.13 ( 0.05 )	-2.93 ( -4.38 )
THERAPEUTIC PRODUCT EFFECT INCOMPLETE	3	26117	61227	54167254	0.1 ( 0.03 - 0.32 )	0.1 ( 23.82 )	0.1 ( 0.04 )	-3.3 ( -4.74 )
HALLUCINATION, OLFACTORY	3	26117	374	54228107	16.66 ( 5.35 - 51.88 )	16.65 ( 43.79 )	16.53 ( 6.39 )	4.05 ( 2.6 )
BLOOD PRESSURE DIASTOLIC DECREASED	3	26117	6903	54221578	0.9 ( 0.29 - 2.8 )	0.9 ( 0.03 )	0.9 ( 0.35 )	-0.15 ( -1.59 )
CLOSTRIDIUM DIFFICILE INFECTION	3	26117	18987	54209494	0.33 ( 0.11 - 1.02 )	0.33 ( 4.13 )	0.33 ( 0.13 )	-1.61 ( -3.05 )
JAW FRACTURE	3	26117	2030	54226451	3.07 ( 0.99 - 9.52 )	3.07 ( 4.18 )	3.07 ( 1.19 )	1.62 ( 0.17 )
GLAUCOMA	3	26117	17422	54211059	0.36 ( 0.12 - 1.11 )	0.36 ( 3.46 )	0.36 ( 0.14 )	-1.48 ( -2.93 )
UNMASKING OF PREVIOUSLY UNIDENTIFIED DISEASE	3	26117	887	54227594	7.02 ( 2.26 - 21.82 )	7.02 ( 15.44 )	7 ( 2.71 )	2.81 ( 1.36 )
NEPHROLITHIASIS	3	26117	40511	54187970	0.15 ( 0.05 - 0.48 )	0.15 ( 13.98 )	0.15 ( 0.06 )	-2.7 ( -4.14 )
URINE OUTPUT INCREASED	3	26117	2438	54226043	2.55 ( 0.82 - 7.93 )	2.55 ( 2.84 )	2.55 ( 0.99 )	1.35 ( -0.09 )
ISCHAEMIC STROKE	3	26117	16272	54212209	0.38 ( 0.12 - 1.19 )	0.38 ( 2.99 )	0.38 ( 0.15 )	-1.39 ( -2.83 )
CARDIOMYOPATHY	3	26117	13613	54214868	0.46 ( 0.15 - 1.42 )	0.46 ( 1.93 )	0.46 ( 0.18 )	-1.13 ( -2.57 )
THERAPEUTIC PRODUCT EFFECT DECREASED	3	26117	38066	54190415	0.16 ( 0.05 - 0.51 )	0.16 ( 12.83 )	0.16 ( 0.06 )	-2.61 ( -4.05 )
KETONURIA	3	26117	739	54227742	8.43 ( 2.71 - 26.2 )	8.43 ( 19.56 )	8.4 ( 3.25 )	3.07 ( 1.62 )
PROTEINURIA	3	26117	16517	54211964	0.38 ( 0.12 - 1.17 )	0.38 ( 3.09 )	0.38 ( 0.15 )	-1.41 ( -2.85 )
BLOOD CHOLESTEROL INCREASED	3	26117	41895	54186586	0.15 ( 0.05 - 0.46 )	0.15 ( 14.64 )	0.15 ( 0.06 )	-2.75 ( -4.19 )
PROGRESSIVE MULTIFOCAL LEUKOENCEPHALOPATHY	3	26117	7413	54221068	0.84 ( 0.27 - 2.61 )	0.84 ( 0.09 )	0.84 ( 0.33 )	-0.25 ( -1.69 )
PRODUCT NAME CONFUSION	3	26117	1125	54227356	5.54 ( 1.78 - 17.19 )	5.54 ( 11.12 )	5.52 ( 2.14 )	2.47 ( 1.02 )
LEFT VENTRICULAR FAILURE	3	26117	3186	54225295	1.96 ( 0.63 - 6.07 )	1.95 ( 1.4 )	1.95 ( 0.76 )	0.97 ( -0.48 )
GASTROINTESTINAL SOUNDS ABNORMAL	3	26117	4107	54224374	1.52 ( 0.49 - 4.7 )	1.52 ( 0.53 )	1.52 ( 0.59 )	0.6 ( -0.84 )
HAEMATOCRIT DECREASED	3	26117	18885	54209596	0.33 ( 0.11 - 1.02 )	0.33 ( 4.09 )	0.33 ( 0.13 )	-1.6 ( -3.04 )
NOCTURNAL DYSPNOEA	3	26117	1156	54227325	5.39 ( 1.74 - 16.73 )	5.39 ( 10.69 )	5.38 ( 2.08 )	2.43 ( 0.98 )
PRESCRIPTION DRUG USED WITHOUT A PRESCRIPTION	3	26117	4963	54223518	1.25 ( 0.4 - 3.89 )	1.25 ( 0.16 )	1.25 ( 0.49 )	0.33 ( -1.12 )
PRODUCT LABEL ISSUE	3	26117	5737	54222744	1.09 ( 0.35 - 3.37 )	1.09 ( 0.02 )	1.09 ( 0.42 )	0.12 ( -1.32 )
HYPOCALCAEMIA	3	26117	16872	54211609	0.37 ( 0.12 - 1.14 )	0.37 ( 3.23 )	0.37 ( 0.14 )	-1.44 ( -2.88 )
SLEEP TERROR	3	26117	3749	54224732	1.66 ( 0.54 - 5.15 )	1.66 ( 0.79 )	1.66 ( 0.64 )	0.73 ( -0.71 )
CEREBRAL VENTRICLE DILATATION	3	26117	1070	54227411	5.82 ( 1.87 - 18.08 )	5.82 ( 11.94 )	5.81 ( 2.25 )	2.54 ( 1.09 )
NEPHROTIC SYNDROME	3	26117	6131	54222350	1.02 ( 0.33 - 3.15 )	1.02 ( 0 )	1.02 ( 0.39 )	0.02 ( -1.42 )
FAECALOMA	3	26117	4703	54223778	1.32 ( 0.43 - 4.11 )	1.32 ( 0.24 )	1.32 ( 0.51 )	0.41 ( -1.04 )
HUMERUS FRACTURE	3	26117	4461	54224020	1.4 ( 0.45 - 4.33 )	1.4 ( 0.34 )	1.4 ( 0.54 )	0.48 ( -0.96 )
SKIN ULCER	3	26117	23410	54205071	0.27 ( 0.09 - 0.82 )	0.27 ( 6.08 )	0.27 ( 0.1 )	-1.91 ( -3.35 )
VENTRICULAR ARRHYTHMIA	3	26117	3322	54225159	1.87 ( 0.6 - 5.82 )	1.87 ( 1.22 )	1.87 ( 0.73 )	0.91 ( -0.54 )
GASTRIC POLYPS	3	26117	2051	54226430	3.04 ( 0.98 - 9.42 )	3.04 ( 4.09 )	3.03 ( 1.18 )	1.6 ( 0.16 )
PERIPHERAL CIRCULATORY FAILURE	3	26117	385	54228096	16.18 ( 5.19 - 50.39 )	16.18 ( 42.39 )	16.06 ( 6.21 )	4.01 ( 2.56 )
SIALOADENITIS	3	26117	1190	54227291	5.23 ( 1.69 - 16.25 )	5.23 ( 10.25 )	5.22 ( 2.02 )	2.38 ( 0.94 )
PSYCHOMOTOR SKILLS IMPAIRED	3	26117	2442	54226039	2.55 ( 0.82 - 7.91 )	2.55 ( 2.82 )	2.55 ( 0.99 )	1.35 ( -0.09 )
CONTRAINDICATION TO MEDICAL TREATMENT	3	26117	1390	54227091	4.48 ( 1.44 - 13.91 )	4.48 ( 8.09 )	4.47 ( 1.73 )	2.16 ( 0.72 )
BLOOD TRIGLYCERIDES INCREASED	3	26117	16219	54212262	0.38 ( 0.12 - 1.19 )	0.38 ( 2.96 )	0.38 ( 0.15 )	-1.38 ( -2.82 )
HYPERLIPIDAEMIA	3	26117	11320	54217161	0.55 ( 0.18 - 1.71 )	0.55 ( 1.1 )	0.55 ( 0.21 )	-0.86 ( -2.3 )
OCCUPATIONAL EXPOSURE TO PRODUCT	3	26117	6048	54222433	1.03 ( 0.33 - 3.19 )	1.03 ( 0 )	1.03 ( 0.4 )	0.04 ( -1.4 )
SCRATCH	3	26117	8568	54219913	0.73 ( 0.23 - 2.25 )	0.73 ( 0.31 )	0.73 ( 0.28 )	-0.46 ( -1.9 )
DRUG WITHDRAWAL CONVULSIONS	3	26117	1659	54226822	3.75 ( 1.21 - 11.65 )	3.75 ( 6.05 )	3.75 ( 1.45 )	1.91 ( 0.46 )
CEREBRAL ISCHAEMIA	3	26117	4911	54223570	1.27 ( 0.41 - 3.93 )	1.27 ( 0.17 )	1.27 ( 0.49 )	0.34 ( -1.1 )
HEART RATE ABNORMAL	3	26117	4858	54223623	1.28 ( 0.41 - 3.98 )	1.28 ( 0.19 )	1.28 ( 0.5 )	0.36 ( -1.09 )
BIPOLAR DISORDER	3	26117	10177	54218304	0.61 ( 0.2 - 1.9 )	0.61 ( 0.74 )	0.61 ( 0.24 )	-0.71 ( -2.15 )
VENTRICULAR HYPERTROPHY	3	26117	2485	54225996	2.51 ( 0.81 - 7.78 )	2.51 ( 2.71 )	2.5 ( 0.97 )	1.32 ( -0.12 )
COAGULOPATHY	3	26117	15255	54213226	0.41 ( 0.13 - 1.27 )	0.41 ( 2.57 )	0.41 ( 0.16 )	-1.29 ( -2.73 )
PO2 DECREASED	3	26117	1122	54227359	5.55 ( 1.79 - 17.24 )	5.55 ( 11.16 )	5.54 ( 2.15 )	2.47 ( 1.02 )
DYSPNOEA EXERTIONAL	3	26117	33360	54195121	0.19 ( 0.06 - 0.58 )	0.19 ( 10.63 )	0.19 ( 0.07 )	-2.42 ( -3.86 )
PERFORATED ULCER	3	26117	681	54227800	9.15 ( 2.94 - 28.43 )	9.15 ( 21.67 )	9.11 ( 3.53 )	3.19 ( 1.74 )
TOXIC SKIN ERUPTION	3	26117	9116	54219365	0.68 ( 0.22 - 2.12 )	0.68 ( 0.44 )	0.68 ( 0.27 )	-0.55 ( -1.99 )
AORTIC STENOSIS	3	26117	3187	54225294	1.95 ( 0.63 - 6.06 )	1.95 ( 1.4 )	1.95 ( 0.76 )	0.97 ( -0.48 )
BENIGN PROSTATIC HYPERPLASIA	3	26117	4797	54223684	1.3 ( 0.42 - 4.03 )	1.3 ( 0.21 )	1.3 ( 0.5 )	0.38 ( -1.07 )
NEOPLASM MALIGNANT	3	26117	59387	54169094	0.1 ( 0.03 - 0.32 )	0.1 ( 22.94 )	0.1 ( 0.04 )	-3.25 ( -4.7 )
CLAVICLE FRACTURE	3	26117	3483	54224998	1.79 ( 0.58 - 5.55 )	1.79 ( 1.04 )	1.79 ( 0.69 )	0.84 ( -0.61 )
TOOTHACHE	3	26117	16314	54212167	0.38 ( 0.12 - 1.18 )	0.38 ( 3 )	0.38 ( 0.15 )	-1.39 ( -2.83 )
METASTASES TO LIVER	3	26117	15498	54212983	0.4 ( 0.13 - 1.25 )	0.4 ( 2.67 )	0.4 ( 0.16 )	-1.31 ( -2.76 )
HEPATITIS FULMINANT	3	26117	2724	54225757	2.29 ( 0.74 - 7.09 )	2.29 ( 2.17 )	2.29 ( 0.89 )	1.19 ( -0.25 )
ANGIOPATHY	3	26117	5203	54223278	1.2 ( 0.39 - 3.71 )	1.2 ( 0.1 )	1.2 ( 0.46 )	0.26 ( -1.18 )
LUNG INFILTRATION	3	26117	8523	54219958	0.73 ( 0.24 - 2.27 )	0.73 ( 0.3 )	0.73 ( 0.28 )	-0.45 ( -1.9 )
NEPHRITIS	3	26117	2910	54225571	2.14 ( 0.69 - 6.64 )	2.14 ( 1.82 )	2.14 ( 0.83 )	1.1 ( -0.35 )
ELECTROENCEPHALOGRAM ABNORMAL	3	26117	2967	54225514	2.1 ( 0.68 - 6.51 )	2.1 ( 1.73 )	2.1 ( 0.81 )	1.07 ( -0.37 )
BRAIN OEDEMA	3	26117	11335	54217146	0.55 ( 0.18 - 1.7 )	0.55 ( 1.11 )	0.55 ( 0.21 )	-0.86 ( -2.31 )
OSTEOPENIA	3	26117	14176	54214305	0.44 ( 0.14 - 1.36 )	0.44 ( 2.15 )	0.44 ( 0.17 )	-1.19 ( -2.63 )
AMYLASE INCREASED	2	26118	3214	54225267	1.29 ( 0.32 - 5.17 )	1.29 ( 0.13 )	1.29 ( 0.4 )	0.37 ( -1.3 )
ACQUIRED MACROGLOSSIA	2	26118	82	54228399	50.64 ( 12.45 - 205.93 )	50.64 ( 95 )	49.46 ( 15.29 )	5.63 ( 3.93 )
DENTAL CARIES	2	26118	10086	54218395	0.41 ( 0.1 - 1.65 )	0.41 ( 1.68 )	0.41 ( 0.13 )	-1.28 ( -2.95 )
STREPTOCOCCAL INFECTION	2	26118	4961	54223520	0.84 ( 0.21 - 3.35 )	0.84 ( 0.06 )	0.84 ( 0.26 )	-0.26 ( -1.92 )
PARAPHILIA	2	26118	119	54228362	34.9 ( 8.63 - 141.17 )	34.89 ( 64.75 )	34.33 ( 10.66 )	5.1 ( 3.42 )
SENILE DEMENTIA	2	26118	608	54227873	6.83 ( 1.7 - 27.37 )	6.83 ( 9.92 )	6.81 ( 2.13 )	2.77 ( 1.1 )
PULMONARY CONGESTION	2	26118	12156	54216325	0.34 ( 0.09 - 1.37 )	0.34 ( 2.54 )	0.34 ( 0.11 )	-1.55 ( -3.22 )
INFLUENZA LIKE ILLNESS	2	26118	76237	54152244	0.05 ( 0.01 - 0.22 )	0.05 ( 32.88 )	0.05 ( 0.02 )	-4.2 ( -5.86 )
GASTROINTESTINAL TUBE INSERTION	2	26118	2155	54226326	1.93 ( 0.48 - 7.71 )	1.93 ( 0.89 )	1.93 ( 0.6 )	0.95 ( -0.72 )
HYPOALBUMINAEMIA	2	26118	6810	54221671	0.61 ( 0.15 - 2.44 )	0.61 ( 0.5 )	0.61 ( 0.19 )	-0.71 ( -2.38 )
MASTICATION DISORDER	2	26118	2752	54225729	1.51 ( 0.38 - 6.04 )	1.51 ( 0.34 )	1.51 ( 0.47 )	0.59 ( -1.07 )
PANIC DISORDER	2	26118	3571	54224910	1.16 ( 0.29 - 4.65 )	1.16 ( 0.05 )	1.16 ( 0.36 )	0.22 ( -1.45 )
FAILURE TO THRIVE	2	26118	4883	54223598	0.85 ( 0.21 - 3.4 )	0.85 ( 0.05 )	0.85 ( 0.27 )	-0.23 ( -1.9 )
HAEMORRHAGE INTRACRANIAL	2	26118	14080	54214401	0.29 ( 0.07 - 1.18 )	0.29 ( 3.37 )	0.3 ( 0.09 )	-1.76 ( -3.43 )
VITAMIN B12 DECREASED	2	26118	2506	54225975	1.66 ( 0.41 - 6.63 )	1.66 ( 0.52 )	1.66 ( 0.52 )	0.73 ( -0.94 )
OESOPHAGEAL DISORDER	2	26118	3525	54224956	1.18 ( 0.29 - 4.71 )	1.18 ( 0.05 )	1.18 ( 0.37 )	0.24 ( -1.43 )
PARKINSONIAN GAIT	2	26118	542	54227939	7.66 ( 1.91 - 30.71 )	7.66 ( 11.54 )	7.64 ( 2.39 )	2.93 ( 1.26 )
FEELING OF DESPAIR	2	26118	4190	54224291	0.99 ( 0.25 - 3.96 )	0.99 ( 0 )	0.99 ( 0.31 )	-0.01 ( -1.68 )
DELUSIONAL PERCEPTION	2	26118	378	54228103	10.99 ( 2.74 - 44.09 )	10.98 ( 18.06 )	10.93 ( 3.42 )	3.45 ( 1.78 )
NEUROLOGICAL DECOMPENSATION	2	26118	2014	54226467	2.06 ( 0.52 - 8.25 )	2.06 ( 1.09 )	2.06 ( 0.65 )	1.04 ( -0.62 )
BRAIN STEM INFARCTION	2	26118	1000	54227481	4.15 ( 1.04 - 16.63 )	4.15 ( 4.78 )	4.15 ( 1.3 )	2.05 ( 0.38 )
APPARENT DEATH	2	26118	3569	54224912	1.16 ( 0.29 - 4.65 )	1.16 ( 0.05 )	1.16 ( 0.36 )	0.22 ( -1.45 )
ACUTE GENERALISED EXANTHEMATOUS PUSTULOSIS	2	26118	6921	54221560	0.6 ( 0.15 - 2.4 )	0.6 ( 0.53 )	0.6 ( 0.19 )	-0.74 ( -2.4 )
THORACIC VERTEBRAL FRACTURE	2	26118	2589	54225892	1.6 ( 0.4 - 6.42 )	1.6 ( 0.45 )	1.6 ( 0.5 )	0.68 ( -0.99 )
HEMIPLEGIA	2	26118	7692	54220789	0.54 ( 0.13 - 2.16 )	0.54 ( 0.78 )	0.54 ( 0.17 )	-0.89 ( -2.56 )
PRE-EXISTING CONDITION IMPROVED	2	26118	6103	54222378	0.68 ( 0.17 - 2.72 )	0.68 ( 0.3 )	0.68 ( 0.21 )	-0.56 ( -2.22 )
HYPERVENTILATION	2	26118	5358	54223123	0.77 ( 0.19 - 3.1 )	0.77 ( 0.13 )	0.78 ( 0.24 )	-0.37 ( -2.03 )
EROSIVE DUODENITIS	2	26118	763	54227718	5.44 ( 1.36 - 21.8 )	5.44 ( 7.23 )	5.43 ( 1.7 )	2.44 ( 0.77 )
UNINTENTIONAL USE FOR UNAPPROVED INDICATION	2	26118	479	54228002	8.67 ( 2.16 - 34.77 )	8.67 ( 13.51 )	8.64 ( 2.7 )	3.11 ( 1.44 )
SLEEP TALKING	2	26118	1571	54226910	2.64 ( 0.66 - 10.58 )	2.64 ( 2.04 )	2.64 ( 0.83 )	1.4 ( -0.27 )
SCHIZOPHRENIA	2	26118	10884	54217597	0.38 ( 0.1 - 1.53 )	0.38 ( 2.01 )	0.38 ( 0.12 )	-1.39 ( -3.06 )
ELECTROCARDIOGRAM P WAVE ABNORMAL	2	26118	234	54228247	17.75 ( 4.41 - 71.38 )	17.74 ( 31.33 )	17.6 ( 5.49 )	4.14 ( 2.46 )
EMPHYSEMA	2	26118	9391	54219090	0.44 ( 0.11 - 1.77 )	0.44 ( 1.41 )	0.44 ( 0.14 )	-1.18 ( -2.84 )
ILLUSION	2	26118	1521	54226960	2.73 ( 0.68 - 10.93 )	2.73 ( 2.19 )	2.73 ( 0.85 )	1.45 ( -0.22 )
PHOTOPSIA	2	26118	5719	54222762	0.73 ( 0.18 - 2.9 )	0.73 ( 0.21 )	0.73 ( 0.23 )	-0.46 ( -2.13 )
WITHDRAWAL OF LIFE SUPPORT	2	26118	80	54228401	51.91 ( 12.76 - 211.17 )	51.9 ( 97.41 )	50.66 ( 15.66 )	5.66 ( 3.97 )
RED BLOOD CELL SEDIMENTATION RATE INCREASED	2	26118	10112	54218369	0.41 ( 0.1 - 1.64 )	0.41 ( 1.69 )	0.41 ( 0.13 )	-1.28 ( -2.95 )
HELICOBACTER GASTRITIS	2	26118	1187	54227294	3.5 ( 0.87 - 14.01 )	3.5 ( 3.56 )	3.49 ( 1.09 )	1.8 ( 0.14 )
EXCESSIVE MASTURBATION	2	26118	197	54228284	21.08 ( 5.23 - 84.88 )	21.08 ( 37.87 )	20.88 ( 6.51 )	4.38 ( 2.71 )
ANTINUCLEAR ANTIBODY POSITIVE	2	26118	3066	54225415	1.35 ( 0.34 - 5.42 )	1.35 ( 0.19 )	1.35 ( 0.42 )	0.44 ( -1.23 )
ABDOMINAL WALL HAEMATOMA	2	26118	1798	54226683	2.31 ( 0.58 - 9.24 )	2.31 ( 1.48 )	2.31 ( 0.72 )	1.21 ( -0.46 )
CARDIOGENIC SHOCK	2	26118	12381	54216100	0.34 ( 0.08 - 1.34 )	0.34 ( 2.63 )	0.34 ( 0.11 )	-1.58 ( -3.24 )
MUSCLE DISORDER	2	26118	7531	54220950	0.55 ( 0.14 - 2.21 )	0.55 ( 0.73 )	0.55 ( 0.17 )	-0.86 ( -2.52 )
MUSCULOSKELETAL DISORDER	2	26118	17728	54210753	0.23 ( 0.06 - 0.94 )	0.23 ( 5.01 )	0.23 ( 0.07 )	-2.09 ( -3.76 )
PRINZMETAL ANGINA	2	26118	901	54227580	4.61 ( 1.15 - 18.46 )	4.61 ( 5.64 )	4.6 ( 1.44 )	2.2 ( 0.53 )
DISTURBANCE IN SOCIAL BEHAVIOUR	2	26118	2259	54226222	1.84 ( 0.46 - 7.35 )	1.84 ( 0.76 )	1.84 ( 0.58 )	0.88 ( -0.79 )
MUSCLE TIGHTNESS	2	26118	14803	54213678	0.28 ( 0.07 - 1.12 )	0.28 ( 3.69 )	0.28 ( 0.09 )	-1.83 ( -3.5 )
HYPOGEUSIA	2	26118	1785	54226696	2.33 ( 0.58 - 9.31 )	2.33 ( 1.51 )	2.32 ( 0.73 )	1.22 ( -0.45 )
HYPOSMIA	2	26118	1263	54227218	3.29 ( 0.82 - 13.16 )	3.29 ( 3.18 )	3.28 ( 1.03 )	1.72 ( 0.05 )
AZOTAEMIA	2	26118	3530	54224951	1.18 ( 0.29 - 4.71 )	1.18 ( 0.05 )	1.18 ( 0.37 )	0.23 ( -1.43 )
BLINDNESS	2	26118	36089	54192392	0.11 ( 0.03 - 0.46 )	0.12 ( 13.62 )	0.12 ( 0.04 )	-3.12 ( -4.79 )
FOOD AVERSION	2	26118	1363	54227118	3.05 ( 0.76 - 12.19 )	3.05 ( 2.75 )	3.04 ( 0.95 )	1.61 ( -0.06 )
PRODUCT PACKAGING ISSUE	2	26118	7898	54220583	0.53 ( 0.13 - 2.1 )	0.53 ( 0.86 )	0.53 ( 0.16 )	-0.93 ( -2.59 )
EYE SWELLING	2	26118	32836	54195645	0.13 ( 0.03 - 0.51 )	0.13 ( 12.08 )	0.13 ( 0.04 )	-2.98 ( -4.65 )
RASH VESICULAR	2	26118	4159	54224322	1 ( 0.25 - 3.99 )	1 ( 0 )	1 ( 0.31 )	0 ( -1.67 )
PEPTIC ULCER HAEMORRHAGE	2	26118	628	54227853	6.61 ( 1.65 - 26.5 )	6.61 ( 9.5 )	6.59 ( 2.06 )	2.72 ( 1.05 )
POSTICTAL STATE	2	26118	952	54227529	4.36 ( 1.09 - 17.47 )	4.36 ( 5.17 )	4.35 ( 1.36 )	2.12 ( 0.45 )
DYSENTERY	2	26118	1693	54226788	2.45 ( 0.61 - 9.82 )	2.45 ( 1.72 )	2.45 ( 0.77 )	1.29 ( -0.37 )
BLEPHAROSPASM	2	26118	4923	54223558	0.84 ( 0.21 - 3.37 )	0.84 ( 0.06 )	0.84 ( 0.26 )	-0.25 ( -1.91 )
CARDIAC FAILURE CHRONIC	2	26118	3788	54224693	1.1 ( 0.27 - 4.38 )	1.1 ( 0.02 )	1.1 ( 0.34 )	0.13 ( -1.53 )
HERNIA	2	26118	16986	54211495	0.24 ( 0.06 - 0.98 )	0.24 ( 4.67 )	0.24 ( 0.08 )	-2.03 ( -3.7 )
DRY SKIN	2	26118	113690	54114791	0.04 ( 0.01 - 0.15 )	0.04 ( 50.94 )	0.04 ( 0.01 )	-4.77 ( -6.44 )
REBOUND EFFECT	2	26118	7924	54220557	0.52 ( 0.13 - 2.1 )	0.52 ( 0.86 )	0.52 ( 0.16 )	-0.93 ( -2.6 )
LOWER GASTROINTESTINAL HAEMORRHAGE	2	26118	6972	54221509	0.6 ( 0.15 - 2.38 )	0.6 ( 0.55 )	0.6 ( 0.19 )	-0.75 ( -2.41 )
TRICUSPID VALVE INCOMPETENCE	2	26118	6995	54221486	0.59 ( 0.15 - 2.37 )	0.59 ( 0.56 )	0.59 ( 0.19 )	-0.75 ( -2.42 )
SKIN REACTION	2	26118	12405	54216076	0.33 ( 0.08 - 1.34 )	0.33 ( 2.64 )	0.33 ( 0.1 )	-1.58 ( -3.24 )
ENURESIS	2	26118	3694	54224787	1.12 ( 0.28 - 4.5 )	1.12 ( 0.03 )	1.12 ( 0.35 )	0.17 ( -1.5 )
SENSORY DISTURBANCE	2	26118	15073	54213408	0.28 ( 0.07 - 1.1 )	0.28 ( 3.81 )	0.28 ( 0.09 )	-1.86 ( -3.53 )
GUN SHOT WOUND	2	26118	1784	54226697	2.33 ( 0.58 - 9.31 )	2.33 ( 1.51 )	2.33 ( 0.73 )	1.22 ( -0.45 )
MICROCYTIC ANAEMIA	2	26118	1917	54226564	2.17 ( 0.54 - 8.67 )	2.17 ( 1.25 )	2.16 ( 0.68 )	1.11 ( -0.55 )
FLAT AFFECT	2	26118	1948	54226533	2.13 ( 0.53 - 8.53 )	2.13 ( 1.2 )	2.13 ( 0.67 )	1.09 ( -0.58 )
DRUG TITRATION ERROR	2	26118	2060	54226421	2.02 ( 0.5 - 8.07 )	2.02 ( 1.02 )	2.01 ( 0.63 )	1.01 ( -0.66 )
MALIGNANT NEOPLASM PROGRESSION	2	26118	88631	54139850	0.05 ( 0.01 - 0.19 )	0.05 ( 38.85 )	0.05 ( 0.01 )	-4.42 ( -6.08 )
SMALL INTESTINAL HAEMORRHAGE	2	26118	1837	54226644	2.26 ( 0.56 - 9.05 )	2.26 ( 1.4 )	2.26 ( 0.71 )	1.18 ( -0.49 )
GLOSSODYNIA	2	26118	19607	54208874	0.21 ( 0.05 - 0.85 )	0.21 ( 5.87 )	0.21 ( 0.07 )	-2.24 ( -3.9 )
GLUTEN SENSITIVITY	2	26118	1255	54227226	3.31 ( 0.83 - 13.25 )	3.31 ( 3.22 )	3.3 ( 1.04 )	1.72 ( 0.06 )
HYPONATRAEMIC SEIZURE	2	26118	224	54228257	18.54 ( 4.61 - 74.59 )	18.54 ( 32.89 )	18.38 ( 5.73 )	4.2 ( 2.52 )
NEOPLASM	2	26118	10230	54218251	0.41 ( 0.1 - 1.62 )	0.41 ( 1.74 )	0.41 ( 0.13 )	-1.3 ( -2.97 )
MUSCLE SPASTICITY	2	26118	11707	54216774	0.35 ( 0.09 - 1.42 )	0.35 ( 2.35 )	0.35 ( 0.11 )	-1.49 ( -3.16 )
STOMATITIS	2	26118	54403	54174078	0.08 ( 0.02 - 0.3 )	0.08 ( 22.38 )	0.08 ( 0.02 )	-3.71 ( -5.38 )
PICA	2	26118	146	54228335	28.44 ( 7.05 - 114.81 )	28.44 ( 52.24 )	28.07 ( 8.73 )	4.81 ( 3.13 )
DRUG DOSE TITRATION NOT PERFORMED	2	26118	1416	54227065	2.93 ( 0.73 - 11.74 )	2.93 ( 2.54 )	2.93 ( 0.92 )	1.55 ( -0.12 )
HEPATIC PAIN	2	26118	3877	54224604	1.07 ( 0.27 - 4.28 )	1.07 ( 0.01 )	1.07 ( 0.34 )	0.1 ( -1.57 )
BURNING SENSATION	2	26118	63777	54164704	0.07 ( 0.02 - 0.26 )	0.07 ( 26.88 )	0.07 ( 0.02 )	-3.94 ( -5.61 )
HERBAL INTERACTION	2	26118	311	54228170	13.35 ( 3.32 - 53.63 )	13.35 ( 22.71 )	13.27 ( 4.15 )	3.73 ( 2.06 )
FACIAL PARALYSIS	2	26118	7412	54221069	0.56 ( 0.14 - 2.24 )	0.56 ( 0.69 )	0.56 ( 0.18 )	-0.84 ( -2.5 )
GASTROINTESTINAL HYPOMOTILITY	2	26118	1318	54227163	3.15 ( 0.79 - 12.61 )	3.15 ( 2.93 )	3.15 ( 0.99 )	1.65 ( -0.01 )
BAND SENSATION	2	26118	1183	54227298	3.51 ( 0.88 - 14.05 )	3.51 ( 3.58 )	3.51 ( 1.1 )	1.81 ( 0.14 )
INTESTINAL PERFORATION	2	26118	9992	54218489	0.42 ( 0.1 - 1.66 )	0.42 ( 1.64 )	0.42 ( 0.13 )	-1.27 ( -2.93 )
SUICIDAL BEHAVIOUR	2	26118	3874	54224607	1.07 ( 0.27 - 4.29 )	1.07 ( 0.01 )	1.07 ( 0.34 )	0.1 ( -1.57 )
MAJOR DEPRESSION	2	26118	6706	54221775	0.62 ( 0.15 - 2.48 )	0.62 ( 0.47 )	0.62 ( 0.19 )	-0.69 ( -2.36 )
OESOPHAGEAL CARCINOMA	2	26118	29389	54199092	0.14 ( 0.04 - 0.56 )	0.14 ( 10.44 )	0.14 ( 0.04 )	-2.82 ( -4.49 )
BACTERIAL INFECTION	2	26118	16403	54212078	0.25 ( 0.06 - 1.01 )	0.25 ( 4.41 )	0.25 ( 0.08 )	-1.98 ( -3.65 )
THIRST DECREASED	2	26118	514	54227967	8.08 ( 2.01 - 32.39 )	8.08 ( 12.36 )	8.05 ( 2.52 )	3.01 ( 1.34 )
ABNORMAL FAECES	2	26118	7349	54221132	0.56 ( 0.14 - 2.26 )	0.57 ( 0.67 )	0.57 ( 0.18 )	-0.82 ( -2.49 )
APPLICATION SITE HYPERSENSITIVITY	2	26118	1037	54227444	4 ( 1 - 16.03 )	4 ( 4.5 )	4 ( 1.25 )	2 ( 0.33 )
PRODUCT ODOUR ABNORMAL	2	26118	8871	54219610	0.47 ( 0.12 - 1.87 )	0.47 ( 1.21 )	0.47 ( 0.15 )	-1.09 ( -2.76 )
PRODUCT TASTE ABNORMAL	2	26118	11844	54216637	0.35 ( 0.09 - 1.4 )	0.35 ( 2.41 )	0.35 ( 0.11 )	-1.51 ( -3.18 )
WATER INTOXICATION	2	26118	485	54227996	8.56 ( 2.14 - 34.33 )	8.56 ( 13.3 )	8.53 ( 2.67 )	3.09 ( 1.42 )
TONGUE OEDEMA	2	26118	3544	54224937	1.17 ( 0.29 - 4.69 )	1.17 ( 0.05 )	1.17 ( 0.37 )	0.23 ( -1.44 )
FEELING OF BODY TEMPERATURE CHANGE	2	26118	5313	54223168	0.78 ( 0.2 - 3.13 )	0.78 ( 0.12 )	0.78 ( 0.25 )	-0.36 ( -2.02 )
ONYCHOMYCOSIS	2	26118	3727	54224754	1.11 ( 0.28 - 4.46 )	1.11 ( 0.02 )	1.11 ( 0.35 )	0.16 ( -1.51 )
PAIN OF SKIN	2	26118	24806	54203675	0.17 ( 0.04 - 0.67 )	0.17 ( 8.29 )	0.17 ( 0.05 )	-2.58 ( -4.24 )
ORAL DISCOMFORT	2	26118	12675	54215806	0.33 ( 0.08 - 1.31 )	0.33 ( 2.76 )	0.33 ( 0.1 )	-1.61 ( -3.28 )
VOLVULUS	2	26118	2013	54226468	2.06 ( 0.52 - 8.25 )	2.06 ( 1.09 )	2.06 ( 0.65 )	1.04 ( -0.62 )
IMPAIRED WORK ABILITY	2	26118	19758	54208723	0.21 ( 0.05 - 0.84 )	0.21 ( 5.94 )	0.21 ( 0.07 )	-2.25 ( -3.92 )
DYSGEUSIA	2	26118	69699	54158782	0.06 ( 0.01 - 0.24 )	0.06 ( 29.73 )	0.06 ( 0.02 )	-4.07 ( -5.73 )
JOINT INJURY	2	26118	19359	54209122	0.21 ( 0.05 - 0.86 )	0.21 ( 5.76 )	0.21 ( 0.07 )	-2.22 ( -3.89 )
URINARY TRACT OBSTRUCTION	2	26118	2150	54226331	1.93 ( 0.48 - 7.73 )	1.93 ( 0.9 )	1.93 ( 0.61 )	0.95 ( -0.72 )
SKIN ATROPHY	2	26118	5092	54223389	0.82 ( 0.2 - 3.26 )	0.82 ( 0.08 )	0.82 ( 0.26 )	-0.29 ( -1.96 )
PRODUCT COMPLAINT	2	26118	20421	54208060	0.2 ( 0.05 - 0.81 )	0.2 ( 6.24 )	0.2 ( 0.06 )	-2.3 ( -3.96 )
INTERCEPTED PRODUCT DISPENSING ERROR	2	26118	966	54227515	4.3 ( 1.07 - 17.21 )	4.3 ( 5.05 )	4.29 ( 1.34 )	2.1 ( 0.43 )
PRODUCT STORAGE ERROR	2	26118	70219	54158262	0.06 ( 0.01 - 0.24 )	0.06 ( 29.98 )	0.06 ( 0.02 )	-4.08 ( -5.75 )
BLOOD PRESSURE ORTHOSTATIC DECREASED	2	26118	314	54228167	13.22 ( 3.29 - 53.12 )	13.22 ( 22.46 )	13.15 ( 4.11 )	3.72 ( 2.04 )
HOSPITALISATION	2	26118	131323	54097158	0.03 ( 0.01 - 0.13 )	0.03 ( 59.46 )	0.03 ( 0.01 )	-4.98 ( -6.65 )
AFFECTIVE DISORDER	2	26118	6988	54221493	0.59 ( 0.15 - 2.38 )	0.59 ( 0.55 )	0.59 ( 0.19 )	-0.75 ( -2.42 )
BLOOD CREATININE ABNORMAL	2	26118	3001	54225480	1.38 ( 0.35 - 5.54 )	1.38 ( 0.21 )	1.38 ( 0.43 )	0.47 ( -1.2 )
BLOOD UREA ABNORMAL	2	26118	799	54227682	5.2 ( 1.3 - 20.82 )	5.2 ( 6.76 )	5.19 ( 1.62 )	2.37 ( 0.71 )
THROAT IRRITATION	2	26118	39559	54188922	0.1 ( 0.03 - 0.42 )	0.1 ( 15.27 )	0.11 ( 0.03 )	-3.25 ( -4.92 )
ELECTROCARDIOGRAM T WAVE AMPLITUDE DECREASED	2	26118	336	54228145	12.36 ( 3.08 - 49.62 )	12.36 ( 20.75 )	12.29 ( 3.84 )	3.62 ( 1.95 )
RALES	2	26118	5377	54223104	0.77 ( 0.19 - 3.09 )	0.77 ( 0.13 )	0.77 ( 0.24 )	-0.37 ( -2.04 )
CARDIAC DYSFUNCTION	2	26118	2961	54225520	1.4 ( 0.35 - 5.61 )	1.4 ( 0.23 )	1.4 ( 0.44 )	0.49 ( -1.18 )
FOREIGN BODY	2	26118	3906	54224575	1.06 ( 0.27 - 4.25 )	1.06 ( 0.01 )	1.06 ( 0.33 )	0.09 ( -1.58 )
THERAPY INTERRUPTED	2	26118	50953	54177528	0.08 ( 0.02 - 0.33 )	0.08 ( 20.72 )	0.08 ( 0.03 )	-3.62 ( -5.28 )
NEUROMUSCULAR BLOCK PROLONGED	2	26118	345	54228136	12.04 ( 3 - 48.32 )	12.04 ( 20.12 )	11.97 ( 3.74 )	3.58 ( 1.91 )
NOCTURIA	2	26118	10760	54217721	0.39 ( 0.1 - 1.54 )	0.39 ( 1.95 )	0.39 ( 0.12 )	-1.37 ( -3.04 )
NYSTAGMUS	2	26118	4917	54223564	0.84 ( 0.21 - 3.38 )	0.84 ( 0.06 )	0.84 ( 0.26 )	-0.24 ( -1.91 )
GANGRENE	2	26118	5657	54222824	0.73 ( 0.18 - 2.94 )	0.73 ( 0.19 )	0.73 ( 0.23 )	-0.45 ( -2.11 )
TOE AMPUTATION	2	26118	4764	54223717	0.87 ( 0.22 - 3.49 )	0.87 ( 0.04 )	0.87 ( 0.27 )	-0.2 ( -1.86 )
ATRIAL FLUTTER	2	26118	7384	54221097	0.56 ( 0.14 - 2.25 )	0.56 ( 0.68 )	0.56 ( 0.18 )	-0.83 ( -2.5 )
URINARY TRACT INFECTION BACTERIAL	2	26118	2320	54226161	1.79 ( 0.45 - 7.16 )	1.79 ( 0.7 )	1.79 ( 0.56 )	0.84 ( -0.83 )
NEUROGLYCOPENIA	2	26118	89	54228392	46.66 ( 11.49 - 189.49 )	46.65 ( 87.39 )	45.65 ( 14.13 )	5.51 ( 3.82 )
AUTOIMMUNE THYROIDITIS	2	26118	3339	54225142	1.24 ( 0.31 - 4.97 )	1.24 ( 0.1 )	1.24 ( 0.39 )	0.31 ( -1.35 )
MICTURITION DISORDER	2	26118	3177	54225304	1.31 ( 0.33 - 5.23 )	1.31 ( 0.14 )	1.31 ( 0.41 )	0.39 ( -1.28 )
INCORRECT PRODUCT ADMINISTRATION DURATION	2	26118	17688	54210793	0.23 ( 0.06 - 0.94 )	0.23 ( 4.99 )	0.23 ( 0.07 )	-2.09 ( -3.76 )
CHOLECYSTECTOMY	2	26118	10103	54218378	0.41 ( 0.1 - 1.64 )	0.41 ( 1.69 )	0.41 ( 0.13 )	-1.28 ( -2.95 )
CHRONIC KIDNEY DISEASE	2	26118	73206	54155275	0.06 ( 0.01 - 0.23 )	0.06 ( 31.42 )	0.06 ( 0.02 )	-4.14 ( -5.81 )
MULTIPLE DRUG THERAPY	2	26118	525	54227956	7.91 ( 1.97 - 31.71 )	7.91 ( 12.03 )	7.88 ( 2.47 )	2.98 ( 1.31 )
OBESITY	2	26118	14213	54214268	0.29 ( 0.07 - 1.17 )	0.29 ( 3.43 )	0.29 ( 0.09 )	-1.77 ( -3.44 )
THROMBOPHLEBITIS	2	26118	3295	54225186	1.26 ( 0.32 - 5.04 )	1.26 ( 0.11 )	1.26 ( 0.39 )	0.33 ( -1.33 )
POOR QUALITY PRODUCT ADMINISTERED	2	26118	7718	54220763	0.54 ( 0.13 - 2.15 )	0.54 ( 0.79 )	0.54 ( 0.17 )	-0.89 ( -2.56 )
BLADDER CANCER	2	26118	57991	54170490	0.07 ( 0.02 - 0.29 )	0.07 ( 24.1 )	0.07 ( 0.02 )	-3.8 ( -5.47 )
APNOEA	2	26118	7247	54221234	0.57 ( 0.14 - 2.29 )	0.57 ( 0.64 )	0.57 ( 0.18 )	-0.8 ( -2.47 )
OROPHARYNGEAL PAIN	2	26118	83276	54145205	0.05 ( 0.01 - 0.2 )	0.05 ( 36.27 )	0.05 ( 0.02 )	-4.33 ( -5.99 )
CSF PROTEIN INCREASED	2	26118	751	54227730	5.53 ( 1.38 - 22.15 )	5.53 ( 7.4 )	5.52 ( 1.73 )	2.46 ( 0.79 )
COVID-19	2	26118	162650	54065831	0.03 ( 0.01 - 0.1 )	0.03 ( 74.62 )	0.03 ( 0.01 )	-5.29 ( -6.96 )
ANKLE FRACTURE	2	26118	14090	54214391	0.29 ( 0.07 - 1.18 )	0.29 ( 3.38 )	0.29 ( 0.09 )	-1.76 ( -3.43 )
PATIENT ELOPEMENT	2	26118	231	54228250	17.98 ( 4.47 - 72.31 )	17.98 ( 31.79 )	17.83 ( 5.56 )	4.16 ( 2.48 )
THERAPY PARTIAL RESPONDER	2	26118	10526	54217955	0.39 ( 0.1 - 1.58 )	0.39 ( 1.86 )	0.39 ( 0.12 )	-1.34 ( -3.01 )
FOCAL MYOSITIS	2	26118	17	54228464	244.27 ( 56.43 - 1057.34 )	244.25 ( 433.51 )	218.65 ( 64.16 )	7.77 ( 5.99 )
NEURODEGENERATIVE DISORDER	2	26118	532	54227949	7.81 ( 1.95 - 31.29 )	7.8 ( 11.82 )	7.78 ( 2.43 )	2.96 ( 1.29 )
APPLICATION SITE EXFOLIATION	2	26118	3887	54224594	1.07 ( 0.27 - 4.27 )	1.07 ( 0.01 )	1.07 ( 0.33 )	0.1 ( -1.57 )
SOMATIC SYMPTOM DISORDER	2	26118	978	54227503	4.25 ( 1.06 - 17 )	4.25 ( 4.95 )	4.24 ( 1.33 )	2.08 ( 0.42 )
PSEUDOMONAS INFECTION	2	26118	7373	54221108	0.56 ( 0.14 - 2.25 )	0.56 ( 0.68 )	0.56 ( 0.18 )	-0.83 ( -2.49 )
APPLICATION SITE DISCOLOURATION	2	26118	3852	54224629	1.08 ( 0.27 - 4.31 )	1.08 ( 0.01 )	1.08 ( 0.34 )	0.11 ( -1.56 )
APPLICATION SITE REACTION	2	26118	6813	54221668	0.61 ( 0.15 - 2.44 )	0.61 ( 0.5 )	0.61 ( 0.19 )	-0.71 ( -2.38 )
DRY EYE	2	26118	39258	54189223	0.11 ( 0.03 - 0.42 )	0.11 ( 15.13 )	0.11 ( 0.03 )	-3.24 ( -4.91 )
ACARODERMATITIS	2	26118	1089	54227392	3.81 ( 0.95 - 15.27 )	3.81 ( 4.14 )	3.81 ( 1.19 )	1.93 ( 0.26 )
BLOOD OSMOLARITY INCREASED	2	26118	299	54228182	13.89 ( 3.46 - 55.79 )	13.89 ( 23.76 )	13.8 ( 4.31 )	3.79 ( 2.11 )
CEREBRAL SMALL VESSEL ISCHAEMIC DISEASE	2	26118	536	54227945	7.75 ( 1.93 - 31.06 )	7.75 ( 11.71 )	7.72 ( 2.42 )	2.95 ( 1.28 )
THERAPEUTIC PRODUCT INEFFECTIVE	2	26118	3928	54224553	1.06 ( 0.26 - 4.23 )	1.06 ( 0.01 )	1.06 ( 0.33 )	0.08 ( -1.59 )
ACUTE FEBRILE NEUTROPHILIC DERMATOSIS	2	26118	2027	54226454	2.05 ( 0.51 - 8.2 )	2.05 ( 1.07 )	2.05 ( 0.64 )	1.03 ( -0.63 )
HOSPICE CARE	2	26118	8519	54219962	0.49 ( 0.12 - 1.95 )	0.49 ( 1.08 )	0.49 ( 0.15 )	-1.04 ( -2.7 )
MUSCLE HYPERTROPHY	2	26118	307	54228174	13.53 ( 3.37 - 54.33 )	13.53 ( 23.05 )	13.44 ( 4.2 )	3.75 ( 2.07 )
HEAD TITUBATION	2	26118	1234	54227247	3.37 ( 0.84 - 13.47 )	3.36 ( 3.32 )	3.36 ( 1.05 )	1.75 ( 0.08 )
HOMICIDE	2	26118	1398	54227083	2.97 ( 0.74 - 11.89 )	2.97 ( 2.61 )	2.97 ( 0.93 )	1.57 ( -0.1 )
MULTIPLE FRACTURES	2	26118	15762	54212719	0.26 ( 0.07 - 1.05 )	0.26 ( 4.12 )	0.26 ( 0.08 )	-1.92 ( -3.59 )
RED BLOOD CELL COUNT INCREASED	2	26118	2456	54226025	1.69 ( 0.42 - 6.76 )	1.69 ( 0.56 )	1.69 ( 0.53 )	0.76 ( -0.91 )
AORTIC ANEURYSM	2	26118	7124	54221357	0.58 ( 0.15 - 2.33 )	0.58 ( 0.6 )	0.58 ( 0.18 )	-0.78 ( -2.44 )
ACUTE RESPIRATORY DISTRESS SYNDROME	2	26118	16033	54212448	0.26 ( 0.06 - 1.04 )	0.26 ( 4.24 )	0.26 ( 0.08 )	-1.95 ( -3.61 )
SNORING	2	26118	3465	54225016	1.2 ( 0.3 - 4.79 )	1.2 ( 0.07 )	1.2 ( 0.38 )	0.26 ( -1.41 )
LABORATORY TEST ABNORMAL	2	26118	26645	54201836	0.16 ( 0.04 - 0.62 )	0.16 ( 9.15 )	0.16 ( 0.05 )	-2.68 ( -4.35 )
CLONIC CONVULSION	2	26118	663	54227818	6.26 ( 1.56 - 25.1 )	6.26 ( 8.82 )	6.25 ( 1.96 )	2.64 ( 0.97 )
BLOOD CHLORIDE DECREASED	2	26118	2456	54226025	1.69 ( 0.42 - 6.76 )	1.69 ( 0.56 )	1.69 ( 0.53 )	0.76 ( -0.91 )
LYMPHOCYTE PERCENTAGE DECREASED	2	26118	1271	54227210	3.27 ( 0.82 - 13.08 )	3.27 ( 3.14 )	3.26 ( 1.02 )	1.71 ( 0.04 )
NEUTROPHIL PERCENTAGE INCREASED	2	26118	1204	54227277	3.45 ( 0.86 - 13.81 )	3.45 ( 3.47 )	3.44 ( 1.08 )	1.78 ( 0.12 )
FACE INJURY	2	26118	3360	54225121	1.24 ( 0.31 - 4.94 )	1.24 ( 0.09 )	1.24 ( 0.39 )	0.31 ( -1.36 )
ESCHERICHIA BACTERAEMIA	2	26118	1981	54226500	2.1 ( 0.52 - 8.39 )	2.1 ( 1.15 )	2.09 ( 0.66 )	1.07 ( -0.6 )
CARDIAC OUTPUT DECREASED	2	26118	789	54227692	5.26 ( 1.31 - 21.08 )	5.26 ( 6.89 )	5.25 ( 1.64 )	2.39 ( 0.72 )
DIVERTICULUM	2	26118	7130	54221351	0.58 ( 0.15 - 2.33 )	0.58 ( 0.6 )	0.58 ( 0.18 )	-0.78 ( -2.45 )
EJECTION FRACTION DECREASED	2	26118	14200	54214281	0.29 ( 0.07 - 1.17 )	0.29 ( 3.42 )	0.29 ( 0.09 )	-1.77 ( -3.44 )
VENTRICULAR FLUTTER	2	26118	124	54228357	33.49 ( 8.28 - 135.41 )	33.49 ( 62.03 )	32.97 ( 10.24 )	5.04 ( 3.36 )
FLUID RETENTION	2	26118	46408	54182073	0.09 ( 0.02 - 0.36 )	0.09 ( 18.55 )	0.09 ( 0.03 )	-3.48 ( -5.15 )
CULTURE URINE POSITIVE	2	26118	1360	54227121	3.05 ( 0.76 - 12.22 )	3.05 ( 2.76 )	3.05 ( 0.96 )	1.61 ( -0.06 )
ENTEROCOCCAL INFECTION	2	26118	4308	54224173	0.96 ( 0.24 - 3.86 )	0.96 ( 0 )	0.96 ( 0.3 )	-0.05 ( -1.72 )
INCREASED BRONCHIAL SECRETION	2	26118	2374	54226107	1.75 ( 0.44 - 7 )	1.75 ( 0.64 )	1.75 ( 0.55 )	0.81 ( -0.86 )
HEAT STROKE	2	26118	1342	54227139	3.09 ( 0.77 - 12.39 )	3.09 ( 2.83 )	3.09 ( 0.97 )	1.63 ( -0.04 )
EXTENSOR PLANTAR RESPONSE	2	26118	880	54227601	4.72 ( 1.18 - 18.9 )	4.72 ( 5.85 )	4.71 ( 1.48 )	2.24 ( 0.57 )
SINUS TACHYCARDIA	2	26118	12921	54215560	0.32 ( 0.08 - 1.28 )	0.32 ( 2.87 )	0.32 ( 0.1 )	-1.64 ( -3.3 )
RED BLOOD CELL ABNORMALITY	2	26118	889	54227592	4.67 ( 1.17 - 18.71 )	4.67 ( 5.76 )	4.66 ( 1.46 )	2.22 ( 0.55 )
AORTIC VALVE INCOMPETENCE	2	26118	3917	54224564	1.06 ( 0.27 - 4.24 )	1.06 ( 0.01 )	1.06 ( 0.33 )	0.08 ( -1.58 )
PSORIASIS	2	26118	119180	54109301	0.03 ( 0.01 - 0.14 )	0.03 ( 53.59 )	0.03 ( 0.01 )	-4.84 ( -6.51 )
FEBRILE NEUTROPENIA	2	26118	58994	54169487	0.07 ( 0.02 - 0.28 )	0.07 ( 24.58 )	0.07 ( 0.02 )	-3.83 ( -5.49 )
SKIN NECROSIS	2	26118	4786	54223695	0.87 ( 0.22 - 3.47 )	0.87 ( 0.04 )	0.87 ( 0.27 )	-0.2 ( -1.87 )
METABOLIC DISORDER	2	26118	5244	54223237	0.79 ( 0.2 - 3.17 )	0.79 ( 0.11 )	0.79 ( 0.25 )	-0.34 ( -2 )
HAEMORRHAGIC DIATHESIS	2	26118	3350	54225131	1.24 ( 0.31 - 4.96 )	1.24 ( 0.09 )	1.24 ( 0.39 )	0.31 ( -1.36 )
HYPOAESTHESIA ORAL	2	26118	13724	54214757	0.3 ( 0.08 - 1.21 )	0.3 ( 3.22 )	0.3 ( 0.09 )	-1.72 ( -3.39 )
BLOOD PRESSURE IMMEASURABLE	2	26118	1412	54227069	2.94 ( 0.73 - 11.77 )	2.94 ( 2.56 )	2.94 ( 0.92 )	1.55 ( -0.11 )
BLOOD CALCIUM INCREASED	2	26118	7932	54220549	0.52 ( 0.13 - 2.09 )	0.52 ( 0.87 )	0.52 ( 0.16 )	-0.93 ( -2.6 )
PULSE PRESSURE DECREASED	2	26118	491	54227990	8.46 ( 2.11 - 33.91 )	8.46 ( 13.1 )	8.43 ( 2.64 )	3.07 ( 1.4 )
BILE DUCT STONE	2	26118	2824	54225657	1.47 ( 0.37 - 5.88 )	1.47 ( 0.3 )	1.47 ( 0.46 )	0.56 ( -1.11 )
LUNG DISORDER	2	26118	43643	54184838	0.1 ( 0.02 - 0.38 )	0.1 ( 17.22 )	0.1 ( 0.03 )	-3.39 ( -5.06 )
HEPATITIS C	2	26118	11721	54216760	0.35 ( 0.09 - 1.42 )	0.35 ( 2.35 )	0.35 ( 0.11 )	-1.5 ( -3.16 )
CEREBRAL THROMBOSIS	2	26118	2592	54225889	1.6 ( 0.4 - 6.41 )	1.6 ( 0.45 )	1.6 ( 0.5 )	0.68 ( -0.99 )
OPHTHALMOPLEGIA	2	26118	1363	54227118	3.05 ( 0.76 - 12.19 )	3.05 ( 2.75 )	3.04 ( 0.95 )	1.61 ( -0.06 )
CREPITATIONS	2	26118	2817	54225664	1.47 ( 0.37 - 5.9 )	1.47 ( 0.3 )	1.47 ( 0.46 )	0.56 ( -1.11 )
POST PROCEDURAL COMPLICATION	2	26118	17746	54210735	0.23 ( 0.06 - 0.94 )	0.23 ( 5.02 )	0.23 ( 0.07 )	-2.09 ( -3.76 )
ANGLE CLOSURE GLAUCOMA	2	26118	2317	54226164	1.79 ( 0.45 - 7.17 )	1.79 ( 0.7 )	1.79 ( 0.56 )	0.84 ( -0.83 )
MUSCULOSKELETAL DISCOMFORT	2	26118	15528	54212953	0.27 ( 0.07 - 1.07 )	0.27 ( 4.01 )	0.27 ( 0.08 )	-1.9 ( -3.57 )
VAGINAL HAEMORRHAGE	2	26118	39762	54188719	0.1 ( 0.03 - 0.42 )	0.1 ( 15.37 )	0.1 ( 0.03 )	-3.26 ( -4.92 )
PULMONARY INFARCTION	2	26118	2265	54226216	1.83 ( 0.46 - 7.34 )	1.83 ( 0.76 )	1.83 ( 0.57 )	0.87 ( -0.79 )
OCULAR ICTERUS	2	26118	3934	54224547	1.06 ( 0.26 - 4.22 )	1.06 ( 0.01 )	1.06 ( 0.33 )	0.08 ( -1.59 )
LYMPHADENOPATHY	2	26118	32129	54196352	0.13 ( 0.03 - 0.52 )	0.13 ( 11.74 )	0.13 ( 0.04 )	-2.95 ( -4.62 )
TONGUE NEOPLASM MALIGNANT STAGE UNSPECIFIED	2	26118	1579	54226902	2.63 ( 0.66 - 10.53 )	2.63 ( 2.02 )	2.63 ( 0.82 )	1.39 ( -0.27 )
BLOOD PRESSURE INADEQUATELY CONTROLLED	2	26118	5747	54222734	0.72 ( 0.18 - 2.89 )	0.72 ( 0.21 )	0.72 ( 0.23 )	-0.47 ( -2.14 )
LIP HAEMORRHAGE	2	26118	1157	54227324	3.59 ( 0.9 - 14.37 )	3.59 ( 3.73 )	3.58 ( 1.12 )	1.84 ( 0.17 )
VICTIM OF CRIME	2	26118	591	54227890	7.03 ( 1.75 - 28.16 )	7.03 ( 10.3 )	7.01 ( 2.19 )	2.81 ( 1.14 )
APLASTIC ANAEMIA	2	26118	4659	54223822	0.89 ( 0.22 - 3.56 )	0.89 ( 0.03 )	0.89 ( 0.28 )	-0.17 ( -1.83 )
HYPERCAPNIA	2	26118	2687	54225794	1.55 ( 0.39 - 6.18 )	1.55 ( 0.38 )	1.54 ( 0.48 )	0.63 ( -1.04 )
CLOSTRIDIUM DIFFICILE COLITIS	2	26118	9593	54218888	0.43 ( 0.11 - 1.73 )	0.43 ( 1.49 )	0.43 ( 0.14 )	-1.21 ( -2.87 )
PERSEVERATION	2	26118	165	54228316	25.17 ( 6.24 - 101.48 )	25.17 ( 45.85 )	24.88 ( 7.75 )	4.64 ( 2.96 )
LARYNGEAL OEDEMA	2	26118	5592	54222889	0.74 ( 0.19 - 2.97 )	0.74 ( 0.18 )	0.74 ( 0.23 )	-0.43 ( -2.1 )
OSTEOARTHRITIS	2	26118	38344	54190137	0.11 ( 0.03 - 0.43 )	0.11 ( 14.7 )	0.11 ( 0.03 )	-3.21 ( -4.87 )
METASTASIS	2	26118	6423	54222058	0.65 ( 0.16 - 2.59 )	0.65 ( 0.39 )	0.65 ( 0.2 )	-0.63 ( -2.3 )
PURULENT DISCHARGE	2	26118	3931	54224550	1.06 ( 0.26 - 4.23 )	1.06 ( 0.01 )	1.06 ( 0.33 )	0.08 ( -1.59 )
INGUINAL HERNIA, OBSTRUCTIVE	2	26118	80	54228401	51.91 ( 12.76 - 211.17 )	51.9 ( 97.41 )	50.66 ( 15.66 )	5.66 ( 3.97 )
URINE OUTPUT DECREASED	2	26118	8110	54220371	0.51 ( 0.13 - 2.05 )	0.51 ( 0.93 )	0.51 ( 0.16 )	-0.97 ( -2.63 )
ACTIVATED PARTIAL THROMBOPLASTIN TIME PROLONGED	2	26118	4774	54223707	0.87 ( 0.22 - 3.48 )	0.87 ( 0.04 )	0.87 ( 0.27 )	-0.2 ( -1.87 )
SUDDEN CARDIAC DEATH	2	26118	2989	54225492	1.39 ( 0.35 - 5.56 )	1.39 ( 0.22 )	1.39 ( 0.44 )	0.47 ( -1.19 )
HOSTILITY	2	26118	2463	54226018	1.69 ( 0.42 - 6.75 )	1.69 ( 0.56 )	1.69 ( 0.53 )	0.75 ( -0.91 )
BLOOD PRESSURE SYSTOLIC DECREASED	2	26118	4101	54224380	1.01 ( 0.25 - 4.05 )	1.01 ( 0 )	1.01 ( 0.32 )	0.02 ( -1.65 )
VITAMIN B1 DEFICIENCY	2	26118	361	54228120	11.5 ( 2.87 - 46.17 )	11.5 ( 19.07 )	11.44 ( 3.58 )	3.52 ( 1.84 )
SUBILEUS	2	26118	1958	54226523	2.12 ( 0.53 - 8.49 )	2.12 ( 1.18 )	2.12 ( 0.66 )	1.08 ( -0.58 )
WEIGHT BEARING DIFFICULTY	2	26118	2470	54226011	1.68 ( 0.42 - 6.73 )	1.68 ( 0.55 )	1.68 ( 0.53 )	0.75 ( -0.92 )
LEG AMPUTATION	2	26118	3858	54224623	1.08 ( 0.27 - 4.31 )	1.08 ( 0.01 )	1.08 ( 0.34 )	0.11 ( -1.56 )
HYPOVENTILATION	2	26118	3074	54225407	1.35 ( 0.34 - 5.4 )	1.35 ( 0.18 )	1.35 ( 0.42 )	0.43 ( -1.23 )
MONOCYTOSIS	2	26118	560	54227921	7.42 ( 1.85 - 29.73 )	7.41 ( 11.06 )	7.39 ( 2.31 )	2.89 ( 1.22 )
RENAL DISORDER	2	26118	42303	54186178	0.1 ( 0.02 - 0.39 )	0.1 ( 16.58 )	0.1 ( 0.03 )	-3.35 ( -5.01 )
CATARACT	2	26118	52252	54176229	0.08 ( 0.02 - 0.32 )	0.08 ( 21.35 )	0.08 ( 0.02 )	-3.65 ( -5.32 )
MOUTH ULCERATION	2	26118	18597	54209884	0.22 ( 0.06 - 0.89 )	0.22 ( 5.41 )	0.22 ( 0.07 )	-2.16 ( -3.83 )
MACULAR DEGENERATION	2	26118	10538	54217943	0.39 ( 0.1 - 1.58 )	0.39 ( 1.86 )	0.39 ( 0.12 )	-1.34 ( -3.01 )
LARGE INTESTINAL ULCER	2	26118	2416	54226065	1.72 ( 0.43 - 6.88 )	1.72 ( 0.6 )	1.72 ( 0.54 )	0.78 ( -0.89 )
GALLBLADDER CANCER	2	26118	1395	54227086	2.98 ( 0.74 - 11.91 )	2.98 ( 2.62 )	2.97 ( 0.93 )	1.57 ( -0.1 )
GASTRIC ULCER HELICOBACTER	2	26118	92	54228389	45.14 ( 11.12 - 183.21 )	45.13 ( 84.47 )	44.19 ( 13.69 )	5.47 ( 3.77 )
HYPOPROTEINAEMIA	2	26118	1682	54226799	2.47 ( 0.62 - 9.88 )	2.47 ( 1.75 )	2.47 ( 0.77 )	1.3 ( -0.36 )
DEAFNESS NEUROSENSORY	2	26118	2861	54225620	1.45 ( 0.36 - 5.81 )	1.45 ( 0.28 )	1.45 ( 0.45 )	0.54 ( -1.13 )
BLOOD TESTOSTERONE DECREASED	2	26118	6485	54221996	0.64 ( 0.16 - 2.56 )	0.64 ( 0.4 )	0.64 ( 0.2 )	-0.64 ( -2.31 )
FEELING DRUNK	2	26118	6844	54221637	0.61 ( 0.15 - 2.43 )	0.61 ( 0.51 )	0.61 ( 0.19 )	-0.72 ( -2.39 )
PALMOMENTAL REFLEX	2	26118	11	54228470	377.51 ( 83.67 - 1703.26 )	377.48 ( 635.43 )	319.56 ( 90.58 )	8.32 ( 6.48 )
HEPATORENAL SYNDROME	2	26118	1578	54226903	2.63 ( 0.66 - 10.53 )	2.63 ( 2.02 )	2.63 ( 0.82 )	1.39 ( -0.27 )
NEUTROPHIL COUNT DECREASED	1	26119	36112	54192369	0.06 ( 0.01 - 0.41 )	0.06 ( 15.46 )	0.06 ( 0.01 )	-4.12 ( -6.16 )
STERNAL FRACTURE	1	26119	1106	54227375	1.88 ( 0.26 - 13.34 )	1.88 ( 0.41 )	1.88 ( 0.36 )	0.91 ( -1.13 )
AORTIC DISORDER	1	26119	758	54227723	2.74 ( 0.39 - 19.47 )	2.74 ( 1.1 )	2.74 ( 0.53 )	1.45 ( -0.59 )
BIPOLAR II DISORDER	1	26119	334	54228147	6.22 ( 0.87 - 44.26 )	6.22 ( 4.36 )	6.2 ( 1.2 )	2.63 ( 0.59 )
DEVICE ISSUE	1	26119	73166	54155315	0.03 ( 0 - 0.2 )	0.03 ( 33.31 )	0.03 ( 0.01 )	-5.14 ( -7.18 )
ILLITERACY	1	26119	150	54228331	13.84 ( 1.94 - 98.91 )	13.84 ( 11.83 )	13.76 ( 2.65 )	3.78 ( 1.73 )
HEMIANOPIA	1	26119	926	54227555	2.24 ( 0.32 - 15.93 )	2.24 ( 0.69 )	2.24 ( 0.43 )	1.16 ( -0.88 )
NEUTROPHIL COUNT INCREASED	1	26119	9535	54218946	0.22 ( 0.03 - 1.55 )	0.22 ( 2.81 )	0.22 ( 0.04 )	-2.2 ( -4.24 )
CAMPTOCORMIA	1	26119	219	54228262	9.48 ( 1.33 - 67.61 )	9.48 ( 7.55 )	9.44 ( 1.82 )	3.24 ( 1.19 )
CORONARY ARTERY OCCLUSION	1	26119	12969	54215512	0.16 ( 0.02 - 1.14 )	0.16 ( 4.41 )	0.16 ( 0.03 )	-2.64 ( -4.68 )
BLOOD PROLACTIN INCREASED	1	26119	4393	54224088	0.47 ( 0.07 - 3.36 )	0.47 ( 0.59 )	0.47 ( 0.09 )	-1.08 ( -3.12 )
PHYSICAL ABUSE	1	26119	168	54228313	12.36 ( 1.73 - 88.25 )	12.36 ( 10.38 )	12.29 ( 2.37 )	3.62 ( 1.57 )
SEPTIC SHOCK	1	26119	38187	54190294	0.05 ( 0.01 - 0.39 )	0.05 ( 16.46 )	0.05 ( 0.01 )	-4.2 ( -6.24 )
HYPOREFLEXIA	1	26119	1807	54226674	1.15 ( 0.16 - 8.16 )	1.15 ( 0.02 )	1.15 ( 0.22 )	0.2 ( -1.84 )
CARDIAC TAMPONADE	1	26119	4330	54224151	0.48 ( 0.07 - 3.4 )	0.48 ( 0.57 )	0.48 ( 0.09 )	-1.06 ( -3.1 )
RHINITIS	1	26119	7231	54221250	0.29 ( 0.04 - 2.04 )	0.29 ( 1.77 )	0.29 ( 0.06 )	-1.8 ( -3.84 )
PUSTULAR PSORIASIS	1	26119	3094	54225387	0.67 ( 0.09 - 4.77 )	0.67 ( 0.16 )	0.67 ( 0.13 )	-0.58 ( -2.62 )
HEPATITIS CHRONIC ACTIVE	1	26119	158	54228323	13.14 ( 1.84 - 93.87 )	13.14 ( 11.15 )	13.06 ( 2.52 )	3.71 ( 1.65 )
TRACHEAL OBSTRUCTION	1	26119	245	54228236	8.47 ( 1.19 - 60.4 )	8.47 ( 6.57 )	8.44 ( 1.63 )	3.08 ( 1.03 )
GINGIVAL BLEEDING	1	26119	12430	54216051	0.17 ( 0.02 - 1.19 )	0.17 ( 4.15 )	0.17 ( 0.03 )	-2.58 ( -4.62 )
NONINFECTIVE GINGIVITIS	1	26119	1213	54227268	1.71 ( 0.24 - 12.16 )	1.71 ( 0.3 )	1.71 ( 0.33 )	0.77 ( -1.27 )
INCREASED APPETITE	1	26119	15536	54212945	0.13 ( 0.02 - 0.95 )	0.13 ( 5.62 )	0.13 ( 0.03 )	-2.9 ( -4.94 )
MOTOR NEURONE DISEASE	1	26119	441	54228040	4.71 ( 0.66 - 33.5 )	4.71 ( 2.91 )	4.7 ( 0.91 )	2.23 ( 0.19 )
NERVE DEGENERATION	1	26119	166	54228315	12.51 ( 1.75 - 89.32 )	12.51 ( 10.52 )	12.44 ( 2.4 )	3.64 ( 1.58 )
PARKINSONIAN CRISIS	1	26119	94	54228387	22.09 ( 3.08 - 158.45 )	22.09 ( 19.92 )	21.86 ( 4.2 )	4.45 ( 2.39 )
TONSILLITIS	1	26119	4709	54223772	0.44 ( 0.06 - 3.13 )	0.44 ( 0.71 )	0.44 ( 0.09 )	-1.18 ( -3.22 )
ABULIA	1	26119	816	54227665	2.54 ( 0.36 - 18.09 )	2.54 ( 0.94 )	2.54 ( 0.49 )	1.35 ( -0.7 )
ENTEROSTOMY	1	26119	294	54228187	7.06 ( 0.99 - 50.3 )	7.06 ( 5.19 )	7.04 ( 1.36 )	2.82 ( 0.77 )
CONCOMITANT DISEASE PROGRESSION	1	26119	1906	54226575	1.09 ( 0.15 - 7.74 )	1.09 ( 0.01 )	1.09 ( 0.21 )	0.12 ( -1.92 )
LUMBAR VERTEBRAL FRACTURE	1	26119	4041	54224440	0.51 ( 0.07 - 3.65 )	0.51 ( 0.46 )	0.51 ( 0.1 )	-0.96 ( -3 )
CAROTID ARTERY OCCLUSION	1	26119	3378	54225103	0.61 ( 0.09 - 4.36 )	0.61 ( 0.24 )	0.61 ( 0.12 )	-0.7 ( -2.74 )
LIGAMENT SPRAIN	1	26119	8808	54219673	0.24 ( 0.03 - 1.67 )	0.24 ( 2.48 )	0.24 ( 0.05 )	-2.08 ( -4.12 )
PULMONARY FIBROSIS	1	26119	16776	54211705	0.12 ( 0.02 - 0.88 )	0.12 ( 6.21 )	0.12 ( 0.02 )	-3.01 ( -5.05 )
TACHYPHRENIA	1	26119	3181	54225300	0.65 ( 0.09 - 4.63 )	0.65 ( 0.18 )	0.65 ( 0.13 )	-0.62 ( -2.66 )
INTENTIONAL PRODUCT USE ISSUE	1	26119	76926	54151555	0.03 ( 0 - 0.19 )	0.03 ( 35.13 )	0.03 ( 0.01 )	-5.21 ( -7.25 )
GASTROINTESTINAL EROSION	1	26119	583	54227898	3.56 ( 0.5 - 25.33 )	3.56 ( 1.84 )	3.56 ( 0.69 )	1.83 ( -0.21 )
PNEUMONITIS CHEMICAL	1	26119	303	54228178	6.85 ( 0.96 - 48.8 )	6.85 ( 4.98 )	6.83 ( 1.32 )	2.77 ( 0.73 )
HEAD BANGING	1	26119	541	54227940	3.84 ( 0.54 - 27.3 )	3.84 ( 2.09 )	3.83 ( 0.74 )	1.94 ( -0.11 )
UNCINATE FITS	1	26119	1	54228480	2076.21 ( 129.85 - 33195.97 )	2076.13 ( 1037.06 )	1038.56 ( 102.13 )	10.02 ( 7.39 )
CEREBRAL SALT-WASTING SYNDROME	1	26119	96	54228385	21.63 ( 3.02 - 155.12 )	21.63 ( 19.47 )	21.41 ( 4.12 )	4.42 ( 2.36 )
SPUTUM PURULENT	1	26119	622	54227859	3.34 ( 0.47 - 23.74 )	3.34 ( 1.63 )	3.33 ( 0.65 )	1.74 ( -0.31 )
WOLFF-PARKINSON-WHITE SYNDROME	1	26119	437	54228044	4.75 ( 0.67 - 33.81 )	4.75 ( 2.95 )	4.74 ( 0.92 )	2.25 ( 0.2 )
EAR DISCOMFORT	1	26119	9185	54219296	0.23 ( 0.03 - 1.6 )	0.23 ( 2.65 )	0.23 ( 0.04 )	-2.14 ( -4.19 )
NASAL DISCOMFORT	1	26119	7346	54221135	0.28 ( 0.04 - 2.01 )	0.28 ( 1.82 )	0.28 ( 0.05 )	-1.82 ( -3.86 )
LUNG ADENOCARCINOMA	1	26119	2708	54225773	0.77 ( 0.11 - 5.44 )	0.77 ( 0.07 )	0.77 ( 0.15 )	-0.38 ( -2.42 )
ACIDOSIS	1	26119	6970	54221511	0.3 ( 0.04 - 2.11 )	0.3 ( 1.66 )	0.3 ( 0.06 )	-1.75 ( -3.79 )
NECK INJURY	1	26119	2732	54225749	0.76 ( 0.11 - 5.4 )	0.76 ( 0.08 )	0.76 ( 0.15 )	-0.4 ( -2.44 )
BUTTERFLY RASH	1	26119	897	54227584	2.31 ( 0.33 - 16.45 )	2.31 ( 0.75 )	2.31 ( 0.45 )	1.21 ( -0.83 )
BLOOD PRESSURE ORTHOSTATIC ABNORMAL	1	26119	150	54228331	13.84 ( 1.94 - 98.91 )	13.84 ( 11.83 )	13.76 ( 2.65 )	3.78 ( 1.73 )
NOCTURNAL FEAR	1	26119	116	54228365	17.9 ( 2.5 - 128.15 )	17.9 ( 15.82 )	17.75 ( 3.42 )	4.15 ( 2.09 )
BOWEL MOVEMENT IRREGULARITY	1	26119	6607	54221874	0.31 ( 0.04 - 2.23 )	0.31 ( 1.5 )	0.31 ( 0.06 )	-1.67 ( -3.71 )
DILATATION ATRIAL	1	26119	1150	54227331	1.81 ( 0.25 - 12.83 )	1.81 ( 0.36 )	1.8 ( 0.35 )	0.85 ( -1.19 )
HISTONE ANTIBODY POSITIVE	1	26119	145	54228336	14.32 ( 2 - 102.34 )	14.32 ( 12.3 )	14.23 ( 2.74 )	3.83 ( 1.78 )
CATARACT OPERATION	1	26119	5280	54223201	0.39 ( 0.06 - 2.79 )	0.39 ( 0.94 )	0.39 ( 0.08 )	-1.35 ( -3.39 )
PELVIC INFLAMMATORY DISEASE	1	26119	1316	54227165	1.58 ( 0.22 - 11.21 )	1.58 ( 0.21 )	1.58 ( 0.31 )	0.66 ( -1.38 )
SPINAL MANIPULATION	1	26119	3	54228478	692.07 ( 71.98 - 6653.72 )	692.04 ( 517.53 )	519.28 ( 78.16 )	9.02 ( 6.61 )
URINARY CASTS	1	26119	360	54228121	5.77 ( 0.81 - 41.06 )	5.77 ( 3.93 )	5.75 ( 1.11 )	2.52 ( 0.48 )
PANCREATIC DISORDER	1	26119	4249	54224232	0.49 ( 0.07 - 3.47 )	0.49 ( 0.54 )	0.49 ( 0.09 )	-1.03 ( -3.07 )
HEPATIC STEATOSIS	1	26119	16762	54211719	0.12 ( 0.02 - 0.88 )	0.12 ( 6.2 )	0.12 ( 0.02 )	-3.01 ( -5.05 )
MYOGLOBIN BLOOD INCREASED	1	26119	1465	54227016	1.42 ( 0.2 - 10.07 )	1.42 ( 0.12 )	1.42 ( 0.27 )	0.5 ( -1.54 )
ANOSOGNOSIA	1	26119	712	54227769	2.92 ( 0.41 - 20.73 )	2.92 ( 1.26 )	2.91 ( 0.56 )	1.54 ( -0.5 )
CALCULUS URINARY	1	26119	1429	54227052	1.45 ( 0.2 - 10.32 )	1.45 ( 0.14 )	1.45 ( 0.28 )	0.54 ( -1.5 )
ENTERITIS	1	26119	5478	54223003	0.38 ( 0.05 - 2.69 )	0.38 ( 1.02 )	0.38 ( 0.07 )	-1.4 ( -3.44 )
PHOTOPHOBIA	1	26119	16418	54212063	0.13 ( 0.02 - 0.9 )	0.13 ( 6.04 )	0.13 ( 0.02 )	-2.98 ( -5.02 )
IMPLANT SITE EXTRAVASATION	1	26119	768	54227713	2.7 ( 0.38 - 19.22 )	2.7 ( 1.07 )	2.7 ( 0.52 )	1.43 ( -0.61 )
SKIN CANCER	1	26119	19234	54209247	0.11 ( 0.02 - 0.77 )	0.11 ( 7.37 )	0.11 ( 0.02 )	-3.21 ( -5.25 )
BILIRUBIN CONJUGATED INCREASED	1	26119	2125	54226356	0.98 ( 0.14 - 6.94 )	0.98 ( 0 )	0.98 ( 0.19 )	-0.03 ( -2.07 )
TRANSCRIPTION MEDICATION ERROR	1	26119	1473	54227008	1.41 ( 0.2 - 10.01 )	1.41 ( 0.12 )	1.41 ( 0.27 )	0.49 ( -1.55 )
HYPERVIGILANCE	1	26119	882	54227599	2.35 ( 0.33 - 16.73 )	2.35 ( 0.78 )	2.35 ( 0.46 )	1.23 ( -0.81 )
ALPHA 1 FOETOPROTEIN INCREASED	1	26119	655	54227826	3.17 ( 0.45 - 22.54 )	3.17 ( 1.48 )	3.17 ( 0.61 )	1.66 ( -0.38 )
IDIOPATHIC PULMONARY FIBROSIS	1	26119	3282	54225199	0.63 ( 0.09 - 4.49 )	0.63 ( 0.21 )	0.63 ( 0.12 )	-0.66 ( -2.7 )
SEXUAL ABUSE	1	26119	347	54228134	5.98 ( 0.84 - 42.6 )	5.98 ( 4.14 )	5.97 ( 1.16 )	2.58 ( 0.53 )
DRUG SCREEN POSITIVE	1	26119	7056	54221425	0.29 ( 0.04 - 2.09 )	0.29 ( 1.69 )	0.29 ( 0.06 )	-1.76 ( -3.81 )
TRAUMATIC HAEMOTHORAX	1	26119	248	54228233	8.37 ( 1.17 - 59.67 )	8.37 ( 6.46 )	8.34 ( 1.61 )	3.06 ( 1.01 )
NEGATIVE THOUGHTS	1	26119	2638	54225843	0.79 ( 0.11 - 5.59 )	0.79 ( 0.06 )	0.79 ( 0.15 )	-0.35 ( -2.39 )
END STAGE RENAL DISEASE	1	26119	17452	54211029	0.12 ( 0.02 - 0.84 )	0.12 ( 6.53 )	0.12 ( 0.02 )	-3.07 ( -5.11 )
BELLIGERENCE	1	26119	418	54228063	4.97 ( 0.7 - 35.35 )	4.97 ( 3.16 )	4.96 ( 0.96 )	2.31 ( 0.26 )
RENAL TUBULAR NECROSIS	1	26119	8867	54219614	0.23 ( 0.03 - 1.66 )	0.23 ( 2.51 )	0.23 ( 0.05 )	-2.09 ( -4.13 )
SUPRANUCLEAR PALSY	1	26119	39	54228442	53.24 ( 7.31 - 387.51 )	53.23 ( 49.97 )	51.93 ( 9.86 )	5.7 ( 3.61 )
WHEEZING	1	26119	51231	54177250	0.04 ( 0.01 - 0.29 )	0.04 ( 22.74 )	0.04 ( 0.01 )	-4.62 ( -6.66 )
BLOOD BILIRUBIN UNCONJUGATED INCREASED	1	26119	652	54227829	3.18 ( 0.45 - 22.64 )	3.18 ( 1.5 )	3.18 ( 0.62 )	1.67 ( -0.37 )
WOUND HAEMORRHAGE	1	26119	3440	54225041	0.6 ( 0.08 - 4.29 )	0.6 ( 0.26 )	0.6 ( 0.12 )	-0.73 ( -2.77 )
HYPOVITAMINOSIS	1	26119	1129	54227352	1.84 ( 0.26 - 13.07 )	1.84 ( 0.38 )	1.84 ( 0.36 )	0.88 ( -1.16 )
GLASSY EYES	1	26119	620	54227861	3.35 ( 0.47 - 23.81 )	3.35 ( 1.64 )	3.34 ( 0.65 )	1.74 ( -0.3 )
GASTRIC PERFORATION	1	26119	2375	54226106	0.87 ( 0.12 - 6.21 )	0.87 ( 0.02 )	0.87 ( 0.17 )	-0.19 ( -2.24 )
PRESCRIBED OVERDOSE	1	26119	17313	54211168	0.12 ( 0.02 - 0.85 )	0.12 ( 6.46 )	0.12 ( 0.02 )	-3.06 ( -5.1 )
DEVICE PACING ISSUE	1	26119	83	54228398	25.01 ( 3.48 - 179.7 )	25.01 ( 22.78 )	24.73 ( 4.75 )	4.63 ( 2.56 )
BONE CANCER	1	26119	4056	54224425	0.51 ( 0.07 - 3.63 )	0.51 ( 0.47 )	0.51 ( 0.1 )	-0.97 ( -3.01 )
TRAUMATIC LUNG INJURY	1	26119	1741	54226740	1.19 ( 0.17 - 8.47 )	1.19 ( 0.03 )	1.19 ( 0.23 )	0.25 ( -1.79 )
FORMICATION	1	26119	6490	54221991	0.32 ( 0.05 - 2.27 )	0.32 ( 1.45 )	0.32 ( 0.06 )	-1.64 ( -3.68 )
LARGE INTESTINE POLYP	1	26119	6280	54222201	0.33 ( 0.05 - 2.35 )	0.33 ( 1.36 )	0.33 ( 0.06 )	-1.6 ( -3.64 )
POLYURIA	1	26119	7469	54221012	0.28 ( 0.04 - 1.97 )	0.28 ( 1.88 )	0.28 ( 0.05 )	-1.85 ( -3.89 )
TONGUE MOVEMENT DISTURBANCE	1	26119	777	54227704	2.67 ( 0.38 - 18.99 )	2.67 ( 1.04 )	2.67 ( 0.52 )	1.42 ( -0.63 )
BLOOD PRESSURE ORTHOSTATIC	1	26119	152	54228329	13.66 ( 1.91 - 97.6 )	13.66 ( 11.66 )	13.58 ( 2.62 )	3.76 ( 1.71 )
ATRIOVENTRICULAR DISSOCIATION	1	26119	198	54228283	10.49 ( 1.47 - 74.81 )	10.49 ( 8.54 )	10.44 ( 2.02 )	3.38 ( 1.33 )
KETOACIDOSIS	1	26119	6805	54221676	0.31 ( 0.04 - 2.17 )	0.31 ( 1.58 )	0.31 ( 0.06 )	-1.71 ( -3.75 )
DEAFNESS TRANSITORY	1	26119	807	54227674	2.57 ( 0.36 - 18.29 )	2.57 ( 0.96 )	2.57 ( 0.5 )	1.36 ( -0.68 )
MYOGLOBINURIA	1	26119	501	54227980	4.14 ( 0.58 - 29.48 )	4.14 ( 2.38 )	4.14 ( 0.8 )	2.05 ( 0 )
BLOOD URINE PRESENT	1	26119	17476	54211005	0.12 ( 0.02 - 0.84 )	0.12 ( 6.54 )	0.12 ( 0.02 )	-3.07 ( -5.11 )
NO ADVERSE EVENT	1	26119	154339	54074142	0.01 ( 0 - 0.1 )	0.01 ( 72.56 )	0.01 ( 0 )	-6.22 ( -8.26 )
AMNESTIC DISORDER	1	26119	441	54228040	4.71 ( 0.66 - 33.5 )	4.71 ( 2.91 )	4.7 ( 0.91 )	2.23 ( 0.19 )
LEARNING DISABILITY	1	26119	5257	54223224	0.39 ( 0.06 - 2.8 )	0.39 ( 0.93 )	0.4 ( 0.08 )	-1.34 ( -3.38 )
IMPULSE-CONTROL DISORDER	1	26119	1808	54226673	1.15 ( 0.16 - 8.16 )	1.15 ( 0.02 )	1.15 ( 0.22 )	0.2 ( -1.84 )
VITREOUS FLOATERS	1	26119	8485	54219996	0.24 ( 0.03 - 1.74 )	0.24 ( 2.33 )	0.24 ( 0.05 )	-2.03 ( -4.07 )
PAROSMIA	1	26119	6756	54221725	0.31 ( 0.04 - 2.18 )	0.31 ( 1.56 )	0.31 ( 0.06 )	-1.7 ( -3.74 )
HYPERAESTHESIA	1	26119	7749	54220732	0.27 ( 0.04 - 1.9 )	0.27 ( 2 )	0.27 ( 0.05 )	-1.9 ( -3.94 )
TRACHEOSTOMY	1	26119	1274	54227207	1.63 ( 0.23 - 11.58 )	1.63 ( 0.24 )	1.63 ( 0.32 )	0.7 ( -1.34 )
ABDOMINAL RIGIDITY	1	26119	2398	54226083	0.87 ( 0.12 - 6.15 )	0.87 ( 0.02 )	0.87 ( 0.17 )	-0.21 ( -2.25 )
BLOOD CREATINE PHOSPHOKINASE MB INCREASED	1	26119	1270	54227211	1.63 ( 0.23 - 11.62 )	1.63 ( 0.25 )	1.63 ( 0.32 )	0.71 ( -1.33 )
SUFFOCATION FEELING	1	26119	2253	54226228	0.92 ( 0.13 - 6.55 )	0.92 ( 0.01 )	0.92 ( 0.18 )	-0.12 ( -2.16 )
THROAT TIGHTNESS	1	26119	24248	54204233	0.09 ( 0.01 - 0.61 )	0.09 ( 9.77 )	0.09 ( 0.02 )	-3.55 ( -5.59 )
ACCIDENTAL EXPOSURE TO PRODUCT PACKAGING	1	26119	213	54228268	9.75 ( 1.37 - 69.52 )	9.75 ( 7.81 )	9.71 ( 1.88 )	3.28 ( 1.23 )
SMALL INTESTINAL PERFORATION	1	26119	1651	54226830	1.26 ( 0.18 - 8.93 )	1.26 ( 0.05 )	1.26 ( 0.24 )	0.33 ( -1.71 )
GLOMERULAR FILTRATION RATE DECREASED	1	26119	10226	54218255	0.2 ( 0.03 - 1.44 )	0.2 ( 3.13 )	0.2 ( 0.04 )	-2.3 ( -4.34 )
CARPAL TUNNEL SYNDROME	1	26119	12768	54215713	0.16 ( 0.02 - 1.15 )	0.16 ( 4.31 )	0.16 ( 0.03 )	-2.62 ( -4.66 )
VASCULAR SHUNT	1	26119	53	54228428	39.17 ( 5.42 - 283.28 )	39.17 ( 36.51 )	38.47 ( 7.35 )	5.27 ( 3.19 )
MACULAR OEDEMA	1	26119	4976	54223505	0.42 ( 0.06 - 2.96 )	0.42 ( 0.81 )	0.42 ( 0.08 )	-1.26 ( -3.3 )
EAR DISORDER	1	26119	4213	54224268	0.49 ( 0.07 - 3.5 )	0.49 ( 0.52 )	0.49 ( 0.1 )	-1.02 ( -3.06 )
INTENTIONAL UNDERDOSE	1	26119	6550	54221931	0.32 ( 0.04 - 2.25 )	0.32 ( 1.47 )	0.32 ( 0.06 )	-1.66 ( -3.7 )
FEMALE SEXUAL AROUSAL DISORDER	1	26119	83	54228398	25.01 ( 3.48 - 179.7 )	25.01 ( 22.78 )	24.73 ( 4.75 )	4.63 ( 2.56 )
FAECES SOFT	1	26119	6080	54222401	0.34 ( 0.05 - 2.42 )	0.34 ( 1.27 )	0.34 ( 0.07 )	-1.55 ( -3.59 )
ANOREXIA NERVOSA	1	26119	284	54228197	7.31 ( 1.03 - 52.08 )	7.31 ( 5.43 )	7.29 ( 1.41 )	2.87 ( 0.82 )
DYSCHEZIA	1	26119	2490	54225991	0.83 ( 0.12 - 5.92 )	0.83 ( 0.03 )	0.83 ( 0.16 )	-0.26 ( -2.3 )
SYNAESTHESIA	1	26119	24	54228457	86.51 ( 11.7 - 639.51 )	86.51 ( 81.14 )	83.09 ( 15.58 )	6.38 ( 4.26 )
POLYMYALGIA RHEUMATICA	1	26119	2583	54225898	0.8 ( 0.11 - 5.71 )	0.8 ( 0.05 )	0.8 ( 0.16 )	-0.32 ( -2.36 )
INCREASED TENDENCY TO BRUISE	1	26119	8598	54219883	0.24 ( 0.03 - 1.71 )	0.24 ( 2.38 )	0.24 ( 0.05 )	-2.05 ( -4.09 )
JOINT STIFFNESS	1	26119	23736	54204745	0.09 ( 0.01 - 0.62 )	0.09 ( 9.52 )	0.09 ( 0.02 )	-3.51 ( -5.55 )
PHOBIA OF DRIVING	1	26119	140	54228341	14.83 ( 2.07 - 106.03 )	14.83 ( 12.81 )	14.73 ( 2.84 )	3.88 ( 1.83 )
FIBROMYALGIA	1	26119	21473	54207008	0.1 ( 0.01 - 0.69 )	0.1 ( 8.44 )	0.1 ( 0.02 )	-3.37 ( -5.41 )
ROTATOR CUFF SYNDROME	1	26119	11939	54216542	0.17 ( 0.02 - 1.23 )	0.17 ( 3.93 )	0.17 ( 0.03 )	-2.52 ( -4.56 )
SKIN LACERATION	1	26119	9336	54219145	0.22 ( 0.03 - 1.58 )	0.22 ( 2.72 )	0.22 ( 0.04 )	-2.17 ( -4.21 )
HOMOCYSTINAEMIA	1	26119	34	54228447	61.06 ( 8.36 - 446.12 )	61.06 ( 57.39 )	59.35 ( 11.24 )	5.89 ( 3.79 )
GASTROINTESTINAL MOTILITY DISORDER	1	26119	4633	54223848	0.45 ( 0.06 - 3.18 )	0.45 ( 0.68 )	0.45 ( 0.09 )	-1.16 ( -3.2 )
PRODUCT AVAILABILITY ISSUE	1	26119	17730	54210751	0.12 ( 0.02 - 0.83 )	0.12 ( 6.66 )	0.12 ( 0.02 )	-3.09 ( -5.13 )
ACCIDENTAL POISONING	1	26119	889	54227592	2.34 ( 0.33 - 16.6 )	2.34 ( 0.76 )	2.33 ( 0.45 )	1.22 ( -0.82 )
IRREGULAR SLEEP WAKE RHYTHM DISORDER	1	26119	163	54228318	12.74 ( 1.78 - 90.98 )	12.74 ( 10.75 )	12.67 ( 2.44 )	3.66 ( 1.61 )
NEGATIVISM	1	26119	724	54227757	2.87 ( 0.4 - 20.39 )	2.87 ( 1.21 )	2.87 ( 0.56 )	1.52 ( -0.52 )
TOE WALKING	1	26119	101	54228380	20.56 ( 2.87 - 147.36 )	20.56 ( 18.42 )	20.36 ( 3.92 )	4.35 ( 2.29 )
SUPRAPUBIC PAIN	1	26119	455	54228026	4.56 ( 0.64 - 32.47 )	4.56 ( 2.78 )	4.56 ( 0.88 )	2.19 ( 0.14 )
MUSCLE ENZYME INCREASED	1	26119	409	54228072	5.08 ( 0.71 - 36.13 )	5.08 ( 3.27 )	5.07 ( 0.98 )	2.34 ( 0.3 )
AKATHISIA	1	26119	12379	54216102	0.17 ( 0.02 - 1.19 )	0.17 ( 4.13 )	0.17 ( 0.03 )	-2.58 ( -4.62 )
SKIN DISORDER	1	26119	29610	54198871	0.07 ( 0.01 - 0.5 )	0.07 ( 12.34 )	0.07 ( 0.01 )	-3.83 ( -5.87 )
SWELLING	1	26119	83703	54144778	0.02 ( 0 - 0.18 )	0.02 ( 38.4 )	0.02 ( 0 )	-5.33 ( -7.37 )
ANTINEUTROPHIL CYTOPLASMIC ANTIBODY POSITIVE	1	26119	601	54227880	3.45 ( 0.49 - 24.57 )	3.45 ( 1.74 )	3.45 ( 0.67 )	1.79 ( -0.26 )
PULMONARY ALVEOLAR HAEMORRHAGE	1	26119	4926	54223555	0.42 ( 0.06 - 2.99 )	0.42 ( 0.79 )	0.42 ( 0.08 )	-1.25 ( -3.29 )
SWELLING OF EYELID	1	26119	4718	54223763	0.44 ( 0.06 - 3.12 )	0.44 ( 0.71 )	0.44 ( 0.09 )	-1.18 ( -3.22 )
SLEEP APNOEA SYNDROME	1	26119	17797	54210684	0.12 ( 0.02 - 0.83 )	0.12 ( 6.69 )	0.12 ( 0.02 )	-3.1 ( -5.14 )
STEROID WITHDRAWAL SYNDROME	1	26119	890	54227591	2.33 ( 0.33 - 16.58 )	2.33 ( 0.76 )	2.33 ( 0.45 )	1.22 ( -0.82 )
INTESTINAL FISTULA	1	26119	1270	54227211	1.63 ( 0.23 - 11.62 )	1.63 ( 0.25 )	1.63 ( 0.32 )	0.71 ( -1.33 )
LABELLED DRUG-DRUG INTERACTION MEDICATION ERROR	1	26119	8506	54219975	0.24 ( 0.03 - 1.73 )	0.24 ( 2.34 )	0.24 ( 0.05 )	-2.03 ( -4.07 )
POISONING	1	26119	11709	54216772	0.18 ( 0.02 - 1.26 )	0.18 ( 3.82 )	0.18 ( 0.03 )	-2.5 ( -4.54 )
TYPE IV HYPERSENSITIVITY REACTION	1	26119	2425	54226056	0.86 ( 0.12 - 6.08 )	0.86 ( 0.02 )	0.86 ( 0.17 )	-0.22 ( -2.27 )
SPINAL CORD COMPRESSION	1	26119	3602	54224879	0.58 ( 0.08 - 4.09 )	0.58 ( 0.31 )	0.58 ( 0.11 )	-0.79 ( -2.84 )
ADRENAL INSUFFICIENCY	1	26119	9963	54218518	0.21 ( 0.03 - 1.48 )	0.21 ( 3.01 )	0.21 ( 0.04 )	-2.26 ( -4.3 )
ANOSMIA	1	26119	13165	54215316	0.16 ( 0.02 - 1.12 )	0.16 ( 4.5 )	0.16 ( 0.03 )	-2.66 ( -4.7 )
RENAL CYST	1	26119	7389	54221092	0.28 ( 0.04 - 1.99 )	0.28 ( 1.84 )	0.28 ( 0.05 )	-1.83 ( -3.87 )
GENERAL SYMPTOM	1	26119	6960	54221521	0.3 ( 0.04 - 2.12 )	0.3 ( 1.65 )	0.3 ( 0.06 )	-1.74 ( -3.79 )
RESPIRATORY ALKALOSIS	1	26119	1429	54227052	1.45 ( 0.2 - 10.32 )	1.45 ( 0.14 )	1.45 ( 0.28 )	0.54 ( -1.5 )
GASTRIC DILATATION	1	26119	1517	54226964	1.37 ( 0.19 - 9.72 )	1.37 ( 0.1 )	1.37 ( 0.27 )	0.45 ( -1.59 )
SITTING DISABILITY	1	26119	477	54228004	4.35 ( 0.61 - 30.97 )	4.35 ( 2.58 )	4.35 ( 0.84 )	2.12 ( 0.07 )
WHITE BLOOD CELL DISORDER	1	26119	2456	54226025	0.85 ( 0.12 - 6 )	0.85 ( 0.03 )	0.85 ( 0.16 )	-0.24 ( -2.28 )
ABNORMAL SLEEP-RELATED EVENT	1	26119	1228	54227253	1.69 ( 0.24 - 12.01 )	1.69 ( 0.28 )	1.69 ( 0.33 )	0.76 ( -1.28 )
PRODUCT PACKAGING QUANTITY ISSUE	1	26119	8493	54219988	0.24 ( 0.03 - 1.74 )	0.24 ( 2.34 )	0.24 ( 0.05 )	-2.03 ( -4.07 )
BACTERIAL VULVOVAGINITIS	1	26119	242	54228239	8.58 ( 1.2 - 61.16 )	8.58 ( 6.67 )	8.55 ( 1.65 )	3.1 ( 1.05 )
DISRUPTIVE MOOD DYSREGULATION DISORDER	1	26119	60	54228421	34.6 ( 4.8 - 249.7 )	34.6 ( 32.1 )	34.05 ( 6.52 )	5.09 ( 3.02 )
CAROTID SINUS SYNDROME	1	26119	58	54228423	35.8 ( 4.96 - 258.45 )	35.8 ( 33.25 )	35.21 ( 6.73 )	5.14 ( 3.06 )
NODAL ARRHYTHMIA	1	26119	814	54227667	2.55 ( 0.36 - 18.13 )	2.55 ( 0.94 )	2.55 ( 0.49 )	1.35 ( -0.69 )
CARBON DIOXIDE DECREASED	1	26119	1007	54227474	2.06 ( 0.29 - 14.65 )	2.06 ( 0.55 )	2.06 ( 0.4 )	1.04 ( -1 )
EATING DISORDER SYMPTOM	1	26119	434	54228047	4.78 ( 0.67 - 34.04 )	4.78 ( 2.99 )	4.78 ( 0.92 )	2.26 ( 0.21 )
BREAST CANCER RECURRENT	1	26119	2775	54225706	0.75 ( 0.11 - 5.31 )	0.75 ( 0.08 )	0.75 ( 0.15 )	-0.42 ( -2.46 )
HYPOALDOSTERONISM	1	26119	239	54228242	8.69 ( 1.22 - 61.93 )	8.69 ( 6.77 )	8.65 ( 1.67 )	3.11 ( 1.06 )
METABOLIC ALKALOSIS	1	26119	1418	54227063	1.46 ( 0.21 - 10.4 )	1.46 ( 0.15 )	1.46 ( 0.28 )	0.55 ( -1.49 )
POTASSIUM WASTING NEPHROPATHY	1	26119	58	54228423	35.8 ( 4.96 - 258.45 )	35.8 ( 33.25 )	35.21 ( 6.73 )	5.14 ( 3.06 )
CLONUS	1	26119	2505	54225976	0.83 ( 0.12 - 5.89 )	0.83 ( 0.04 )	0.83 ( 0.16 )	-0.27 ( -2.31 )
RESPIRATORY ACIDOSIS	1	26119	3508	54224973	0.59 ( 0.08 - 4.2 )	0.59 ( 0.28 )	0.59 ( 0.11 )	-0.76 ( -2.8 )
NEUROMUSCULAR BLOCKADE REVERSAL	1	26119	4	54228477	519.05 ( 58.01 - 4644.25 )	519.03 ( 413.63 )	415.43 ( 66.4 )	8.7 ( 6.34 )
SLEEP DEFICIT	1	26119	1558	54226923	1.33 ( 0.19 - 9.47 )	1.33 ( 0.08 )	1.33 ( 0.26 )	0.41 ( -1.63 )
BOREDOM	1	26119	319	54228162	6.51 ( 0.91 - 46.35 )	6.51 ( 4.65 )	6.49 ( 1.26 )	2.7 ( 0.65 )
CENTRAL NERVOUS SYSTEM LESION	1	26119	13059	54215422	0.16 ( 0.02 - 1.13 )	0.16 ( 4.45 )	0.16 ( 0.03 )	-2.65 ( -4.69 )
WHITE MATTER LESION	1	26119	1077	54227404	1.93 ( 0.27 - 13.7 )	1.93 ( 0.45 )	1.93 ( 0.37 )	0.95 ( -1.1 )
INTENTIONAL DOSE OMISSION	1	26119	19068	54209413	0.11 ( 0.02 - 0.77 )	0.11 ( 7.3 )	0.11 ( 0.02 )	-3.2 ( -5.24 )
WALKING AID USER	1	26119	5859	54222622	0.35 ( 0.05 - 2.52 )	0.35 ( 1.18 )	0.35 ( 0.07 )	-1.5 ( -3.54 )
RENAL PAIN	1	26119	9491	54218990	0.22 ( 0.03 - 1.55 )	0.22 ( 2.79 )	0.22 ( 0.04 )	-2.19 ( -4.23 )
CSF PH DECREASED	1	26119	0	54228481	Inf ( NaN - Inf )	Inf ( 2076.13 )	2077.13 ( 0 )	11.02 ( 8.13 )
APHONIA	1	26119	12386	54216095	0.17 ( 0.02 - 1.19 )	0.17 ( 4.13 )	0.17 ( 0.03 )	-2.58 ( -4.62 )
PYELONEPHRITIS ACUTE	1	26119	1788	54226693	1.16 ( 0.16 - 8.25 )	1.16 ( 0.02 )	1.16 ( 0.23 )	0.22 ( -1.83 )
NON-CARDIAC CHEST PAIN	1	26119	3067	54225414	0.68 ( 0.1 - 4.81 )	0.68 ( 0.15 )	0.68 ( 0.13 )	-0.56 ( -2.6 )
METASTATIC NEOPLASM	1	26119	3831	54224650	0.54 ( 0.08 - 3.85 )	0.54 ( 0.39 )	0.54 ( 0.11 )	-0.88 ( -2.92 )
LIMB ASYMMETRY	1	26119	713	54227768	2.91 ( 0.41 - 20.7 )	2.91 ( 1.25 )	2.91 ( 0.56 )	1.54 ( -0.5 )
COLONIC ABSCESS	1	26119	757	54227724	2.74 ( 0.39 - 19.5 )	2.74 ( 1.11 )	2.74 ( 0.53 )	1.45 ( -0.59 )
HUNGER	1	26119	10317	54218164	0.2 ( 0.03 - 1.43 )	0.2 ( 3.17 )	0.2 ( 0.04 )	-2.31 ( -4.35 )
SOMATIC HALLUCINATION	1	26119	76	54228405	27.32 ( 3.8 - 196.46 )	27.32 ( 25.02 )	26.98 ( 5.18 )	4.75 ( 2.69 )
ANORECTAL DISCOMFORT	1	26119	4843	54223638	0.43 ( 0.06 - 3.04 )	0.43 ( 0.76 )	0.43 ( 0.08 )	-1.22 ( -3.26 )
INFECTED SKIN ULCER	1	26119	1753	54226728	1.18 ( 0.17 - 8.41 )	1.18 ( 0.03 )	1.18 ( 0.23 )	0.24 ( -1.8 )
OSTEOMYELITIS	1	26119	16741	54211740	0.12 ( 0.02 - 0.88 )	0.12 ( 6.19 )	0.12 ( 0.02 )	-3.01 ( -5.05 )
ULCER	1	26119	14407	54214074	0.14 ( 0.02 - 1.02 )	0.14 ( 5.08 )	0.14 ( 0.03 )	-2.79 ( -4.83 )
EXERCISE TOLERANCE DECREASED	1	26119	5073	54223408	0.41 ( 0.06 - 2.91 )	0.41 ( 0.85 )	0.41 ( 0.08 )	-1.29 ( -3.33 )
FULL BLOOD COUNT DECREASED	1	26119	17921	54210560	0.12 ( 0.02 - 0.82 )	0.12 ( 6.75 )	0.12 ( 0.02 )	-3.11 ( -5.15 )
DISCOLOURED VOMIT	1	26119	773	54227708	2.69 ( 0.38 - 19.09 )	2.69 ( 1.06 )	2.68 ( 0.52 )	1.42 ( -0.62 )
HYPOPHOSPHATAEMIA	1	26119	6516	54221965	0.32 ( 0.04 - 2.26 )	0.32 ( 1.46 )	0.32 ( 0.06 )	-1.65 ( -3.69 )
PULMONARY THROMBOSIS	1	26119	9787	54218694	0.21 ( 0.03 - 1.51 )	0.21 ( 2.93 )	0.21 ( 0.04 )	-2.24 ( -4.28 )
APPENDICECTOMY	1	26119	3169	54225312	0.66 ( 0.09 - 4.65 )	0.66 ( 0.18 )	0.66 ( 0.13 )	-0.61 ( -2.65 )
DIVERTICULUM INTESTINAL	1	26119	3747	54224734	0.55 ( 0.08 - 3.93 )	0.55 ( 0.36 )	0.55 ( 0.11 )	-0.85 ( -2.89 )
PRODUCT COMMUNICATION ISSUE	1	26119	6128	54222353	0.34 ( 0.05 - 2.41 )	0.34 ( 1.29 )	0.34 ( 0.07 )	-1.56 ( -3.6 )
ACROMEGALY	1	26119	290	54228191	7.16 ( 1.01 - 51 )	7.16 ( 5.28 )	7.14 ( 1.38 )	2.84 ( 0.79 )
ORBITAL MYOSITIS	1	26119	125	54228356	16.61 ( 2.32 - 118.85 )	16.61 ( 14.55 )	16.49 ( 3.18 )	4.04 ( 1.99 )
ARTERIAL INSUFFICIENCY	1	26119	184	54228297	11.28 ( 1.58 - 80.54 )	11.28 ( 9.32 )	11.23 ( 2.17 )	3.49 ( 1.44 )
NAIL DISORDER	1	26119	7389	54221092	0.28 ( 0.04 - 1.99 )	0.28 ( 1.84 )	0.28 ( 0.05 )	-1.83 ( -3.87 )
LOCALISED INFECTION	1	26119	21916	54206565	0.09 ( 0.01 - 0.67 )	0.09 ( 8.65 )	0.09 ( 0.02 )	-3.4 ( -5.44 )
BLADDER CANCER RECURRENT	1	26119	910	54227571	2.28 ( 0.32 - 16.22 )	2.28 ( 0.72 )	2.28 ( 0.44 )	1.19 ( -0.85 )
DEVICE USE ISSUE	1	26119	14053	54214428	0.15 ( 0.02 - 1.05 )	0.15 ( 4.92 )	0.15 ( 0.03 )	-2.76 ( -4.8 )
COELIAC DISEASE	1	26119	8692	54219789	0.24 ( 0.03 - 1.7 )	0.24 ( 2.43 )	0.24 ( 0.05 )	-2.07 ( -4.11 )
MORBID THOUGHTS	1	26119	1102	54227379	1.88 ( 0.27 - 13.39 )	1.88 ( 0.41 )	1.88 ( 0.37 )	0.91 ( -1.13 )
POOR PERIPHERAL CIRCULATION	1	26119	3953	54224528	0.53 ( 0.07 - 3.73 )	0.53 ( 0.43 )	0.53 ( 0.1 )	-0.93 ( -2.97 )
SPEECH SOUND DISORDER	1	26119	166	54228315	12.51 ( 1.75 - 89.32 )	12.51 ( 10.52 )	12.44 ( 2.4 )	3.64 ( 1.58 )
INCREASED UPPER AIRWAY SECRETION	1	26119	4896	54223585	0.42 ( 0.06 - 3.01 )	0.42 ( 0.78 )	0.42 ( 0.08 )	-1.24 ( -3.28 )
PHARYNGEAL SWELLING	1	26119	7762	54220719	0.27 ( 0.04 - 1.9 )	0.27 ( 2.01 )	0.27 ( 0.05 )	-1.9 ( -3.94 )
ATONIC SEIZURES	1	26119	615	54227866	3.38 ( 0.47 - 24.01 )	3.38 ( 1.67 )	3.37 ( 0.65 )	1.75 ( -0.29 )
LOCKED-IN SYNDROME	1	26119	427	54228054	4.86 ( 0.68 - 34.6 )	4.86 ( 3.06 )	4.85 ( 0.94 )	2.28 ( 0.23 )
MIXED LIVER INJURY	1	26119	2207	54226274	0.94 ( 0.13 - 6.68 )	0.94 ( 0 )	0.94 ( 0.18 )	-0.09 ( -2.13 )
ORTHOSTATIC INTOLERANCE	1	26119	638	54227843	3.25 ( 0.46 - 23.14 )	3.25 ( 1.56 )	3.25 ( 0.63 )	1.7 ( -0.34 )
HYPOVOLAEMIA	1	26119	5376	54223105	0.39 ( 0.05 - 2.74 )	0.39 ( 0.98 )	0.39 ( 0.07 )	-1.37 ( -3.41 )
PRODUCT DISTRIBUTION ISSUE	1	26119	5451	54223030	0.38 ( 0.05 - 2.7 )	0.38 ( 1.01 )	0.38 ( 0.07 )	-1.39 ( -3.43 )
PSYCHOTIC SYMPTOM	1	26119	1726	54226755	1.2 ( 0.17 - 8.54 )	1.2 ( 0.03 )	1.2 ( 0.23 )	0.27 ( -1.78 )
HYPNOPOMPIC HALLUCINATION	1	26119	109	54228372	19.05 ( 2.66 - 136.45 )	19.05 ( 16.94 )	18.88 ( 3.64 )	4.24 ( 2.18 )
SKIN INFECTION	1	26119	9842	54218639	0.21 ( 0.03 - 1.5 )	0.21 ( 2.95 )	0.21 ( 0.04 )	-2.24 ( -4.29 )
SYMPTOM MASKED	1	26119	589	54227892	3.52 ( 0.5 - 25.07 )	3.52 ( 1.81 )	3.52 ( 0.68 )	1.82 ( -0.23 )
COTARD'S SYNDROME	1	26119	86	54228395	24.14 ( 3.36 - 173.36 )	24.14 ( 21.93 )	23.88 ( 4.59 )	4.58 ( 2.51 )
ANAL HAEMORRHAGE	1	26119	2475	54226006	0.84 ( 0.12 - 5.96 )	0.84 ( 0.03 )	0.84 ( 0.16 )	-0.25 ( -2.29 )
APPLICATION SITE DRYNESS	1	26119	3148	54225333	0.66 ( 0.09 - 4.68 )	0.66 ( 0.18 )	0.66 ( 0.13 )	-0.6 ( -2.64 )
COMPULSIONS	1	26119	557	54227924	3.73 ( 0.52 - 26.51 )	3.73 ( 1.99 )	3.72 ( 0.72 )	1.9 ( -0.15 )
PERFORMANCE STATUS DECREASED	1	26119	4335	54224146	0.48 ( 0.07 - 3.4 )	0.48 ( 0.57 )	0.48 ( 0.09 )	-1.06 ( -3.1 )
CEREBELLAR SYNDROME	1	26119	2035	54226446	1.02 ( 0.14 - 7.25 )	1.02 ( 0 )	1.02 ( 0.2 )	0.03 ( -2.01 )
THERAPEUTIC RESPONSE INCREASED	1	26119	871	54227610	2.38 ( 0.34 - 16.94 )	2.38 ( 0.8 )	2.38 ( 0.46 )	1.25 ( -0.79 )
DRUG-GENETIC INTERACTION	1	26119	246	54228235	8.44 ( 1.18 - 60.16 )	8.44 ( 6.53 )	8.41 ( 1.63 )	3.07 ( 1.02 )
PHARYNGEAL DISORDER	1	26119	2706	54225775	0.77 ( 0.11 - 5.45 )	0.77 ( 0.07 )	0.77 ( 0.15 )	-0.38 ( -2.42 )
APPLICATION SITE DISCHARGE	1	26119	1111	54227370	1.87 ( 0.26 - 13.28 )	1.87 ( 0.4 )	1.87 ( 0.36 )	0.9 ( -1.14 )
APPLICATION SITE SCAB	1	26119	2062	54226419	1.01 ( 0.14 - 7.15 )	1.01 ( 0 )	1.01 ( 0.2 )	0.01 ( -2.03 )
TONGUE DRY	1	26119	1230	54227251	1.69 ( 0.24 - 11.99 )	1.69 ( 0.28 )	1.69 ( 0.33 )	0.75 ( -1.29 )
PROCTITIS	1	26119	2473	54226008	0.84 ( 0.12 - 5.96 )	0.84 ( 0.03 )	0.84 ( 0.16 )	-0.25 ( -2.29 )
PH BODY FLUID DECREASED	1	26119	42	54228439	49.43 ( 6.8 - 359.19 )	49.43 ( 46.35 )	48.31 ( 9.19 )	5.59 ( 3.51 )
BLOOD BICARBONATE INCREASED	1	26119	457	54228024	4.54 ( 0.64 - 32.32 )	4.54 ( 2.76 )	4.54 ( 0.88 )	2.18 ( 0.14 )
INTERCEPTED PRODUCT SELECTION ERROR	1	26119	669	54227812	3.1 ( 0.44 - 22.07 )	3.1 ( 1.42 )	3.1 ( 0.6 )	1.63 ( -0.41 )
APPLICATION SITE BURN	1	26119	4635	54223846	0.45 ( 0.06 - 3.18 )	0.45 ( 0.68 )	0.45 ( 0.09 )	-1.16 ( -3.2 )
APPLICATION SITE DERMATITIS	1	26119	895	54227586	2.32 ( 0.33 - 16.49 )	2.32 ( 0.75 )	2.32 ( 0.45 )	1.21 ( -0.83 )
ANGINA UNSTABLE	1	26119	6401	54222080	0.32 ( 0.05 - 2.3 )	0.32 ( 1.41 )	0.32 ( 0.06 )	-1.62 ( -3.66 )
COVID-19 PNEUMONIA	1	26119	10828	54217653	0.19 ( 0.03 - 1.36 )	0.19 ( 3.41 )	0.19 ( 0.04 )	-2.38 ( -4.42 )
RESTING TREMOR	1	26119	557	54227924	3.73 ( 0.52 - 26.51 )	3.73 ( 1.99 )	3.72 ( 0.72 )	1.9 ( -0.15 )
INTESTINAL PSEUDO-OBSTRUCTION	1	26119	688	54227793	3.02 ( 0.42 - 21.46 )	3.02 ( 1.35 )	3.01 ( 0.58 )	1.59 ( -0.45 )
ORAL MUCOSAL DISCOLOURATION	1	26119	606	54227875	3.43 ( 0.48 - 24.36 )	3.43 ( 1.72 )	3.42 ( 0.66 )	1.77 ( -0.27 )
BUNDLE BRANCH BLOCK BILATERAL	1	26119	76	54228405	27.32 ( 3.8 - 196.46 )	27.32 ( 25.02 )	26.98 ( 5.18 )	4.75 ( 2.69 )
DERMATITIS CONTACT	1	26119	10061	54218420	0.21 ( 0.03 - 1.46 )	0.21 ( 3.05 )	0.21 ( 0.04 )	-2.28 ( -4.32 )
APPLICATION SITE URTICARIA	1	26119	2146	54226335	0.97 ( 0.14 - 6.87 )	0.97 ( 0 )	0.97 ( 0.19 )	-0.05 ( -2.09 )
PRODUCT COMMINGLING	1	26119	931	54227550	2.23 ( 0.31 - 15.85 )	2.23 ( 0.68 )	2.23 ( 0.43 )	1.16 ( -0.89 )
AMAUROSIS FUGAX	1	26119	934	54227547	2.22 ( 0.31 - 15.8 )	2.22 ( 0.67 )	2.22 ( 0.43 )	1.15 ( -0.89 )
OCULAR DISCOMFORT	1	26119	8790	54219691	0.24 ( 0.03 - 1.68 )	0.24 ( 2.47 )	0.24 ( 0.05 )	-2.08 ( -4.12 )
PATIENT UNCOOPERATIVE	1	26119	352	54228129	5.9 ( 0.83 - 41.99 )	5.9 ( 4.06 )	5.88 ( 1.14 )	2.56 ( 0.51 )
PRODUCT TEMPERATURE EXCURSION ISSUE	1	26119	3125	54225356	0.66 ( 0.09 - 4.72 )	0.66 ( 0.17 )	0.66 ( 0.13 )	-0.59 ( -2.63 )
INCORRECT DOSAGE ADMINISTERED	1	26119	4359	54224122	0.48 ( 0.07 - 3.38 )	0.48 ( 0.58 )	0.48 ( 0.09 )	-1.07 ( -3.11 )
POSTURAL REFLEX IMPAIRMENT	1	26119	46	54228435	45.13 ( 6.22 - 327.3 )	45.13 ( 42.24 )	44.19 ( 8.42 )	5.47 ( 3.38 )
ACCIDENT	1	26119	10637	54217844	0.2 ( 0.03 - 1.39 )	0.2 ( 3.32 )	0.2 ( 0.04 )	-2.36 ( -4.4 )
LABILE BLOOD PRESSURE	1	26119	1102	54227379	1.88 ( 0.27 - 13.39 )	1.88 ( 0.41 )	1.88 ( 0.37 )	0.91 ( -1.13 )
NUTRITIONAL CONDITION ABNORMAL	1	26119	617	54227864	3.36 ( 0.47 - 23.93 )	3.36 ( 1.66 )	3.36 ( 0.65 )	1.75 ( -0.29 )
AGONAL RESPIRATION	1	26119	157	54228324	13.22 ( 1.85 - 94.47 )	13.22 ( 11.23 )	13.15 ( 2.54 )	3.72 ( 1.66 )
PAROXYSMAL ARRHYTHMIA	1	26119	100	54228381	20.76 ( 2.9 - 148.85 )	20.76 ( 18.62 )	20.57 ( 3.96 )	4.36 ( 2.3 )
BODY HEIGHT DECREASED	1	26119	10299	54218182	0.2 ( 0.03 - 1.43 )	0.2 ( 3.16 )	0.2 ( 0.04 )	-2.31 ( -4.35 )
GOUT	1	26119	16127	54212354	0.13 ( 0.02 - 0.91 )	0.13 ( 5.9 )	0.13 ( 0.02 )	-2.96 ( -5 )
ELECTROCARDIOGRAM AMBULATORY ABNORMAL	1	26119	71	54228410	29.24 ( 4.06 - 210.48 )	29.24 ( 26.9 )	28.85 ( 5.53 )	4.85 ( 2.78 )
WHEELCHAIR USER	1	26119	4036	54224445	0.51 ( 0.07 - 3.65 )	0.51 ( 0.46 )	0.51 ( 0.1 )	-0.96 ( -3 )
RUPTURED CEREBRAL ANEURYSM	1	26119	600	54227881	3.46 ( 0.49 - 24.61 )	3.46 ( 1.75 )	3.46 ( 0.67 )	1.79 ( -0.25 )
INTESTINAL POLYP	1	26119	1529	54226952	1.36 ( 0.19 - 9.65 )	1.36 ( 0.09 )	1.36 ( 0.26 )	0.44 ( -1.6 )
INTERNATIONAL NORMALISED RATIO DECREASED	1	26119	3961	54224520	0.52 ( 0.07 - 3.72 )	0.52 ( 0.43 )	0.52 ( 0.1 )	-0.93 ( -2.97 )
CAROTID ARTERY STENOSIS	1	26119	3344	54225137	0.62 ( 0.09 - 4.41 )	0.62 ( 0.23 )	0.62 ( 0.12 )	-0.69 ( -2.73 )
BONE DENSITY DECREASED	1	26119	29984	54198497	0.07 ( 0.01 - 0.49 )	0.07 ( 12.52 )	0.07 ( 0.01 )	-3.85 ( -5.89 )
BINOCULAR EYE MOVEMENT DISORDER	1	26119	241	54228240	8.61 ( 1.21 - 61.41 )	8.61 ( 6.7 )	8.58 ( 1.66 )	3.1 ( 1.05 )
FIBRIN D DIMER	1	26119	31	54228450	66.97 ( 9.14 - 490.64 )	66.97 ( 62.96 )	64.91 ( 12.26 )	6.02 ( 3.92 )
RED BLOOD CELL COUNT DECREASED	1	26119	26133	54202348	0.08 ( 0.01 - 0.56 )	0.08 ( 10.67 )	0.08 ( 0.02 )	-3.65 ( -5.69 )
GRUNTING	1	26119	553	54227928	3.75 ( 0.53 - 26.7 )	3.75 ( 2.02 )	3.75 ( 0.73 )	1.91 ( -0.14 )
MOANING	1	26119	1005	54227476	2.07 ( 0.29 - 14.68 )	2.07 ( 0.55 )	2.06 ( 0.4 )	1.05 ( -1 )
NECROTISING OESOPHAGITIS	1	26119	362	54228119	5.74 ( 0.81 - 40.83 )	5.74 ( 3.9 )	5.72 ( 1.11 )	2.52 ( 0.47 )
PERNICIOUS ANAEMIA	1	26119	573	54227908	3.62 ( 0.51 - 25.77 )	3.62 ( 1.9 )	3.62 ( 0.7 )	1.86 ( -0.19 )
VENTRICULAR DYSFUNCTION	1	26119	2245	54226236	0.92 ( 0.13 - 6.57 )	0.92 ( 0.01 )	0.92 ( 0.18 )	-0.11 ( -2.15 )
OPISTHOTONUS	1	26119	761	54227720	2.73 ( 0.38 - 19.39 )	2.73 ( 1.09 )	2.73 ( 0.53 )	1.45 ( -0.6 )
CLUMSINESS	1	26119	2544	54225937	0.82 ( 0.11 - 5.8 )	0.82 ( 0.04 )	0.82 ( 0.16 )	-0.29 ( -2.33 )
CHOLANGITIS	1	26119	5192	54223289	0.4 ( 0.06 - 2.84 )	0.4 ( 0.9 )	0.4 ( 0.08 )	-1.32 ( -3.36 )
CHOLECYSTITIS ACUTE	1	26119	5128	54223353	0.4 ( 0.06 - 2.87 )	0.4 ( 0.87 )	0.4 ( 0.08 )	-1.3 ( -3.34 )
SPUTUM CULTURE POSITIVE	1	26119	812	54227669	2.56 ( 0.36 - 18.17 )	2.56 ( 0.95 )	2.55 ( 0.5 )	1.35 ( -0.69 )
PERIORBITAL HAEMATOMA	1	26119	802	54227679	2.59 ( 0.36 - 18.4 )	2.59 ( 0.97 )	2.59 ( 0.5 )	1.37 ( -0.67 )
PHONOPHOBIA	1	26119	398	54228083	5.22 ( 0.73 - 37.13 )	5.22 ( 3.4 )	5.21 ( 1.01 )	2.38 ( 0.33 )
ANAESTHETIC COMPLICATION	1	26119	2454	54226027	0.85 ( 0.12 - 6.01 )	0.85 ( 0.03 )	0.85 ( 0.16 )	-0.24 ( -2.28 )
ACUTE LEFT VENTRICULAR FAILURE	1	26119	610	54227871	3.4 ( 0.48 - 24.2 )	3.4 ( 1.69 )	3.4 ( 0.66 )	1.77 ( -0.28 )
DECEREBRATION	1	26119	114	54228367	18.21 ( 2.54 - 130.41 )	18.21 ( 16.13 )	18.06 ( 3.48 )	4.17 ( 2.12 )
IATROGENIC INJURY	1	26119	1242	54227239	1.67 ( 0.24 - 11.88 )	1.67 ( 0.27 )	1.67 ( 0.32 )	0.74 ( -1.3 )
BLOOD CHOLESTEROL ABNORMAL	1	26119	4168	54224313	0.5 ( 0.07 - 3.54 )	0.5 ( 0.51 )	0.5 ( 0.1 )	-1.01 ( -3.05 )
HAEMOGLOBIN ABNORMAL	1	26119	5567	54222914	0.37 ( 0.05 - 2.65 )	0.37 ( 1.05 )	0.37 ( 0.07 )	-1.42 ( -3.46 )
PCO2 DECREASED	1	26119	951	54227530	2.18 ( 0.31 - 15.52 )	2.18 ( 0.64 )	2.18 ( 0.42 )	1.13 ( -0.92 )
DEREALISATION	1	26119	1884	54226597	1.1 ( 0.16 - 7.83 )	1.1 ( 0.01 )	1.1 ( 0.21 )	0.14 ( -1.9 )
AMMONIA INCREASED	1	26119	4718	54223763	0.44 ( 0.06 - 3.12 )	0.44 ( 0.71 )	0.44 ( 0.09 )	-1.18 ( -3.22 )
STOMATITIS HAEMORRHAGIC	1	26119	111	54228370	18.7 ( 2.61 - 133.97 )	18.7 ( 16.61 )	18.55 ( 3.57 )	4.21 ( 2.15 )
GOITRE	1	26119	3834	54224647	0.54 ( 0.08 - 3.85 )	0.54 ( 0.39 )	0.54 ( 0.11 )	-0.88 ( -2.93 )
HORMONE LEVEL ABNORMAL	1	26119	4249	54224232	0.49 ( 0.07 - 3.47 )	0.49 ( 0.54 )	0.49 ( 0.09 )	-1.03 ( -3.07 )
HYPERCREATININAEMIA	1	26119	448	54228033	4.63 ( 0.65 - 32.97 )	4.63 ( 2.84 )	4.63 ( 0.9 )	2.21 ( 0.16 )
LUMBAR SPINAL STENOSIS	1	26119	2735	54225746	0.76 ( 0.11 - 5.39 )	0.76 ( 0.08 )	0.76 ( 0.15 )	-0.4 ( -2.44 )
REVERSIBLE ISCHAEMIC NEUROLOGICAL DEFICIT	1	26119	112	54228369	18.54 ( 2.59 - 132.76 )	18.54 ( 16.44 )	18.38 ( 3.54 )	4.2 ( 2.14 )
RADIUS FRACTURE	1	26119	2260	54226221	0.92 ( 0.13 - 6.52 )	0.92 ( 0.01 )	0.92 ( 0.18 )	-0.12 ( -2.16 )
BRAIN SCAN ABNORMAL	1	26119	542	54227939	3.83 ( 0.54 - 27.24 )	3.83 ( 2.09 )	3.83 ( 0.74 )	1.94 ( -0.11 )
PROCEDURAL COMPLICATION	1	26119	7232	54221249	0.29 ( 0.04 - 2.04 )	0.29 ( 1.77 )	0.29 ( 0.06 )	-1.8 ( -3.84 )
HENOCH-SCHONLEIN PURPURA	1	26119	1844	54226637	1.13 ( 0.16 - 8 )	1.13 ( 0.01 )	1.13 ( 0.22 )	0.17 ( -1.87 )
CEREBRAL ARTERY EMBOLISM	1	26119	1144	54227337	1.81 ( 0.26 - 12.9 )	1.81 ( 0.37 )	1.81 ( 0.35 )	0.86 ( -1.18 )
HEPATIC LESION	1	26119	3835	54224646	0.54 ( 0.08 - 3.84 )	0.54 ( 0.39 )	0.54 ( 0.11 )	-0.89 ( -2.93 )
EYELID PTOSIS	1	26119	8863	54219618	0.23 ( 0.03 - 1.66 )	0.23 ( 2.5 )	0.23 ( 0.05 )	-2.09 ( -4.13 )
INTENTIONAL SELF-INJURY	1	26119	18267	54210214	0.11 ( 0.02 - 0.81 )	0.11 ( 6.91 )	0.11 ( 0.02 )	-3.14 ( -5.18 )
PERICARDIAL HAEMORRHAGE	1	26119	2046	54226435	1.01 ( 0.14 - 7.21 )	1.01 ( 0 )	1.01 ( 0.2 )	0.02 ( -2.02 )
APALLIC SYNDROME	1	26119	702	54227779	2.96 ( 0.42 - 21.03 )	2.96 ( 1.29 )	2.95 ( 0.57 )	1.56 ( -0.48 )
AUTONOMIC FAILURE SYNDROME	1	26119	54	54228427	38.45 ( 5.32 - 277.94 )	38.45 ( 35.81 )	37.77 ( 7.22 )	5.24 ( 3.16 )
QUADRIPLEGIA	1	26119	1858	54226623	1.12 ( 0.16 - 7.94 )	1.12 ( 0.01 )	1.12 ( 0.22 )	0.16 ( -1.88 )
RENAL TUBULAR DISORDER	1	26119	2660	54225821	0.78 ( 0.11 - 5.54 )	0.78 ( 0.06 )	0.78 ( 0.15 )	-0.36 ( -2.4 )
IIIRD NERVE PARALYSIS	1	26119	682	54227799	3.04 ( 0.43 - 21.64 )	3.04 ( 1.37 )	3.04 ( 0.59 )	1.6 ( -0.44 )
PITUITARY HAEMORRHAGE	1	26119	306	54228175	6.78 ( 0.95 - 48.32 )	6.78 ( 4.92 )	6.77 ( 1.31 )	2.76 ( 0.71 )
FAECES PALE	1	26119	2005	54226476	1.04 ( 0.15 - 7.36 )	1.04 ( 0 )	1.04 ( 0.2 )	0.05 ( -1.99 )
BLOOD INSULIN INCREASED	1	26119	477	54228004	4.35 ( 0.61 - 30.97 )	4.35 ( 2.58 )	4.35 ( 0.84 )	2.12 ( 0.07 )
GLUCOSE TOLERANCE IMPAIRED	1	26119	5188	54223293	0.4 ( 0.06 - 2.84 )	0.4 ( 0.9 )	0.4 ( 0.08 )	-1.32 ( -3.36 )
ORGAN FAILURE	1	26119	3744	54224737	0.55 ( 0.08 - 3.94 )	0.55 ( 0.36 )	0.55 ( 0.11 )	-0.85 ( -2.89 )
NERVE INJURY	1	26119	10221	54218260	0.2 ( 0.03 - 1.44 )	0.2 ( 3.13 )	0.2 ( 0.04 )	-2.3 ( -4.34 )
MERYCISM	1	26119	231	54228250	8.99 ( 1.26 - 64.08 )	8.99 ( 7.07 )	8.95 ( 1.73 )	3.16 ( 1.11 )
VARICES OESOPHAGEAL	1	26119	2718	54225763	0.76 ( 0.11 - 5.42 )	0.76 ( 0.07 )	0.76 ( 0.15 )	-0.39 ( -2.43 )
TACHYPHYLAXIS	1	26119	333	54228148	6.23 ( 0.88 - 44.4 )	6.23 ( 4.38 )	6.22 ( 1.2 )	2.64 ( 0.59 )
CARDIAC PROCEDURE COMPLICATION	1	26119	585	54227896	3.55 ( 0.5 - 25.24 )	3.55 ( 1.83 )	3.54 ( 0.69 )	1.83 ( -0.22 )
CORONARY ARTERY SURGERY	1	26119	307	54228174	6.76 ( 0.95 - 48.17 )	6.76 ( 4.89 )	6.74 ( 1.3 )	2.75 ( 0.71 )
MITRAL VALVE REPAIR	1	26119	289	54228192	7.18 ( 1.01 - 51.18 )	7.18 ( 5.3 )	7.16 ( 1.39 )	2.84 ( 0.79 )
TRICUSPID VALVE REPAIR	1	26119	44	54228437	47.19 ( 6.5 - 342.51 )	47.18 ( 44.2 )	46.16 ( 8.79 )	5.53 ( 3.44 )
BRAIN HERNIATION	1	26119	2685	54225796	0.77 ( 0.11 - 5.49 )	0.77 ( 0.07 )	0.77 ( 0.15 )	-0.37 ( -2.41 )
DERMATOSIS	1	26119	546	54227935	3.8 ( 0.53 - 27.04 )	3.8 ( 2.06 )	3.8 ( 0.74 )	1.92 ( -0.12 )
HYPERTHERMIA MALIGNANT	1	26119	1349	54227132	1.54 ( 0.22 - 10.93 )	1.54 ( 0.19 )	1.54 ( 0.3 )	0.62 ( -1.42 )
EYELID DISORDER	1	26119	2077	54226404	1 ( 0.14 - 7.1 )	1 ( 0 )	1 ( 0.19 )	0 ( -2.04 )
OESOPHAGEAL DILATATION	1	26119	402	54228079	5.16 ( 0.73 - 36.76 )	5.16 ( 3.35 )	5.15 ( 1 )	2.37 ( 0.32 )
LICHENOID KERATOSIS	1	26119	1892	54226589	1.1 ( 0.15 - 7.79 )	1.1 ( 0.01 )	1.1 ( 0.21 )	0.13 ( -1.91 )
STREPTOCOCCAL SEPSIS	1	26119	1086	54227395	1.91 ( 0.27 - 13.58 )	1.91 ( 0.43 )	1.91 ( 0.37 )	0.93 ( -1.11 )
HYSTERECTOMY	1	26119	7484	54220997	0.28 ( 0.04 - 1.97 )	0.28 ( 1.88 )	0.28 ( 0.05 )	-1.85 ( -3.89 )
HYSTEROSALPINGO-OOPHORECTOMY	1	26119	97	54228384	21.4 ( 2.98 - 153.5 )	21.4 ( 19.25 )	21.2 ( 4.08 )	4.41 ( 2.34 )
MYOCARDITIS	1	26119	9289	54219192	0.22 ( 0.03 - 1.59 )	0.22 ( 2.7 )	0.22 ( 0.04 )	-2.16 ( -4.2 )
VOMITING PROJECTILE	1	26119	2383	54226098	0.87 ( 0.12 - 6.19 )	0.87 ( 0.02 )	0.87 ( 0.17 )	-0.2 ( -2.24 )
GRIMACING	1	26119	718	54227763	2.89 ( 0.41 - 20.56 )	2.89 ( 1.24 )	2.89 ( 0.56 )	1.53 ( -0.51 )
CARDIAC VENTRICULAR DISORDER	1	26119	384	54228097	5.41 ( 0.76 - 38.48 )	5.41 ( 3.58 )	5.4 ( 1.04 )	2.43 ( 0.39 )
NEUROENDOCRINE CARCINOMA	1	26119	628	54227853	3.31 ( 0.46 - 23.51 )	3.31 ( 1.61 )	3.3 ( 0.64 )	1.72 ( -0.32 )
INTERVERTEBRAL DISC PROTRUSION	1	26119	20353	54208128	0.1 ( 0.01 - 0.72 )	0.1 ( 7.91 )	0.1 ( 0.02 )	-3.29 ( -5.33 )
RADIAL NERVE PALSY	1	26119	339	54228142	6.12 ( 0.86 - 43.61 )	6.12 ( 4.27 )	6.11 ( 1.18 )	2.61 ( 0.56 )
NEURALGIA	1	26119	21609	54206872	0.1 ( 0.01 - 0.68 )	0.1 ( 8.51 )	0.1 ( 0.02 )	-3.38 ( -5.42 )
PARAPROTEINAEMIA	1	26119	285	54228196	7.28 ( 1.02 - 51.9 )	7.28 ( 5.4 )	7.26 ( 1.4 )	2.86 ( 0.81 )
METASTASES TO BONE	1	26119	14130	54214351	0.15 ( 0.02 - 1.04 )	0.15 ( 4.95 )	0.15 ( 0.03 )	-2.77 ( -4.81 )
HAEMORRHAGIC CEREBRAL INFARCTION	1	26119	668	54227813	3.11 ( 0.44 - 22.1 )	3.11 ( 1.43 )	3.1 ( 0.6 )	1.63 ( -0.41 )
CONJUNCTIVAL HYPERAEMIA	1	26119	3206	54225275	0.65 ( 0.09 - 4.6 )	0.65 ( 0.19 )	0.65 ( 0.13 )	-0.63 ( -2.67 )
LYMPHOCYTIC INFILTRATION	1	26119	919	54227562	2.26 ( 0.32 - 16.06 )	2.26 ( 0.7 )	2.26 ( 0.44 )	1.17 ( -0.87 )
ELECTROCARDIOGRAM PR SHORTENED	1	26119	188	54228293	11.04 ( 1.55 - 78.81 )	11.04 ( 9.09 )	10.99 ( 2.12 )	3.46 ( 1.41 )
GASTRIC STENOSIS	1	26119	162	54228319	12.82 ( 1.79 - 91.54 )	12.82 ( 10.83 )	12.74 ( 2.46 )	3.67 ( 1.62 )
OBSTRUCTION	1	26119	3470	54225011	0.6 ( 0.08 - 4.25 )	0.6 ( 0.27 )	0.6 ( 0.12 )	-0.74 ( -2.78 )
PROTHROMBIN TIME PROLONGED	1	26119	5848	54222633	0.35 ( 0.05 - 2.52 )	0.36 ( 1.17 )	0.36 ( 0.07 )	-1.49 ( -3.53 )
ACUTE RESPIRATORY FAILURE	1	26119	16870	54211611	0.12 ( 0.02 - 0.87 )	0.12 ( 6.25 )	0.12 ( 0.02 )	-3.02 ( -5.06 )
MEGACOLON	1	26119	1381	54227100	1.5 ( 0.21 - 10.68 )	1.5 ( 0.17 )	1.5 ( 0.29 )	0.59 ( -1.45 )
POISONING DELIBERATE	1	26119	7460	54221021	0.28 ( 0.04 - 1.98 )	0.28 ( 1.87 )	0.28 ( 0.05 )	-1.84 ( -3.89 )
VICTIM OF HOMICIDE	1	26119	450	54228031	4.61 ( 0.65 - 32.83 )	4.61 ( 2.82 )	4.61 ( 0.89 )	2.2 ( 0.16 )
IMMUNE SYSTEM DISORDER	1	26119	11815	54216666	0.18 ( 0.02 - 1.25 )	0.18 ( 3.87 )	0.18 ( 0.03 )	-2.51 ( -4.55 )
APPENDICEAL ABSCESS	1	26119	215	54228266	9.66 ( 1.35 - 68.87 )	9.66 ( 7.72 )	9.62 ( 1.86 )	3.27 ( 1.22 )
APPENDICITIS PERFORATED	1	26119	2234	54226247	0.93 ( 0.13 - 6.6 )	0.93 ( 0.01 )	0.93 ( 0.18 )	-0.11 ( -2.15 )
CONCUSSION	1	26119	6922	54221559	0.3 ( 0.04 - 2.13 )	0.3 ( 1.63 )	0.3 ( 0.06 )	-1.74 ( -3.78 )
ACUTE PULMONARY OEDEMA	1	26119	5150	54223331	0.4 ( 0.06 - 2.86 )	0.4 ( 0.88 )	0.4 ( 0.08 )	-1.31 ( -3.35 )
JUGULAR VEIN THROMBOSIS	1	26119	1593	54226888	1.3 ( 0.18 - 9.26 )	1.3 ( 0.07 )	1.3 ( 0.25 )	0.38 ( -1.66 )
SUBCLAVIAN VEIN THROMBOSIS	1	26119	1065	54227416	1.95 ( 0.27 - 13.85 )	1.95 ( 0.46 )	1.95 ( 0.38 )	0.96 ( -1.08 )
ELECTROCARDIOGRAM ST SEGMENT DEPRESSION	1	26119	2076	54226405	1 ( 0.14 - 7.1 )	1 ( 0 )	1 ( 0.19 )	0 ( -2.04 )
MYOTONIA	1	26119	182	54228299	11.41 ( 1.6 - 81.43 )	11.41 ( 9.44 )	11.35 ( 2.19 )	3.5 ( 1.45 )
MYOTONIA CONGENITA	1	26119	4	54228477	519.05 ( 58.01 - 4644.25 )	519.03 ( 413.63 )	415.43 ( 66.4 )	8.7 ( 6.34 )
NEUROSIS	1	26119	415	54228066	5 ( 0.7 - 35.6 )	5 ( 3.19 )	4.99 ( 0.97 )	2.32 ( 0.27 )
CONSTRICTED AFFECT	1	26119	65	54228416	31.94 ( 4.43 - 230.2 )	31.94 ( 29.52 )	31.47 ( 6.03 )	4.98 ( 2.91 )
NEOLOGISM	1	26119	21	54228460	98.87 ( 13.3 - 735.05 )	98.86 ( 92.47 )	94.41 ( 17.62 )	6.56 ( 4.43 )
POVERTY OF THOUGHT CONTENT	1	26119	79	54228402	26.28 ( 3.66 - 188.91 )	26.28 ( 24.01 )	25.96 ( 4.98 )	4.7 ( 2.63 )
NONSPECIFIC REACTION	1	26119	5146	54223335	0.4 ( 0.06 - 2.86 )	0.4 ( 0.88 )	0.4 ( 0.08 )	-1.31 ( -3.35 )
APNOEIC ATTACK	1	26119	531	54227950	3.91 ( 0.55 - 27.81 )	3.91 ( 2.16 )	3.9 ( 0.76 )	1.97 ( -0.08 )
COMPUTERISED TOMOGRAM ABNORMAL	1	26119	2169	54226312	0.96 ( 0.13 - 6.8 )	0.96 ( 0 )	0.96 ( 0.19 )	-0.06 ( -2.1 )
PHARYNGITIS	1	26119	11505	54216976	0.18 ( 0.03 - 1.28 )	0.18 ( 3.72 )	0.18 ( 0.04 )	-2.47 ( -4.51 )
STRIDOR	1	26119	2664	54225817	0.78 ( 0.11 - 5.53 )	0.78 ( 0.06 )	0.78 ( 0.15 )	-0.36 ( -2.4 )
PERIARTHRITIS	1	26119	2034	54226447	1.02 ( 0.14 - 7.25 )	1.02 ( 0 )	1.02 ( 0.2 )	0.03 ( -2.01 )
NECROTISING FASCIITIS	1	26119	3076	54225405	0.67 ( 0.1 - 4.79 )	0.67 ( 0.16 )	0.68 ( 0.13 )	-0.57 ( -2.61 )
EMBOLISM	1	26119	7728	54220753	0.27 ( 0.04 - 1.91 )	0.27 ( 1.99 )	0.27 ( 0.05 )	-1.9 ( -3.94 )
CEREBELLAR INFARCTION	1	26119	1561	54226920	1.33 ( 0.19 - 9.45 )	1.33 ( 0.08 )	1.33 ( 0.26 )	0.41 ( -1.63 )
HAEMORRHAGE SUBCUTANEOUS	1	26119	3336	54225145	0.62 ( 0.09 - 4.42 )	0.62 ( 0.23 )	0.62 ( 0.12 )	-0.68 ( -2.72 )
MEGAKARYOCYTES ABNORMAL	1	26119	103	54228378	20.16 ( 2.81 - 144.47 )	20.16 ( 18.03 )	19.97 ( 3.84 )	4.32 ( 2.26 )
MEGAKARYOCYTES DECREASED	1	26119	76	54228405	27.32 ( 3.8 - 196.46 )	27.32 ( 25.02 )	26.98 ( 5.18 )	4.75 ( 2.69 )
HYPNAGOGIC HALLUCINATION	1	26119	273	54228208	7.61 ( 1.07 - 54.19 )	7.6 ( 5.72 )	7.58 ( 1.47 )	2.92 ( 0.87 )
CARDIAC VALVE DISEASE	1	26119	5343	54223138	0.39 ( 0.05 - 2.76 )	0.39 ( 0.96 )	0.39 ( 0.08 )	-1.36 ( -3.4 )
RECTAL CANCER	1	26119	2819	54225662	0.74 ( 0.1 - 5.23 )	0.74 ( 0.09 )	0.74 ( 0.14 )	-0.44 ( -2.48 )
RENAL FUNCTION TEST ABNORMAL	1	26119	4032	54224449	0.51 ( 0.07 - 3.66 )	0.51 ( 0.46 )	0.52 ( 0.1 )	-0.96 ( -3 )
ELECTROCARDIOGRAM REPOLARISATION ABNORMALITY	1	26119	735	54227746	2.82 ( 0.4 - 20.08 )	2.82 ( 1.18 )	2.82 ( 0.55 )	1.5 ( -0.55 )
HEART SOUNDS ABNORMAL	1	26119	714	54227767	2.91 ( 0.41 - 20.67 )	2.91 ( 1.25 )	2.91 ( 0.56 )	1.54 ( -0.5 )
SKIN GRAFT	1	26119	855	54227626	2.43 ( 0.34 - 17.26 )	2.43 ( 0.84 )	2.43 ( 0.47 )	1.28 ( -0.76 )
RHONCHI	1	26119	1276	54227205	1.63 ( 0.23 - 11.56 )	1.63 ( 0.24 )	1.63 ( 0.32 )	0.7 ( -1.34 )
LABILE HYPERTENSION	1	26119	252	54228229	8.24 ( 1.16 - 58.72 )	8.24 ( 6.33 )	8.21 ( 1.59 )	3.04 ( 0.99 )
TONIC CONVULSION	1	26119	1182	54227299	1.76 ( 0.25 - 12.48 )	1.76 ( 0.33 )	1.76 ( 0.34 )	0.81 ( -1.23 )
CARDIOPLEGIA	1	26119	23	54228458	90.27 ( 12.19 - 668.47 )	90.27 ( 84.6 )	86.55 ( 16.21 )	6.44 ( 4.32 )
DIET REFUSAL	1	26119	706	54227775	2.94 ( 0.41 - 20.91 )	2.94 ( 1.28 )	2.94 ( 0.57 )	1.55 ( -0.49 )
COOMBS POSITIVE HAEMOLYTIC ANAEMIA	1	26119	430	54228051	4.83 ( 0.68 - 34.36 )	4.83 ( 3.03 )	4.82 ( 0.93 )	2.27 ( 0.22 )
BLOOD BICARBONATE DECREASED	1	26119	1744	54226737	1.19 ( 0.17 - 8.46 )	1.19 ( 0.03 )	1.19 ( 0.23 )	0.25 ( -1.79 )
BLOOD PH DECREASED	1	26119	1658	54226823	1.25 ( 0.18 - 8.9 )	1.25 ( 0.05 )	1.25 ( 0.24 )	0.32 ( -1.72 )
MEAN CELL HAEMOGLOBIN INCREASED	1	26119	1455	54227026	1.43 ( 0.2 - 10.14 )	1.43 ( 0.13 )	1.43 ( 0.28 )	0.51 ( -1.53 )
MEAN CELL VOLUME INCREASED	1	26119	2275	54226206	0.91 ( 0.13 - 6.48 )	0.91 ( 0.01 )	0.91 ( 0.18 )	-0.13 ( -2.17 )
PCO2 INCREASED	1	26119	665	54227816	3.12 ( 0.44 - 22.2 )	3.12 ( 1.44 )	3.12 ( 0.6 )	1.64 ( -0.4 )
DISSOCIATIVE DISORDER	1	26119	609	54227872	3.41 ( 0.48 - 24.24 )	3.41 ( 1.7 )	3.41 ( 0.66 )	1.77 ( -0.28 )
MYASTHENIA GRAVIS	1	26119	6296	54222185	0.33 ( 0.05 - 2.34 )	0.33 ( 1.36 )	0.33 ( 0.06 )	-1.6 ( -3.64 )
ENCEPHALITIS	1	26119	6069	54222412	0.34 ( 0.05 - 2.43 )	0.34 ( 1.27 )	0.34 ( 0.07 )	-1.55 ( -3.59 )
MENINGITIS VIRAL	1	26119	1263	54227218	1.64 ( 0.23 - 11.68 )	1.64 ( 0.25 )	1.64 ( 0.32 )	0.72 ( -1.33 )
BLOOD TEST ABNORMAL	1	26119	12412	54216069	0.17 ( 0.02 - 1.19 )	0.17 ( 4.15 )	0.17 ( 0.03 )	-2.58 ( -4.62 )
NEUTROPHIL COUNT ABNORMAL	1	26119	2491	54225990	0.83 ( 0.12 - 5.92 )	0.83 ( 0.03 )	0.83 ( 0.16 )	-0.26 ( -2.3 )
GAZE PALSY	1	26119	1528	54226953	1.36 ( 0.19 - 9.65 )	1.36 ( 0.09 )	1.36 ( 0.26 )	0.44 ( -1.6 )
GASTROENTERITIS BACTERIAL	1	26119	297	54228184	6.99 ( 0.98 - 49.79 )	6.99 ( 5.12 )	6.97 ( 1.35 )	2.8 ( 0.75 )
ANAEMIA MEGALOBLASTIC	1	26119	415	54228066	5 ( 0.7 - 35.6 )	5 ( 3.19 )	4.99 ( 0.97 )	2.32 ( 0.27 )
ANAEMIA VITAMIN B12 DEFICIENCY	1	26119	439	54228042	4.73 ( 0.66 - 33.65 )	4.73 ( 2.93 )	4.72 ( 0.91 )	2.24 ( 0.19 )
ECZEMA ASTEATOTIC	1	26119	404	54228077	5.14 ( 0.72 - 36.57 )	5.14 ( 3.33 )	5.13 ( 0.99 )	2.36 ( 0.31 )
SKIN EROSION	1	26119	2764	54225717	0.75 ( 0.11 - 5.33 )	0.75 ( 0.08 )	0.75 ( 0.15 )	-0.41 ( -2.45 )
SKIN HAEMORRHAGE	1	26119	11985	54216496	0.17 ( 0.02 - 1.23 )	0.17 ( 3.95 )	0.17 ( 0.03 )	-2.53 ( -4.57 )
SPOUSAL ABUSE	1	26119	67	54228414	30.99 ( 4.3 - 223.23 )	30.99 ( 28.59 )	30.55 ( 5.85 )	4.93 ( 2.86 )
CULTURE STOOL POSITIVE	1	26119	260	54228221	7.99 ( 1.12 - 56.91 )	7.99 ( 6.09 )	7.96 ( 1.54 )	2.99 ( 0.94 )
HAEMOLYTIC URAEMIC SYNDROME	1	26119	2226	54226255	0.93 ( 0.13 - 6.62 )	0.93 ( 0 )	0.93 ( 0.18 )	-0.1 ( -2.14 )
HAPTOGLOBIN INCREASED	1	26119	129	54228352	16.09 ( 2.25 - 115.13 )	16.09 ( 14.05 )	15.98 ( 3.08 )	4 ( 1.94 )
RENAL ATROPHY	1	26119	1165	54227316	1.78 ( 0.25 - 12.66 )	1.78 ( 0.34 )	1.78 ( 0.35 )	0.83 ( -1.21 )
STAPHYLOCOCCAL INFECTION	1	26119	30583	54197898	0.07 ( 0.01 - 0.48 )	0.07 ( 12.81 )	0.07 ( 0.01 )	-3.88 ( -5.92 )
OESOPHAGITIS HAEMORRHAGIC	1	26119	273	54228208	7.61 ( 1.07 - 54.19 )	7.6 ( 5.72 )	7.58 ( 1.47 )	2.92 ( 0.87 )
VERBAL ABUSE	1	26119	457	54228024	4.54 ( 0.64 - 32.32 )	4.54 ( 2.76 )	4.54 ( 0.88 )	2.18 ( 0.14 )
DELUSIONAL DISORDER, UNSPECIFIED TYPE	1	26119	689	54227792	3.01 ( 0.42 - 21.42 )	3.01 ( 1.34 )	3.01 ( 0.58 )	1.59 ( -0.45 )
APLASIA PURE RED CELL	1	26119	3078	54225403	0.67 ( 0.09 - 4.79 )	0.67 ( 0.16 )	0.67 ( 0.13 )	-0.57 ( -2.61 )
ACTINIC KERATOSIS	1	26119	2467	54226014	0.84 ( 0.12 - 5.98 )	0.84 ( 0.03 )	0.84 ( 0.16 )	-0.25 ( -2.29 )
BASAL CELL CARCINOMA	1	26119	14147	54214334	0.15 ( 0.02 - 1.04 )	0.15 ( 4.96 )	0.15 ( 0.03 )	-2.77 ( -4.81 )
SEBORRHOEIC KERATOSIS	1	26119	1377	54227104	1.51 ( 0.21 - 10.71 )	1.51 ( 0.17 )	1.51 ( 0.29 )	0.59 ( -1.45 )
ESSENTIAL TREMOR	1	26119	987	54227494	2.1 ( 0.3 - 14.95 )	2.1 ( 0.58 )	2.1 ( 0.41 )	1.07 ( -0.97 )
PANCREATIC ENZYMES INCREASED	1	26119	1268	54227213	1.64 ( 0.23 - 11.63 )	1.64 ( 0.25 )	1.64 ( 0.32 )	0.71 ( -1.33 )
CORONARY ARTERY STENOSIS	1	26119	4845	54223636	0.43 ( 0.06 - 3.04 )	0.43 ( 0.76 )	0.43 ( 0.08 )	-1.22 ( -3.26 )
ELECTROCARDIOGRAM QT SHORTENED	1	26119	283	54228198	7.34 ( 1.03 - 52.27 )	7.34 ( 5.45 )	7.31 ( 1.41 )	2.87 ( 0.82 )
PROTHROMBIN TIME SHORTENED	1	26119	1327	54227154	1.56 ( 0.22 - 11.12 )	1.56 ( 0.2 )	1.56 ( 0.3 )	0.65 ( -1.4 )
PHYSICAL EXAMINATION ABNORMAL	1	26119	257	54228224	8.08 ( 1.13 - 57.57 )	8.08 ( 6.18 )	8.05 ( 1.56 )	3.01 ( 0.96 )
LOWER LIMB FRACTURE	1	26119	16513	54211968	0.13 ( 0.02 - 0.89 )	0.13 ( 6.08 )	0.13 ( 0.02 )	-2.99 ( -5.03 )
FLOPPY IRIS SYNDROME	1	26119	358	54228123	5.8 ( 0.81 - 41.29 )	5.8 ( 3.96 )	5.79 ( 1.12 )	2.53 ( 0.49 )
ERYSIPELAS	1	26119	4622	54223859	0.45 ( 0.06 - 3.19 )	0.45 ( 0.68 )	0.45 ( 0.09 )	-1.15 ( -3.2 )
WOUND INFECTION	1	26119	8942	54219539	0.23 ( 0.03 - 1.65 )	0.23 ( 2.54 )	0.23 ( 0.05 )	-2.11 ( -4.15 )
NASAL CONGESTION	1	26119	51268	54177213	0.04 ( 0.01 - 0.29 )	0.04 ( 22.76 )	0.04 ( 0.01 )	-4.63 ( -6.67 )
BLADDER PAIN	1	26119	2823	54225658	0.74 ( 0.1 - 5.22 )	0.74 ( 0.1 )	0.74 ( 0.14 )	-0.44 ( -2.48 )
CHRONIC HEPATITIS	1	26119	739	54227742	2.81 ( 0.4 - 19.97 )	2.81 ( 1.16 )	2.81 ( 0.54 )	1.49 ( -0.55 )
HEPATIC ATROPHY	1	26119	413	54228068	5.03 ( 0.71 - 35.78 )	5.03 ( 3.22 )	5.02 ( 0.97 )	2.33 ( 0.28 )
LYMPHOCYTE STIMULATION TEST POSITIVE	1	26119	827	54227654	2.51 ( 0.35 - 17.84 )	2.51 ( 0.91 )	2.51 ( 0.49 )	1.33 ( -0.72 )
LOW CARDIAC OUTPUT SYNDROME	1	26119	319	54228162	6.51 ( 0.91 - 46.35 )	6.51 ( 4.65 )	6.49 ( 1.26 )	2.7 ( 0.65 )
AORTIC ANEURYSM RUPTURE	1	26119	925	54227556	2.24 ( 0.32 - 15.95 )	2.24 ( 0.69 )	2.24 ( 0.43 )	1.17 ( -0.88 )
COLITIS ISCHAEMIC	1	26119	5933	54222548	0.35 ( 0.05 - 2.48 )	0.35 ( 1.21 )	0.35 ( 0.07 )	-1.51 ( -3.56 )
MACULAR RUPTURE	1	26119	35	54228446	59.32 ( 8.13 - 433.02 )	59.32 ( 55.74 )	57.7 ( 10.93 )	5.85 ( 3.76 )
BLOOD MAGNESIUM DECREASED	1	26119	7728	54220753	0.27 ( 0.04 - 1.91 )	0.27 ( 1.99 )	0.27 ( 0.05 )	-1.9 ( -3.94 )
ELECTROCARDIOGRAM ST SEGMENT ABNORMAL	1	26119	735	54227746	2.82 ( 0.4 - 20.08 )	2.82 ( 1.18 )	2.82 ( 0.55 )	1.5 ( -0.55 )
RESPIRATION ABNORMAL	1	26119	5930	54222551	0.35 ( 0.05 - 2.49 )	0.35 ( 1.21 )	0.35 ( 0.07 )	-1.51 ( -3.55 )
SELF-INJURIOUS IDEATION	1	26119	3752	54224729	0.55 ( 0.08 - 3.93 )	0.55 ( 0.36 )	0.55 ( 0.11 )	-0.85 ( -2.89 )
CONTINUOUS HAEMODIAFILTRATION	1	26119	933	54227548	2.23 ( 0.31 - 15.82 )	2.23 ( 0.67 )	2.22 ( 0.43 )	1.15 ( -0.89 )
EXCESSIVE EXERCISE	1	26119	83	54228398	25.01 ( 3.48 - 179.7 )	25.01 ( 22.78 )	24.73 ( 4.75 )	4.63 ( 2.56 )
INADEQUATE DIET	1	26119	499	54227982	4.16 ( 0.58 - 29.6 )	4.16 ( 2.4 )	4.15 ( 0.8 )	2.05 ( 0.01 )
MONOPLEGIA	1	26119	4004	54224477	0.52 ( 0.07 - 3.68 )	0.52 ( 0.45 )	0.52 ( 0.1 )	-0.95 ( -2.99 )
POST PROCEDURAL HAEMORRHAGE	1	26119	10724	54217757	0.19 ( 0.03 - 1.37 )	0.19 ( 3.36 )	0.19 ( 0.04 )	-2.37 ( -4.41 )
JOINT DISLOCATION	1	26119	9388	54219093	0.22 ( 0.03 - 1.57 )	0.22 ( 2.74 )	0.22 ( 0.04 )	-2.18 ( -4.22 )
BLOOD ALDOSTERONE DECREASED	1	26119	66	54228415	31.46 ( 4.37 - 226.66 )	31.46 ( 29.05 )	31 ( 5.94 )	4.95 ( 2.88 )
RENIN DECREASED	1	26119	77	54228404	26.96 ( 3.75 - 193.88 )	26.96 ( 24.68 )	26.63 ( 5.11 )	4.73 ( 2.67 )
NORMAL PRESSURE HYDROCEPHALUS	1	26119	364	54228117	5.7 ( 0.8 - 40.6 )	5.7 ( 3.87 )	5.69 ( 1.1 )	2.51 ( 0.46 )
WERNICKE'S ENCEPHALOPATHY	1	26119	497	54227984	4.18 ( 0.59 - 29.72 )	4.18 ( 2.41 )	4.17 ( 0.81 )	2.06 ( 0.02 )
INTUSSUSCEPTION	1	26119	813	54227668	2.55 ( 0.36 - 18.15 )	2.55 ( 0.94 )	2.55 ( 0.49 )	1.35 ( -0.69 )
BRONCHOPNEUMOPATHY	1	26119	348	54228133	5.97 ( 0.84 - 42.48 )	5.97 ( 4.12 )	5.95 ( 1.15 )	2.57 ( 0.53 )
BARRETT'S OESOPHAGUS	1	26119	3043	54225438	0.68 ( 0.1 - 4.85 )	0.68 ( 0.15 )	0.68 ( 0.13 )	-0.55 ( -2.59 )
HYPERMAGNESAEMIA	1	26119	576	54227905	3.6 ( 0.51 - 25.63 )	3.6 ( 1.88 )	3.6 ( 0.7 )	1.85 ( -0.2 )
HYPEROSMOLAR STATE	1	26119	269	54228212	7.72 ( 1.08 - 55 )	7.72 ( 5.83 )	7.69 ( 1.49 )	2.94 ( 0.9 )
RIGHT VENTRICLE OUTFLOW TRACT OBSTRUCTION	1	26119	103	54228378	20.16 ( 2.81 - 144.47 )	20.16 ( 18.03 )	19.97 ( 3.84 )	4.32 ( 2.26 )
DIABETIC NEUROPATHY	1	26119	4624	54223857	0.45 ( 0.06 - 3.19 )	0.45 ( 0.68 )	0.45 ( 0.09 )	-1.15 ( -3.2 )
ALCOHOLIC LIVER DISEASE	1	26119	320	54228161	6.49 ( 0.91 - 46.2 )	6.49 ( 4.63 )	6.47 ( 1.25 )	2.69 ( 0.65 )
WRIST FRACTURE	1	26119	10875	54217606	0.19 ( 0.03 - 1.36 )	0.19 ( 3.43 )	0.19 ( 0.04 )	-2.39 ( -4.43 )
GAMMOPATHY	1	26119	177	54228304	11.73 ( 1.64 - 83.74 )	11.73 ( 9.76 )	11.67 ( 2.25 )	3.54 ( 1.49 )
HYPERCALCAEMIA	1	26119	11138	54217343	0.19 ( 0.03 - 1.32 )	0.19 ( 3.55 )	0.19 ( 0.04 )	-2.42 ( -4.46 )
HYPERPARATHYROIDISM	1	26119	1889	54226592	1.1 ( 0.15 - 7.81 )	1.1 ( 0.01 )	1.1 ( 0.21 )	0.14 ( -1.91 )
HYPERVISCOSITY SYNDROME	1	26119	262	54228219	7.92 ( 1.11 - 56.47 )	7.92 ( 6.03 )	7.9 ( 1.53 )	2.98 ( 0.93 )
BLINDNESS UNILATERAL	1	26119	12621	54215860	0.16 ( 0.02 - 1.17 )	0.16 ( 4.24 )	0.16 ( 0.03 )	-2.6 ( -4.64 )
CARDIAC DEATH	1	26119	1117	54227364	1.86 ( 0.26 - 13.21 )	1.86 ( 0.4 )	1.86 ( 0.36 )	0.89 ( -1.15 )
RECURRENT CANCER	1	26119	3545	54224936	0.59 ( 0.08 - 4.16 )	0.59 ( 0.29 )	0.59 ( 0.11 )	-0.77 ( -2.81 )
HYPERTENSIVE EMERGENCY	1	26119	1036	54227445	2 ( 0.28 - 14.24 )	2 ( 0.5 )	2 ( 0.39 )	1 ( -1.04 )
GENERAL PHYSICAL CONDITION ABNORMAL	1	26119	6146	54222335	0.34 ( 0.05 - 2.4 )	0.34 ( 1.3 )	0.34 ( 0.07 )	-1.57 ( -3.61 )
GRANULOCYTE COUNT DECREASED	1	26119	1385	54227096	1.5 ( 0.21 - 10.65 )	1.5 ( 0.17 )	1.5 ( 0.29 )	0.58 ( -1.46 )
BRONCHIAL OBSTRUCTION	1	26119	1320	54227161	1.57 ( 0.22 - 11.17 )	1.57 ( 0.21 )	1.57 ( 0.3 )	0.65 ( -1.39 )
LEUKAEMIA	1	26119	8492	54219989	0.24 ( 0.03 - 1.74 )	0.24 ( 2.33 )	0.24 ( 0.05 )	-2.03 ( -4.07 )
BREAST MASS	1	26119	6090	54222391	0.34 ( 0.05 - 2.42 )	0.34 ( 1.27 )	0.34 ( 0.07 )	-1.55 ( -3.59 )
CEREBRAL ARTERIOSCLEROSIS	1	26119	363	54228118	5.72 ( 0.8 - 40.72 )	5.72 ( 3.88 )	5.71 ( 1.1 )	2.51 ( 0.47 )
REGURGITATION	1	26119	2997	54225484	0.69 ( 0.1 - 4.92 )	0.69 ( 0.14 )	0.69 ( 0.13 )	-0.53 ( -2.57 )
MUSCULAR DYSTROPHY	1	26119	396	54228085	5.24 ( 0.74 - 37.31 )	5.24 ( 3.42 )	5.23 ( 1.01 )	2.39 ( 0.34 )
ARTERIOSPASM CORONARY	1	26119	3435	54225046	0.6 ( 0.09 - 4.29 )	0.6 ( 0.26 )	0.6 ( 0.12 )	-0.73 ( -2.77 )
COLITIS ULCERATIVE	1	26119	37103	54191378	0.06 ( 0.01 - 0.4 )	0.06 ( 15.94 )	0.06 ( 0.01 )	-4.16 ( -6.2 )
LEUKOENCEPHALOPATHY	1	26119	3453	54225028	0.6 ( 0.08 - 4.27 )	0.6 ( 0.26 )	0.6 ( 0.12 )	-0.73 ( -2.77 )
MASTOIDITIS	1	26119	855	54227626	2.43 ( 0.34 - 17.26 )	2.43 ( 0.84 )	2.43 ( 0.47 )	1.28 ( -0.76 )
SINUSITIS	1	26119	93031	54135450	0.02 ( 0 - 0.16 )	0.02 ( 42.91 )	0.02 ( 0 )	-5.49 ( -7.53 )
PSEUDOLYMPHOMA	1	26119	526	54227955	3.95 ( 0.55 - 28.08 )	3.95 ( 2.2 )	3.94 ( 0.76 )	1.98 ( -0.07 )
RASH PAPULOSQUAMOUS	1	26119	146	54228335	14.22 ( 1.99 - 101.64 )	14.22 ( 12.21 )	14.13 ( 2.73 )	3.82 ( 1.77 )
LIPOEDEMA	1	26119	295	54228186	7.04 ( 0.99 - 50.13 )	7.04 ( 5.16 )	7.02 ( 1.36 )	2.81 ( 0.76 )
HEAT EXHAUSTION	1	26119	690	54227791	3.01 ( 0.42 - 21.39 )	3.01 ( 1.34 )	3.01 ( 0.58 )	1.59 ( -0.46 )
THROMBOTIC THROMBOCYTOPENIC PURPURA	1	26119	3248	54225233	0.64 ( 0.09 - 4.54 )	0.64 ( 0.2 )	0.64 ( 0.12 )	-0.65 ( -2.69 )
CHOLANGITIS ACUTE	1	26119	638	54227843	3.25 ( 0.46 - 23.14 )	3.25 ( 1.56 )	3.25 ( 0.63 )	1.7 ( -0.34 )
RETINAL TEAR	1	26119	2166	54226315	0.96 ( 0.13 - 6.81 )	0.96 ( 0 )	0.96 ( 0.19 )	-0.06 ( -2.1 )
SCAR	1	26119	15641	54212840	0.13 ( 0.02 - 0.94 )	0.13 ( 5.67 )	0.13 ( 0.03 )	-2.91 ( -4.95 )
SURGICAL PROCEDURE REPEATED	1	26119	658	54227823	3.16 ( 0.44 - 22.43 )	3.16 ( 1.47 )	3.15 ( 0.61 )	1.66 ( -0.39 )
LIVING IN RESIDENTIAL INSTITUTION	1	26119	1636	54226845	1.27 ( 0.18 - 9.02 )	1.27 ( 0.06 )	1.27 ( 0.25 )	0.34 ( -1.7 )
NARCOLEPSY	1	26119	1718	54226763	1.21 ( 0.17 - 8.58 )	1.21 ( 0.04 )	1.21 ( 0.23 )	0.27 ( -1.77 )
ECONOMIC PROBLEM	1	26119	15104	54213377	0.14 ( 0.02 - 0.98 )	0.14 ( 5.41 )	0.14 ( 0.03 )	-2.86 ( -4.9 )
TYPHOID FEVER	1	26119	265	54228216	7.83 ( 1.1 - 55.83 )	7.83 ( 5.94 )	7.81 ( 1.51 )	2.97 ( 0.92 )
SMALL INTESTINE CARCINOMA	1	26119	2218	54226263	0.94 ( 0.13 - 6.65 )	0.94 ( 0 )	0.94 ( 0.18 )	-0.1 ( -2.14 )
PSYCHOTIC BEHAVIOUR	1	26119	957	54227524	2.17 ( 0.31 - 15.42 )	2.17 ( 0.63 )	2.17 ( 0.42 )	1.12 ( -0.93 )
TOURETTE'S DISORDER	1	26119	771	54227710	2.69 ( 0.38 - 19.14 )	2.69 ( 1.06 )	2.69 ( 0.52 )	1.43 ( -0.62 )
GRANULOCYTOPENIA	1	26119	5449	54223032	0.38 ( 0.05 - 2.71 )	0.38 ( 1.01 )	0.38 ( 0.07 )	-1.39 ( -3.43 )
SEPTIC EMBOLUS	1	26119	770	54227711	2.7 ( 0.38 - 19.17 )	2.7 ( 1.07 )	2.69 ( 0.52 )	1.43 ( -0.61 )
RECTAL ULCER HAEMORRHAGE	1	26119	230	54228251	9.03 ( 1.27 - 64.36 )	9.03 ( 7.11 )	8.99 ( 1.74 )	3.17 ( 1.12 )
IMPRISONMENT	1	26119	1686	54226795	1.23 ( 0.17 - 8.75 )	1.23 ( 0.04 )	1.23 ( 0.24 )	0.3 ( -1.74 )
ERYTHEMA NODOSUM	1	26119	3167	54225314	0.66 ( 0.09 - 4.66 )	0.66 ( 0.18 )	0.66 ( 0.13 )	-0.61 ( -2.65 )
MECHANICAL VENTILATION	1	26119	1782	54226699	1.17 ( 0.16 - 8.28 )	1.17 ( 0.02 )	1.16 ( 0.23 )	0.22 ( -1.82 )
CONFABULATION	1	26119	253	54228228	8.21 ( 1.15 - 58.49 )	8.21 ( 6.3 )	8.18 ( 1.58 )	3.03 ( 0.98 )
DUODENAL ULCER REPAIR	1	26119	28	54228453	74.15 ( 10.09 - 545.02 )	74.15 ( 69.67 )	71.63 ( 13.5 )	6.16 ( 4.06 )
PARASYSTOLE	1	26119	4	54228477	519.05 ( 58.01 - 4644.25 )	519.03 ( 413.63 )	415.43 ( 66.4 )	8.7 ( 6.34 )
GASTROINTESTINAL HYPERMOTILITY	1	26119	376	54228105	5.52 ( 0.78 - 39.3 )	5.52 ( 3.69 )	5.51 ( 1.07 )	2.46 ( 0.42 )
LYMPHOPENIA	1	26119	12635	54215846	0.16 ( 0.02 - 1.17 )	0.16 ( 4.25 )	0.16 ( 0.03 )	-2.6 ( -4.65 )
TUMOUR ASSOCIATED FEVER	1	26119	350	54228131	5.93 ( 0.83 - 42.23 )	5.93 ( 4.09 )	5.92 ( 1.15 )	2.57 ( 0.52 )
CERVICAL VERTEBRAL FRACTURE	1	26119	3070	54225411	0.68 ( 0.1 - 4.8 )	0.68 ( 0.15 )	0.68 ( 0.13 )	-0.56 ( -2.61 )
ADVERSE REACTION	1	26119	11967	54216514	0.17 ( 0.02 - 1.23 )	0.17 ( 3.94 )	0.17 ( 0.03 )	-2.53 ( -4.57 )
APPENDICITIS	1	26119	8152	54220329	0.25 ( 0.04 - 1.81 )	0.25 ( 2.18 )	0.25 ( 0.05 )	-1.97 ( -4.01 )
NECK DEFORMITY	1	26119	429	54228052	4.84 ( 0.68 - 34.44 )	4.84 ( 3.04 )	4.83 ( 0.94 )	2.27 ( 0.23 )
HYSTEROSCOPY	1	26119	105	54228376	19.77 ( 2.76 - 141.7 )	19.77 ( 17.66 )	19.6 ( 3.77 )	4.29 ( 2.23 )
BRONCHOPULMONARY ASPERGILLOSIS	1	26119	6785	54221696	0.31 ( 0.04 - 2.17 )	0.31 ( 1.57 )	0.31 ( 0.06 )	-1.71 ( -3.75 )
HERPES ZOSTER	1	26119	52357	54176124	0.04 ( 0.01 - 0.28 )	0.04 ( 23.28 )	0.04 ( 0.01 )	-4.66 ( -6.7 )
CARCINOID SYNDROME	1	26119	340	54228141	6.11 ( 0.86 - 43.48 )	6.11 ( 4.26 )	6.09 ( 1.18 )	2.61 ( 0.56 )
ARTERIAL OCCLUSIVE DISEASE	1	26119	7300	54221181	0.28 ( 0.04 - 2.02 )	0.28 ( 1.8 )	0.28 ( 0.06 )	-1.81 ( -3.85 )
BRONCHIAL CARCINOMA	1	26119	755	54227726	2.75 ( 0.39 - 19.55 )	2.75 ( 1.11 )	2.75 ( 0.53 )	1.46 ( -0.58 )
ORAL HERPES	1	26119	17190	54211291	0.12 ( 0.02 - 0.86 )	0.12 ( 6.4 )	0.12 ( 0.02 )	-3.05 ( -5.09 )
BONE FRAGMENTATION	1	26119	535	54227946	3.88 ( 0.55 - 27.6 )	3.88 ( 2.13 )	3.88 ( 0.75 )	1.95 ( -0.09 )
POST PROCEDURAL OEDEMA	1	26119	207	54228274	10.03 ( 1.41 - 71.55 )	10.03 ( 8.09 )	9.99 ( 1.93 )	3.32 ( 1.27 )
PROCEDURAL PAIN	1	26119	24004	54204477	0.09 ( 0.01 - 0.61 )	0.09 ( 9.65 )	0.09 ( 0.02 )	-3.53 ( -5.57 )
SKIN INJURY	1	26119	2928	54225553	0.71 ( 0.1 - 5.04 )	0.71 ( 0.12 )	0.71 ( 0.14 )	-0.5 ( -2.54 )
TIBIA FRACTURE	1	26119	4269	54224212	0.49 ( 0.07 - 3.45 )	0.49 ( 0.54 )	0.49 ( 0.09 )	-1.04 ( -3.08 )
TRAUMATIC FRACTURE	1	26119	676	54227805	3.07 ( 0.43 - 21.84 )	3.07 ( 1.39 )	3.07 ( 0.59 )	1.62 ( -0.43 )
LIP ULCERATION	1	26119	1051	54227430	1.98 ( 0.28 - 14.04 )	1.98 ( 0.48 )	1.97 ( 0.38 )	0.98 ( -1.06 )
BRIEF PSYCHOTIC DISORDER WITH MARKED STRESSORS	1	26119	155	54228326	13.39 ( 1.87 - 95.7 )	13.39 ( 11.4 )	13.31 ( 2.57 )	3.73 ( 1.68 )
ASTHENOPIA	1	26119	4768	54223713	0.44 ( 0.06 - 3.09 )	0.44 ( 0.73 )	0.44 ( 0.08 )	-1.2 ( -3.24 )
VAGINAL CANCER	1	26119	302	54228179	6.87 ( 0.97 - 48.97 )	6.87 ( 5 )	6.86 ( 1.33 )	2.78 ( 0.73 )
TENDON DISORDER	1	26119	5981	54222500	0.35 ( 0.05 - 2.46 )	0.35 ( 1.23 )	0.35 ( 0.07 )	-1.53 ( -3.57 )
BLOOD IRON DECREASED	1	26119	10149	54218332	0.2 ( 0.03 - 1.45 )	0.2 ( 3.09 )	0.2 ( 0.04 )	-2.29 ( -4.33 )
CARDIAC TELEMETRY ABNORMAL	1	26119	11	54228470	188.75 ( 24.37 - 1462.05 )	188.74 ( 171.18 )	173.09 ( 31.21 )	7.44 ( 5.24 )
PSYCHOMOTOR RETARDATION	1	26119	2487	54225994	0.83 ( 0.12 - 5.93 )	0.83 ( 0.03 )	0.83 ( 0.16 )	-0.26 ( -2.3 )
ERECTION INCREASED	1	26119	4127	54224354	0.5 ( 0.07 - 3.57 )	0.5 ( 0.49 )	0.5 ( 0.1 )	-0.99 ( -3.03 )
IRON DEFICIENCY ANAEMIA	1	26119	8204	54220277	0.25 ( 0.04 - 1.8 )	0.25 ( 2.2 )	0.25 ( 0.05 )	-1.98 ( -4.02 )
BRUXISM	1	26119	4923	54223558	0.42 ( 0.06 - 2.99 )	0.42 ( 0.79 )	0.42 ( 0.08 )	-1.25 ( -3.29 )
GOODPASTURE'S SYNDROME	1	26119	120	54228361	17.3 ( 2.42 - 123.84 )	17.3 ( 15.23 )	17.17 ( 3.31 )	4.1 ( 2.04 )
ENTEROCOLITIS BACTERIAL	1	26119	264	54228217	7.86 ( 1.1 - 56.04 )	7.86 ( 5.97 )	7.84 ( 1.52 )	2.97 ( 0.92 )
CIRCUMSTANCE OR INFORMATION CAPABLE OF LEADING TO MEDICATION ERROR	1	26119	29763	54198718	0.07 ( 0.01 - 0.49 )	0.07 ( 12.41 )	0.07 ( 0.01 )	-3.84 ( -5.88 )
DEVICE RELATED INFECTION	1	26119	14323	54214158	0.14 ( 0.02 - 1.03 )	0.14 ( 5.04 )	0.15 ( 0.03 )	-2.79 ( -4.83 )
VISUAL FIELD DEFECT	1	26119	6673	54221808	0.31 ( 0.04 - 2.21 )	0.31 ( 1.53 )	0.31 ( 0.06 )	-1.68 ( -3.72 )
BODY TEMPERATURE FLUCTUATION	1	26119	1924	54226557	1.08 ( 0.15 - 7.66 )	1.08 ( 0.01 )	1.08 ( 0.21 )	0.11 ( -1.93 )
INTERMITTENT EXPLOSIVE DISORDER	1	26119	111	54228370	18.7 ( 2.61 - 133.97 )	18.7 ( 16.61 )	18.55 ( 3.57 )	4.21 ( 2.15 )
ANAPHYLACTOID REACTION	1	26119	3748	54224733	0.55 ( 0.08 - 3.93 )	0.55 ( 0.36 )	0.55 ( 0.11 )	-0.85 ( -2.89 )
PULSE ABSENT	1	26119	4441	54224040	0.47 ( 0.07 - 3.32 )	0.47 ( 0.61 )	0.47 ( 0.09 )	-1.1 ( -3.14 )
REFUSAL OF TREATMENT BY PATIENT	1	26119	6117	54222364	0.34 ( 0.05 - 2.41 )	0.34 ( 1.29 )	0.34 ( 0.07 )	-1.56 ( -3.6 )
ALPHA-1 ANTI-TRYPSIN INCREASED	1	26119	26	54228455	79.85 ( 10.84 - 588.5 )	79.85 ( 74.98 )	76.93 ( 14.46 )	6.27 ( 4.15 )
LOW DENSITY LIPOPROTEIN INCREASED	1	26119	6753	54221728	0.31 ( 0.04 - 2.18 )	0.31 ( 1.56 )	0.31 ( 0.06 )	-1.7 ( -3.74 )
THROAT LESION	1	26119	638	54227843	3.25 ( 0.46 - 23.14 )	3.25 ( 1.56 )	3.25 ( 0.63 )	1.7 ( -0.34 )
TUBERCULOSIS	1	26119	11645	54216836	0.18 ( 0.03 - 1.27 )	0.18 ( 3.79 )	0.18 ( 0.03 )	-2.49 ( -4.53 )
EMPYEMA	1	26119	1807	54226674	1.15 ( 0.16 - 8.16 )	1.15 ( 0.02 )	1.15 ( 0.22 )	0.2 ( -1.84 )
PANCREATIC FISTULA	1	26119	123	54228358	16.88 ( 2.36 - 120.8 )	16.88 ( 14.82 )	16.75 ( 3.23 )	4.07 ( 2.01 )
DYSGRAPHIA	1	26119	6110	54222371	0.34 ( 0.05 - 2.41 )	0.34 ( 1.28 )	0.34 ( 0.07 )	-1.56 ( -3.6 )
RESTLESS LEGS SYNDROME	1	26119	16643	54211838	0.12 ( 0.02 - 0.89 )	0.12 ( 6.14 )	0.12 ( 0.02 )	-3 ( -5.04 )
ROTATOR CUFF REPAIR	1	26119	1523	54226958	1.36 ( 0.19 - 9.68 )	1.36 ( 0.1 )	1.36 ( 0.26 )	0.45 ( -1.59 )
URINE ODOUR ABNORMAL	1	26119	5388	54223093	0.39 ( 0.05 - 2.74 )	0.39 ( 0.98 )	0.39 ( 0.07 )	-1.38 ( -3.42 )
YELLOW SKIN	1	26119	4262	54224219	0.49 ( 0.07 - 3.46 )	0.49 ( 0.54 )	0.49 ( 0.09 )	-1.04 ( -3.08 )
BULBAR PALSY	1	26119	216	54228265	9.61 ( 1.35 - 68.55 )	9.61 ( 7.68 )	9.57 ( 1.85 )	3.26 ( 1.21 )
UPPER RESPIRATORY TRACT INFLAMMATION	1	26119	1161	54227320	1.79 ( 0.25 - 12.71 )	1.79 ( 0.35 )	1.79 ( 0.35 )	0.84 ( -1.2 )
ENZYME INHIBITION	1	26119	80	54228401	25.95 ( 3.61 - 186.52 )	25.95 ( 23.69 )	25.64 ( 4.92 )	4.68 ( 2.62 )
BRAIN STEM HAEMORRHAGE	1	26119	872	54227609	2.38 ( 0.33 - 16.92 )	2.38 ( 0.8 )	2.38 ( 0.46 )	1.25 ( -0.79 )
FACIAL PAIN	1	26119	7970	54220511	0.26 ( 0.04 - 1.85 )	0.26 ( 2.1 )	0.26 ( 0.05 )	-1.94 ( -3.98 )
PNEUMOTHORAX	1	26119	14252	54214229	0.15 ( 0.02 - 1.03 )	0.15 ( 5.01 )	0.15 ( 0.03 )	-2.78 ( -4.82 )
ESCHERICHIA URINARY TRACT INFECTION	1	26119	3932	54224549	0.53 ( 0.07 - 3.75 )	0.53 ( 0.42 )	0.53 ( 0.1 )	-0.92 ( -2.96 )
CEREBRAL MICROANGIOPATHY	1	26119	214	54228267	9.7 ( 1.36 - 69.2 )	9.7 ( 7.77 )	9.66 ( 1.87 )	3.27 ( 1.22 )
DIVERTICULUM INTESTINAL HAEMORRHAGIC	1	26119	2152	54226329	0.96 ( 0.14 - 6.85 )	0.96 ( 0 )	0.96 ( 0.19 )	-0.05 ( -2.09 )
DELAYED RECOVERY FROM ANAESTHESIA	1	26119	833	54227648	2.49 ( 0.35 - 17.72 )	2.49 ( 0.89 )	2.49 ( 0.48 )	1.32 ( -0.73 )
OESOPHAGEAL RUPTURE	1	26119	745	54227736	2.79 ( 0.39 - 19.81 )	2.79 ( 1.14 )	2.78 ( 0.54 )	1.48 ( -0.57 )
GAS POISONING	1	26119	63	54228418	32.96 ( 4.57 - 237.63 )	32.95 ( 30.5 )	32.46 ( 6.21 )	5.02 ( 2.95 )
ENTEROCELE	1	26119	93	54228388	22.32 ( 3.11 - 160.17 )	22.32 ( 20.15 )	22.1 ( 4.25 )	4.47 ( 2.4 )
AORTIC DISSECTION RUPTURE	1	26119	74	54228407	28.06 ( 3.9 - 201.84 )	28.06 ( 25.74 )	27.7 ( 5.31 )	4.79 ( 2.72 )
OPHTHALMIC HERPES ZOSTER	1	26119	1529	54226952	1.36 ( 0.19 - 9.65 )	1.36 ( 0.09 )	1.36 ( 0.26 )	0.44 ( -1.6 )
TENOSYNOVITIS	1	26119	2585	54225896	0.8 ( 0.11 - 5.7 )	0.8 ( 0.05 )	0.8 ( 0.16 )	-0.32 ( -2.36 )
CHANGE IN SUSTAINED ATTENTION	1	26119	238	54228243	8.72 ( 1.22 - 62.19 )	8.72 ( 6.81 )	8.69 ( 1.68 )	3.12 ( 1.07 )
GLIOSIS	1	26119	396	54228085	5.24 ( 0.74 - 37.31 )	5.24 ( 3.42 )	5.23 ( 1.01 )	2.39 ( 0.34 )
VICTIM OF ELDER ABUSE	1	26119	13	54228468	159.71 ( 20.89 - 1220.94 )	159.7 ( 146.44 )	148.37 ( 27.05 )	7.21 ( 5.04 )
DYSCALCULIA	1	26119	220	54228261	9.44 ( 1.32 - 67.3 )	9.44 ( 7.51 )	9.4 ( 1.82 )	3.23 ( 1.18 )
GLABELLAR REFLEX ABNORMAL	1	26119	12	54228469	173.02 ( 22.5 - 1330.7 )	173.01 ( 157.86 )	159.78 ( 28.99 )	7.32 ( 5.14 )
BRADYPHRENIA	1	26119	6138	54222343	0.34 ( 0.05 - 2.4 )	0.34 ( 1.29 )	0.34 ( 0.07 )	-1.56 ( -3.6 )
CONVULSIVE THRESHOLD LOWERED	1	26119	375	54228106	5.54 ( 0.78 - 39.41 )	5.54 ( 3.71 )	5.52 ( 1.07 )	2.47 ( 0.42 )
MENINGIOMA	1	26119	3060	54225421	0.68 ( 0.1 - 4.82 )	0.68 ( 0.15 )	0.68 ( 0.13 )	-0.56 ( -2.6 )
ANEURYSM	1	26119	4499	54223982	0.46 ( 0.06 - 3.28 )	0.46 ( 0.63 )	0.46 ( 0.09 )	-1.12 ( -3.16 )
ACCIDENTAL DEATH	1	26119	1748	54226733	1.19 ( 0.17 - 8.44 )	1.19 ( 0.03 )	1.19 ( 0.23 )	0.25 ( -1.79 )
RHEUMATOID FACTOR POSITIVE	1	26119	4868	54223613	0.43 ( 0.06 - 3.03 )	0.43 ( 0.77 )	0.43 ( 0.08 )	-1.23 ( -3.27 )
INCORRECT DRUG ADMINISTRATION RATE	1	26119	3618	54224863	0.57 ( 0.08 - 4.07 )	0.57 ( 0.32 )	0.57 ( 0.11 )	-0.8 ( -2.84 )
SECONDARY PROGRESSIVE MULTIPLE SCLEROSIS	1	26119	1797	54226684	1.16 ( 0.16 - 8.21 )	1.16 ( 0.02 )	1.16 ( 0.22 )	0.21 ( -1.83 )
