# Supplementary material for: Comprehensive safety assessment of donepezil: pharmacovigilance analysis based on the FDA adverse event reporting system
Source: Front Neurol. 2025 Dec 10;16:1655216. doi: 10.3389/fneur.2025.1655216 (PMC12728744; doi:10.3389/fneur.2025.1655216)
Supplement: Supplementary file 2 [file Table_2.XLSX]

## Sheet: Sheet 1
PT	pt_name_en	a	b	c	d	ROR	RORL	RORU	PRR	XX	PRRL	PRRU	EBGM	EBGM05	IC	IC025	soc_name_en	ROR(95%Cl)	PRR(卡方值)	EBGM(EBGM05)	IC(IC025)
BRADYCARDIA	BRADYCARDIA	283	9487	21726	18317523	25.15	22.33	28.33	24.45	6290.86	24.34	24.57	24.15	21.86	4.59	4.42	CARDIAC DISORDERS	25.15 ( 22.33 - 28.33 )	24.45 ( 6290.86 )	24.15 ( 21.86 )	4.59 ( 4.42 )
CONFUSIONAL STATE	CONFUSIONAL STATE	195	9575	57734	18281515	6.45	5.59	7.43	6.34	876.88	6.2	6.48	6.32	5.61	2.66	2.45	PSYCHIATRIC DISORDERS	6.45 ( 5.59 - 7.43 )	6.34 ( 876.88 )	6.32 ( 5.61 )	2.66 ( 2.45 )
DIARRHOEA	DIARRHOEA	189	9581	188064	18151185	1.9	1.65	2.2	1.89	79.46	1.75	2.03	1.89	1.67	0.91	0.7	GASTROINTESTINAL DISORDERS	1.9 ( 1.65 - 2.2 )	1.89 ( 79.46 )	1.89 ( 1.67 )	0.91 ( 0.7 )
FALL	FALL	184	9586	96166	18243083	3.64	3.15	4.21	3.59	345.23	3.45	3.73	3.59	3.17	1.84	1.63	INJURY, POISONING AND PROCEDURAL COMPLICATIONS	3.64 ( 3.15 - 4.21 )	3.59 ( 345.23 )	3.59 ( 3.17 )	1.84 ( 1.63 )
VOMITING	VOMITING	167	9603	117610	18221639	2.69	2.31	3.14	2.67	174.65	2.51	2.82	2.66	2.34	1.41	1.19	GASTROINTESTINAL DISORDERS	2.69 ( 2.31 - 3.14 )	2.67 ( 174.65 )	2.66 ( 2.34 )	1.41 ( 1.19 )
SYNCOPE	SYNCOPE	160	9610	33939	18305310	8.98	7.68	10.5	8.85	1110.8	8.7	9	8.81	7.73	3.14	2.91	NERVOUS SYSTEM DISORDERS	8.98 ( 7.68 - 10.5 )	8.85 ( 1110.8 )	8.81 ( 7.73 )	3.14 ( 2.91 )
DIZZINESS	DIZZINESS	153	9617	137739	18201510	2.1	1.79	2.47	2.09	86.95	1.93	2.24	2.08	1.82	1.06	0.82	NERVOUS SYSTEM DISORDERS	2.1 ( 1.79 - 2.47 )	2.09 ( 86.95 )	2.08 ( 1.82 )	1.06 ( 0.82 )
DRUG INTERACTION	DRUG INTERACTION	143	9627	60740	18278509	4.47	3.79	5.27	4.42	378.68	4.26	4.58	4.41	3.84	2.14	1.9	GENERAL DISORDERS AND ADMINISTRATION SITE CONDITIONS	4.47 ( 3.79 - 5.27 )	4.42 ( 378.68 )	4.41 ( 3.84 )	2.14 ( 1.9 )
AGITATION	AGITATION	122	9648	29043	18310206	7.97	6.67	9.53	7.89	731.55	7.71	8.06	7.86	6.76	2.97	2.71	PSYCHIATRIC DISORDERS	7.97 ( 6.67 - 9.53 )	7.89 ( 731.55 )	7.86 ( 6.76 )	2.97 ( 2.71 )
DELIRIUM	DELIRIUM	118	9652	14096	18325153	15.89	13.25	19.07	15.71	1613.46	15.53	15.89	15.59	13.39	3.96	3.7	PSYCHIATRIC DISORDERS	15.89 ( 13.25 - 19.07 )	15.71 ( 1613.46 )	15.59 ( 13.39 )	3.96 ( 3.7 )
SOMNOLENCE	SOMNOLENCE	114	9656	61958	18277291	3.48	2.9	4.19	3.45	199.05	3.27	3.64	3.45	2.96	1.79	1.52	NERVOUS SYSTEM DISORDERS	3.48 ( 2.9 - 4.19 )	3.45 ( 199.05 )	3.45 ( 2.96 )	1.79 ( 1.52 )
NAUSEA	NAUSEA	111	9659	177643	18161606	1.17	0.97	1.42	1.17	2.86	0.99	1.36	1.17	1	0.23	-0.04	GASTROINTESTINAL DISORDERS	1.17 ( 0.97 - 1.42 )	1.17 ( 2.86 )	1.17 ( 1 )	0.23 ( -0.04 )
DECREASED APPETITE	DECREASED APPETITE	101	9669	77646	18261603	2.46	2.02	2.99	2.44	86.23	2.25	2.64	2.44	2.07	1.29	1	METABOLISM AND NUTRITION DISORDERS	2.46 ( 2.02 - 2.99 )	2.44 ( 86.23 )	2.44 ( 2.07 )	1.29 ( 1 )
AGGRESSION	AGGRESSION	100	9670	25629	18313620	7.39	6.07	9	7.32	544.71	7.13	7.52	7.3	6.19	2.87	2.58	PSYCHIATRIC DISORDERS	7.39 ( 6.07 - 9 )	7.32 ( 544.71 )	7.3 ( 6.19 )	2.87 ( 2.58 )
HALLUCINATION	HALLUCINATION	87	9683	29734	18309515	5.53	4.48	6.83	5.49	319.26	5.28	5.7	5.48	4.59	2.45	2.14	PSYCHIATRIC DISORDERS	5.53 ( 4.48 - 6.83 )	5.49 ( 319.26 )	5.48 ( 4.59 )	2.45 ( 2.14 )
SINUS BRADYCARDIA	SINUS BRADYCARDIA	77	9693	3804	18335445	38.29	30.53	48.02	38	2719.26	37.77	38.22	37.26	30.83	5.22	4.89	CARDIAC DISORDERS	38.29 ( 30.53 - 48.02 )	38 ( 2719.26 )	37.26 ( 30.83 )	5.22 ( 4.89 )
HYPOTENSION	HYPOTENSION	76	9694	75585	18263664	1.89	1.51	2.37	1.89	31.81	1.66	2.11	1.89	1.56	0.92	0.59	VASCULAR DISORDERS	1.89 ( 1.51 - 2.37 )	1.89 ( 31.81 )	1.89 ( 1.56 )	0.92 ( 0.59 )
FATIGUE	FATIGUE	75	9695	218923	18120326	0.64	0.51	0.8	0.64	15.03	0.42	0.87	0.64	0.53	-0.64	-0.97	GENERAL DISORDERS AND ADMINISTRATION SITE CONDITIONS	0.64 ( 0.51 - 0.8 )	0.64 ( 15.03 )	0.64 ( 0.53 )	-0.64 ( -0.97 )
ASTHENIA	ASTHENIA	73	9697	123114	18216135	1.11	0.88	1.4	1.11	0.84	0.88	1.34	1.11	0.92	0.15	-0.18	GENERAL DISORDERS AND ADMINISTRATION SITE CONDITIONS	1.11 ( 0.88 - 1.4 )	1.11 ( 0.84 )	1.11 ( 0.92 )	0.15 ( -0.18 )
RHABDOMYOLYSIS	RHABDOMYOLYSIS	72	9698	20609	18318640	6.6	5.23	8.32	6.56	338.35	6.33	6.79	6.54	5.38	2.71	2.37	MUSCULOSKELETAL AND CONNECTIVE TISSUE DISORDERS	6.6 ( 5.23 - 8.32 )	6.56 ( 338.35 )	6.54 ( 5.38 )	2.71 ( 2.37 )
LOSS OF CONSCIOUSNESS	LOSS OF CONSCIOUSNESS	71	9699	44969	18294280	2.98	2.36	3.76	2.96	92.46	2.73	3.2	2.96	2.43	1.57	1.22	NERVOUS SYSTEM DISORDERS	2.98 ( 2.36 - 3.76 )	2.96 ( 92.46 )	2.96 ( 2.43 )	1.57 ( 1.22 )
MANIA	MANIA	68	9702	5770	18333479	22.27	17.52	28.31	22.12	1355.81	21.88	22.36	21.88	17.9	4.45	4.1	PSYCHIATRIC DISORDERS	22.27 ( 17.52 - 28.31 )	22.12 ( 1355.81 )	21.88 ( 17.9 )	4.45 ( 4.1 )
OFF LABEL USE	OFF LABEL USE	68	9702	246195	18093054	0.52	0.41	0.65	0.52	30.82	0.28	0.76	0.52	0.42	-0.95	-1.3	INJURY, POISONING AND PROCEDURAL COMPLICATIONS	0.52 ( 0.41 - 0.65 )	0.52 ( 30.82 )	0.52 ( 0.42 )	-0.95 ( -1.3 )
DRUG INEFFECTIVE	DRUG INEFFECTIVE	67	9703	371104	17968145	0.33	0.26	0.43	0.34	88.17	0.1	0.58	0.34	0.28	-1.56	-1.91	GENERAL DISORDERS AND ADMINISTRATION SITE CONDITIONS	0.33 ( 0.26 - 0.43 )	0.34 ( 88.17 )	0.34 ( 0.28 )	-1.56 ( -1.91 )
INSOMNIA	INSOMNIA	66	9704	78406	18260843	1.58	1.24	2.02	1.58	14.1	1.34	1.82	1.58	1.29	0.66	0.31	PSYCHIATRIC DISORDERS	1.58 ( 1.24 - 2.02 )	1.58 ( 14.1 )	1.58 ( 1.29 )	0.66 ( 0.31 )
COGNITIVE DISORDER	COGNITIVE DISORDER	65	9705	15331	18323918	8.01	6.27	10.22	7.96	394.13	7.72	8.2	7.93	6.46	2.99	2.63	NERVOUS SYSTEM DISORDERS	8.01 ( 6.27 - 10.22 )	7.96 ( 394.13 )	7.93 ( 6.46 )	2.99 ( 2.63 )
HYPERHIDROSIS	HYPERHIDROSIS	65	9705	43757	18295492	2.8	2.19	3.57	2.79	74.62	2.55	3.03	2.79	2.27	1.48	1.12	SKIN AND SUBCUTANEOUS TISSUE DISORDERS	2.8 ( 2.19 - 3.57 )	2.79 ( 74.62 )	2.79 ( 2.27 )	1.48 ( 1.12 )
CONDITION AGGRAVATED	CONDITION AGGRAVATED	64	9706	84491	18254758	1.42	1.11	1.82	1.42	8.04	1.18	1.67	1.42	1.16	0.51	0.15	GENERAL DISORDERS AND ADMINISTRATION SITE CONDITIONS	1.42 ( 1.11 - 1.82 )	1.42 ( 8.04 )	1.42 ( 1.16 )	0.51 ( 0.15 )
DEPRESSED LEVEL OF CONSCIOUSNESS	DEPRESSED LEVEL OF CONSCIOUSNESS	61	9709	14809	18324440	7.77	6.04	10	7.73	356.36	7.48	7.98	7.7	6.24	2.95	2.58	NERVOUS SYSTEM DISORDERS	7.77 ( 6.04 - 10 )	7.73 ( 356.36 )	7.7 ( 6.24 )	2.95 ( 2.58 )
NIGHTMARE	NIGHTMARE	60	9710	11230	18328019	10.08	7.82	13.01	10.03	485.43	9.78	10.28	9.98	8.07	3.32	2.95	PSYCHIATRIC DISORDERS	10.08 ( 7.82 - 13.01 )	10.03 ( 485.43 )	9.98 ( 8.07 )	3.32 ( 2.95 )
ABNORMAL BEHAVIOUR	ABNORMAL BEHAVIOUR	56	9714	18937	18320312	5.58	4.29	7.26	5.55	208.54	5.29	5.81	5.54	4.44	2.47	2.09	PSYCHIATRIC DISORDERS	5.58 ( 4.29 - 7.26 )	5.55 ( 208.54 )	5.54 ( 4.44 )	2.47 ( 2.09 )
TREMOR	TREMOR	55	9715	48269	18290980	2.15	1.65	2.8	2.14	33.4	1.88	2.4	2.14	1.71	1.1	0.71	NERVOUS SYSTEM DISORDERS	2.15 ( 1.65 - 2.8 )	2.14 ( 33.4 )	2.14 ( 1.71 )	1.1 ( 0.71 )
TOXICITY TO VARIOUS AGENTS	TOXICITY TO VARIOUS AGENTS	54	9716	54302	18284947	1.87	1.43	2.45	1.87	21.77	1.6	2.13	1.87	1.49	0.9	0.51	INJURY, POISONING AND PROCEDURAL COMPLICATIONS	1.87 ( 1.43 - 2.45 )	1.87 ( 21.77 )	1.87 ( 1.49 )	0.9 ( 0.51 )
ELECTROCARDIOGRAM QT PROLONGED	ELECTROCARDIOGRAM QT PROLONGED	52	9718	10997	18328252	8.92	6.79	11.72	8.88	361.92	8.6	9.15	8.84	7.03	3.14	2.75	INVESTIGATIONS	8.92 ( 6.79 - 11.72 )	8.88 ( 361.92 )	8.84 ( 7.03 )	3.14 ( 2.75 )
HEADACHE	HEADACHE	51	9719	142007	18197242	0.67	0.51	0.89	0.67	8.09	0.4	0.95	0.67	0.54	-0.57	-0.97	NERVOUS SYSTEM DISORDERS	0.67 ( 0.51 - 0.89 )	0.67 ( 8.09 )	0.67 ( 0.54 )	-0.57 ( -0.97 )
NEUROLEPTIC MALIGNANT SYNDROME	NEUROLEPTIC MALIGNANT SYNDROME	51	9719	5811	18333438	16.56	12.56	21.83	16.47	735.07	16.2	16.75	16.34	12.97	4.03	3.63	NERVOUS SYSTEM DISORDERS	16.56 ( 12.56 - 21.83 )	16.47 ( 735.07 )	16.34 ( 12.97 )	4.03 ( 3.63 )
MALAISE	MALAISE	50	9720	114564	18224685	0.82	0.62	1.08	0.82	2.01	0.54	1.1	0.82	0.65	-0.29	-0.69	GENERAL DISORDERS AND ADMINISTRATION SITE CONDITIONS	0.82 ( 0.62 - 1.08 )	0.82 ( 2.01 )	0.82 ( 0.65 )	-0.29 ( -0.69 )
PNEUMONIA	PNEUMONIA	49	9721	114773	18224476	0.8	0.6	1.06	0.8	2.43	0.52	1.08	0.8	0.63	-0.32	-0.73	INFECTIONS AND INFESTATIONS	0.8 ( 0.6 - 1.06 )	0.8 ( 2.43 )	0.8 ( 0.63 )	-0.32 ( -0.73 )
DEMENTIA	DEMENTIA	48	9722	9856	18329393	9.18	6.91	12.2	9.14	346.55	8.86	9.42	9.1	7.18	3.19	2.77	NERVOUS SYSTEM DISORDERS	9.18 ( 6.91 - 12.2 )	9.14 ( 346.55 )	9.1 ( 7.18 )	3.19 ( 2.77 )
RESTLESSNESS	RESTLESSNESS	47	9723	13831	18325418	6.4	4.81	8.53	6.38	212.61	6.09	6.66	6.36	5	2.67	2.25	PSYCHIATRIC DISORDERS	6.4 ( 4.81 - 8.53 )	6.38 ( 212.61 )	6.36 ( 5 )	2.67 ( 2.25 )
DEHYDRATION	DEHYDRATION	47	9723	46118	18293131	1.92	1.44	2.55	1.91	20.51	1.63	2.2	1.91	1.5	0.94	0.52	METABOLISM AND NUTRITION DISORDERS	1.92 ( 1.44 - 2.55 )	1.91 ( 20.51 )	1.91 ( 1.5 )	0.94 ( 0.52 )
WEIGHT DECREASED	WEIGHT DECREASED	47	9723	96223	18243026	0.92	0.69	1.22	0.92	0.36	0.63	1.2	0.92	0.72	-0.13	-0.54	INVESTIGATIONS	0.92 ( 0.69 - 1.22 )	0.92 ( 0.36 )	0.92 ( 0.72 )	-0.13 ( -0.54 )
GAIT DISTURBANCE	GAIT DISTURBANCE	46	9724	55404	18283845	1.56	1.17	2.09	1.56	9.23	1.27	1.85	1.56	1.22	0.64	0.22	GENERAL DISORDERS AND ADMINISTRATION SITE CONDITIONS	1.56 ( 1.17 - 2.09 )	1.56 ( 9.23 )	1.56 ( 1.22 )	0.64 ( 0.22 )
MEDICATION ERROR	MEDICATION ERROR	44	9726	15927	18323322	5.2	3.87	7	5.19	148.37	4.89	5.48	5.17	4.04	2.37	1.94	INJURY, POISONING AND PROCEDURAL COMPLICATIONS	5.2 ( 3.87 - 7 )	5.19 ( 148.37 )	5.17 ( 4.04 )	2.37 ( 1.94 )
PLEUROTHOTONUS	PLEUROTHOTONUS	44	9726	262	18338987	316.66	229.95	436.06	315.24	11801	314.92	315.56	270.05	206.63	8.08	7.62	NERVOUS SYSTEM DISORDERS	316.66 ( 229.95 - 436.06 )	315.24 ( 11800.99 )	270.05 ( 206.63 )	8.08 ( 7.62 )
DELUSION	DELUSION	44	9726	6756	18332493	12.28	9.12	16.52	12.23	450.73	11.93	12.52	12.15	9.48	3.6	3.17	PSYCHIATRIC DISORDERS	12.28 ( 9.12 - 16.52 )	12.23 ( 450.73 )	12.15 ( 9.48 )	3.6 ( 3.17 )
DISORIENTATION	DISORIENTATION	43	9727	15054	18324195	5.38	3.99	7.26	5.36	152.26	5.06	5.66	5.35	4.16	2.42	1.98	PSYCHIATRIC DISORDERS	5.38 ( 3.99 - 7.26 )	5.36 ( 152.26 )	5.35 ( 4.16 )	2.42 ( 1.98 )
RASH	RASH	42	9728	121906	18217343	0.65	0.48	0.87	0.65	8.16	0.34	0.95	0.65	0.5	-0.63	-1.07	SKIN AND SUBCUTANEOUS TISSUE DISORDERS	0.65 ( 0.48 - 0.87 )	0.65 ( 8.16 )	0.65 ( 0.5 )	-0.63 ( -1.07 )
IRRITABILITY	IRRITABILITY	41	9729	20409	18318840	3.78	2.78	5.14	3.77	83.41	3.47	4.08	3.77	2.91	1.91	1.47	PSYCHIATRIC DISORDERS	3.78 ( 2.78 - 5.14 )	3.77 ( 83.41 )	3.77 ( 2.91 )	1.91 ( 1.47 )
ATRIAL FIBRILLATION	ATRIAL FIBRILLATION	40	9730	40880	18298369	1.84	1.35	2.51	1.84	15.27	1.53	2.15	1.84	1.42	0.88	0.42	CARDIAC DISORDERS	1.84 ( 1.35 - 2.51 )	1.84 ( 15.27 )	1.84 ( 1.42 )	0.88 ( 0.42 )
SEIZURE	SEIZURE	39	9731	37009	18302240	1.98	1.45	2.71	1.98	18.88	1.66	2.29	1.98	1.52	0.98	0.53	NERVOUS SYSTEM DISORDERS	1.98 ( 1.45 - 2.71 )	1.98 ( 18.88 )	1.98 ( 1.52 )	0.98 ( 0.53 )
DEATH	DEATH	39	9731	344937	17994312	0.21	0.15	0.29	0.21	116.21	-0.1	0.53	0.21	0.16	-2.24	-2.69	GENERAL DISORDERS AND ADMINISTRATION SITE CONDITIONS	0.21 ( 0.15 - 0.29 )	0.21 ( 116.21 )	0.21 ( 0.16 )	-2.24 ( -2.69 )
CARDIAC ARREST	CARDIAC ARREST	39	9731	35819	18303430	2.05	1.5	2.81	2.04	20.81	1.73	2.36	2.04	1.57	1.03	0.57	CARDIAC DISORDERS	2.05 ( 1.5 - 2.81 )	2.04 ( 20.81 )	2.04 ( 1.57 )	1.03 ( 0.57 )
DEMENTIA ALZHEIMER'S TYPE	DEMENTIA ALZHEIMER'S TYPE	38	9732	3149	18336100	22.74	16.5	31.33	22.65	777.19	22.33	22.97	22.39	17.13	4.49	4.02	NERVOUS SYSTEM DISORDERS	22.74 ( 16.5 - 31.33 )	22.65 ( 777.19 )	22.39 ( 17.13 )	4.49 ( 4.02 )
MEMORY IMPAIRMENT	MEMORY IMPAIRMENT	38	9732	37463	18301786	1.91	1.39	2.62	1.9	16.33	1.59	2.22	1.9	1.46	0.93	0.47	NERVOUS SYSTEM DISORDERS	1.91 ( 1.39 - 2.62 )	1.9 ( 16.33 )	1.9 ( 1.46 )	0.93 ( 0.47 )
CHOLINERGIC SYNDROME	CHOLINERGIC SYNDROME	38	9732	217	18339032	329.99	233.65	466.05	328.71	10565.1	328.36	329.05	279.87	209.65	8.13	7.63	NERVOUS SYSTEM DISORDERS	329.99 ( 233.65 - 466.05 )	328.71 ( 10565.1 )	279.87 ( 209.65 )	8.13 ( 7.63 )
GENERAL PHYSICAL HEALTH DETERIORATION	GENERAL PHYSICAL HEALTH DETERIORATION	38	9732	39201	18300048	1.82	1.33	2.51	1.82	14.04	1.5	2.14	1.82	1.39	0.86	0.4	GENERAL DISORDERS AND ADMINISTRATION SITE CONDITIONS	1.82 ( 1.33 - 2.51 )	1.82 ( 14.04 )	1.82 ( 1.39 )	0.86 ( 0.4 )
DEPRESSION	DEPRESSION	37	9733	68564	18270685	1.01	0.73	1.4	1.01	0.01	0.69	1.33	1.01	0.77	0.02	-0.45	PSYCHIATRIC DISORDERS	1.01 ( 0.73 - 1.4 )	1.01 ( 0.01 )	1.01 ( 0.77 )	0.02 ( -0.45 )
FEELING ABNORMAL	FEELING ABNORMAL	37	9733	61828	18277421	1.12	0.81	1.55	1.12	0.5	0.8	1.45	1.12	0.86	0.17	-0.3	GENERAL DISORDERS AND ADMINISTRATION SITE CONDITIONS	1.12 ( 0.81 - 1.55 )	1.12 ( 0.5 )	1.12 ( 0.86 )	0.17 ( -0.3 )
ANAEMIA	ANAEMIA	36	9734	66115	18273134	1.02	0.74	1.42	1.02	0.02	0.7	1.35	1.02	0.78	0.03	-0.44	BLOOD AND LYMPHATIC SYSTEM DISORDERS	1.02 ( 0.74 - 1.42 )	1.02 ( 0.02 )	1.02 ( 0.78 )	0.03 ( -0.44 )
COMPLETED SUICIDE	COMPLETED SUICIDE	34	9736	31325	18307924	2.04	1.46	2.86	2.04	17.97	1.7	2.37	2.04	1.54	1.03	0.54	PSYCHIATRIC DISORDERS	2.04 ( 1.46 - 2.86 )	2.04 ( 17.97 )	2.04 ( 1.54 )	1.03 ( 0.54 )
ANXIETY	ANXIETY	34	9736	77943	18261306	0.82	0.58	1.15	0.82	1.37	0.48	1.15	0.82	0.62	-0.29	-0.78	PSYCHIATRIC DISORDERS	0.82 ( 0.58 - 1.15 )	0.82 ( 1.37 )	0.82 ( 0.62 )	-0.29 ( -0.78 )
COLD SWEAT	COLD SWEAT	34	9736	6093	18333156	10.51	7.5	14.73	10.47	289.86	10.14	10.81	10.42	7.86	3.38	2.89	SKIN AND SUBCUTANEOUS TISSUE DISORDERS	10.51 ( 7.5 - 14.73 )	10.47 ( 289.86 )	10.42 ( 7.86 )	3.38 ( 2.89 )
BALANCE DISORDER	BALANCE DISORDER	34	9736	25901	18313348	2.47	1.76	3.46	2.46	29.58	2.13	2.8	2.46	1.86	1.3	0.81	NERVOUS SYSTEM DISORDERS	2.47 ( 1.76 - 3.46 )	2.46 ( 29.58 )	2.46 ( 1.86 )	1.3 ( 0.81 )
MUSCLE SPASMS	MUSCLE SPASMS	33	9737	47261	18291988	1.31	0.93	1.85	1.31	2.43	0.97	1.65	1.31	0.98	0.39	-0.11	MUSCULOSKELETAL AND CONNECTIVE TISSUE DISORDERS	1.31 ( 0.93 - 1.85 )	1.31 ( 2.43 )	1.31 ( 0.98 )	0.39 ( -0.11 )
DYSPNOEA	DYSPNOEA	32	9738	174218	18165031	0.34	0.24	0.48	0.34	40.22	0	0.69	0.34	0.26	-1.54	-2.04	RESPIRATORY, THORACIC AND MEDIASTINAL DISORDERS	0.34 ( 0.24 - 0.48 )	0.34 ( 40.22 )	0.34 ( 0.26 )	-1.54 ( -2.04 )
UNRESPONSIVE TO STIMULI	UNRESPONSIVE TO STIMULI	31	9739	10100	18329149	5.78	4.06	8.22	5.76	121.68	5.41	6.11	5.75	4.28	2.52	2.01	NERVOUS SYSTEM DISORDERS	5.78 ( 4.06 - 8.22 )	5.76 ( 121.68 )	5.75 ( 4.28 )	2.52 ( 2.01 )
LETHARGY	LETHARGY	30	9740	20529	18318720	2.75	1.92	3.93	2.74	33.22	2.39	3.1	2.74	2.03	1.45	0.94	NERVOUS SYSTEM DISORDERS	2.75 ( 1.92 - 3.93 )	2.74 ( 33.22 )	2.74 ( 2.03 )	1.45 ( 0.94 )
SLEEP DISORDER	SLEEP DISORDER	30	9740	20620	18318629	2.74	1.91	3.92	2.73	32.9	2.37	3.09	2.73	2.02	1.45	0.93	PSYCHIATRIC DISORDERS	2.74 ( 1.91 - 3.92 )	2.73 ( 32.9 )	2.73 ( 2.02 )	1.45 ( 0.93 )
URINARY INCONTINENCE	URINARY INCONTINENCE	30	9740	9047	18330202	6.24	4.36	8.94	6.22	131.18	5.87	6.58	6.21	4.6	2.63	2.11	RENAL AND URINARY DISORDERS	6.24 ( 4.36 - 8.94 )	6.22 ( 131.18 )	6.21 ( 4.6 )	2.63 ( 2.11 )
SUDDEN DEATH	SUDDEN DEATH	30	9740	5351	18333898	10.55	7.37	15.12	10.52	257.2	10.17	10.88	10.47	7.75	3.39	2.87	GENERAL DISORDERS AND ADMINISTRATION SITE CONDITIONS	10.55 ( 7.37 - 15.12 )	10.52 ( 257.2 )	10.47 ( 7.75 )	3.39 ( 2.87 )
GASTROINTESTINAL HAEMORRHAGE	GASTROINTESTINAL HAEMORRHAGE	30	9740	36239	18303010	1.56	1.09	2.23	1.55	5.93	1.2	1.91	1.55	1.15	0.64	0.12	GASTROINTESTINAL DISORDERS	1.56 ( 1.09 - 2.23 )	1.55 ( 5.93 )	1.55 ( 1.15 )	0.64 ( 0.12 )
CIRCULATORY COLLAPSE	CIRCULATORY COLLAPSE	30	9740	6876	18332373	8.21	5.73	11.76	8.19	188.6	7.83	8.55	8.16	6.04	3.03	2.51	VASCULAR DISORDERS	8.21 ( 5.73 - 11.76 )	8.19 ( 188.6 )	8.16 ( 6.04 )	3.03 ( 2.51 )
PSYCHOMOTOR HYPERACTIVITY	PSYCHOMOTOR HYPERACTIVITY	29	9741	6623	18332626	8.24	5.72	11.87	8.22	183.15	7.85	8.58	8.19	6.03	3.03	2.5	NERVOUS SYSTEM DISORDERS	8.24 ( 5.72 - 11.87 )	8.22 ( 183.15 )	8.19 ( 6.03 )	3.03 ( 2.5 )
PYREXIA	PYREXIA	29	9741	123202	18216047	0.44	0.31	0.63	0.44	20.58	0.08	0.81	0.44	0.33	-1.18	-1.71	GENERAL DISORDERS AND ADMINISTRATION SITE CONDITIONS	0.44 ( 0.31 - 0.63 )	0.44 ( 20.58 )	0.44 ( 0.33 )	-1.18 ( -1.71 )
SEDATION	SEDATION	29	9741	8966	18330283	6.09	4.22	8.77	6.07	122.51	5.71	6.44	6.06	4.46	2.6	2.07	NERVOUS SYSTEM DISORDERS	6.09 ( 4.22 - 8.77 )	6.07 ( 122.51 )	6.06 ( 4.46 )	2.6 ( 2.07 )
ATRIOVENTRICULAR BLOCK COMPLETE	ATRIOVENTRICULAR BLOCK COMPLETE	28	9742	2790	18336459	18.89	13.01	27.42	18.84	468.33	18.47	19.21	18.66	13.66	4.22	3.68	CARDIAC DISORDERS	18.89 ( 13.01 - 27.42 )	18.84 ( 468.33 )	18.66 ( 13.66 )	4.22 ( 3.68 )
ALTERED STATE OF CONSCIOUSNESS	ALTERED STATE OF CONSCIOUSNESS	28	9742	8073	18331176	6.53	4.5	9.46	6.51	130.2	6.14	6.88	6.49	4.76	2.7	2.16	NERVOUS SYSTEM DISORDERS	6.53 ( 4.5 - 9.46 )	6.51 ( 130.2 )	6.49 ( 4.76 )	2.7 ( 2.16 )
HAEMATEMESIS	HAEMATEMESIS	28	9742	10339	18328910	5.1	3.51	7.39	5.08	91.65	4.71	5.45	5.07	3.72	2.34	1.81	GASTROINTESTINAL DISORDERS	5.1 ( 3.51 - 7.39 )	5.08 ( 91.65 )	5.07 ( 3.72 )	2.34 ( 1.81 )
HALLUCINATION, VISUAL	HALLUCINATION, VISUAL	27	9743	7641	18331608	6.65	4.55	9.71	6.63	128.76	6.26	7.01	6.61	4.82	2.73	2.18	PSYCHIATRIC DISORDERS	6.65 ( 4.55 - 9.71 )	6.63 ( 128.76 )	6.61 ( 4.82 )	2.73 ( 2.18 )
ORTHOSTATIC HYPOTENSION	ORTHOSTATIC HYPOTENSION	27	9743	7456	18331793	6.81	4.67	9.95	6.8	133.08	6.42	7.17	6.78	4.94	2.76	2.21	VASCULAR DISORDERS	6.81 ( 4.67 - 9.95 )	6.8 ( 133.08 )	6.78 ( 4.94 )	2.76 ( 2.21 )
ABDOMINAL PAIN UPPER	ABDOMINAL PAIN UPPER	27	9743	50491	18288758	1	0.69	1.46	1	0	0.63	1.38	1	0.73	0.01	-0.54	GASTROINTESTINAL DISORDERS	1 ( 0.69 - 1.46 )	1 ( 0 )	1 ( 0.73 )	0.01 ( -0.54 )
ACUTE KIDNEY INJURY	ACUTE KIDNEY INJURY	27	9743	60274	18278975	0.84	0.58	1.23	0.84	0.82	0.46	1.22	0.84	0.61	-0.25	-0.8	RENAL AND URINARY DISORDERS	0.84 ( 0.58 - 1.23 )	0.84 ( 0.82 )	0.84 ( 0.61 )	-0.25 ( -0.8 )
DUODENAL ULCER	DUODENAL ULCER	26	9744	3402	18335847	14.38	9.77	21.16	14.35	320.42	13.96	14.73	14.24	10.31	3.83	3.27	GASTROINTESTINAL DISORDERS	14.38 ( 9.77 - 21.16 )	14.35 ( 320.42 )	14.24 ( 10.31 )	3.83 ( 3.27 )
SUICIDE ATTEMPT	SUICIDE ATTEMPT	26	9744	19706	18319543	2.48	1.69	3.65	2.48	22.89	2.09	2.86	2.47	1.79	1.31	0.75	PSYCHIATRIC DISORDERS	2.48 ( 1.69 - 3.65 )	2.48 ( 22.89 )	2.47 ( 1.79 )	1.31 ( 0.75 )
SALIVARY HYPERSECRETION	SALIVARY HYPERSECRETION	26	9744	3989	18335260	12.26	8.34	18.05	12.23	266.55	11.85	12.62	12.16	8.8	3.6	3.05	GASTROINTESTINAL DISORDERS	12.26 ( 8.34 - 18.05 )	12.23 ( 266.55 )	12.16 ( 8.8 )	3.6 ( 3.05 )
CEREBROVASCULAR ACCIDENT	CEREBROVASCULAR ACCIDENT	26	9744	63573	18275676	0.77	0.52	1.13	0.77	1.83	0.38	1.15	0.77	0.56	-0.38	-0.94	NERVOUS SYSTEM DISORDERS	0.77 ( 0.52 - 1.13 )	0.77 ( 1.83 )	0.77 ( 0.56 )	-0.38 ( -0.94 )
SUICIDAL IDEATION	SUICIDAL IDEATION	26	9744	30650	18308599	1.59	1.08	2.34	1.59	5.73	1.21	1.98	1.59	1.15	0.67	0.11	PSYCHIATRIC DISORDERS	1.59 ( 1.08 - 2.34 )	1.59 ( 5.73 )	1.59 ( 1.15 )	0.67 ( 0.11 )
ABDOMINAL PAIN	ABDOMINAL PAIN	26	9744	64210	18275039	0.76	0.52	1.12	0.76	1.98	0.38	1.14	0.76	0.55	-0.4	-0.95	GASTROINTESTINAL DISORDERS	0.76 ( 0.52 - 1.12 )	0.76 ( 1.98 )	0.76 ( 0.55 )	-0.4 ( -0.95 )
MYOCLONUS	MYOCLONUS	26	9744	4656	18334593	10.51	7.14	15.46	10.48	221.83	10.1	10.87	10.43	7.55	3.38	2.82	NERVOUS SYSTEM DISORDERS	10.51 ( 7.14 - 15.46 )	10.48 ( 221.83 )	10.43 ( 7.55 )	3.38 ( 2.82 )
PNEUMONIA ASPIRATION	PNEUMONIA ASPIRATION	25	9745	12236	18327013	3.84	2.59	5.69	3.84	52.33	3.44	4.23	3.83	2.76	1.94	1.37	INFECTIONS AND INFESTATIONS	3.84 ( 2.59 - 5.69 )	3.84 ( 52.33 )	3.83 ( 2.76 )	1.94 ( 1.37 )
BLOOD PRESSURE DECREASED	BLOOD PRESSURE DECREASED	25	9745	23951	18315298	1.96	1.32	2.91	1.96	11.75	1.57	2.35	1.96	1.41	0.97	0.4	INVESTIGATIONS	1.96 ( 1.32 - 2.91 )	1.96 ( 11.75 )	1.96 ( 1.41 )	0.97 ( 0.4 )
ARRHYTHMIA	ARRHYTHMIA	25	9745	17738	18321511	2.65	1.79	3.92	2.65	25.58	2.25	3.04	2.64	1.9	1.4	0.84	CARDIAC DISORDERS	2.65 ( 1.79 - 3.92 )	2.65 ( 25.58 )	2.64 ( 1.9 )	1.4 ( 0.84 )
EPILEPSY	EPILEPSY	25	9745	10985	18328264	4.28	2.89	6.34	4.27	62.55	3.88	4.66	4.26	3.07	2.09	1.53	NERVOUS SYSTEM DISORDERS	4.28 ( 2.89 - 6.34 )	4.27 ( 62.55 )	4.26 ( 3.07 )	2.09 ( 1.53 )
ATRIOVENTRICULAR BLOCK	ATRIOVENTRICULAR BLOCK	24	9746	3242	18336007	13.93	9.32	20.82	13.9	285.17	13.49	14.3	13.8	9.86	3.79	3.21	CARDIAC DISORDERS	13.93 ( 9.32 - 20.82 )	13.9 ( 285.17 )	13.8 ( 9.86 )	3.79 ( 3.21 )
MENTAL STATUS CHANGES	MENTAL STATUS CHANGES	24	9746	11626	18327623	3.88	2.6	5.8	3.87	51.12	3.47	4.27	3.87	2.77	1.95	1.37	PSYCHIATRIC DISORDERS	3.88 ( 2.6 - 5.8 )	3.87 ( 51.12 )	3.87 ( 2.77 )	1.95 ( 1.37 )
BRADYARRHYTHMIA	BRADYARRHYTHMIA	24	9746	671	18338578	67.3	44.77	101.17	67.14	1509.76	66.73	67.55	64.86	46.11	6.02	5.43	CARDIAC DISORDERS	67.3 ( 44.77 - 101.17 )	67.14 ( 1509.76 )	64.86 ( 46.11 )	6.02 ( 5.43 )
ACCIDENTAL OVERDOSE	ACCIDENTAL OVERDOSE	24	9746	12780	18326469	3.53	2.36	5.27	3.53	43.36	3.13	3.93	3.52	2.52	1.82	1.24	INJURY, POISONING AND PROCEDURAL COMPLICATIONS	3.53 ( 2.36 - 5.27 )	3.53 ( 43.36 )	3.52 ( 2.52 )	1.82 ( 1.24 )
OVERDOSE	OVERDOSE	24	9746	83736	18255513	0.54	0.36	0.8	0.54	9.56	0.14	0.94	0.54	0.38	-0.89	-1.47	INJURY, POISONING AND PROCEDURAL COMPLICATIONS	0.54 ( 0.36 - 0.8 )	0.54 ( 9.56 )	0.54 ( 0.38 )	-0.89 ( -1.47 )
ANAL INCONTINENCE	ANAL INCONTINENCE	24	9746	2393	18336856	18.87	12.62	28.22	18.83	401.13	18.42	19.23	18.65	13.32	4.22	3.64	GASTROINTESTINAL DISORDERS	18.87 ( 12.62 - 28.22 )	18.83 ( 401.13 )	18.65 ( 13.32 )	4.22 ( 3.64 )
PRODUCT PRESCRIBING ERROR	PRODUCT PRESCRIBING ERROR	24	9746	7249	18332000	6.23	4.17	9.3	6.21	104.71	5.81	6.61	6.2	4.43	2.63	2.05	INJURY, POISONING AND PROCEDURAL COMPLICATIONS	6.23 ( 4.17 - 9.3 )	6.21 ( 104.71 )	6.2 ( 4.43 )	2.63 ( 2.05 )
ATRIOVENTRICULAR BLOCK FIRST DEGREE	ATRIOVENTRICULAR BLOCK FIRST DEGREE	23	9747	1742	18337507	24.84	16.45	37.5	24.78	518.16	24.37	25.19	24.47	17.34	4.61	4.02	CARDIAC DISORDERS	24.84 ( 16.45 - 37.5 )	24.78 ( 518.16 )	24.47 ( 17.34 )	4.61 ( 4.02 )
NEUROTOXICITY	NEUROTOXICITY	22	9748	6051	18333198	6.84	4.5	10.4	6.82	109.01	6.41	7.24	6.8	4.79	2.77	2.16	NERVOUS SYSTEM DISORDERS	6.84 ( 4.5 - 10.4 )	6.82 ( 109.01 )	6.8 ( 4.79 )	2.77 ( 2.16 )
MELAENA	MELAENA	22	9748	10394	18328855	3.98	2.62	6.05	3.97	48.87	3.56	4.39	3.97	2.79	1.99	1.38	GASTROINTESTINAL DISORDERS	3.98 ( 2.62 - 6.05 )	3.97 ( 48.87 )	3.97 ( 2.79 )	1.99 ( 1.38 )
EXTRAPYRAMIDAL DISORDER	EXTRAPYRAMIDAL DISORDER	22	9748	8884	18330365	4.66	3.06	7.08	4.65	62.87	4.23	5.07	4.64	3.27	2.21	1.61	NERVOUS SYSTEM DISORDERS	4.66 ( 3.06 - 7.08 )	4.65 ( 62.87 )	4.64 ( 3.27 )	2.21 ( 1.61 )
ARTHRALGIA	ARTHRALGIA	22	9748	99761	18239488	0.41	0.27	0.63	0.41	18.35	0	0.83	0.41	0.29	-1.27	-1.87	MUSCULOSKELETAL AND CONNECTIVE TISSUE DISORDERS	0.41 ( 0.27 - 0.63 )	0.41 ( 18.35 )	0.41 ( 0.29 )	-1.27 ( -1.87 )
PSYCHOTIC DISORDER	PSYCHOTIC DISORDER	22	9748	12269	18326980	3.37	2.22	5.12	3.37	36.54	2.95	3.78	3.36	2.37	1.75	1.15	PSYCHIATRIC DISORDERS	3.37 ( 2.22 - 5.12 )	3.37 ( 36.54 )	3.36 ( 2.37 )	1.75 ( 1.15 )
ACCIDENTAL EXPOSURE TO PRODUCT	ACCIDENTAL EXPOSURE TO PRODUCT	21	9749	24086	18315163	1.64	1.07	2.51	1.64	5.2	1.21	2.06	1.64	1.14	0.71	0.09	INJURY, POISONING AND PROCEDURAL COMPLICATIONS	1.64 ( 1.07 - 2.51 )	1.64 ( 5.2 )	1.64 ( 1.14 )	0.71 ( 0.09 )
DROOLING	DROOLING	21	9749	2488	18336761	15.88	10.33	24.4	15.84	289.64	15.41	16.27	15.72	10.97	3.97	3.36	NERVOUS SYSTEM DISORDERS	15.88 ( 10.33 - 24.4 )	15.84 ( 289.64 )	15.72 ( 10.97 )	3.97 ( 3.36 )
MIOSIS	MIOSIS	21	9749	3586	18335663	11.01	7.17	16.92	10.99	189.68	10.56	11.42	10.93	7.63	3.45	2.83	EYE DISORDERS	11.01 ( 7.17 - 16.92 )	10.99 ( 189.68 )	10.93 ( 7.63 )	3.45 ( 2.83 )
PARKINSON'S DISEASE	PARKINSON'S DISEASE	20	9750	8940	18330309	4.21	2.71	6.53	4.2	48.66	3.76	4.64	4.19	2.9	2.07	1.44	NERVOUS SYSTEM DISORDERS	4.21 ( 2.71 - 6.53 )	4.2 ( 48.66 )	4.19 ( 2.9 )	2.07 ( 1.44 )
DYSKINESIA	DYSKINESIA	19	9751	13675	18325574	2.61	1.66	4.1	2.61	18.83	2.16	3.06	2.61	1.79	1.38	0.74	NERVOUS SYSTEM DISORDERS	2.61 ( 1.66 - 4.1 )	2.61 ( 18.83 )	2.61 ( 1.79 )	1.38 ( 0.74 )
SPEECH DISORDER	SPEECH DISORDER	19	9751	17204	18322045	2.08	1.32	3.26	2.07	10.55	1.62	2.52	2.07	1.42	1.05	0.4	NERVOUS SYSTEM DISORDERS	2.08 ( 1.32 - 3.26 )	2.07 ( 10.55 )	2.07 ( 1.42 )	1.05 ( 0.4 )
SHOCK	SHOCK	19	9751	8778	18330471	4.07	2.59	6.39	4.06	43.8	3.61	4.51	4.06	2.78	2.02	1.37	VASCULAR DISORDERS	4.07 ( 2.59 - 6.39 )	4.06 ( 43.8 )	4.06 ( 2.78 )	2.02 ( 1.37 )
DYSPHAGIA	DYSPHAGIA	19	9751	31107	18308142	1.15	0.73	1.8	1.15	0.36	0.7	1.6	1.15	0.79	0.2	-0.45	GASTROINTESTINAL DISORDERS	1.15 ( 0.73 - 1.8 )	1.15 ( 0.36 )	1.15 ( 0.79 )	0.2 ( -0.45 )
HYPONATRAEMIA	HYPONATRAEMIA	19	9751	18497	18320752	1.93	1.23	3.03	1.93	8.49	1.48	2.38	1.93	1.32	0.95	0.3	METABOLISM AND NUTRITION DISORDERS	1.93 ( 1.23 - 3.03 )	1.93 ( 8.49 )	1.93 ( 1.32 )	0.95 ( 0.3 )
PARKINSONISM	PARKINSONISM	19	9751	3475	18335774	10.28	6.55	16.15	10.26	158.02	9.81	10.71	10.21	7	3.35	2.7	NERVOUS SYSTEM DISORDERS	10.28 ( 6.55 - 16.15 )	10.26 ( 158.02 )	10.21 ( 7 )	3.35 ( 2.7 )
SWELLING FACE	SWELLING FACE	19	9751	14838	18324411	2.41	1.53	3.78	2.4	15.57	1.95	2.85	2.4	1.65	1.26	0.62	GENERAL DISORDERS AND ADMINISTRATION SITE CONDITIONS	2.41 ( 1.53 - 3.78 )	2.4 ( 15.57 )	2.4 ( 1.65 )	1.26 ( 0.62 )
POTENTIATING DRUG INTERACTION	POTENTIATING DRUG INTERACTION	19	9751	1291	18337958	27.68	17.59	43.55	27.63	480.54	27.17	28.08	27.24	18.64	4.77	4.12	GENERAL DISORDERS AND ADMINISTRATION SITE CONDITIONS	27.68 ( 17.59 - 43.55 )	27.63 ( 480.54 )	27.24 ( 18.64 )	4.77 ( 4.12 )
VENTRICULAR TACHYCARDIA	VENTRICULAR TACHYCARDIA	19	9751	7507	18331742	4.76	3.03	7.47	4.75	56.15	4.3	5.2	4.74	3.25	2.25	1.6	CARDIAC DISORDERS	4.76 ( 3.03 - 7.47 )	4.75 ( 56.15 )	4.74 ( 3.25 )	2.25 ( 1.6 )
RASH MACULAR	RASH MACULAR	18	9752	9449	18329800	3.58	2.25	5.69	3.58	33.35	3.11	4.04	3.57	2.42	1.84	1.17	SKIN AND SUBCUTANEOUS TISSUE DISORDERS	3.58 ( 2.25 - 5.69 )	3.58 ( 33.35 )	3.57 ( 2.42 )	1.84 ( 1.17 )
RENAL IMPAIRMENT	RENAL IMPAIRMENT	18	9752	34137	18305112	0.99	0.62	1.57	0.99	0	0.53	1.45	0.99	0.67	-0.01	-0.68	RENAL AND URINARY DISORDERS	0.99 ( 0.62 - 1.57 )	0.99 ( 0 )	0.99 ( 0.67 )	-0.01 ( -0.68 )
OEDEMA	OEDEMA	18	9752	16331	18322918	2.07	1.3	3.29	2.07	9.94	1.61	2.53	2.07	1.4	1.05	0.39	GENERAL DISORDERS AND ADMINISTRATION SITE CONDITIONS	2.07 ( 1.3 - 3.29 )	2.07 ( 9.94 )	2.07 ( 1.4 )	1.05 ( 0.39 )
HICCUPS	HICCUPS	18	9752	4594	18334655	7.37	4.63	11.71	7.35	98.47	6.89	7.82	7.33	4.97	2.87	2.21	RESPIRATORY, THORACIC AND MEDIASTINAL DISORDERS	7.37 ( 4.63 - 11.71 )	7.35 ( 98.47 )	7.33 ( 4.97 )	2.87 ( 2.21 )
CEREBRAL ATROPHY	CEREBRAL ATROPHY	18	9752	1654	18337595	20.46	12.86	32.58	20.43	329.03	19.96	20.89	20.22	13.7	4.34	3.67	NERVOUS SYSTEM DISORDERS	20.46 ( 12.86 - 32.58 )	20.43 ( 329.03 )	20.22 ( 13.7 )	4.34 ( 3.67 )
SEROTONIN SYNDROME	SEROTONIN SYNDROME	18	9752	6007	18333242	5.63	3.55	8.95	5.62	68.26	5.16	6.09	5.61	3.81	2.49	1.82	NERVOUS SYSTEM DISORDERS	5.63 ( 3.55 - 8.95 )	5.62 ( 68.26 )	5.61 ( 3.81 )	2.49 ( 1.82 )
COMA	COMA	18	9752	17758	18321491	1.9	1.2	3.02	1.9	7.71	1.44	2.36	1.9	1.29	0.93	0.26	NERVOUS SYSTEM DISORDERS	1.9 ( 1.2 - 3.02 )	1.9 ( 7.71 )	1.9 ( 1.29 )	0.93 ( 0.26 )
UPPER GASTROINTESTINAL HAEMORRHAGE	UPPER GASTROINTESTINAL HAEMORRHAGE	17	9753	8377	18330872	3.81	2.37	6.14	3.81	35.17	3.33	4.28	3.8	2.55	1.93	1.25	GASTROINTESTINAL DISORDERS	3.81 ( 2.37 - 6.14 )	3.81 ( 35.17 )	3.8 ( 2.55 )	1.93 ( 1.25 )
BLOOD PRESSURE INCREASED	BLOOD PRESSURE INCREASED	17	9753	45908	18293341	0.69	0.43	1.12	0.7	2.28	0.22	1.17	0.7	0.47	-0.52	-1.21	INVESTIGATIONS	0.69 ( 0.43 - 1.12 )	0.7 ( 2.28 )	0.7 ( 0.47 )	-0.52 ( -1.21 )
CARDIO-RESPIRATORY ARREST	CARDIO-RESPIRATORY ARREST	17	9753	17728	18321521	1.8	1.12	2.9	1.8	6.04	1.32	2.28	1.8	1.21	0.85	0.17	CARDIAC DISORDERS	1.8 ( 1.12 - 2.9 )	1.8 ( 6.04 )	1.8 ( 1.21 )	0.85 ( 0.17 )
SOPOR	SOPOR	17	9753	4138	18335111	7.72	4.79	12.44	7.71	98.92	7.24	8.19	7.68	5.16	2.94	2.26	PSYCHIATRIC DISORDERS	7.72 ( 4.79 - 12.44 )	7.71 ( 98.92 )	7.68 ( 5.16 )	2.94 ( 2.26 )
CARDIAC FAILURE	CARDIAC FAILURE	17	9753	32973	18306276	0.97	0.6	1.56	0.97	0.02	0.49	1.44	0.97	0.65	-0.05	-0.73	CARDIAC DISORDERS	0.97 ( 0.6 - 1.56 )	0.97 ( 0.02 )	0.97 ( 0.65 )	-0.05 ( -0.73 )
DUODENAL ULCER HAEMORRHAGE	DUODENAL ULCER HAEMORRHAGE	17	9753	1649	18337600	19.38	12.02	31.27	19.35	292.86	18.87	19.83	19.16	12.84	4.26	3.58	GASTROINTESTINAL DISORDERS	19.38 ( 12.02 - 31.27 )	19.35 ( 292.86 )	19.16 ( 12.84 )	4.26 ( 3.58 )
MUSCLE RIGIDITY	MUSCLE RIGIDITY	17	9753	4783	18334466	6.68	4.15	10.76	6.67	81.7	6.2	7.15	6.65	4.46	2.73	2.05	MUSCULOSKELETAL AND CONNECTIVE TISSUE DISORDERS	6.68 ( 4.15 - 10.76 )	6.67 ( 81.7 )	6.65 ( 4.46 )	2.73 ( 2.05 )
INAPPROPRIATE ANTIDIURETIC HORMONE SECRETION	INAPPROPRIATE ANTIDIURETIC HORMONE SECRETION	17	9753	3393	18335856	9.42	5.85	15.18	9.4	127.08	8.93	9.88	9.36	6.28	3.23	2.54	ENDOCRINE DISORDERS	9.42 ( 5.85 - 15.18 )	9.4 ( 127.08 )	9.36 ( 6.28 )	3.23 ( 2.54 )
DRUG WITHDRAWAL SYNDROME	DRUG WITHDRAWAL SYNDROME	17	9753	39234	18300015	0.81	0.51	1.31	0.81	0.73	0.34	1.29	0.81	0.55	-0.3	-0.98	GENERAL DISORDERS AND ADMINISTRATION SITE CONDITIONS	0.81 ( 0.51 - 1.31 )	0.81 ( 0.73 )	0.81 ( 0.55 )	-0.3 ( -0.98 )
ACCIDENTAL EXPOSURE TO PRODUCT BY CHILD	ACCIDENTAL EXPOSURE TO PRODUCT BY CHILD	16	9754	2695	18336554	11.16	6.82	18.25	11.14	146.89	10.65	11.64	11.08	7.34	3.47	2.77	INJURY, POISONING AND PROCEDURAL COMPLICATIONS	11.16 ( 6.82 - 18.25 )	11.14 ( 146.89 )	11.08 ( 7.34 )	3.47 ( 2.77 )
MOBILITY DECREASED	MOBILITY DECREASED	16	9754	18570	18320679	1.62	0.99	2.64	1.62	3.77	1.13	2.11	1.62	1.07	0.69	-0.01	MUSCULOSKELETAL AND CONNECTIVE TISSUE DISORDERS	1.62 ( 0.99 - 2.64 )	1.62 ( 3.77 )	1.62 ( 1.07 )	0.69 ( -0.01 )
PAIN IN EXTREMITY	PAIN IN EXTREMITY	16	9754	73290	18265959	0.41	0.25	0.67	0.41	13.65	-0.08	0.9	0.41	0.27	-1.29	-1.99	MUSCULOSKELETAL AND CONNECTIVE TISSUE DISORDERS	0.41 ( 0.25 - 0.67 )	0.41 ( 13.65 )	0.41 ( 0.27 )	-1.29 ( -1.99 )
CONTUSION	CONTUSION	16	9754	22205	18317044	1.35	0.83	2.21	1.35	1.47	0.86	1.84	1.35	0.9	0.44	-0.27	INJURY, POISONING AND PROCEDURAL COMPLICATIONS	1.35 ( 0.83 - 2.21 )	1.35 ( 1.47 )	1.35 ( 0.9 )	0.44 ( -0.27 )
ATRIOVENTRICULAR BLOCK SECOND DEGREE	ATRIOVENTRICULAR BLOCK SECOND DEGREE	16	9754	1225	18338024	24.56	14.99	40.23	24.52	356.3	24.02	25.01	24.21	16.02	4.6	3.89	CARDIAC DISORDERS	24.56 ( 14.99 - 40.23 )	24.52 ( 356.3 )	24.21 ( 16.02 )	4.6 ( 3.89 )
CRYING	CRYING	15	9755	6690	18332559	4.21	2.54	7	4.21	36.63	3.7	4.71	4.2	2.75	2.07	1.35	GENERAL DISORDERS AND ADMINISTRATION SITE CONDITIONS	4.21 ( 2.54 - 7 )	4.21 ( 36.63 )	4.2 ( 2.75 )	2.07 ( 1.35 )
ABDOMINAL DISCOMFORT	ABDOMINAL DISCOMFORT	15	9755	42536	18296713	0.66	0.4	1.1	0.66	2.59	0.16	1.17	0.66	0.43	-0.59	-1.32	GASTROINTESTINAL DISORDERS	0.66 ( 0.4 - 1.1 )	0.66 ( 2.59 )	0.66 ( 0.43 )	-0.59 ( -1.32 )
ANGER	ANGER	15	9755	13532	18325717	2.08	1.25	3.46	2.08	8.42	1.57	2.59	2.08	1.36	1.06	0.33	PSYCHIATRIC DISORDERS	2.08 ( 1.25 - 3.46 )	2.08 ( 8.42 )	2.08 ( 1.36 )	1.06 ( 0.33 )
HEART RATE DECREASED	HEART RATE DECREASED	15	9755	12428	18326821	2.27	1.37	3.76	2.27	10.6	1.76	2.77	2.26	1.48	1.18	0.46	INVESTIGATIONS	2.27 ( 1.37 - 3.76 )	2.27 ( 10.6 )	2.26 ( 1.48 )	1.18 ( 0.46 )
MUSCULOSKELETAL STIFFNESS	MUSCULOSKELETAL STIFFNESS	15	9755	22525	18316724	1.25	0.75	2.08	1.25	0.75	0.74	1.76	1.25	0.82	0.32	-0.4	MUSCULOSKELETAL AND CONNECTIVE TISSUE DISORDERS	1.25 ( 0.75 - 2.08 )	1.25 ( 0.75 )	1.25 ( 0.82 )	0.32 ( -0.4 )
GASTRIC ULCER	GASTRIC ULCER	15	9755	6485	18332764	4.35	2.62	7.22	4.34	38.51	3.84	4.85	4.33	2.84	2.12	1.39	GASTROINTESTINAL DISORDERS	4.35 ( 2.62 - 7.22 )	4.34 ( 38.51 )	4.33 ( 2.84 )	2.12 ( 1.39 )
INCONTINENCE	INCONTINENCE	15	9755	3284	18335965	8.59	5.17	14.26	8.57	99.92	8.07	9.08	8.54	5.58	3.09	2.37	RENAL AND URINARY DISORDERS	8.59 ( 5.17 - 14.26 )	8.57 ( 99.92 )	8.54 ( 5.58 )	3.09 ( 2.37 )
DEPRESSED MOOD	DEPRESSED MOOD	15	9755	14240	18325009	1.98	1.19	3.28	1.98	7.24	1.47	2.48	1.98	1.29	0.98	0.26	PSYCHIATRIC DISORDERS	1.98 ( 1.19 - 3.28 )	1.98 ( 7.24 )	1.98 ( 1.29 )	0.98 ( 0.26 )
DERMATITIS ALLERGIC	DERMATITIS ALLERGIC	15	9755	3255	18335994	8.66	5.21	14.39	8.65	101.04	8.14	9.16	8.62	5.63	3.11	2.38	SKIN AND SUBCUTANEOUS TISSUE DISORDERS	8.66 ( 5.21 - 14.39 )	8.65 ( 101.04 )	8.62 ( 5.63 )	3.11 ( 2.38 )
POLLAKIURIA	POLLAKIURIA	15	9755	15136	18324113	1.86	1.12	3.09	1.86	5.97	1.35	2.37	1.86	1.22	0.89	0.17	RENAL AND URINARY DISORDERS	1.86 ( 1.12 - 3.09 )	1.86 ( 5.97 )	1.86 ( 1.22 )	0.89 ( 0.17 )
PALLOR	PALLOR	15	9755	10304	18328945	2.74	1.65	4.54	2.73	16.46	2.23	3.24	2.73	1.79	1.45	0.73	VASCULAR DISORDERS	2.74 ( 1.65 - 4.54 )	2.73 ( 16.46 )	2.73 ( 1.79 )	1.45 ( 0.73 )
CHEST PAIN	CHEST PAIN	15	9755	59091	18280158	0.48	0.29	0.79	0.48	8.65	-0.03	0.98	0.48	0.31	-1.07	-1.79	GENERAL DISORDERS AND ADMINISTRATION SITE CONDITIONS	0.48 ( 0.29 - 0.79 )	0.48 ( 8.65 )	0.48 ( 0.31 )	-1.07 ( -1.79 )
BLOOD CHOLINESTERASE DECREASED	BLOOD CHOLINESTERASE DECREASED	14	9756	103	18339146	255.5	146.14	446.7	255.14	3119.96	254.58	255.7	224.73	140.82	7.81	7.02	INVESTIGATIONS	255.5 ( 146.14 - 446.7 )	255.14 ( 3119.96 )	224.73 ( 140.82 )	7.81 ( 7.02 )
ENCEPHALOPATHY	ENCEPHALOPATHY	14	9756	9473	18329776	2.78	1.64	4.69	2.77	15.87	2.25	3.3	2.77	1.79	1.47	0.72	NERVOUS SYSTEM DISORDERS	2.78 ( 1.64 - 4.69 )	2.77 ( 15.87 )	2.77 ( 1.79 )	1.47 ( 0.72 )
INTENTIONAL PRODUCT MISUSE	INTENTIONAL PRODUCT MISUSE	14	9756	27145	18312104	0.97	0.57	1.64	0.97	0.01	0.44	1.49	0.97	0.62	-0.05	-0.79	INJURY, POISONING AND PROCEDURAL COMPLICATIONS	0.97 ( 0.57 - 1.64 )	0.97 ( 0.01 )	0.97 ( 0.62 )	-0.05 ( -0.79 )
GASTROINTESTINAL ULCER	GASTROINTESTINAL ULCER	14	9756	826	18338423	31.86	18.78	54.05	31.82	410.91	31.29	32.34	31.3	20.11	4.97	4.22	GASTROINTESTINAL DISORDERS	31.86 ( 18.78 - 54.05 )	31.82 ( 410.91 )	31.3 ( 20.11 )	4.97 ( 4.22 )
EMOTIONAL DISTRESS	EMOTIONAL DISTRESS	14	9756	51714	18287535	0.51	0.3	0.86	0.51	6.68	-0.02	1.03	0.51	0.33	-0.98	-1.72	PSYCHIATRIC DISORDERS	0.51 ( 0.3 - 0.86 )	0.51 ( 6.68 )	0.51 ( 0.33 )	-0.98 ( -1.72 )
URINARY TRACT INFECTION	URINARY TRACT INFECTION	14	9756	33216	18306033	0.79	0.47	1.34	0.79	0.77	0.27	1.31	0.79	0.51	-0.34	-1.08	INFECTIONS AND INFESTATIONS	0.79 ( 0.47 - 1.34 )	0.79 ( 0.77 )	0.79 ( 0.51 )	-0.34 ( -1.08 )
HYPERSENSITIVITY	HYPERSENSITIVITY	14	9756	39007	18300242	0.67	0.4	1.14	0.67	2.22	0.15	1.2	0.67	0.43	-0.57	-1.32	IMMUNE SYSTEM DISORDERS	0.67 ( 0.4 - 1.14 )	0.67 ( 2.22 )	0.67 ( 0.43 )	-0.57 ( -1.32 )
CEREBRAL HAEMORRHAGE	CEREBRAL HAEMORRHAGE	14	9756	15031	18324218	1.75	1.04	2.96	1.75	4.48	1.22	2.27	1.75	1.13	0.81	0.06	NERVOUS SYSTEM DISORDERS	1.75 ( 1.04 - 2.96 )	1.75 ( 4.48 )	1.75 ( 1.13 )	0.81 ( 0.06 )
MUSCLE CONTRACTIONS INVOLUNTARY	MUSCLE CONTRACTIONS INVOLUNTARY	14	9756	1300	18337949	20.24	11.95	34.29	20.21	252.99	19.69	20.74	20.01	12.87	4.32	3.57	NERVOUS SYSTEM DISORDERS	20.24 ( 11.95 - 34.29 )	20.21 ( 252.99 )	20.01 ( 12.87 )	4.32 ( 3.57 )
HYPOTHERMIA	HYPOTHERMIA	14	9756	3559	18335690	7.39	4.37	12.5	7.38	76.98	6.86	7.91	7.36	4.74	2.88	2.13	GENERAL DISORDERS AND ADMINISTRATION SITE CONDITIONS	7.39 ( 4.37 - 12.5 )	7.38 ( 76.98 )	7.36 ( 4.74 )	2.88 ( 2.13 )
DRUG RESISTANCE	DRUG RESISTANCE	14	9756	9218	18330031	2.85	1.69	4.82	2.85	16.81	2.33	3.37	2.85	1.84	1.51	0.76	GENERAL DISORDERS AND ADMINISTRATION SITE CONDITIONS	2.85 ( 1.69 - 4.82 )	2.85 ( 16.81 )	2.85 ( 1.84 )	1.51 ( 0.76 )
TREATMENT NONCOMPLIANCE	TREATMENT NONCOMPLIANCE	14	9756	19540	18319709	1.35	0.8	2.27	1.34	1.24	0.82	1.87	1.34	0.87	0.43	-0.32	GENERAL DISORDERS AND ADMINISTRATION SITE CONDITIONS	1.35 ( 0.8 - 2.27 )	1.34 ( 1.24 )	1.34 ( 0.87 )	0.43 ( -0.32 )
HYPERSOMNIA	HYPERSOMNIA	14	9756	9181	18330068	2.87	1.7	4.84	2.86	16.95	2.34	3.39	2.86	1.84	1.52	0.77	NERVOUS SYSTEM DISORDERS	2.87 ( 1.7 - 4.84 )	2.86 ( 16.95 )	2.86 ( 1.84 )	1.52 ( 0.77 )
FLIGHT OF IDEAS	FLIGHT OF IDEAS	13	9757	198	18339051	123.41	70.38	216.37	123.24	1479.18	122.68	123.8	115.71	72.33	6.85	6.06	PSYCHIATRIC DISORDERS	123.41 ( 70.38 - 216.37 )	123.24 ( 1479.18 )	115.71 ( 72.33 )	6.85 ( 6.06 )
INTENTIONAL OVERDOSE	INTENTIONAL OVERDOSE	13	9757	18272	18320977	1.34	0.78	2.3	1.34	1.1	0.79	1.88	1.34	0.85	0.42	-0.35	INJURY, POISONING AND PROCEDURAL COMPLICATIONS	1.34 ( 0.78 - 2.3 )	1.34 ( 1.1 )	1.34 ( 0.85 )	0.42 ( -0.35 )
ABNORMAL DREAMS	ABNORMAL DREAMS	13	9757	9671	18329578	2.53	1.47	4.35	2.52	11.94	1.98	3.07	2.52	1.6	1.33	0.56	PSYCHIATRIC DISORDERS	2.53 ( 1.47 - 4.35 )	2.52 ( 11.94 )	2.52 ( 1.6 )	1.33 ( 0.56 )
CELLULITIS	CELLULITIS	13	9757	17297	18321952	1.41	0.82	2.43	1.41	1.56	0.87	1.95	1.41	0.89	0.5	-0.28	INFECTIONS AND INFESTATIONS	1.41 ( 0.82 - 2.43 )	1.41 ( 1.56 )	1.41 ( 0.89 )	0.5 ( -0.28 )
PRODUCT USE IN UNAPPROVED INDICATION	PRODUCT USE IN UNAPPROVED INDICATION	13	9757	66435	18272814	0.37	0.21	0.63	0.37	14.22	-0.18	0.91	0.37	0.23	-1.44	-2.22	INJURY, POISONING AND PROCEDURAL COMPLICATIONS	0.37 ( 0.21 - 0.63 )	0.37 ( 14.22 )	0.37 ( 0.23 )	-1.44 ( -2.22 )
SKIN LESION	SKIN LESION	13	9757	9032	18330217	2.7	1.57	4.66	2.7	13.92	2.16	3.25	2.7	1.71	1.43	0.66	SKIN AND SUBCUTANEOUS TISSUE DISORDERS	2.7 ( 1.57 - 4.66 )	2.7 ( 13.92 )	2.7 ( 1.71 )	1.43 ( 0.66 )
HAEMATOCHEZIA	HAEMATOCHEZIA	13	9757	20715	18318534	1.18	0.68	2.03	1.18	0.35	0.63	1.72	1.18	0.75	0.24	-0.54	GASTROINTESTINAL DISORDERS	1.18 ( 0.68 - 2.03 )	1.18 ( 0.35 )	1.18 ( 0.75 )	0.24 ( -0.54 )
MYOCARDIAL INFARCTION	MYOCARDIAL INFARCTION	13	9757	85366	18253883	0.28	0.17	0.49	0.29	23.3	-0.26	0.83	0.29	0.18	-1.81	-2.58	CARDIAC DISORDERS	0.28 ( 0.17 - 0.49 )	0.29 ( 23.3 )	0.29 ( 0.18 )	-1.81 ( -2.58 )
SEXUAL DYSFUNCTION	SEXUAL DYSFUNCTION	12	9758	7128	18332121	3.16	1.79	5.57	3.16	17.7	2.59	3.73	3.16	1.96	1.66	0.86	REPRODUCTIVE SYSTEM AND BREAST DISORDERS	3.16 ( 1.79 - 5.57 )	3.16 ( 17.7 )	3.16 ( 1.96 )	1.66 ( 0.86 )
SUBDURAL HAEMATOMA	SUBDURAL HAEMATOMA	12	9758	7218	18332031	3.12	1.77	5.5	3.12	17.27	2.55	3.69	3.12	1.94	1.64	0.84	INJURY, POISONING AND PROCEDURAL COMPLICATIONS	3.12 ( 1.77 - 5.5 )	3.12 ( 17.27 )	3.12 ( 1.94 )	1.64 ( 0.84 )
MENTAL DISORDER	MENTAL DISORDER	12	9758	14490	18324759	1.56	0.88	2.74	1.55	2.37	0.99	2.12	1.55	0.97	0.64	-0.17	PSYCHIATRIC DISORDERS	1.56 ( 0.88 - 2.74 )	1.55 ( 2.37 )	1.55 ( 0.97 )	0.64 ( -0.17 )
URINARY RETENTION	URINARY RETENTION	12	9758	15470	18323779	1.46	0.83	2.57	1.46	1.71	0.89	2.02	1.46	0.91	0.54	-0.26	RENAL AND URINARY DISORDERS	1.46 ( 0.83 - 2.57 )	1.46 ( 1.71 )	1.46 ( 0.91 )	0.54 ( -0.26 )
DRUG ABUSE	DRUG ABUSE	12	9758	38969	18300280	0.58	0.33	1.02	0.58	3.7	0.01	1.14	0.58	0.36	-0.79	-1.59	PSYCHIATRIC DISORDERS	0.58 ( 0.33 - 1.02 )	0.58 ( 3.7 )	0.58 ( 0.36 )	-0.79 ( -1.59 )
EYELID OEDEMA	EYELID OEDEMA	12	9758	3031	18336218	7.44	4.22	13.12	7.43	66.54	6.87	8	7.41	4.61	2.89	2.09	EYE DISORDERS	7.44 ( 4.22 - 13.12 )	7.43 ( 66.54 )	7.41 ( 4.61 )	2.89 ( 2.09 )
ACUTE MYOCARDIAL INFARCTION	ACUTE MYOCARDIAL INFARCTION	12	9758	16197	18323052	1.39	0.79	2.45	1.39	1.32	0.83	1.96	1.39	0.87	0.48	-0.33	CARDIAC DISORDERS	1.39 ( 0.79 - 2.45 )	1.39 ( 1.32 )	1.39 ( 0.87 )	0.48 ( -0.33 )
COUGH	COUGH	12	9758	78900	18260349	0.28	0.16	0.5	0.29	21.55	-0.28	0.85	0.29	0.18	-1.81	-2.61	RESPIRATORY, THORACIC AND MEDIASTINAL DISORDERS	0.28 ( 0.16 - 0.5 )	0.29 ( 21.55 )	0.29 ( 0.18 )	-1.81 ( -2.61 )
BLOOD GLUCOSE INCREASED	BLOOD GLUCOSE INCREASED	12	9758	71278	18267971	0.32	0.18	0.56	0.32	17.83	-0.25	0.88	0.32	0.2	-1.66	-2.46	INVESTIGATIONS	0.32 ( 0.18 - 0.56 )	0.32 ( 17.83 )	0.32 ( 0.2 )	-1.66 ( -2.46 )
PAIN	PAIN	12	9758	164804	18174445	0.14	0.08	0.24	0.14	66.03	-0.43	0.7	0.14	0.09	-2.87	-3.67	GENERAL DISORDERS AND ADMINISTRATION SITE CONDITIONS	0.14 ( 0.08 - 0.24 )	0.14 ( 66.03 )	0.14 ( 0.09 )	-2.87 ( -3.67 )
BLOOD CREATINE PHOSPHOKINASE INCREASED	BLOOD CREATINE PHOSPHOKINASE INCREASED	12	9758	15616	18323633	1.44	0.82	2.54	1.44	1.63	0.88	2.01	1.44	0.9	0.53	-0.27	INVESTIGATIONS	1.44 ( 0.82 - 2.54 )	1.44 ( 1.63 )	1.44 ( 0.9 )	0.53 ( -0.27 )
AMNESIA	AMNESIA	12	9758	20737	18318512	1.09	0.62	1.91	1.09	0.08	0.52	1.65	1.09	0.68	0.12	-0.68	NERVOUS SYSTEM DISORDERS	1.09 ( 0.62 - 1.91 )	1.09 ( 0.08 )	1.09 ( 0.68 )	0.12 ( -0.68 )
EPISTAXIS	EPISTAXIS	12	9758	27187	18312062	0.83	0.47	1.46	0.83	0.43	0.26	1.39	0.83	0.52	-0.27	-1.07	RESPIRATORY, THORACIC AND MEDIASTINAL DISORDERS	0.83 ( 0.47 - 1.46 )	0.83 ( 0.43 )	0.83 ( 0.52 )	-0.27 ( -1.07 )
CHOREA	CHOREA	12	9758	590	18338659	38.22	21.58	67.72	38.18	425.81	37.61	38.75	37.44	23.2	5.23	4.42	NERVOUS SYSTEM DISORDERS	38.22 ( 21.58 - 67.72 )	38.18 ( 425.81 )	37.44 ( 23.2 )	5.23 ( 4.42 )
SEDATION COMPLICATION	SEDATION COMPLICATION	12	9758	686	18338563	32.87	18.57	58.19	32.84	364.04	32.27	33.41	32.29	20.02	5.01	4.2	INJURY, POISONING AND PROCEDURAL COMPLICATIONS	32.87 ( 18.57 - 58.19 )	32.84 ( 364.04 )	32.29 ( 20.02 )	5.01 ( 4.2 )
DYSURIA	DYSURIA	12	9758	14948	18324301	1.51	0.86	2.66	1.51	2.05	0.94	2.07	1.51	0.94	0.59	-0.21	RENAL AND URINARY DISORDERS	1.51 ( 0.86 - 2.66 )	1.51 ( 2.05 )	1.51 ( 0.94 )	0.59 ( -0.21 )
DISEASE RECURRENCE	DISEASE RECURRENCE	12	9758	15542	18323707	1.45	0.82	2.55	1.45	1.67	0.88	2.01	1.45	0.9	0.54	-0.27	GENERAL DISORDERS AND ADMINISTRATION SITE CONDITIONS	1.45 ( 0.82 - 2.55 )	1.45 ( 1.67 )	1.45 ( 0.9 )	0.54 ( -0.27 )
PEMPHIGOID	PEMPHIGOID	12	9758	3037	18336212	7.42	4.21	13.09	7.42	66.37	6.85	7.98	7.39	4.6	2.89	2.08	SKIN AND SUBCUTANEOUS TISSUE DISORDERS	7.42 ( 4.21 - 13.09 )	7.42 ( 66.37 )	7.39 ( 4.6 )	2.89 ( 2.08 )
STEVENS-JOHNSON SYNDROME	STEVENS-JOHNSON SYNDROME	12	9758	7699	18331550	2.93	1.66	5.16	2.93	15.19	2.36	3.49	2.92	1.82	1.55	0.75	SKIN AND SUBCUTANEOUS TISSUE DISORDERS	2.93 ( 1.66 - 5.16 )	2.93 ( 15.19 )	2.92 ( 1.82 )	1.55 ( 0.75 )
GENERALISED TONIC-CLONIC SEIZURE	GENERALISED TONIC-CLONIC SEIZURE	11	9759	5434	18333815	3.8	2.1	6.87	3.8	22.65	3.21	4.39	3.79	2.31	1.92	1.09	NERVOUS SYSTEM DISORDERS	3.8 ( 2.1 - 6.87 )	3.8 ( 22.65 )	3.79 ( 2.31 )	1.92 ( 1.09 )
HALLUCINATION, AUDITORY	HALLUCINATION, AUDITORY	11	9759	6193	18333056	3.34	1.85	6.03	3.33	17.95	2.74	3.93	3.33	2.03	1.74	0.9	PSYCHIATRIC DISORDERS	3.34 ( 1.85 - 6.03 )	3.33 ( 17.95 )	3.33 ( 2.03 )	1.74 ( 0.9 )
RASH ERYTHEMATOUS	RASH ERYTHEMATOUS	11	9759	12925	18326324	1.6	0.88	2.89	1.6	2.46	1.01	2.19	1.6	0.97	0.68	-0.16	SKIN AND SUBCUTANEOUS TISSUE DISORDERS	1.6 ( 0.88 - 2.89 )	1.6 ( 2.46 )	1.6 ( 0.97 )	0.68 ( -0.16 )
NODAL RHYTHM	NODAL RHYTHM	11	9759	586	18338663	35.27	19.42	64.07	35.24	359.17	34.64	35.83	34.6	21	5.11	4.27	CARDIAC DISORDERS	35.27 ( 19.42 - 64.07 )	35.24 ( 359.17 )	34.6 ( 21 )	5.11 ( 4.27 )
SINUS ARREST	SINUS ARREST	11	9759	658	18338591	31.41	17.31	57.02	31.38	318.22	30.78	31.98	30.88	18.75	4.95	4.11	CARDIAC DISORDERS	31.41 ( 17.31 - 57.02 )	31.38 ( 318.22 )	30.88 ( 18.75 )	4.95 ( 4.11 )
HYPERTENSION	HYPERTENSION	11	9759	65600	18273649	0.31	0.17	0.57	0.31	16.47	-0.28	0.91	0.31	0.19	-1.67	-2.5	VASCULAR DISORDERS	0.31 ( 0.17 - 0.57 )	0.31 ( 16.47 )	0.31 ( 0.19 )	-1.67 ( -2.5 )
RHINORRHOEA	RHINORRHOEA	11	9759	17969	18321280	1.15	0.64	2.08	1.15	0.21	0.56	1.74	1.15	0.7	0.2	-0.63	RESPIRATORY, THORACIC AND MEDIASTINAL DISORDERS	1.15 ( 0.64 - 2.08 )	1.15 ( 0.21 )	1.15 ( 0.7 )	0.2 ( -0.63 )
SINUS NODE DYSFUNCTION	SINUS NODE DYSFUNCTION	11	9759	660	18338589	31.32	17.25	56.85	31.28	317.21	30.69	31.88	30.79	18.7	4.94	4.1	CARDIAC DISORDERS	31.32 ( 17.25 - 56.85 )	31.28 ( 317.21 )	30.79 ( 18.7 )	4.94 ( 4.1 )
ERUCTATION	ERUCTATION	11	9759	4709	18334540	4.39	2.43	7.93	4.38	28.68	3.79	4.98	4.38	2.67	2.13	1.3	GASTROINTESTINAL DISORDERS	4.39 ( 2.43 - 7.93 )	4.38 ( 28.68 )	4.38 ( 2.67 )	2.13 ( 1.3 )
SHOCK HAEMORRHAGIC	SHOCK HAEMORRHAGIC	11	9759	3579	18335670	5.77	3.19	10.44	5.77	43.24	5.18	6.36	5.75	3.51	2.52	1.69	VASCULAR DISORDERS	5.77 ( 3.19 - 10.44 )	5.77 ( 43.24 )	5.75 ( 3.51 )	2.52 ( 1.69 )
DEAFNESS	DEAFNESS	11	9759	8692	18330557	2.38	1.32	4.3	2.38	8.75	1.78	2.97	2.37	1.45	1.25	0.41	EAR AND LABYRINTH DISORDERS	2.38 ( 1.32 - 4.3 )	2.38 ( 8.75 )	2.37 ( 1.45 )	1.25 ( 0.41 )
JEALOUS DELUSION	JEALOUS DELUSION	11	9759	143	18339106	144.55	78.26	267	144.39	1454.52	143.78	145.01	134.15	80.28	7.07	6.2	PSYCHIATRIC DISORDERS	144.55 ( 78.26 - 267 )	144.39 ( 1454.52 )	134.15 ( 80.28 )	7.07 ( 6.2 )
HYPOMANIA	HYPOMANIA	11	9759	1110	18338139	18.62	10.28	33.74	18.6	181.43	18.01	19.2	18.43	11.21	4.2	3.37	PSYCHIATRIC DISORDERS	18.62 ( 10.28 - 33.74 )	18.6 ( 181.43 )	18.43 ( 11.21 )	4.2 ( 3.37 )
MYALGIA	MYALGIA	11	9759	51114	18288135	0.4	0.22	0.73	0.4	9.7	-0.19	0.99	0.4	0.25	-1.31	-2.14	MUSCULOSKELETAL AND CONNECTIVE TISSUE DISORDERS	0.4 ( 0.22 - 0.73 )	0.4 ( 9.7 )	0.4 ( 0.25 )	-1.31 ( -2.14 )
DISEASE PROGRESSION	DISEASE PROGRESSION	11	9759	42476	18296773	0.49	0.27	0.88	0.49	5.99	-0.1	1.08	0.49	0.3	-1.04	-1.87	GENERAL DISORDERS AND ADMINISTRATION SITE CONDITIONS	0.49 ( 0.27 - 0.88 )	0.49 ( 5.99 )	0.49 ( 0.3 )	-1.04 ( -1.87 )
PARANOIA	PARANOIA	11	9759	7056	18332193	2.93	1.62	5.29	2.93	13.93	2.34	3.52	2.92	1.78	1.55	0.71	PSYCHIATRIC DISORDERS	2.93 ( 1.62 - 5.29 )	2.93 ( 13.93 )	2.92 ( 1.78 )	1.55 ( 0.71 )
WITHDRAWAL SYNDROME	WITHDRAWAL SYNDROME	11	9759	12898	18326351	1.6	0.89	2.89	1.6	2.48	1.01	2.19	1.6	0.98	0.68	-0.16	GENERAL DISORDERS AND ADMINISTRATION SITE CONDITIONS	1.6 ( 0.89 - 2.89 )	1.6 ( 2.48 )	1.6 ( 0.98 )	0.68 ( -0.16 )
CARDIAC DISORDER	CARDIAC DISORDER	11	9759	37808	18301441	0.55	0.3	0.99	0.55	4.16	-0.04	1.14	0.55	0.33	-0.87	-1.71	CARDIAC DISORDERS	0.55 ( 0.3 - 0.99 )	0.55 ( 4.16 )	0.55 ( 0.33 )	-0.87 ( -1.71 )
RENAL FAILURE	RENAL FAILURE	11	9759	58712	18280537	0.35	0.19	0.63	0.35	13.19	-0.24	0.94	0.35	0.21	-1.51	-2.34	RENAL AND URINARY DISORDERS	0.35 ( 0.19 - 0.63 )	0.35 ( 13.19 )	0.35 ( 0.21 )	-1.51 ( -2.34 )
TINNITUS	TINNITUS	11	9759	13536	18325713	1.53	0.84	2.76	1.53	1.99	0.93	2.12	1.52	0.93	0.61	-0.23	EAR AND LABYRINTH DISORDERS	1.53 ( 0.84 - 2.76 )	1.53 ( 1.99 )	1.52 ( 0.93 )	0.61 ( -0.23 )
LIBIDO INCREASED	LIBIDO INCREASED	11	9759	997	18338252	20.73	11.44	37.57	20.71	204.1	20.12	21.3	20.5	12.46	4.36	3.52	PSYCHIATRIC DISORDERS	20.73 ( 11.44 - 37.57 )	20.71 ( 204.1 )	20.5 ( 12.46 )	4.36 ( 3.52 )
ERYTHEMA	ERYTHEMA	11	9759	53499	18285750	0.39	0.21	0.7	0.39	10.78	-0.2	0.98	0.39	0.24	-1.37	-2.21	SKIN AND SUBCUTANEOUS TISSUE DISORDERS	0.39 ( 0.21 - 0.7 )	0.39 ( 10.78 )	0.39 ( 0.24 )	-1.37 ( -2.21 )
PRODUCT PRESCRIBING ISSUE	PRODUCT PRESCRIBING ISSUE	11	9759	4412	18334837	4.68	2.59	8.47	4.68	31.76	4.09	5.27	4.67	2.85	2.22	1.39	INJURY, POISONING AND PROCEDURAL COMPLICATIONS	4.68 ( 2.59 - 8.47 )	4.68 ( 31.76 )	4.67 ( 2.85 )	2.22 ( 1.39 )
EYE MOVEMENT DISORDER	EYE MOVEMENT DISORDER	11	9759	2340	18336909	8.83	4.88	15.98	8.82	75.96	8.23	9.42	8.79	5.35	3.14	2.3	EYE DISORDERS	8.83 ( 4.88 - 15.98 )	8.82 ( 75.96 )	8.79 ( 5.35 )	3.14 ( 2.3 )
EUPHORIC MOOD	EUPHORIC MOOD	10	9760	3704	18335545	5.07	2.73	9.44	5.07	32.57	4.45	5.69	5.06	3.01	2.34	1.47	PSYCHIATRIC DISORDERS	5.07 ( 2.73 - 9.44 )	5.07 ( 32.57 )	5.06 ( 3.01 )	2.34 ( 1.47 )
ILEUS PARALYTIC	ILEUS PARALYTIC	10	9760	1936	18337313	9.7	5.21	18.07	9.7	77.6	9.07	10.32	9.65	5.74	3.27	2.4	GASTROINTESTINAL DISORDERS	9.7 ( 5.21 - 18.07 )	9.7 ( 77.6 )	9.65 ( 5.74 )	3.27 ( 2.4 )
APATHY	APATHY	10	9760	5355	18333894	3.51	1.89	6.53	3.51	17.88	2.89	4.13	3.5	2.08	1.81	0.94	PSYCHIATRIC DISORDERS	3.51 ( 1.89 - 6.53 )	3.51 ( 17.88 )	3.5 ( 2.08 )	1.81 ( 0.94 )
SOCIAL AVOIDANT BEHAVIOUR	SOCIAL AVOIDANT BEHAVIOUR	10	9760	2368	18336881	7.93	4.26	14.77	7.93	60.28	7.31	8.55	7.9	4.7	2.98	2.11	PSYCHIATRIC DISORDERS	7.93 ( 4.26 - 14.77 )	7.93 ( 60.28 )	7.9 ( 4.7 )	2.98 ( 2.11 )
PRURITUS	PRURITUS	10	9760	95050	18244199	0.2	0.11	0.37	0.2	32.78	-0.42	0.82	0.2	0.12	-2.34	-3.21	SKIN AND SUBCUTANEOUS TISSUE DISORDERS	0.2 ( 0.11 - 0.37 )	0.2 ( 32.78 )	0.2 ( 0.12 )	-2.34 ( -3.21 )
PRODUCT SUBSTITUTION ISSUE	PRODUCT SUBSTITUTION ISSUE	10	9760	15513	18323736	1.21	0.65	2.25	1.21	0.36	0.59	1.83	1.21	0.72	0.27	-0.6	PRODUCT ISSUES	1.21 ( 0.65 - 2.25 )	1.21 ( 0.36 )	1.21 ( 0.72 )	0.27 ( -0.6 )
CEREBRAL INFARCTION	CEREBRAL INFARCTION	10	9760	10494	18328755	1.79	0.96	3.33	1.79	3.48	1.17	2.41	1.79	1.06	0.84	-0.03	NERVOUS SYSTEM DISORDERS	1.79 ( 0.96 - 3.33 )	1.79 ( 3.48 )	1.79 ( 1.06 )	0.84 ( -0.03 )
RESPIRATORY FAILURE	RESPIRATORY FAILURE	10	9760	31398	18307851	0.6	0.32	1.11	0.6	2.71	-0.02	1.22	0.6	0.36	-0.74	-1.61	RESPIRATORY, THORACIC AND MEDIASTINAL DISORDERS	0.6 ( 0.32 - 1.11 )	0.6 ( 2.71 )	0.6 ( 0.36 )	-0.74 ( -1.61 )
RESPIRATORY DISTRESS	RESPIRATORY DISTRESS	10	9760	11156	18328093	1.68	0.91	3.13	1.68	2.77	1.06	2.3	1.68	1	0.75	-0.12	RESPIRATORY, THORACIC AND MEDIASTINAL DISORDERS	1.68 ( 0.91 - 3.13 )	1.68 ( 2.77 )	1.68 ( 1 )	0.75 ( -0.12 )
HYPOPHAGIA	HYPOPHAGIA	10	9760	8765	18330484	2.14	1.15	3.99	2.14	6.08	1.52	2.76	2.14	1.27	1.1	0.23	METABOLISM AND NUTRITION DISORDERS	2.14 ( 1.15 - 3.99 )	2.14 ( 6.08 )	2.14 ( 1.27 )	1.1 ( 0.23 )
PARALYSIS	PARALYSIS	10	9760	4695	18334554	4	2.15	7.44	4	22.44	3.38	4.62	3.99	2.37	2	1.13	NERVOUS SYSTEM DISORDERS	4 ( 2.15 - 7.44 )	4 ( 22.44 )	3.99 ( 2.37 )	2 ( 1.13 )
CONSTIPATION	CONSTIPATION	10	9760	62339	18276910	0.3	0.16	0.56	0.3	16.27	-0.32	0.92	0.3	0.18	-1.73	-2.6	GASTROINTESTINAL DISORDERS	0.3 ( 0.16 - 0.56 )	0.3 ( 16.27 )	0.3 ( 0.18 )	-1.73 ( -2.6 )
VASCULAR DEMENTIA	VASCULAR DEMENTIA	10	9760	382	18338867	49.19	26.24	92.19	49.14	459.57	48.51	49.77	47.91	28.32	5.58	4.7	NERVOUS SYSTEM DISORDERS	49.19 ( 26.24 - 92.19 )	49.14 ( 459.57 )	47.91 ( 28.32 )	5.58 ( 4.7 )
SELECTIVE EATING DISORDER	SELECTIVE EATING DISORDER	10	9760	315	18338934	59.65	31.77	111.99	59.59	558.36	58.96	60.22	57.79	34.11	5.85	4.97	PSYCHIATRIC DISORDERS	59.65 ( 31.77 - 111.99 )	59.59 ( 558.36 )	57.79 ( 34.11 )	5.85 ( 4.97 )
CONJUNCTIVITIS	CONJUNCTIVITIS	10	9760	5508	18333741	3.41	1.83	6.34	3.41	16.99	2.79	4.03	3.4	2.02	1.77	0.9	INFECTIONS AND INFESTATIONS	3.41 ( 1.83 - 6.34 )	3.41 ( 16.99 )	3.4 ( 2.02 )	1.77 ( 0.9 )
BEHAVIOUR DISORDER	BEHAVIOUR DISORDER	10	9760	2201	18337048	8.54	4.58	15.89	8.53	66.16	7.91	9.15	8.49	5.05	3.09	2.21	PSYCHIATRIC DISORDERS	8.54 ( 4.58 - 15.89 )	8.53 ( 66.16 )	8.49 ( 5.05 )	3.09 ( 2.21 )
SOMNAMBULISM	SOMNAMBULISM	10	9760	2238	18337011	8.39	4.51	15.63	8.39	64.78	7.77	9.01	8.35	4.97	3.06	2.19	PSYCHIATRIC DISORDERS	8.39 ( 4.51 - 15.63 )	8.39 ( 64.78 )	8.35 ( 4.97 )	3.06 ( 2.19 )
THROMBOCYTOPENIA	THROMBOCYTOPENIA	10	9760	42821	18296428	0.44	0.24	0.81	0.44	7.21	-0.18	1.06	0.44	0.26	-1.19	-2.06	BLOOD AND LYMPHATIC SYSTEM DISORDERS	0.44 ( 0.24 - 0.81 )	0.44 ( 7.21 )	0.44 ( 0.26 )	-1.19 ( -2.06 )
HYPOKALAEMIA	HYPOKALAEMIA	10	9760	13820	18325429	1.36	0.73	2.53	1.36	0.94	0.74	1.98	1.36	0.81	0.44	-0.43	METABOLISM AND NUTRITION DISORDERS	1.36 ( 0.73 - 2.53 )	1.36 ( 0.94 )	1.36 ( 0.81 )	0.44 ( -0.43 )
HYPERGLYCAEMIA	HYPERGLYCAEMIA	10	9760	13998	18325251	1.34	0.72	2.49	1.34	0.87	0.72	1.96	1.34	0.8	0.42	-0.45	METABOLISM AND NUTRITION DISORDERS	1.34 ( 0.72 - 2.49 )	1.34 ( 0.87 )	1.34 ( 0.8 )	0.42 ( -0.45 )
PARADOXICAL DRUG REACTION	PARADOXICAL DRUG REACTION	10	9760	1297	18337952	14.49	7.77	27	14.47	124.47	13.85	15.09	14.37	8.54	3.84	2.97	GENERAL DISORDERS AND ADMINISTRATION SITE CONDITIONS	14.49 ( 7.77 - 27 )	14.47 ( 124.47 )	14.37 ( 8.54 )	3.84 ( 2.97 )
PRESYNCOPE	PRESYNCOPE	9	9761	7205	18332044	2.35	1.22	4.51	2.34	6.94	1.69	3	2.34	1.36	1.23	0.31	NERVOUS SYSTEM DISORDERS	2.35 ( 1.22 - 4.51 )	2.34 ( 6.94 )	2.34 ( 1.36 )	1.23 ( 0.31 )
ILEUS	ILEUS	9	9761	4785	18334464	3.53	1.84	6.8	3.53	16.3	2.88	4.18	3.53	2.04	1.82	0.9	GASTROINTESTINAL DISORDERS	3.53 ( 1.84 - 6.8 )	3.53 ( 16.3 )	3.53 ( 2.04 )	1.82 ( 0.9 )
PANIC ATTACK	PANIC ATTACK	9	9761	9117	18330132	1.85	0.96	3.57	1.85	3.53	1.2	2.51	1.85	1.07	0.89	-0.02	PSYCHIATRIC DISORDERS	1.85 ( 0.96 - 3.57 )	1.85 ( 3.53 )	1.85 ( 1.07 )	0.89 ( -0.02 )
CHRONIC OBSTRUCTIVE PULMONARY DISEASE	CHRONIC OBSTRUCTIVE PULMONARY DISEASE	9	9761	18458	18320791	0.92	0.48	1.76	0.92	0.07	0.26	1.57	0.92	0.53	-0.13	-1.04	RESPIRATORY, THORACIC AND MEDIASTINAL DISORDERS	0.92 ( 0.48 - 1.76 )	0.92 ( 0.07 )	0.92 ( 0.53 )	-0.13 ( -1.04 )
PROSTATE CANCER	PROSTATE CANCER	9	9761	70186	18269063	0.24	0.12	0.46	0.24	21.64	-0.41	0.89	0.24	0.14	-2.05	-2.97	NEOPLASMS BENIGN, MALIGNANT AND UNSPECIFIED (INCL CYSTS AND POLYPS)	0.24 ( 0.12 - 0.46 )	0.24 ( 21.64 )	0.24 ( 0.14 )	-2.05 ( -2.97 )
ELECTROLYTE IMBALANCE	ELECTROLYTE IMBALANCE	9	9761	3795	18335454	4.45	2.32	8.57	4.45	24.03	3.8	5.11	4.44	2.57	2.15	1.24	METABOLISM AND NUTRITION DISORDERS	4.45 ( 2.32 - 8.57 )	4.45 ( 24.03 )	4.44 ( 2.57 )	2.15 ( 1.24 )
RECTAL HAEMORRHAGE	RECTAL HAEMORRHAGE	9	9761	16482	18322767	1.03	0.53	1.97	1.02	0.01	0.37	1.68	1.02	0.59	0.04	-0.88	GASTROINTESTINAL DISORDERS	1.03 ( 0.53 - 1.97 )	1.02 ( 0.01 )	1.02 ( 0.59 )	0.04 ( -0.88 )
HYPERSEXUALITY	HYPERSEXUALITY	9	9761	999	18338250	16.93	8.78	32.64	16.91	133.53	16.25	17.57	16.77	9.68	4.07	3.15	PSYCHIATRIC DISORDERS	16.93 ( 8.78 - 32.64 )	16.91 ( 133.53 )	16.77 ( 9.68 )	4.07 ( 3.15 )
LOSS OF PERSONAL INDEPENDENCE IN DAILY ACTIVITIES	LOSS OF PERSONAL INDEPENDENCE IN DAILY ACTIVITIES	9	9761	11751	18327498	1.44	0.75	2.77	1.44	1.2	0.78	2.09	1.44	0.83	0.52	-0.39	SOCIAL CIRCUMSTANCES	1.44 ( 0.75 - 2.77 )	1.44 ( 1.2 )	1.44 ( 0.83 )	0.52 ( -0.39 )
FOAMING AT MOUTH	FOAMING AT MOUTH	9	9761	754	18338495	22.43	11.62	43.28	22.41	181.89	21.75	23.06	22.15	12.78	4.47	3.55	GENERAL DISORDERS AND ADMINISTRATION SITE CONDITIONS	22.43 ( 11.62 - 43.28 )	22.41 ( 181.89 )	22.15 ( 12.78 )	4.47 ( 3.55 )
FRACTURE	FRACTURE	9	9761	4454	18334795	3.8	1.97	7.3	3.79	18.48	3.14	4.45	3.79	2.19	1.92	1.01	INJURY, POISONING AND PROCEDURAL COMPLICATIONS	3.8 ( 1.97 - 7.3 )	3.79 ( 18.48 )	3.79 ( 2.19 )	1.92 ( 1.01 )
DAYDREAMING	DAYDREAMING	9	9761	542	18338707	31.2	16.14	60.3	31.17	258.53	30.51	31.83	30.68	17.67	4.94	4.02	PSYCHIATRIC DISORDERS	31.2 ( 16.14 - 60.3 )	31.17 ( 258.53 )	30.68 ( 17.67 )	4.94 ( 4.02 )
HYPERTHYROIDISM	HYPERTHYROIDISM	9	9761	4164	18335085	4.06	2.11	7.81	4.06	20.69	3.4	4.71	4.05	2.34	2.02	1.1	ENDOCRINE DISORDERS	4.06 ( 2.11 - 7.81 )	4.06 ( 20.69 )	4.05 ( 2.34 )	2.02 ( 1.1 )
PERSECUTORY DELUSION	PERSECUTORY DELUSION	9	9761	1034	18338215	16.35	8.48	31.53	16.34	128.49	15.68	16.99	16.21	9.36	4.02	3.1	PSYCHIATRIC DISORDERS	16.35 ( 8.48 - 31.53 )	16.34 ( 128.49 )	16.21 ( 9.36 )	4.02 ( 3.1 )
DRUG EFFECTIVE FOR UNAPPROVED INDICATION	DRUG EFFECTIVE FOR UNAPPROVED INDICATION	9	9761	4067	18335182	4.16	2.16	8	4.15	21.51	3.5	4.81	4.15	2.4	2.05	1.14	GENERAL DISORDERS AND ADMINISTRATION SITE CONDITIONS	4.16 ( 2.16 - 8 )	4.15 ( 21.51 )	4.15 ( 2.4 )	2.05 ( 1.14 )
THERMAL BURNS OF EYE	THERMAL BURNS OF EYE	9	9761	40	18339209	422.74	205.07	871.42	422.35	3088.29	421.62	423.07	344.96	188.32	8.43	7.43	INJURY, POISONING AND PROCEDURAL COMPLICATIONS	422.74 ( 205.07 - 871.42 )	422.35 ( 3088.29 )	344.96 ( 188.32 )	8.43 ( 7.43 )
AUTOMATISM	AUTOMATISM	9	9761	97	18339152	174.32	88.03	345.22	174.16	1417.97	173.48	174.85	159.46	90.03	7.32	6.36	PSYCHIATRIC DISORDERS	174.32 ( 88.03 - 345.22 )	174.16 ( 1417.97 )	159.46 ( 90.03 )	7.32 ( 6.36 )
MUCOSAL HAEMORRHAGE	MUCOSAL HAEMORRHAGE	9	9761	465	18338784	36.36	18.8	70.35	36.33	303.36	35.67	36.99	35.66	20.53	5.16	4.23	GENERAL DISORDERS AND ADMINISTRATION SITE CONDITIONS	36.36 ( 18.8 - 70.35 )	36.33 ( 303.36 )	35.66 ( 20.53 )	5.16 ( 4.23 )
SKIN SWELLING	SKIN SWELLING	9	9761	1826	18337423	9.26	4.81	17.83	9.25	65.92	8.6	9.91	9.21	5.32	3.2	2.29	SKIN AND SUBCUTANEOUS TISSUE DISORDERS	9.26 ( 4.81 - 17.83 )	9.25 ( 65.92 )	9.21 ( 5.32 )	3.2 ( 2.29 )
BLOOD CREATININE INCREASED	BLOOD CREATININE INCREASED	9	9761	29996	18309253	0.56	0.29	1.08	0.56	3.05	-0.09	1.22	0.56	0.33	-0.83	-1.74	INVESTIGATIONS	0.56 ( 0.29 - 1.08 )	0.56 ( 3.05 )	0.56 ( 0.33 )	-0.83 ( -1.74 )
SUBSTANCE-INDUCED PSYCHOTIC DISORDER	SUBSTANCE-INDUCED PSYCHOTIC DISORDER	9	9761	848	18338401	19.94	10.34	38.47	19.92	160.06	19.27	20.58	19.72	11.38	4.3	3.38	PSYCHIATRIC DISORDERS	19.94 ( 10.34 - 38.47 )	19.92 ( 160.06 )	19.72 ( 11.38 )	4.3 ( 3.38 )
PRESSURE OF SPEECH	PRESSURE OF SPEECH	8	9762	240	18339009	62.62	30.95	126.7	62.57	469.06	61.87	63.27	60.58	33.6	5.92	4.94	PSYCHIATRIC DISORDERS	62.62 ( 30.95 - 126.7 )	62.57 ( 469.06 )	60.58 ( 33.6 )	5.92 ( 4.94 )
HEART RATE INCREASED	HEART RATE INCREASED	8	9762	26514	18312735	0.57	0.28	1.13	0.57	2.66	-0.13	1.26	0.57	0.32	-0.82	-1.78	INVESTIGATIONS	0.57 ( 0.28 - 1.13 )	0.57 ( 2.66 )	0.57 ( 0.32 )	-0.82 ( -1.78 )
PERSONALITY CHANGE	PERSONALITY CHANGE	8	9762	4058	18335191	3.7	1.85	7.41	3.7	15.74	3.01	4.39	3.7	2.07	1.89	0.92	PSYCHIATRIC DISORDERS	3.7 ( 1.85 - 7.41 )	3.7 ( 15.74 )	3.7 ( 2.07 )	1.89 ( 0.92 )
VERTIGO	VERTIGO	8	9762	14228	18325021	1.06	0.53	2.11	1.06	0.02	0.36	1.75	1.06	0.59	0.08	-0.88	EAR AND LABYRINTH DISORDERS	1.06 ( 0.53 - 2.11 )	1.06 ( 0.02 )	1.06 ( 0.59 )	0.08 ( -0.88 )
OEDEMA PERIPHERAL	OEDEMA PERIPHERAL	8	9762	39462	18299787	0.38	0.19	0.76	0.38	8.08	-0.31	1.07	0.38	0.21	-1.39	-2.36	GENERAL DISORDERS AND ADMINISTRATION SITE CONDITIONS	0.38 ( 0.19 - 0.76 )	0.38 ( 8.08 )	0.38 ( 0.21 )	-1.39 ( -2.36 )
TRANSIENT ISCHAEMIC ATTACK	TRANSIENT ISCHAEMIC ATTACK	8	9762	12060	18327189	1.25	0.62	2.49	1.25	0.39	0.55	1.94	1.25	0.7	0.32	-0.65	NERVOUS SYSTEM DISORDERS	1.25 ( 0.62 - 2.49 )	1.25 ( 0.39 )	1.25 ( 0.7 )	0.32 ( -0.65 )
INTERSTITIAL LUNG DISEASE	INTERSTITIAL LUNG DISEASE	8	9762	20188	18319061	0.74	0.37	1.49	0.74	0.71	0.05	1.44	0.74	0.42	-0.43	-1.39	RESPIRATORY, THORACIC AND MEDIASTINAL DISORDERS	0.74 ( 0.37 - 1.49 )	0.74 ( 0.71 )	0.74 ( 0.42 )	-0.43 ( -1.39 )
PLATELET COUNT DECREASED	PLATELET COUNT DECREASED	8	9762	40840	18298409	0.37	0.18	0.73	0.37	8.72	-0.33	1.06	0.37	0.21	-1.44	-2.41	INVESTIGATIONS	0.37 ( 0.18 - 0.73 )	0.37 ( 8.72 )	0.37 ( 0.21 )	-1.44 ( -2.41 )
CHEST DISCOMFORT	CHEST DISCOMFORT	8	9762	26317	18312932	0.57	0.29	1.14	0.57	2.59	-0.12	1.26	0.57	0.32	-0.81	-1.77	GENERAL DISORDERS AND ADMINISTRATION SITE CONDITIONS	0.57 ( 0.29 - 1.14 )	0.57 ( 2.59 )	0.57 ( 0.32 )	-0.81 ( -1.77 )
PULMONARY EMBOLISM	PULMONARY EMBOLISM	8	9762	30710	18308539	0.49	0.24	0.98	0.49	4.28	-0.2	1.18	0.49	0.27	-1.03	-1.99	RESPIRATORY, THORACIC AND MEDIASTINAL DISORDERS	0.49 ( 0.24 - 0.98 )	0.49 ( 4.28 )	0.49 ( 0.27 )	-1.03 ( -1.99 )
APHASIA	APHASIA	8	9762	9582	18329667	1.57	0.78	3.14	1.57	1.64	0.87	2.26	1.57	0.88	0.65	-0.31	NERVOUS SYSTEM DISORDERS	1.57 ( 0.78 - 3.14 )	1.57 ( 1.64 )	1.57 ( 0.88 )	0.65 ( -0.31 )
SEXUALLY INAPPROPRIATE BEHAVIOUR	SEXUALLY INAPPROPRIATE BEHAVIOUR	8	9762	265	18338984	56.71	28.06	114.62	56.67	424.66	55.96	57.37	55.04	30.55	5.78	4.8	PSYCHIATRIC DISORDERS	56.71 ( 28.06 - 114.62 )	56.67 ( 424.66 )	55.04 ( 30.55 )	5.78 ( 4.8 )
DISTURBANCE IN ATTENTION	DISTURBANCE IN ATTENTION	8	9762	18338	18320911	0.82	0.41	1.64	0.82	0.32	0.13	1.51	0.82	0.46	-0.29	-1.25	NERVOUS SYSTEM DISORDERS	0.82 ( 0.41 - 1.64 )	0.82 ( 0.32 )	0.82 ( 0.46 )	-0.29 ( -1.25 )
MUSCULAR WEAKNESS	MUSCULAR WEAKNESS	8	9762	34921	18304328	0.43	0.21	0.86	0.43	6.05	-0.26	1.12	0.43	0.24	-1.22	-2.18	MUSCULOSKELETAL AND CONNECTIVE TISSUE DISORDERS	0.43 ( 0.21 - 0.86 )	0.43 ( 6.05 )	0.43 ( 0.24 )	-1.22 ( -2.18 )
PRODUCT USE ISSUE	PRODUCT USE ISSUE	8	9762	51791	18287458	0.29	0.14	0.58	0.29	13.95	-0.4	0.98	0.29	0.16	-1.79	-2.75	INJURY, POISONING AND PROCEDURAL COMPLICATIONS	0.29 ( 0.14 - 0.58 )	0.29 ( 13.95 )	0.29 ( 0.16 )	-1.79 ( -2.75 )
MENTAL IMPAIRMENT	MENTAL IMPAIRMENT	8	9762	7899	18331350	1.9	0.95	3.81	1.9	3.41	1.21	2.59	1.9	1.06	0.93	-0.04	NERVOUS SYSTEM DISORDERS	1.9 ( 0.95 - 3.81 )	1.9 ( 3.41 )	1.9 ( 1.06 )	0.93 ( -0.04 )
CARDIAC FAILURE CONGESTIVE	CARDIAC FAILURE CONGESTIVE	8	9762	32485	18306764	0.46	0.23	0.92	0.46	5.01	-0.23	1.16	0.46	0.26	-1.11	-2.08	CARDIAC DISORDERS	0.46 ( 0.23 - 0.92 )	0.46 ( 5.01 )	0.46 ( 0.26 )	-1.11 ( -2.08 )
MOVEMENT DISORDER	MOVEMENT DISORDER	8	9762	9256	18329993	1.62	0.81	3.25	1.62	1.91	0.93	2.32	1.62	0.91	0.7	-0.27	NERVOUS SYSTEM DISORDERS	1.62 ( 0.81 - 3.25 )	1.62 ( 1.91 )	1.62 ( 0.91 )	0.7 ( -0.27 )
LABELLED DRUG-DRUG INTERACTION ISSUE	LABELLED DRUG-DRUG INTERACTION ISSUE	8	9762	343	18338906	43.82	21.73	88.35	43.78	326.81	43.08	44.48	42.81	23.8	5.42	4.45	INJURY, POISONING AND PROCEDURAL COMPLICATIONS	43.82 ( 21.73 - 88.35 )	43.78 ( 326.81 )	42.81 ( 23.8 )	5.42 ( 4.45 )
NASOPHARYNGITIS	NASOPHARYNGITIS	8	9762	44869	18294380	0.33	0.17	0.67	0.33	10.6	-0.36	1.03	0.33	0.19	-1.58	-2.54	INFECTIONS AND INFESTATIONS	0.33 ( 0.17 - 0.67 )	0.33 ( 10.6 )	0.33 ( 0.19 )	-1.58 ( -2.54 )
DECREASED INTEREST	DECREASED INTEREST	8	9762	1937	18337312	7.76	3.87	15.54	7.75	46.86	7.06	8.45	7.72	4.32	2.95	1.99	PSYCHIATRIC DISORDERS	7.76 ( 3.87 - 15.54 )	7.75 ( 46.86 )	7.72 ( 4.32 )	2.95 ( 1.99 )
RESPIRATORY DEPRESSION	RESPIRATORY DEPRESSION	8	9762	5236	18334013	2.87	1.43	5.74	2.87	9.72	2.17	3.56	2.87	1.6	1.52	0.56	RESPIRATORY, THORACIC AND MEDIASTINAL DISORDERS	2.87 ( 1.43 - 5.74 )	2.87 ( 9.72 )	2.87 ( 1.6 )	1.52 ( 0.56 )
SYSTEMIC INFECTION	SYSTEMIC INFECTION	8	9762	722	18338527	20.82	10.37	41.79	20.8	149.13	20.1	21.5	20.58	11.49	4.36	3.4	INFECTIONS AND INFESTATIONS	20.82 ( 10.37 - 41.79 )	20.8 ( 149.13 )	20.58 ( 11.49 )	4.36 ( 3.4 )
PANCYTOPENIA	PANCYTOPENIA	8	9762	22258	18316991	0.67	0.34	1.35	0.67	1.26	-0.02	1.37	0.67	0.38	-0.57	-1.53	BLOOD AND LYMPHATIC SYSTEM DISORDERS	0.67 ( 0.34 - 1.35 )	0.67 ( 1.26 )	0.67 ( 0.38 )	-0.57 ( -1.53 )
NERVOUSNESS	NERVOUSNESS	7	9763	12399	18326850	1.06	0.5	2.22	1.06	0.02	0.32	1.8	1.06	0.57	0.08	-0.94	PSYCHIATRIC DISORDERS	1.06 ( 0.5 - 2.22 )	1.06 ( 0.02 )	1.06 ( 0.57 )	0.08 ( -0.94 )
INCOHERENT	INCOHERENT	7	9763	2570	18336679	5.12	2.44	10.74	5.11	23.1	4.37	5.85	5.1	2.74	2.35	1.33	NERVOUS SYSTEM DISORDERS	5.12 ( 2.44 - 10.74 )	5.11 ( 23.1 )	5.1 ( 2.74 )	2.35 ( 1.33 )
PLEURAL EFFUSION	PLEURAL EFFUSION	7	9763	24307	18314942	0.54	0.26	1.13	0.54	2.74	-0.2	1.28	0.54	0.29	-0.89	-1.91	RESPIRATORY, THORACIC AND MEDIASTINAL DISORDERS	0.54 ( 0.26 - 1.13 )	0.54 ( 2.74 )	0.54 ( 0.29 )	-0.89 ( -1.91 )
DRUG INTOLERANCE	DRUG INTOLERANCE	7	9763	21237	18318012	0.62	0.29	1.3	0.62	1.65	-0.12	1.36	0.62	0.33	-0.69	-1.71	GENERAL DISORDERS AND ADMINISTRATION SITE CONDITIONS	0.62 ( 0.29 - 1.3 )	0.62 ( 1.65 )	0.62 ( 0.33 )	-0.69 ( -1.71 )
UROSEPSIS	UROSEPSIS	7	9763	3320	18335929	3.96	1.89	8.32	3.96	15.44	3.22	4.7	3.95	2.12	1.98	0.96	INFECTIONS AND INFESTATIONS	3.96 ( 1.89 - 8.32 )	3.96 ( 15.44 )	3.95 ( 2.12 )	1.98 ( 0.96 )
DYSARTHRIA	DYSARTHRIA	7	9763	13752	18325497	0.96	0.46	2.01	0.96	0.01	0.21	1.7	0.96	0.51	-0.07	-1.09	NERVOUS SYSTEM DISORDERS	0.96 ( 0.46 - 2.01 )	0.96 ( 0.01 )	0.96 ( 0.51 )	-0.07 ( -1.09 )
HEPATIC FUNCTION ABNORMAL	HEPATIC FUNCTION ABNORMAL	7	9763	15582	18323667	0.84	0.4	1.77	0.84	0.2	0.1	1.58	0.84	0.45	-0.25	-1.27	HEPATOBILIARY DISORDERS	0.84 ( 0.4 - 1.77 )	0.84 ( 0.2 )	0.84 ( 0.45 )	-0.25 ( -1.27 )
BLOOD UREA INCREASED	BLOOD UREA INCREASED	7	9763	8046	18331203	1.63	0.78	3.43	1.63	1.72	0.89	2.37	1.63	0.88	0.71	-0.31	INVESTIGATIONS	1.63 ( 0.78 - 3.43 )	1.63 ( 1.72 )	1.63 ( 0.88 )	0.71 ( -0.31 )
BRONCHOSPASM	BRONCHOSPASM	7	9763	4560	18334689	2.88	1.37	6.05	2.88	8.59	2.14	3.62	2.88	1.55	1.53	0.5	RESPIRATORY, THORACIC AND MEDIASTINAL DISORDERS	2.88 ( 1.37 - 6.05 )	2.88 ( 8.59 )	2.88 ( 1.55 )	1.53 ( 0.5 )
HAEMORRHAGE	HAEMORRHAGE	7	9763	38862	18300387	0.34	0.16	0.71	0.34	9.09	-0.4	1.08	0.34	0.18	-1.56	-2.58	VASCULAR DISORDERS	0.34 ( 0.16 - 0.71 )	0.34 ( 9.09 )	0.34 ( 0.18 )	-1.56 ( -2.58 )
HAEMATOMA	HAEMATOMA	7	9763	9393	18329856	1.4	0.67	2.94	1.4	0.8	0.66	2.14	1.4	0.75	0.48	-0.54	VASCULAR DISORDERS	1.4 ( 0.67 - 2.94 )	1.4 ( 0.8 )	1.4 ( 0.75 )	0.48 ( -0.54 )
DYSTONIA	DYSTONIA	7	9763	6560	18332689	2	0.95	4.21	2	3.51	1.26	2.74	2	1.08	1	-0.02	NERVOUS SYSTEM DISORDERS	2 ( 0.95 - 4.21 )	2 ( 3.51 )	2 ( 1.08 )	1 ( -0.02 )
HYPERNATRAEMIA	HYPERNATRAEMIA	7	9763	1993	18337256	6.6	3.14	13.86	6.59	33.1	5.85	7.33	6.57	3.53	2.72	1.69	METABOLISM AND NUTRITION DISORDERS	6.6 ( 3.14 - 13.86 )	6.59 ( 33.1 )	6.57 ( 3.53 )	2.72 ( 1.69 )
UNEVALUABLE EVENT	UNEVALUABLE EVENT	7	9763	24501	18314748	0.54	0.26	1.12	0.54	2.81	-0.2	1.28	0.54	0.29	-0.9	-1.92	GENERAL DISORDERS AND ADMINISTRATION SITE CONDITIONS	0.54 ( 0.26 - 1.12 )	0.54 ( 2.81 )	0.54 ( 0.29 )	-0.9 ( -1.92 )
DEFECT CONDUCTION INTRAVENTRICULAR	DEFECT CONDUCTION INTRAVENTRICULAR	7	9763	147	18339102	89.45	41.89	190.98	89.39	583.97	88.63	90.14	85.37	45.25	6.42	5.37	CARDIAC DISORDERS	89.45 ( 41.89 - 190.98 )	89.39 ( 583.97 )	85.37 ( 45.25 )	6.42 ( 5.37 )
BIFASCICULAR BLOCK	BIFASCICULAR BLOCK	7	9763	100	18339149	131.49	61.09	283.01	131.4	846.58	130.63	132.16	122.87	64.7	6.94	5.88	CARDIAC DISORDERS	131.49 ( 61.09 - 283.01 )	131.4 ( 846.58 )	122.87 ( 64.7 )	6.94 ( 5.88 )
POST-TRAUMATIC STRESS DISORDER	POST-TRAUMATIC STRESS DISORDER	7	9763	2115	18337134	6.22	2.96	13.06	6.21	30.52	5.47	6.95	6.2	3.33	2.63	1.61	PSYCHIATRIC DISORDERS	6.22 ( 2.96 - 13.06 )	6.21 ( 30.52 )	6.2 ( 3.33 )	2.63 ( 1.61 )
FRONTOTEMPORAL DEMENTIA	FRONTOTEMPORAL DEMENTIA	6	9764	168	18339081	67.08	29.7	151.48	67.04	376.87	66.23	67.85	64.76	32.76	6.02	4.9	NERVOUS SYSTEM DISORDERS	67.08 ( 29.7 - 151.48 )	67.04 ( 376.87 )	64.76 ( 32.76 )	6.02 ( 4.9 )
MOOD ALTERED	MOOD ALTERED	6	9764	8227	18331022	1.37	0.61	3.05	1.37	0.6	0.57	2.17	1.37	0.7	0.45	-0.64	PSYCHIATRIC DISORDERS	1.37 ( 0.61 - 3.05 )	1.37 ( 0.6 )	1.37 ( 0.7 )	0.45 ( -0.64 )
AFFECT LABILITY	AFFECT LABILITY	6	9764	2400	18336849	4.7	2.11	10.46	4.69	17.39	3.89	5.49	4.68	2.4	2.23	1.14	PSYCHIATRIC DISORDERS	4.7 ( 2.11 - 10.46 )	4.69 ( 17.39 )	4.68 ( 2.4 )	2.23 ( 1.14 )
ALANINE AMINOTRANSFERASE INCREASED	ALANINE AMINOTRANSFERASE INCREASED	6	9764	23575	18315674	0.48	0.21	1.06	0.48	3.43	-0.32	1.28	0.48	0.24	-1.07	-2.16	INVESTIGATIONS	0.48 ( 0.21 - 1.06 )	0.48 ( 3.43 )	0.48 ( 0.24 )	-1.07 ( -2.16 )
RESPIRATORY ARREST	RESPIRATORY ARREST	6	9764	11221	18328028	1	0.45	2.24	1	0	0.2	1.8	1	0.51	0.01	-1.09	RESPIRATORY, THORACIC AND MEDIASTINAL DISORDERS	1 ( 0.45 - 2.24 )	1 ( 0 )	1 ( 0.51 )	0.01 ( -1.09 )
GASTRITIS	GASTRITIS	6	9764	7502	18331747	1.5	0.67	3.34	1.5	1	0.7	2.3	1.5	0.77	0.59	-0.51	GASTROINTESTINAL DISORDERS	1.5 ( 0.67 - 3.34 )	1.5 ( 1 )	1.5 ( 0.77 )	0.59 ( -0.51 )
OESOPHAGITIS	OESOPHAGITIS	6	9764	3886	18335363	2.9	1.3	6.46	2.9	7.45	2.1	3.7	2.9	1.48	1.53	0.44	GASTROINTESTINAL DISORDERS	2.9 ( 1.3 - 6.46 )	2.9 ( 7.45 )	2.9 ( 1.48 )	1.53 ( 0.44 )
IMPULSIVE BEHAVIOUR	IMPULSIVE BEHAVIOUR	6	9764	1695	18337554	6.65	2.98	14.82	6.64	28.67	5.84	7.45	6.62	3.39	2.73	1.63	PSYCHIATRIC DISORDERS	6.65 ( 2.98 - 14.82 )	6.64 ( 28.67 )	6.62 ( 3.39 )	2.73 ( 1.63 )
GASTRITIS EROSIVE	GASTRITIS EROSIVE	6	9764	1815	18337434	6.21	2.78	13.84	6.21	26.11	5.4	7.01	6.19	3.16	2.63	1.54	GASTROINTESTINAL DISORDERS	6.21 ( 2.78 - 13.84 )	6.21 ( 26.11 )	6.19 ( 3.16 )	2.63 ( 1.54 )
OESOPHAGEAL ULCER	OESOPHAGEAL ULCER	6	9764	1410	18337839	7.99	3.58	17.82	7.99	36.52	7.19	8.79	7.96	4.07	2.99	1.9	GASTROINTESTINAL DISORDERS	7.99 ( 3.58 - 17.82 )	7.99 ( 36.52 )	7.96 ( 4.07 )	2.99 ( 1.9 )
GASTROINTESTINAL ULCER HAEMORRHAGE	GASTROINTESTINAL ULCER HAEMORRHAGE	6	9764	461	18338788	24.45	10.92	54.71	24.43	133.1	23.63	25.24	24.13	12.3	4.59	3.49	GASTROINTESTINAL DISORDERS	24.45 ( 10.92 - 54.71 )	24.43 ( 133.1 )	24.13 ( 12.3 )	4.59 ( 3.49 )
DROP ATTACKS	DROP ATTACKS	6	9764	211	18339038	53.41	23.72	120.26	53.38	299.85	52.57	54.19	51.93	26.33	5.7	4.59	NERVOUS SYSTEM DISORDERS	53.41 ( 23.72 - 120.26 )	53.38 ( 299.85 )	51.93 ( 26.33 )	5.7 ( 4.59 )
PANCREATITIS	PANCREATITIS	6	9764	18816	18320433	0.6	0.27	1.33	0.6	1.62	-0.2	1.4	0.6	0.31	-0.74	-1.83	GASTROINTESTINAL DISORDERS	0.6 ( 0.27 - 1.33 )	0.6 ( 1.62 )	0.6 ( 0.31 )	-0.74 ( -1.83 )
TORSADE DE POINTES	TORSADE DE POINTES	6	9764	2331	18336918	4.83	2.17	10.77	4.83	18.19	4.03	5.63	4.82	2.47	2.27	1.18	CARDIAC DISORDERS	4.83 ( 2.17 - 10.77 )	4.83 ( 18.19 )	4.82 ( 2.47 )	2.27 ( 1.18 )
LIVER FUNCTION TEST ABNORMAL	LIVER FUNCTION TEST ABNORMAL	6	9764	10186	18329063	1.11	0.5	2.46	1.11	0.06	0.31	1.91	1.11	0.57	0.14	-0.95	INVESTIGATIONS	1.11 ( 0.5 - 2.46 )	1.11 ( 0.06 )	1.11 ( 0.57 )	0.14 ( -0.95 )
THERAPEUTIC RESPONSE DECREASED	THERAPEUTIC RESPONSE DECREASED	6	9764	18160	18321089	0.62	0.28	1.38	0.62	1.4	-0.18	1.42	0.62	0.32	-0.69	-1.78	GENERAL DISORDERS AND ADMINISTRATION SITE CONDITIONS	0.62 ( 0.28 - 1.38 )	0.62 ( 1.4 )	0.62 ( 0.32 )	-0.69 ( -1.78 )
GASTROINTESTINAL DISORDER	GASTROINTESTINAL DISORDER	6	9764	20562	18318687	0.55	0.25	1.22	0.55	2.24	-0.25	1.35	0.55	0.28	-0.87	-1.96	GASTROINTESTINAL DISORDERS	0.55 ( 0.25 - 1.22 )	0.55 ( 2.24 )	0.55 ( 0.28 )	-0.87 ( -1.96 )
SUPRAVENTRICULAR EXTRASYSTOLES	SUPRAVENTRICULAR EXTRASYSTOLES	6	9764	1276	18337973	8.83	3.96	19.7	8.83	41.45	8.02	9.63	8.79	4.49	3.14	2.04	CARDIAC DISORDERS	8.83 ( 3.96 - 19.7 )	8.83 ( 41.45 )	8.79 ( 4.49 )	3.14 ( 2.04 )
BACK PAIN	BACK PAIN	6	9764	63640	18275609	0.18	0.08	0.39	0.18	23.04	-0.62	0.98	0.18	0.09	-2.5	-3.59	MUSCULOSKELETAL AND CONNECTIVE TISSUE DISORDERS	0.18 ( 0.08 - 0.39 )	0.18 ( 23.04 )	0.18 ( 0.09 )	-2.5 ( -3.59 )
EXPIRED PRODUCT ADMINISTERED	EXPIRED PRODUCT ADMINISTERED	6	9764	9238	18330011	1.22	0.55	2.72	1.22	0.24	0.42	2.02	1.22	0.62	0.29	-0.81	INJURY, POISONING AND PROCEDURAL COMPLICATIONS	1.22 ( 0.55 - 2.72 )	1.22 ( 0.24 )	1.22 ( 0.62 )	0.29 ( -0.81 )
PORIOMANIA	PORIOMANIA	6	9764	85	18339164	132.58	57.92	303.49	132.5	731.43	131.67	133.33	123.83	61.93	6.95	5.82	PSYCHIATRIC DISORDERS	132.58 ( 57.92 - 303.49 )	132.5 ( 731.43 )	123.83 ( 61.93 )	6.95 ( 5.82 )
INTENTION TREMOR	INTENTION TREMOR	6	9764	224	18339025	50.31	22.36	113.21	50.28	282.24	49.47	51.09	48.99	24.85	5.61	4.51	NERVOUS SYSTEM DISORDERS	50.31 ( 22.36 - 113.21 )	50.28 ( 282.24 )	48.99 ( 24.85 )	5.61 ( 4.51 )
BLOOD GLUCOSE FLUCTUATION	BLOOD GLUCOSE FLUCTUATION	6	9764	4105	18335144	2.74	1.23	6.11	2.74	6.64	1.94	3.54	2.74	1.4	1.45	0.36	INVESTIGATIONS	2.74 ( 1.23 - 6.11 )	2.74 ( 6.64 )	2.74 ( 1.4 )	1.45 ( 0.36 )
CONTRAINDICATED PRODUCT ADMINISTERED	CONTRAINDICATED PRODUCT ADMINISTERED	6	9764	5350	18333899	2.11	0.95	4.69	2.11	3.48	1.3	2.91	2.1	1.08	1.07	-0.02	INJURY, POISONING AND PROCEDURAL COMPLICATIONS	2.11 ( 0.95 - 4.69 )	2.11 ( 3.48 )	2.1 ( 1.08 )	1.07 ( -0.02 )
SEPSIS	SEPSIS	6	9764	44506	18294743	0.25	0.11	0.56	0.25	13.26	-0.55	1.05	0.25	0.13	-1.98	-3.07	INFECTIONS AND INFESTATIONS	0.25 ( 0.11 - 0.56 )	0.25 ( 13.26 )	0.25 ( 0.13 )	-1.98 ( -3.07 )
DYSSTASIA	DYSSTASIA	6	9764	8676	18330573	1.3	0.58	2.89	1.3	0.41	0.5	2.1	1.3	0.66	0.38	-0.72	NERVOUS SYSTEM DISORDERS	1.3 ( 0.58 - 2.89 )	1.3 ( 0.41 )	1.3 ( 0.66 )	0.38 ( -0.72 )
GLYCOSYLATED HAEMOGLOBIN INCREASED	GLYCOSYLATED HAEMOGLOBIN INCREASED	6	9764	9652	18329597	1.17	0.52	2.6	1.17	0.14	0.37	1.97	1.17	0.6	0.22	-0.87	INVESTIGATIONS	1.17 ( 0.52 - 2.6 )	1.17 ( 0.14 )	1.17 ( 0.6 )	0.22 ( -0.87 )
ANGINA PECTORIS	ANGINA PECTORIS	6	9764	12209	18327040	0.92	0.41	2.05	0.92	0.04	0.12	1.72	0.92	0.47	-0.12	-1.21	CARDIAC DISORDERS	0.92 ( 0.41 - 2.05 )	0.92 ( 0.04 )	0.92 ( 0.47 )	-0.12 ( -1.21 )
PETIT MAL EPILEPSY	PETIT MAL EPILEPSY	6	9764	1692	18337557	6.66	2.99	14.85	6.66	28.74	5.86	7.46	6.64	3.39	2.73	1.64	NERVOUS SYSTEM DISORDERS	6.66 ( 2.99 - 14.85 )	6.66 ( 28.74 )	6.64 ( 3.39 )	2.73 ( 1.64 )
ATHETOSIS	ATHETOSIS	6	9764	56	18339193	201.24	86.69	467.16	201.12	1079.12	200.28	201.96	181.75	89.83	7.51	6.36	NERVOUS SYSTEM DISORDERS	201.24 ( 86.69 - 467.16 )	201.12 ( 1079.12 )	181.75 ( 89.83 )	7.51 ( 6.36 )
CROHN'S DISEASE	CROHN'S DISEASE	6	9764	21392	18317857	0.53	0.24	1.17	0.53	2.56	-0.27	1.33	0.53	0.27	-0.93	-2.02	GASTROINTESTINAL DISORDERS	0.53 ( 0.24 - 1.17 )	0.53 ( 2.56 )	0.53 ( 0.27 )	-0.93 ( -2.02 )
CARDIAC FAILURE ACUTE	CARDIAC FAILURE ACUTE	6	9764	2722	18336527	4.14	1.86	9.22	4.14	14.25	3.34	4.94	4.13	2.11	2.05	0.95	CARDIAC DISORDERS	4.14 ( 1.86 - 9.22 )	4.14 ( 14.25 )	4.13 ( 2.11 )	2.05 ( 0.95 )
TONIC CLONIC MOVEMENTS	TONIC CLONIC MOVEMENTS	6	9764	484	18338765	23.28	10.41	52.1	23.27	126.31	22.46	24.07	23	11.72	4.52	3.42	NERVOUS SYSTEM DISORDERS	23.28 ( 10.41 - 52.1 )	23.27 ( 126.31 )	23 ( 11.72 )	4.52 ( 3.42 )
TYPE 2 DIABETES MELLITUS	TYPE 2 DIABETES MELLITUS	6	9764	7196	18332053	1.57	0.7	3.49	1.57	1.22	0.76	2.37	1.56	0.8	0.65	-0.45	METABOLISM AND NUTRITION DISORDERS	1.57 ( 0.7 - 3.49 )	1.57 ( 1.22 )	1.56 ( 0.8 )	0.65 ( -0.45 )
TRIFASCICULAR BLOCK	TRIFASCICULAR BLOCK	6	9764	54	18339195	208.69	89.76	485.2	208.57	1115.49	207.72	209.41	187.81	92.71	7.55	6.4	CARDIAC DISORDERS	208.69 ( 89.76 - 485.2 )	208.57 ( 1115.49 )	187.81 ( 92.71 )	7.55 ( 6.4 )
RHYTHM IDIOVENTRICULAR	RHYTHM IDIOVENTRICULAR	6	9764	126	18339123	89.44	39.42	202.92	89.39	500.55	88.57	90.2	85.37	43.01	6.42	5.3	CARDIAC DISORDERS	89.44 ( 39.42 - 202.92 )	89.39 ( 500.55 )	85.37 ( 43.01 )	6.42 ( 5.3 )
INFECTION	INFECTION	6	9764	40806	18298443	0.28	0.12	0.61	0.28	11.42	-0.52	1.08	0.28	0.14	-1.86	-2.95	INFECTIONS AND INFESTATIONS	0.28 ( 0.12 - 0.61 )	0.28 ( 11.42 )	0.28 ( 0.14 )	-1.86 ( -2.95 )
TARDIVE DYSKINESIA	TARDIVE DYSKINESIA	6	9764	7932	18331317	1.42	0.64	3.16	1.42	0.74	0.62	2.22	1.42	0.73	0.51	-0.59	NERVOUS SYSTEM DISORDERS	1.42 ( 0.64 - 3.16 )	1.42 ( 0.74 )	1.42 ( 0.73 )	0.51 ( -0.59 )
TACHYCARDIA	TACHYCARDIA	5	9765	28728	18310521	0.33	0.14	0.78	0.33	6.95	-0.55	1.2	0.33	0.16	-1.61	-2.79	CARDIAC DISORDERS	0.33 ( 0.14 - 0.78 )	0.33 ( 6.95 )	0.33 ( 0.16 )	-1.61 ( -2.79 )
VISUAL IMPAIRMENT	VISUAL IMPAIRMENT	5	9765	31844	18307405	0.29	0.12	0.71	0.29	8.45	-0.58	1.17	0.29	0.14	-1.76	-2.94	EYE DISORDERS	0.29 ( 0.12 - 0.71 )	0.29 ( 8.45 )	0.29 ( 0.14 )	-1.76 ( -2.94 )
DRUG-INDUCED LIVER INJURY	DRUG-INDUCED LIVER INJURY	5	9765	8807	18330442	1.07	0.44	2.56	1.07	0.02	0.19	1.94	1.07	0.51	0.09	-1.09	HEPATOBILIARY DISORDERS	1.07 ( 0.44 - 2.56 )	1.07 ( 0.02 )	1.07 ( 0.51 )	0.09 ( -1.09 )
ASPARTATE AMINOTRANSFERASE INCREASED	ASPARTATE AMINOTRANSFERASE INCREASED	5	9765	20402	18318847	0.46	0.19	1.1	0.46	3.17	-0.42	1.34	0.46	0.22	-1.12	-2.3	INVESTIGATIONS	0.46 ( 0.19 - 1.1 )	0.46 ( 3.17 )	0.46 ( 0.22 )	-1.12 ( -2.3 )
PALPITATIONS	PALPITATIONS	5	9765	24301	18314948	0.39	0.16	0.93	0.39	4.88	-0.49	1.26	0.39	0.19	-1.37	-2.55	CARDIAC DISORDERS	0.39 ( 0.16 - 0.93 )	0.39 ( 4.88 )	0.39 ( 0.19 )	-1.37 ( -2.55 )
THERAPEUTIC RESPONSE UNEXPECTED	THERAPEUTIC RESPONSE UNEXPECTED	5	9765	12131	18327118	0.77	0.32	1.86	0.77	0.33	-0.1	1.65	0.77	0.37	-0.37	-1.55	GENERAL DISORDERS AND ADMINISTRATION SITE CONDITIONS	0.77 ( 0.32 - 1.86 )	0.77 ( 0.33 )	0.77 ( 0.37 )	-0.37 ( -1.55 )
INCORRECT DOSE ADMINISTERED	INCORRECT DOSE ADMINISTERED	5	9765	64886	18274363	0.14	0.06	0.35	0.14	25.38	-0.73	1.02	0.14	0.07	-2.79	-3.97	INJURY, POISONING AND PROCEDURAL COMPLICATIONS	0.14 ( 0.06 - 0.35 )	0.14 ( 25.38 )	0.14 ( 0.07 )	-2.79 ( -3.97 )
MYOCARDIAL ISCHAEMIA	MYOCARDIAL ISCHAEMIA	5	9765	5594	18333655	1.68	0.7	4.03	1.68	1.37	0.8	2.55	1.68	0.81	0.75	-0.43	CARDIAC DISORDERS	1.68 ( 0.7 - 4.03 )	1.68 ( 1.37 )	1.68 ( 0.81 )	0.75 ( -0.43 )
COMMUNICATION DISORDER	COMMUNICATION DISORDER	5	9765	1469	18337780	6.39	2.66	15.38	6.39	22.65	5.51	7.27	6.37	3.06	2.67	1.49	PSYCHIATRIC DISORDERS	6.39 ( 2.66 - 15.38 )	6.39 ( 22.65 )	6.37 ( 3.06 )	2.67 ( 1.49 )
URTICARIA	URTICARIA	5	9765	37925	18301324	0.25	0.1	0.59	0.25	11.46	-0.63	1.12	0.25	0.12	-2.01	-3.19	SKIN AND SUBCUTANEOUS TISSUE DISORDERS	0.25 ( 0.1 - 0.59 )	0.25 ( 11.46 )	0.25 ( 0.12 )	-2.01 ( -3.19 )
WRONG TECHNIQUE IN PRODUCT USAGE PROCESS	WRONG TECHNIQUE IN PRODUCT USAGE PROCESS	5	9765	58421	18280828	0.16	0.07	0.39	0.16	21.99	-0.72	1.04	0.16	0.08	-2.64	-3.82	INJURY, POISONING AND PROCEDURAL COMPLICATIONS	0.16 ( 0.07 - 0.39 )	0.16 ( 21.99 )	0.16 ( 0.08 )	-2.64 ( -3.82 )
ADVERSE DRUG REACTION	ADVERSE DRUG REACTION	5	9765	27555	18311694	0.34	0.14	0.82	0.34	6.39	-0.54	1.22	0.34	0.16	-1.55	-2.73	GENERAL DISORDERS AND ADMINISTRATION SITE CONDITIONS	0.34 ( 0.14 - 0.82 )	0.34 ( 6.39 )	0.34 ( 0.16 )	-1.55 ( -2.73 )
EATING DISORDER	EATING DISORDER	5	9765	6075	18333174	1.55	0.64	3.71	1.54	0.96	0.67	2.42	1.54	0.74	0.63	-0.55	PSYCHIATRIC DISORDERS	1.55 ( 0.64 - 3.71 )	1.54 ( 0.96 )	1.54 ( 0.74 )	0.63 ( -0.55 )
MUSCLE TWITCHING	MUSCLE TWITCHING	5	9765	7238	18332011	1.3	0.54	3.12	1.3	0.34	0.42	2.17	1.3	0.62	0.37	-0.8	MUSCULOSKELETAL AND CONNECTIVE TISSUE DISORDERS	1.3 ( 0.54 - 3.12 )	1.3 ( 0.34 )	1.3 ( 0.62 )	0.37 ( -0.8 )
MICTURITION URGENCY	MICTURITION URGENCY	5	9765	3593	18335656	2.61	1.09	6.28	2.61	4.97	1.74	3.49	2.61	1.25	1.38	0.2	RENAL AND URINARY DISORDERS	2.61 ( 1.09 - 6.28 )	2.61 ( 4.97 )	2.61 ( 1.25 )	1.38 ( 0.2 )
THERAPY NON-RESPONDER	THERAPY NON-RESPONDER	5	9765	12947	18326302	0.72	0.3	1.74	0.72	0.52	-0.15	1.6	0.73	0.35	-0.46	-1.64	GENERAL DISORDERS AND ADMINISTRATION SITE CONDITIONS	0.72 ( 0.3 - 1.74 )	0.72 ( 0.52 )	0.73 ( 0.35 )	-0.46 ( -1.64 )
GASTRITIS HAEMORRHAGIC	GASTRITIS HAEMORRHAGIC	5	9765	609	18338640	15.42	6.39	37.19	15.41	66.83	14.53	16.29	15.29	7.32	3.93	2.75	GASTROINTESTINAL DISORDERS	15.42 ( 6.39 - 37.19 )	15.41 ( 66.83 )	15.29 ( 7.32 )	3.93 ( 2.75 )
FLUSHING	FLUSHING	5	9765	33247	18306002	0.28	0.12	0.68	0.28	9.14	-0.59	1.16	0.28	0.14	-1.82	-3	VASCULAR DISORDERS	0.28 ( 0.12 - 0.68 )	0.28 ( 9.14 )	0.28 ( 0.14 )	-1.82 ( -3 )
BUNDLE BRANCH BLOCK	BUNDLE BRANCH BLOCK	5	9765	433	18338816	21.69	8.98	52.38	21.68	97.48	20.79	22.56	21.44	10.25	4.42	3.24	CARDIAC DISORDERS	21.69 ( 8.98 - 52.38 )	21.68 ( 97.48 )	21.44 ( 10.25 )	4.42 ( 3.24 )
BRADYKINESIA	BRADYKINESIA	5	9765	2208	18337041	4.25	1.77	10.23	4.25	12.4	3.37	5.13	4.24	2.04	2.09	0.91	NERVOUS SYSTEM DISORDERS	4.25 ( 1.77 - 10.23 )	4.25 ( 12.4 )	4.24 ( 2.04 )	2.09 ( 0.91 )
DIABETIC HYPEROSMOLAR COMA	DIABETIC HYPEROSMOLAR COMA	5	9765	213	18339036	44.09	18.16	107.03	44.06	205.61	43.18	44.95	43.08	20.51	5.43	4.23	NERVOUS SYSTEM DISORDERS	44.09 ( 18.16 - 107.03 )	44.06 ( 205.61 )	43.08 ( 20.51 )	5.43 ( 4.23 )
BLOOD CREATINE INCREASED	BLOOD CREATINE INCREASED	5	9765	1969	18337280	4.77	1.98	11.47	4.77	14.85	3.89	5.64	4.76	2.28	2.25	1.07	INVESTIGATIONS	4.77 ( 1.98 - 11.47 )	4.77 ( 14.85 )	4.76 ( 2.28 )	2.25 ( 1.07 )
DERMATITIS	DERMATITIS	5	9765	5677	18333572	1.65	0.69	3.98	1.65	1.29	0.78	2.53	1.65	0.79	0.72	-0.45	SKIN AND SUBCUTANEOUS TISSUE DISORDERS	1.65 ( 0.69 - 3.98 )	1.65 ( 1.29 )	1.65 ( 0.79 )	0.72 ( -0.45 )
VASCULITIS	VASCULITIS	5	9765	3613	18335636	2.6	1.08	6.25	2.6	4.91	1.72	3.47	2.6	1.25	1.38	0.2	VASCULAR DISORDERS	2.6 ( 1.08 - 6.25 )	2.6 ( 4.91 )	2.6 ( 1.25 )	1.38 ( 0.2 )
MALLORY-WEISS SYNDROME	MALLORY-WEISS SYNDROME	5	9765	638	18338611	14.72	6.1	35.49	14.71	63.4	13.83	15.59	14.6	6.99	3.87	2.68	GASTROINTESTINAL DISORDERS	14.72 ( 6.1 - 35.49 )	14.71 ( 63.4 )	14.6 ( 6.99 )	3.87 ( 2.68 )
INTERNATIONAL NORMALISED RATIO INCREASED	INTERNATIONAL NORMALISED RATIO INCREASED	5	9765	12899	18326350	0.73	0.3	1.75	0.73	0.51	-0.15	1.6	0.73	0.35	-0.46	-1.64	INVESTIGATIONS	0.73 ( 0.3 - 1.75 )	0.73 ( 0.51 )	0.73 ( 0.35 )	-0.46 ( -1.64 )
WHITE BLOOD CELL COUNT DECREASED	WHITE BLOOD CELL COUNT DECREASED	5	9765	33474	18305775	0.28	0.12	0.67	0.28	9.25	-0.6	1.16	0.28	0.13	-1.83	-3.01	INVESTIGATIONS	0.28 ( 0.12 - 0.67 )	0.28 ( 9.25 )	0.28 ( 0.13 )	-1.83 ( -3.01 )
LIVER DISORDER	LIVER DISORDER	5	9765	15249	18324000	0.62	0.26	1.48	0.62	1.2	-0.26	1.49	0.62	0.3	-0.7	-1.88	HEPATOBILIARY DISORDERS	0.62 ( 0.26 - 1.48 )	0.62 ( 1.2 )	0.62 ( 0.3 )	-0.7 ( -1.88 )
HYPERCHOLESTEROLAEMIA	HYPERCHOLESTEROLAEMIA	5	9765	2662	18336587	3.53	1.47	8.48	3.53	9.03	2.65	4.4	3.52	1.69	1.82	0.64	METABOLISM AND NUTRITION DISORDERS	3.53 ( 1.47 - 8.48 )	3.53 ( 9.03 )	3.52 ( 1.69 )	1.82 ( 0.64 )
HYPERTRIGLYCERIDAEMIA	HYPERTRIGLYCERIDAEMIA	5	9765	2599	18336650	3.61	1.5	8.69	3.61	9.42	2.73	4.49	3.61	1.73	1.85	0.67	METABOLISM AND NUTRITION DISORDERS	3.61 ( 1.5 - 8.69 )	3.61 ( 9.42 )	3.61 ( 1.73 )	1.85 ( 0.67 )
PHYSICAL ASSAULT	PHYSICAL ASSAULT	4	9766	1133	18338116	6.63	2.48	17.7	6.63	19.05	5.65	7.61	6.61	2.91	2.72	1.43	SOCIAL CIRCUMSTANCES	6.63 ( 2.48 - 17.7 )	6.63 ( 19.05 )	6.61 ( 2.91 )	2.72 ( 1.43 )
LOGORRHOEA	LOGORRHOEA	4	9766	1440	18337809	5.22	1.95	13.92	5.21	13.59	4.23	6.2	5.2	2.29	2.38	1.09	PSYCHIATRIC DISORDERS	5.22 ( 1.95 - 13.92 )	5.21 ( 13.59 )	5.2 ( 2.29 )	2.38 ( 1.09 )
RASH PRURITIC	RASH PRURITIC	4	9766	14831	18324418	0.51	0.19	1.35	0.51	1.93	-0.47	1.49	0.51	0.22	-0.98	-2.27	SKIN AND SUBCUTANEOUS TISSUE DISORDERS	0.51 ( 0.19 - 1.35 )	0.51 ( 1.93 )	0.51 ( 0.22 )	-0.98 ( -2.27 )
SUBDURAL HAEMORRHAGE	SUBDURAL HAEMORRHAGE	4	9766	1216	18338033	6.18	2.31	16.49	6.17	17.29	5.19	7.16	6.16	2.71	2.62	1.33	INJURY, POISONING AND PROCEDURAL COMPLICATIONS	6.18 ( 2.31 - 16.49 )	6.17 ( 17.29 )	6.16 ( 2.71 )	2.62 ( 1.33 )
DISSEMINATED INTRAVASCULAR COAGULATION	DISSEMINATED INTRAVASCULAR COAGULATION	4	9766	6235	18333014	1.2	0.45	3.21	1.2	0.14	0.22	2.18	1.2	0.53	0.27	-1.02	BLOOD AND LYMPHATIC SYSTEM DISORDERS	1.2 ( 0.45 - 3.21 )	1.2 ( 0.14 )	1.2 ( 0.53 )	0.27 ( -1.02 )
MIDDLE INSOMNIA	MIDDLE INSOMNIA	4	9766	5416	18333833	1.39	0.52	3.7	1.39	0.43	0.41	2.37	1.39	0.61	0.47	-0.82	PSYCHIATRIC DISORDERS	1.39 ( 0.52 - 3.7 )	1.39 ( 0.43 )	1.39 ( 0.61 )	0.47 ( -0.82 )
FEELING COLD	FEELING COLD	4	9766	7388	18331861	1.02	0.38	2.71	1.02	0	0.04	2	1.02	0.45	0.02	-1.27	GENERAL DISORDERS AND ADMINISTRATION SITE CONDITIONS	1.02 ( 0.38 - 2.71 )	1.02 ( 0 )	1.02 ( 0.45 )	0.02 ( -1.27 )
DRUG LEVEL INCREASED	DRUG LEVEL INCREASED	4	9766	6453	18332796	1.16	0.44	3.1	1.16	0.09	0.18	2.14	1.16	0.51	0.22	-1.07	INVESTIGATIONS	1.16 ( 0.44 - 3.1 )	1.16 ( 0.09 )	1.16 ( 0.51 )	0.22 ( -1.07 )
HYPOAESTHESIA	HYPOAESTHESIA	4	9766	38484	18300765	0.19	0.07	0.52	0.2	13.31	-0.78	1.17	0.2	0.09	-2.36	-3.65	NERVOUS SYSTEM DISORDERS	0.19 ( 0.07 - 0.52 )	0.2 ( 13.31 )	0.2 ( 0.09 )	-2.36 ( -3.65 )
GRANDIOSITY	GRANDIOSITY	4	9766	178	18339071	42.2	15.66	113.7	42.18	157.29	41.19	43.17	41.28	18.01	5.37	4.06	PSYCHIATRIC DISORDERS	42.2 ( 15.66 - 113.7 )	42.18 ( 157.29 )	41.28 ( 18.01 )	5.37 ( 4.06 )
OBSESSIVE THOUGHTS	OBSESSIVE THOUGHTS	4	9766	670	18338579	11.21	4.19	29.96	11.21	36.96	10.22	12.19	11.15	4.9	3.48	2.18	PSYCHIATRIC DISORDERS	11.21 ( 4.19 - 29.96 )	11.21 ( 36.96 )	11.15 ( 4.9 )	3.48 ( 2.18 )
ASTHMA	ASTHMA	4	9766	24611	18314638	0.3	0.11	0.81	0.31	6.34	-0.67	1.28	0.31	0.13	-1.71	-3	RESPIRATORY, THORACIC AND MEDIASTINAL DISORDERS	0.3 ( 0.11 - 0.81 )	0.31 ( 6.34 )	0.31 ( 0.13 )	-1.71 ( -3 )
FAECES DISCOLOURED	FAECES DISCOLOURED	4	9766	7783	18331466	0.96	0.36	2.57	0.96	0.01	-0.02	1.94	0.96	0.42	-0.05	-1.34	GASTROINTESTINAL DISORDERS	0.96 ( 0.36 - 2.57 )	0.96 ( 0.01 )	0.96 ( 0.42 )	-0.05 ( -1.34 )
TRANSAMINASES INCREASED	TRANSAMINASES INCREASED	4	9766	8069	18331180	0.93	0.35	2.48	0.93	0.02	-0.05	1.91	0.93	0.41	-0.1	-1.39	INVESTIGATIONS	0.93 ( 0.35 - 2.48 )	0.93 ( 0.02 )	0.93 ( 0.41 )	-0.1 ( -1.39 )
DRUG REACTION WITH EOSINOPHILIA AND SYSTEMIC SYMPTOMS	DRUG REACTION WITH EOSINOPHILIA AND SYSTEMIC SYMPTOMS	4	9766	9224	18330025	0.81	0.31	2.17	0.81	0.17	-0.17	1.79	0.81	0.36	-0.3	-1.59	SKIN AND SUBCUTANEOUS TISSUE DISORDERS	0.81 ( 0.31 - 2.17 )	0.81 ( 0.17 )	0.81 ( 0.36 )	-0.3 ( -1.59 )
SCREAMING	SCREAMING	4	9766	2133	18337116	3.52	1.32	9.39	3.52	7.2	2.54	4.5	3.52	1.55	1.81	0.52	GENERAL DISORDERS AND ADMINISTRATION SITE CONDITIONS	3.52 ( 1.32 - 9.39 )	3.52 ( 7.2 )	3.52 ( 1.55 )	1.81 ( 0.52 )
GASTRIC ULCER HAEMORRHAGE	GASTRIC ULCER HAEMORRHAGE	4	9766	2525	18336724	2.97	1.12	7.93	2.97	5.23	1.99	3.95	2.97	1.31	1.57	0.28	GASTROINTESTINAL DISORDERS	2.97 ( 1.12 - 7.93 )	2.97 ( 5.23 )	2.97 ( 1.31 )	1.57 ( 0.28 )
FEMUR FRACTURE	FEMUR FRACTURE	4	9766	4236	18335013	1.77	0.66	4.73	1.77	1.35	0.79	2.75	1.77	0.78	0.83	-0.47	INJURY, POISONING AND PROCEDURAL COMPLICATIONS	1.77 ( 0.66 - 4.73 )	1.77 ( 1.35 )	1.77 ( 0.78 )	0.83 ( -0.47 )
DIZZINESS POSTURAL	DIZZINESS POSTURAL	4	9766	3566	18335683	2.11	0.79	5.62	2.11	2.32	1.13	3.09	2.1	0.93	1.07	-0.22	NERVOUS SYSTEM DISORDERS	2.11 ( 0.79 - 5.62 )	2.11 ( 2.32 )	2.1 ( 0.93 )	1.07 ( -0.22 )
GASTRIC HAEMORRHAGE	GASTRIC HAEMORRHAGE	4	9766	6133	18333116	1.22	0.46	3.26	1.22	0.16	0.24	2.2	1.22	0.54	0.29	-1	GASTROINTESTINAL DISORDERS	1.22 ( 0.46 - 3.26 )	1.22 ( 0.16 )	1.22 ( 0.54 )	0.29 ( -1 )
HYPOXIA	HYPOXIA	4	9766	14029	18325220	0.54	0.2	1.43	0.54	1.62	-0.44	1.52	0.54	0.24	-0.9	-2.19	RESPIRATORY, THORACIC AND MEDIASTINAL DISORDERS	0.54 ( 0.2 - 1.43 )	0.54 ( 1.62 )	0.54 ( 0.24 )	-0.9 ( -2.19 )
HIP FRACTURE	HIP FRACTURE	4	9766	7732	18331517	0.97	0.36	2.59	0.97	0	-0.01	1.95	0.97	0.43	-0.04	-1.33	INJURY, POISONING AND PROCEDURAL COMPLICATIONS	0.97 ( 0.36 - 2.59 )	0.97 ( 0 )	0.97 ( 0.43 )	-0.04 ( -1.33 )
PERIPHERAL SWELLING	PERIPHERAL SWELLING	4	9766	39971	18299278	0.19	0.07	0.5	0.19	14.07	-0.79	1.17	0.19	0.08	-2.41	-3.7	GENERAL DISORDERS AND ADMINISTRATION SITE CONDITIONS	0.19 ( 0.07 - 0.5 )	0.19 ( 14.07 )	0.19 ( 0.08 )	-2.41 ( -3.7 )
THERAPY CESSATION	THERAPY CESSATION	4	9766	15971	18323278	0.47	0.18	1.25	0.47	2.39	-0.51	1.45	0.47	0.21	-1.09	-2.38	SURGICAL AND MEDICAL PROCEDURES	0.47 ( 0.18 - 1.25 )	0.47 ( 2.39 )	0.47 ( 0.21 )	-1.09 ( -2.38 )
AKINESIA	AKINESIA	4	9766	899	18338350	8.35	3.13	22.31	8.35	25.77	7.37	9.33	8.32	3.66	3.06	1.76	NERVOUS SYSTEM DISORDERS	8.35 ( 3.13 - 22.31 )	8.35 ( 25.77 )	8.32 ( 3.66 )	3.06 ( 1.76 )
BUNDLE BRANCH BLOCK LEFT	BUNDLE BRANCH BLOCK LEFT	4	9766	1711	18337538	4.39	1.65	11.71	4.39	10.44	3.41	5.37	4.38	1.93	2.13	0.84	CARDIAC DISORDERS	4.39 ( 1.65 - 11.71 )	4.39 ( 10.44 )	4.38 ( 1.93 )	2.13 ( 0.84 )
DYSPHORIA	DYSPHORIA	4	9766	1517	18337732	4.95	1.86	13.21	4.95	12.57	3.97	5.93	4.94	2.17	2.3	1.01	PSYCHIATRIC DISORDERS	4.95 ( 1.86 - 13.21 )	4.95 ( 12.57 )	4.94 ( 2.17 )	2.3 ( 1.01 )
TOXIC EPIDERMAL NECROLYSIS	TOXIC EPIDERMAL NECROLYSIS	4	9766	5224	18334025	1.44	0.54	3.83	1.44	0.53	0.46	2.42	1.44	0.63	0.52	-0.77	SKIN AND SUBCUTANEOUS TISSUE DISORDERS	1.44 ( 0.54 - 3.83 )	1.44 ( 0.53 )	1.44 ( 0.63 )	0.52 ( -0.77 )
INTERNAL HAEMORRHAGE	INTERNAL HAEMORRHAGE	4	9766	4661	18334588	1.61	0.6	4.3	1.61	0.93	0.63	2.59	1.61	0.71	0.69	-0.6	VASCULAR DISORDERS	1.61 ( 0.6 - 4.3 )	1.61 ( 0.93 )	1.61 ( 0.71 )	0.69 ( -0.6 )
ATAXIA	ATAXIA	4	9766	4606	18334643	1.63	0.61	4.35	1.63	0.97	0.65	2.61	1.63	0.72	0.7	-0.59	NERVOUS SYSTEM DISORDERS	1.63 ( 0.61 - 4.35 )	1.63 ( 0.97 )	1.63 ( 0.72 )	0.7 ( -0.59 )
EXTRA DOSE ADMINISTERED	EXTRA DOSE ADMINISTERED	4	9766	10555	18328694	0.71	0.27	1.9	0.71	0.47	-0.27	1.69	0.71	0.31	-0.49	-1.78	INJURY, POISONING AND PROCEDURAL COMPLICATIONS	0.71 ( 0.27 - 1.9 )	0.71 ( 0.47 )	0.71 ( 0.31 )	-0.49 ( -1.78 )
NECK PAIN	NECK PAIN	4	9766	13647	18325602	0.55	0.21	1.47	0.55	1.47	-0.43	1.53	0.55	0.24	-0.86	-2.15	MUSCULOSKELETAL AND CONNECTIVE TISSUE DISORDERS	0.55 ( 0.21 - 1.47 )	0.55 ( 1.47 )	0.55 ( 0.24 )	-0.86 ( -2.15 )
INAPPROPRIATE SCHEDULE OF PRODUCT ADMINISTRATION	INAPPROPRIATE SCHEDULE OF PRODUCT ADMINISTRATION	4	9766	45361	18293888	0.17	0.06	0.44	0.17	16.87	-0.81	1.15	0.17	0.07	-2.59	-3.89	INJURY, POISONING AND PROCEDURAL COMPLICATIONS	0.17 ( 0.06 - 0.44 )	0.17 ( 16.87 )	0.17 ( 0.07 )	-2.59 ( -3.89 )
GAIT INABILITY	GAIT INABILITY	4	9766	8354	18330895	0.9	0.34	2.4	0.9	0.05	-0.08	1.88	0.9	0.4	-0.15	-1.44	GENERAL DISORDERS AND ADMINISTRATION SITE CONDITIONS	0.9 ( 0.34 - 2.4 )	0.9 ( 0.05 )	0.9 ( 0.4 )	-0.15 ( -1.44 )
PHYSICAL DISABILITY	PHYSICAL DISABILITY	4	9766	1493	18337756	5.03	1.89	13.42	5.03	12.88	4.05	6.01	5.02	2.21	2.33	1.03	SOCIAL CIRCUMSTANCES	5.03 ( 1.89 - 13.42 )	5.03 ( 12.88 )	5.02 ( 2.21 )	2.33 ( 1.03 )
HIATUS HERNIA	HIATUS HERNIA	4	9766	2909	18336340	2.58	0.97	6.88	2.58	3.87	1.6	3.56	2.58	1.14	1.37	0.07	GASTROINTESTINAL DISORDERS	2.58 ( 0.97 - 6.88 )	2.58 ( 3.87 )	2.58 ( 1.14 )	1.37 ( 0.07 )
SOMATIC DELUSION	SOMATIC DELUSION	4	9766	80	18339169	93.89	34.39	256.35	93.85	349.97	92.85	94.86	89.43	38.59	6.48	5.15	PSYCHIATRIC DISORDERS	93.89 ( 34.39 - 256.35 )	93.85 ( 349.97 )	89.43 ( 38.59 )	6.48 ( 5.15 )
PROSTATOMEGALY	PROSTATOMEGALY	4	9766	3372	18335877	2.23	0.84	5.94	2.23	2.7	1.25	3.21	2.23	0.98	1.15	-0.14	REPRODUCTIVE SYSTEM AND BREAST DISORDERS	2.23 ( 0.84 - 5.94 )	2.23 ( 2.7 )	2.23 ( 0.98 )	1.15 ( -0.14 )
HYDRONEPHROSIS	HYDRONEPHROSIS	4	9766	3017	18336232	2.49	0.93	6.64	2.49	3.56	1.51	3.47	2.49	1.09	1.31	0.02	RENAL AND URINARY DISORDERS	2.49 ( 0.93 - 6.64 )	2.49 ( 3.56 )	2.49 ( 1.09 )	1.31 ( 0.02 )
HYPERGLYCAEMIC HYPEROSMOLAR NONKETOTIC SYNDROME	HYPERGLYCAEMIC HYPEROSMOLAR NONKETOTIC SYNDROME	4	9766	448	18338801	16.77	6.26	44.88	16.76	58.75	15.78	17.74	16.62	7.29	4.05	2.76	METABOLISM AND NUTRITION DISORDERS	16.77 ( 6.26 - 44.88 )	16.76 ( 58.75 )	16.62 ( 7.29 )	4.05 ( 2.76 )
NEUROMUSCULAR BLOCKADE	NEUROMUSCULAR BLOCKADE	4	9766	77	18339172	97.55	35.7	266.59	97.51	363.22	96.51	98.52	92.75	39.99	6.54	5.21	NERVOUS SYSTEM DISORDERS	97.55 ( 35.7 - 266.59 )	97.51 ( 363.22 )	92.75 ( 39.99 )	6.54 ( 5.21 )
FEEDING DISORDER	FEEDING DISORDER	4	9766	5015	18334234	1.5	0.56	3.99	1.5	0.66	0.52	2.48	1.5	0.66	0.58	-0.71	METABOLISM AND NUTRITION DISORDERS	1.5 ( 0.56 - 3.99 )	1.5 ( 0.66 )	1.5 ( 0.66 )	0.58 ( -0.71 )
FLATULENCE	FLATULENCE	4	9766	16719	18322530	0.45	0.17	1.2	0.45	2.71	-0.53	1.43	0.45	0.2	-1.15	-2.45	GASTROINTESTINAL DISORDERS	0.45 ( 0.17 - 1.2 )	0.45 ( 2.71 )	0.45 ( 0.2 )	-1.15 ( -2.45 )
PURPURA	PURPURA	4	9766	3690	18335559	2.04	0.76	5.43	2.03	2.1	1.05	3.02	2.03	0.9	1.02	-0.27	SKIN AND SUBCUTANEOUS TISSUE DISORDERS	2.04 ( 0.76 - 5.43 )	2.03 ( 2.1 )	2.03 ( 0.9 )	1.02 ( -0.27 )
CORONARY ARTERY DISEASE	CORONARY ARTERY DISEASE	4	9766	17216	18322033	0.44	0.16	1.16	0.44	2.92	-0.54	1.42	0.44	0.19	-1.2	-2.49	CARDIAC DISORDERS	0.44 ( 0.16 - 1.16 )	0.44 ( 2.92 )	0.44 ( 0.19 )	-1.2 ( -2.49 )
DUODENITIS	DUODENITIS	4	9766	1441	18337808	5.21	1.95	13.91	5.21	13.57	4.23	6.19	5.2	2.29	2.38	1.09	GASTROINTESTINAL DISORDERS	5.21 ( 1.95 - 13.91 )	5.21 ( 13.57 )	5.2 ( 2.29 )	2.38 ( 1.09 )
LUNG NEOPLASM MALIGNANT	LUNG NEOPLASM MALIGNANT	4	9766	16314	18322935	0.46	0.17	1.23	0.46	2.53	-0.52	1.44	0.46	0.2	-1.12	-2.41	NEOPLASMS BENIGN, MALIGNANT AND UNSPECIFIED (INCL CYSTS AND POLYPS)	0.46 ( 0.17 - 1.23 )	0.46 ( 2.53 )	0.46 ( 0.2 )	-1.12 ( -2.41 )
ALCOHOL USE	ALCOHOL USE	4	9766	1903	18337346	3.95	1.48	10.53	3.95	8.78	2.96	4.93	3.94	1.73	1.98	0.69	SOCIAL CIRCUMSTANCES	3.95 ( 1.48 - 10.53 )	3.95 ( 8.78 )	3.94 ( 1.73 )	1.98 ( 0.69 )
INTESTINAL OBSTRUCTION	INTESTINAL OBSTRUCTION	4	9766	12801	18326448	0.59	0.22	1.56	0.59	1.17	-0.39	1.57	0.59	0.26	-0.77	-2.06	GASTROINTESTINAL DISORDERS	0.59 ( 0.22 - 1.56 )	0.59 ( 1.17 )	0.59 ( 0.26 )	-0.77 ( -2.06 )
HAEMOGLOBIN DECREASED	HAEMOGLOBIN DECREASED	4	9766	39378	18299871	0.19	0.07	0.51	0.19	13.77	-0.79	1.17	0.19	0.08	-2.39	-3.68	INVESTIGATIONS	0.19 ( 0.07 - 0.51 )	0.19 ( 13.77 )	0.19 ( 0.08 )	-2.39 ( -3.68 )
LOWER RESPIRATORY TRACT INFECTION	LOWER RESPIRATORY TRACT INFECTION	4	9766	12028	18327221	0.62	0.23	1.66	0.62	0.91	-0.36	1.6	0.62	0.27	-0.68	-1.97	INFECTIONS AND INFESTATIONS	0.62 ( 0.23 - 1.66 )	0.62 ( 0.91 )	0.62 ( 0.27 )	-0.68 ( -1.97 )
GASTRIC CANCER	GASTRIC CANCER	4	9766	10314	18328935	0.73	0.27	1.94	0.73	0.41	-0.25	1.71	0.73	0.32	-0.46	-1.75	NEOPLASMS BENIGN, MALIGNANT AND UNSPECIFIED (INCL CYSTS AND POLYPS)	0.73 ( 0.27 - 1.94 )	0.73 ( 0.41 )	0.73 ( 0.32 )	-0.46 ( -1.75 )
ELECTROCARDIOGRAM PR PROLONGATION	ELECTROCARDIOGRAM PR PROLONGATION	4	9766	260	18338989	28.89	10.76	77.57	28.88	106.02	27.89	29.87	28.46	12.45	4.83	3.53	INVESTIGATIONS	28.89 ( 10.76 - 77.57 )	28.88 ( 106.02 )	28.46 ( 12.45 )	4.83 ( 3.53 )
APRAXIA	APRAXIA	4	9766	575	18338674	13.06	4.89	34.93	13.06	44.23	12.07	14.04	12.97	5.7	3.7	2.4	NERVOUS SYSTEM DISORDERS	13.06 ( 4.89 - 34.93 )	13.06 ( 44.23 )	12.97 ( 5.7 )	3.7 ( 2.4 )
EXECUTIVE DYSFUNCTION	EXECUTIVE DYSFUNCTION	4	9766	165	18339084	45.52	16.88	122.76	45.51	169.99	44.51	46.5	44.45	19.38	5.47	4.16	PSYCHIATRIC DISORDERS	45.52 ( 16.88 - 122.76 )	45.51 ( 169.99 )	44.45 ( 19.38 )	5.47 ( 4.16 )
DERMATITIS EXFOLIATIVE	DERMATITIS EXFOLIATIVE	3	9767	2429	18336820	2.32	0.75	7.2	2.32	2.25	1.19	3.45	2.32	0.9	1.21	-0.23	SKIN AND SUBCUTANEOUS TISSUE DISORDERS	2.32 ( 0.75 - 7.2 )	2.32 ( 2.25 )	2.32 ( 0.9 )	1.21 ( -0.23 )
MARASMUS	MARASMUS	3	9767	532	18338717	10.59	3.4	32.94	10.59	25.89	9.45	11.72	10.53	4.07	3.4	1.95	METABOLISM AND NUTRITION DISORDERS	10.59 ( 3.4 - 32.94 )	10.59 ( 25.89 )	10.53 ( 4.07 )	3.4 ( 1.95 )
ORAL PAIN	ORAL PAIN	3	9767	5663	18333586	0.99	0.32	3.08	0.99	0	-0.14	2.13	0.99	0.39	-0.01	-1.45	GASTROINTESTINAL DISORDERS	0.99 ( 0.32 - 3.08 )	0.99 ( 0 )	0.99 ( 0.39 )	-0.01 ( -1.45 )
POOR QUALITY SLEEP	POOR QUALITY SLEEP	3	9767	6169	18333080	0.91	0.29	2.83	0.91	0.02	-0.22	2.04	0.91	0.35	-0.13	-1.57	PSYCHIATRIC DISORDERS	0.91 ( 0.29 - 2.83 )	0.91 ( 0.02 )	0.91 ( 0.35 )	-0.13 ( -1.57 )
BRAIN CONTUSION	BRAIN CONTUSION	3	9767	360	18338889	15.65	5.02	48.75	15.64	40.78	14.51	16.78	15.52	6	3.96	2.51	INJURY, POISONING AND PROCEDURAL COMPLICATIONS	15.65 ( 5.02 - 48.75 )	15.64 ( 40.78 )	15.52 ( 6 )	3.96 ( 2.51 )
YAWNING	YAWNING	3	9767	955	18338294	5.9	1.9	18.32	5.9	12.16	4.76	7.03	5.88	2.28	2.56	1.11	RESPIRATORY, THORACIC AND MEDIASTINAL DISORDERS	5.9 ( 1.9 - 18.32 )	5.9 ( 12.16 )	5.88 ( 2.28 )	2.56 ( 1.11 )
CHOLINESTERASE INHIBITION	CHOLINESTERASE INHIBITION	3	9767	0	18339249	#NUM!	#NUM!	#NUM!	#NUM!	5631.3	#NUM!	#NUM!	1878.1	0	10.88	8.83	NERVOUS SYSTEM DISORDERS	Inf ( NaN - Inf )	Inf ( 5631.3 )	1878.1 ( 0 )	10.88 ( 8.83 )
SLOW RESPONSE TO STIMULI	SLOW RESPONSE TO STIMULI	3	9767	484	18338765	11.64	3.74	36.22	11.63	28.98	10.5	12.77	11.57	4.47	3.53	2.08	NERVOUS SYSTEM DISORDERS	11.64 ( 3.74 - 36.22 )	11.63 ( 28.98 )	11.57 ( 4.47 )	3.53 ( 2.08 )
JUDGEMENT IMPAIRED	JUDGEMENT IMPAIRED	3	9767	636	18338613	8.86	2.85	27.54	8.85	20.8	7.72	9.99	8.82	3.41	3.14	1.69	NERVOUS SYSTEM DISORDERS	8.86 ( 2.85 - 27.54 )	8.85 ( 20.8 )	8.82 ( 3.41 )	3.14 ( 1.69 )
INAPPROPRIATE AFFECT	INAPPROPRIATE AFFECT	3	9767	522	18338727	10.79	3.47	33.57	10.79	26.49	9.65	11.92	10.73	4.15	3.42	1.98	PSYCHIATRIC DISORDERS	10.79 ( 3.47 - 33.57 )	10.79 ( 26.49 )	10.73 ( 4.15 )	3.42 ( 1.98 )
DRUG DIVERSION	DRUG DIVERSION	3	9767	1465	18337784	3.84	1.24	11.94	3.84	6.3	2.71	4.98	3.84	1.49	1.94	0.5	SOCIAL CIRCUMSTANCES	3.84 ( 1.24 - 11.94 )	3.84 ( 6.3 )	3.84 ( 1.49 )	1.94 ( 0.5 )
ENERGY INCREASED	ENERGY INCREASED	3	9767	1785	18337464	3.16	1.02	9.79	3.15	4.41	2.02	4.29	3.15	1.22	1.66	0.21	GENERAL DISORDERS AND ADMINISTRATION SITE CONDITIONS	3.16 ( 1.02 - 9.79 )	3.15 ( 4.41 )	3.15 ( 1.22 )	1.66 ( 0.21 )
PRODUCT ADMINISTRATION ERROR	PRODUCT ADMINISTRATION ERROR	3	9767	5402	18333847	1.04	0.34	3.23	1.04	0.01	-0.09	2.17	1.04	0.4	0.06	-1.38	INJURY, POISONING AND PROCEDURAL COMPLICATIONS	1.04 ( 0.34 - 3.23 )	1.04 ( 0.01 )	1.04 ( 0.4 )	0.06 ( -1.38 )
WEIGHT INCREASED	WEIGHT INCREASED	3	9767	55761	18283488	0.1	0.03	0.31	0.1	24.08	-1.03	1.23	0.1	0.04	-3.31	-4.75	INVESTIGATIONS	0.1 ( 0.03 - 0.31 )	0.1 ( 24.08 )	0.1 ( 0.04 )	-3.31 ( -4.75 )
HYPOKINESIA	HYPOKINESIA	3	9767	4606	18334643	1.22	0.39	3.79	1.22	0.12	0.09	2.35	1.22	0.47	0.29	-1.15	NERVOUS SYSTEM DISORDERS	1.22 ( 0.39 - 3.79 )	1.22 ( 0.12 )	1.22 ( 0.47 )	0.29 ( -1.15 )
HEPATOTOXICITY	HEPATOTOXICITY	3	9767	6576	18332673	0.86	0.28	2.66	0.86	0.07	-0.28	1.99	0.86	0.33	-0.22	-1.67	HEPATOBILIARY DISORDERS	0.86 ( 0.28 - 2.66 )	0.86 ( 0.07 )	0.86 ( 0.33 )	-0.22 ( -1.67 )
DIVERTICULITIS	DIVERTICULITIS	3	9767	7294	18331955	0.77	0.25	2.39	0.77	0.2	-0.36	1.9	0.77	0.3	-0.37	-1.82	INFECTIONS AND INFESTATIONS	0.77 ( 0.25 - 2.39 )	0.77 ( 0.2 )	0.77 ( 0.3 )	-0.37 ( -1.82 )
MYELODYSPLASTIC SYNDROME	MYELODYSPLASTIC SYNDROME	3	9767	5889	18333360	0.96	0.31	2.97	0.96	0.01	-0.18	2.09	0.96	0.37	-0.06	-1.51	NEOPLASMS BENIGN, MALIGNANT AND UNSPECIFIED (INCL CYSTS AND POLYPS)	0.96 ( 0.31 - 2.97 )	0.96 ( 0.01 )	0.96 ( 0.37 )	-0.06 ( -1.51 )
POSTURE ABNORMAL	POSTURE ABNORMAL	3	9767	1233	18338016	4.57	1.47	14.19	4.57	8.34	3.43	5.7	4.56	1.77	2.19	0.74	MUSCULOSKELETAL AND CONNECTIVE TISSUE DISORDERS	4.57 ( 1.47 - 14.19 )	4.57 ( 8.34 )	4.56 ( 1.77 )	2.19 ( 0.74 )
FEMORAL NECK FRACTURE	FEMORAL NECK FRACTURE	3	9767	1258	18337991	4.48	1.44	13.9	4.48	8.08	3.34	5.61	4.47	1.73	2.16	0.71	INJURY, POISONING AND PROCEDURAL COMPLICATIONS	4.48 ( 1.44 - 13.9 )	4.48 ( 8.08 )	4.47 ( 1.73 )	2.16 ( 0.71 )
HEMIPARESIS	HEMIPARESIS	3	9767	5859	18333390	0.96	0.31	2.98	0.96	0	-0.17	2.09	0.96	0.37	-0.06	-1.5	NERVOUS SYSTEM DISORDERS	0.96 ( 0.31 - 2.98 )	0.96 ( 0 )	0.96 ( 0.37 )	-0.06 ( -1.5 )
CHOLELITHIASIS	CHOLELITHIASIS	3	9767	8469	18330780	0.66	0.21	2.06	0.66	0.51	-0.47	1.8	0.67	0.26	-0.59	-2.03	HEPATOBILIARY DISORDERS	0.66 ( 0.21 - 2.06 )	0.66 ( 0.51 )	0.67 ( 0.26 )	-0.59 ( -2.03 )
VENTRICULAR FIBRILLATION	VENTRICULAR FIBRILLATION	3	9767	5217	18334032	1.08	0.35	3.35	1.08	0.02	-0.05	2.21	1.08	0.42	0.11	-1.33	CARDIAC DISORDERS	1.08 ( 0.35 - 3.35 )	1.08 ( 0.02 )	1.08 ( 0.42 )	0.11 ( -1.33 )
CHROMATURIA	CHROMATURIA	3	9767	8629	18330620	0.65	0.21	2.02	0.65	0.55	-0.48	1.78	0.65	0.25	-0.62	-2.06	RENAL AND URINARY DISORDERS	0.65 ( 0.21 - 2.02 )	0.65 ( 0.55 )	0.65 ( 0.25 )	-0.62 ( -2.06 )
PEPTIC ULCER	PEPTIC ULCER	3	9767	1065	18338184	5.29	1.7	16.43	5.29	10.4	4.15	6.42	5.28	2.04	2.4	0.95	GASTROINTESTINAL DISORDERS	5.29 ( 1.7 - 16.43 )	5.29 ( 10.4 )	5.28 ( 2.04 )	2.4 ( 0.95 )
ATELECTASIS	ATELECTASIS	3	9767	3928	18335321	1.43	0.46	4.45	1.43	0.39	0.3	2.57	1.43	0.56	0.52	-0.92	RESPIRATORY, THORACIC AND MEDIASTINAL DISORDERS	1.43 ( 0.46 - 4.45 )	1.43 ( 0.39 )	1.43 ( 0.56 )	0.52 ( -0.92 )
THROMBOSIS	THROMBOSIS	3	9767	27770	18311479	0.2	0.07	0.63	0.2	9.42	-0.93	1.33	0.2	0.08	-2.3	-3.74	VASCULAR DISORDERS	0.2 ( 0.07 - 0.63 )	0.2 ( 9.42 )	0.2 ( 0.08 )	-2.3 ( -3.74 )
PARTIAL SEIZURES	PARTIAL SEIZURES	3	9767	1791	18337458	3.14	1.01	9.76	3.14	4.38	2.01	4.28	3.14	1.22	1.65	0.21	NERVOUS SYSTEM DISORDERS	3.14 ( 1.01 - 9.76 )	3.14 ( 4.38 )	3.14 ( 1.22 )	1.65 ( 0.21 )
AORTIC VALVE STENOSIS	AORTIC VALVE STENOSIS	3	9767	734	18338515	7.67	2.47	23.85	7.67	17.34	6.54	8.81	7.64	2.96	2.93	1.49	CARDIAC DISORDERS	7.67 ( 2.47 - 23.85 )	7.67 ( 17.34 )	7.64 ( 2.96 )	2.93 ( 1.49 )
RESPIRATORY TRACT INFECTION	RESPIRATORY TRACT INFECTION	3	9767	7164	18332085	0.79	0.25	2.44	0.79	0.17	-0.35	1.92	0.79	0.3	-0.35	-1.79	INFECTIONS AND INFESTATIONS	0.79 ( 0.25 - 2.44 )	0.79 ( 0.17 )	0.79 ( 0.3 )	-0.35 ( -1.79 )
VISION BLURRED	VISION BLURRED	3	9767	36590	18302659	0.15	0.05	0.48	0.15	13.98	-0.98	1.29	0.15	0.06	-2.7	-4.14	EYE DISORDERS	0.15 ( 0.05 - 0.48 )	0.15 ( 13.98 )	0.15 ( 0.06 )	-2.7 ( -4.14 )
SUPRAVENTRICULAR TACHYCARDIA	SUPRAVENTRICULAR TACHYCARDIA	3	9767	3312	18335937	1.7	0.55	5.28	1.7	0.86	0.57	2.83	1.7	0.66	0.77	-0.68	CARDIAC DISORDERS	1.7 ( 0.55 - 5.28 )	1.7 ( 0.86 )	1.7 ( 0.66 )	0.77 ( -0.68 )
DYSPEPSIA	DYSPEPSIA	3	9767	25013	18314236	0.22	0.07	0.7	0.23	8.01	-0.91	1.36	0.23	0.09	-2.15	-3.59	GASTROINTESTINAL DISORDERS	0.22 ( 0.07 - 0.7 )	0.23 ( 8.01 )	0.23 ( 0.09 )	-2.15 ( -3.59 )
ANGIOEDEMA	ANGIOEDEMA	3	9767	17258	18321991	0.33	0.11	1.01	0.33	4.18	-0.81	1.46	0.33	0.13	-1.62	-3.06	SKIN AND SUBCUTANEOUS TISSUE DISORDERS	0.33 ( 0.11 - 1.01 )	0.33 ( 4.18 )	0.33 ( 0.13 )	-1.62 ( -3.06 )
MIGRAINE	MIGRAINE	3	9767	11805	18327444	0.48	0.15	1.48	0.48	1.72	-0.65	1.61	0.48	0.19	-1.07	-2.51	NERVOUS SYSTEM DISORDERS	0.48 ( 0.15 - 1.48 )	0.48 ( 1.72 )	0.48 ( 0.19 )	-1.07 ( -2.51 )
OXYGEN SATURATION DECREASED	OXYGEN SATURATION DECREASED	3	9767	18442	18320807	0.31	0.1	0.95	0.31	4.74	-0.83	1.44	0.31	0.12	-1.71	-3.15	INVESTIGATIONS	0.31 ( 0.1 - 0.95 )	0.31 ( 4.74 )	0.31 ( 0.12 )	-1.71 ( -3.15 )
EYE HAEMORRHAGE	EYE HAEMORRHAGE	3	9767	3822	18335427	1.47	0.47	4.57	1.47	0.46	0.34	2.61	1.47	0.57	0.56	-0.88	EYE DISORDERS	1.47 ( 0.47 - 4.57 )	1.47 ( 0.46 )	1.47 ( 0.57 )	0.56 ( -0.88 )
HEPATITIS ACUTE	HEPATITIS ACUTE	3	9767	2389	18336860	2.36	0.76	7.32	2.36	2.34	1.23	3.49	2.36	0.91	1.24	-0.21	HEPATOBILIARY DISORDERS	2.36 ( 0.76 - 7.32 )	2.36 ( 2.34 )	2.36 ( 0.91 )	1.24 ( -0.21 )
BLOOD GLUCOSE ABNORMAL	BLOOD GLUCOSE ABNORMAL	3	9767	6774	18332475	0.83	0.27	2.58	0.83	0.1	-0.3	1.96	0.83	0.32	-0.27	-1.71	INVESTIGATIONS	0.83 ( 0.27 - 2.58 )	0.83 ( 0.1 )	0.83 ( 0.32 )	-0.27 ( -1.71 )
ECZEMA	ECZEMA	3	9767	12423	18326826	0.45	0.15	1.41	0.45	1.98	-0.68	1.58	0.45	0.18	-1.14	-2.58	SKIN AND SUBCUTANEOUS TISSUE DISORDERS	0.45 ( 0.15 - 1.41 )	0.45 ( 1.98 )	0.45 ( 0.18 )	-1.14 ( -2.58 )
NEURODERMATITIS	NEURODERMATITIS	3	9767	448	18338801	12.57	4.04	39.14	12.57	31.74	11.43	13.71	12.49	4.83	3.64	2.19	SKIN AND SUBCUTANEOUS TISSUE DISORDERS	12.57 ( 4.04 - 39.14 )	12.57 ( 31.74 )	12.49 ( 4.83 )	3.64 ( 2.19 )
FIBULA FRACTURE	FIBULA FRACTURE	3	9767	738	18338511	7.63	2.46	23.72	7.63	17.22	6.5	8.76	7.6	2.94	2.93	1.48	INJURY, POISONING AND PROCEDURAL COMPLICATIONS	7.63 ( 2.46 - 23.72 )	7.63 ( 17.22 )	7.6 ( 2.94 )	2.93 ( 1.48 )
HALLUCINATION, OLFACTORY	HALLUCINATION, OLFACTORY	3	9767	123	18339126	45.8	14.57	143.98	45.78	128.29	44.64	46.93	44.72	17.15	5.48	4.02	PSYCHIATRIC DISORDERS	45.8 ( 14.57 - 143.98 )	45.78 ( 128.29 )	44.72 ( 17.15 )	5.48 ( 4.02 )
DISCOMFORT	DISCOMFORT	3	9767	13446	18325803	0.42	0.13	1.3	0.42	2.42	-0.71	1.55	0.42	0.16	-1.26	-2.7	GENERAL DISORDERS AND ADMINISTRATION SITE CONDITIONS	0.42 ( 0.13 - 1.3 )	0.42 ( 2.42 )	0.42 ( 0.16 )	-1.26 ( -2.7 )
BEDRIDDEN	BEDRIDDEN	3	9767	3475	18335774	1.62	0.52	5.03	1.62	0.71	0.49	2.75	1.62	0.63	0.7	-0.75	SOCIAL CIRCUMSTANCES	1.62 ( 0.52 - 5.03 )	1.62 ( 0.71 )	1.62 ( 0.63 )	0.7 ( -0.75 )
PSYCHIATRIC SYMPTOM	PSYCHIATRIC SYMPTOM	3	9767	2508	18336741	2.25	0.72	6.97	2.25	2.07	1.11	3.38	2.24	0.87	1.17	-0.28	PSYCHIATRIC DISORDERS	2.25 ( 0.72 - 6.97 )	2.25 ( 2.07 )	2.24 ( 0.87 )	1.17 ( -0.28 )
MALNUTRITION	MALNUTRITION	3	9767	3907	18335342	1.44	0.46	4.47	1.44	0.41	0.31	2.57	1.44	0.56	0.53	-0.92	METABOLISM AND NUTRITION DISORDERS	1.44 ( 0.46 - 4.47 )	1.44 ( 0.41 )	1.44 ( 0.56 )	0.53 ( -0.92 )
DRUG INEFFECTIVE FOR UNAPPROVED INDICATION	DRUG INEFFECTIVE FOR UNAPPROVED INDICATION	3	9767	15496	18323753	0.36	0.12	1.13	0.36	3.35	-0.77	1.49	0.36	0.14	-1.46	-2.9	GENERAL DISORDERS AND ADMINISTRATION SITE CONDITIONS	0.36 ( 0.12 - 1.13 )	0.36 ( 3.35 )	0.36 ( 0.14 )	-1.46 ( -2.9 )
HEAD INJURY	HEAD INJURY	3	9767	10882	18328367	0.52	0.17	1.6	0.52	1.35	-0.61	1.65	0.52	0.2	-0.95	-2.39	INJURY, POISONING AND PROCEDURAL COMPLICATIONS	0.52 ( 0.17 - 1.6 )	0.52 ( 1.35 )	0.52 ( 0.2 )	-0.95 ( -2.39 )
TREATMENT FAILURE	TREATMENT FAILURE	3	9767	21458	18317791	0.26	0.08	0.81	0.26	6.23	-0.87	1.39	0.26	0.1	-1.93	-3.37	GENERAL DISORDERS AND ADMINISTRATION SITE CONDITIONS	0.26 ( 0.08 - 0.81 )	0.26 ( 6.23 )	0.26 ( 0.1 )	-1.93 ( -3.37 )
HEPATIC ENZYME INCREASED	HEPATIC ENZYME INCREASED	3	9767	18130	18321119	0.31	0.1	0.96	0.31	4.59	-0.82	1.44	0.31	0.12	-1.69	-3.13	INVESTIGATIONS	0.31 ( 0.1 - 0.96 )	0.31 ( 4.59 )	0.31 ( 0.12 )	-1.69 ( -3.13 )
DRY MOUTH	DRY MOUTH	3	9767	19972	18319277	0.28	0.09	0.87	0.28	5.49	-0.85	1.41	0.28	0.11	-1.83	-3.27	GASTROINTESTINAL DISORDERS	0.28 ( 0.09 - 0.87 )	0.28 ( 5.49 )	0.28 ( 0.11 )	-1.83 ( -3.27 )
HYPERPHAGIA	HYPERPHAGIA	3	9767	1206	18338043	4.67	1.5	14.5	4.67	8.63	3.54	5.8	4.66	1.81	2.22	0.78	METABOLISM AND NUTRITION DISORDERS	4.67 ( 1.5 - 14.5 )	4.67 ( 8.63 )	4.66 ( 1.81 )	2.22 ( 0.78 )
KETONURIA	KETONURIA	3	9767	350	18338899	16.09	5.16	50.15	16.09	42.09	14.95	17.23	15.96	6.17	4	2.55	RENAL AND URINARY DISORDERS	16.09 ( 5.16 - 50.15 )	16.09 ( 42.09 )	15.96 ( 6.17 )	4 ( 2.55 )
POLYDIPSIA	POLYDIPSIA	3	9767	1708	18337541	3.3	1.06	10.24	3.3	4.79	2.16	4.43	3.29	1.28	1.72	0.27	METABOLISM AND NUTRITION DISORDERS	3.3 ( 1.06 - 10.24 )	3.3 ( 4.79 )	3.29 ( 1.28 )	1.72 ( 0.27 )
PROTEINURIA	PROTEINURIA	3	9767	7202	18332047	0.78	0.25	2.43	0.78	0.18	-0.35	1.91	0.78	0.3	-0.35	-1.8	RENAL AND URINARY DISORDERS	0.78 ( 0.25 - 2.43 )	0.78 ( 0.18 )	0.78 ( 0.3 )	-0.35 ( -1.8 )
BLOOD CALCIUM DECREASED	BLOOD CALCIUM DECREASED	3	9767	3249	18336000	1.73	0.56	5.38	1.73	0.93	0.6	2.87	1.73	0.67	0.79	-0.65	INVESTIGATIONS	1.73 ( 0.56 - 5.38 )	1.73 ( 0.93 )	1.73 ( 0.67 )	0.79 ( -0.65 )
BLOOD CHOLESTEROL INCREASED	BLOOD CHOLESTEROL INCREASED	3	9767	12570	18326679	0.45	0.14	1.39	0.45	2.04	-0.68	1.58	0.45	0.17	-1.16	-2.6	INVESTIGATIONS	0.45 ( 0.14 - 1.39 )	0.45 ( 2.04 )	0.45 ( 0.17 )	-1.16 ( -2.6 )
PROGRESSIVE MULTIFOCAL LEUKOENCEPHALOPATHY	PROGRESSIVE MULTIFOCAL LEUKOENCEPHALOPATHY	3	9767	2837	18336412	1.99	0.64	6.16	1.98	1.46	0.85	3.12	1.98	0.77	0.99	-0.46	INFECTIONS AND INFESTATIONS	1.99 ( 0.64 - 6.16 )	1.98 ( 1.46 )	1.98 ( 0.77 )	0.99 ( -0.46 )
VENTRICULAR TACHYARRHYTHMIA	VENTRICULAR TACHYARRHYTHMIA	3	9767	119	18339130	47.34	15.05	148.89	47.32	132.68	46.18	48.47	46.18	17.7	5.53	4.06	CARDIAC DISORDERS	47.34 ( 15.05 - 148.89 )	47.32 ( 132.68 )	46.18 ( 17.7 )	5.53 ( 4.06 )
RASH MACULO-PAPULAR	RASH MACULO-PAPULAR	3	9767	8334	18330915	0.68	0.22	2.1	0.68	0.47	-0.46	1.81	0.68	0.26	-0.57	-2.01	SKIN AND SUBCUTANEOUS TISSUE DISORDERS	0.68 ( 0.22 - 2.1 )	0.68 ( 0.47 )	0.68 ( 0.26 )	-0.57 ( -2.01 )
HYPOCALCAEMIA	HYPOCALCAEMIA	3	9767	6407	18332842	0.88	0.28	2.73	0.88	0.05	-0.25	2.01	0.88	0.34	-0.19	-1.63	METABOLISM AND NUTRITION DISORDERS	0.88 ( 0.28 - 2.73 )	0.88 ( 0.05 )	0.88 ( 0.34 )	-0.19 ( -1.63 )
THERAPEUTIC RESPONSE SHORTENED	THERAPEUTIC RESPONSE SHORTENED	3	9767	6909	18332340	0.82	0.26	2.53	0.82	0.13	-0.32	1.95	0.82	0.32	-0.29	-1.74	GENERAL DISORDERS AND ADMINISTRATION SITE CONDITIONS	0.82 ( 0.26 - 2.53 )	0.82 ( 0.13 )	0.82 ( 0.32 )	-0.29 ( -1.74 )
HEPATITIS	HEPATITIS	3	9767	8629	18330620	0.65	0.21	2.02	0.65	0.55	-0.48	1.78	0.65	0.25	-0.62	-2.06	HEPATOBILIARY DISORDERS	0.65 ( 0.21 - 2.02 )	0.65 ( 0.55 )	0.65 ( 0.25 )	-0.62 ( -2.06 )
ASPIRATION	ASPIRATION	3	9767	4702	18334547	1.2	0.39	3.72	1.2	0.1	0.07	2.33	1.2	0.46	0.26	-1.18	RESPIRATORY, THORACIC AND MEDIASTINAL DISORDERS	1.2 ( 0.39 - 3.72 )	1.2 ( 0.1 )	1.2 ( 0.46 )	0.26 ( -1.18 )
CONTRAINDICATION TO MEDICAL TREATMENT	CONTRAINDICATION TO MEDICAL TREATMENT	3	9767	494	18338755	11.4	3.66	35.48	11.4	28.29	10.26	12.53	11.34	4.38	3.5	2.05	SOCIAL CIRCUMSTANCES	11.4 ( 3.66 - 35.48 )	11.4 ( 28.29 )	11.34 ( 4.38 )	3.5 ( 2.05 )
BLOOD TRIGLYCERIDES INCREASED	BLOOD TRIGLYCERIDES INCREASED	3	9767	7295	18331954	0.77	0.25	2.39	0.77	0.2	-0.36	1.9	0.77	0.3	-0.37	-1.82	INVESTIGATIONS	0.77 ( 0.25 - 2.39 )	0.77 ( 0.2 )	0.77 ( 0.3 )	-0.37 ( -1.82 )
DISORGANISED SPEECH	DISORGANISED SPEECH	3	9767	612	18338637	9.2	2.96	28.62	9.2	21.82	8.07	10.34	9.16	3.55	3.2	1.75	PSYCHIATRIC DISORDERS	9.2 ( 2.96 - 28.62 )	9.2 ( 21.82 )	9.16 ( 3.55 )	3.2 ( 1.75 )
TUBULOINTERSTITIAL NEPHRITIS	TUBULOINTERSTITIAL NEPHRITIS	3	9767	6901	18332348	0.82	0.26	2.53	0.82	0.12	-0.32	1.95	0.82	0.32	-0.29	-1.74	RENAL AND URINARY DISORDERS	0.82 ( 0.26 - 2.53 )	0.82 ( 0.12 )	0.82 ( 0.32 )	-0.29 ( -1.74 )
EOSINOPHILIA	EOSINOPHILIA	3	9767	7437	18331812	0.76	0.24	2.35	0.76	0.23	-0.37	1.89	0.76	0.29	-0.4	-1.84	BLOOD AND LYMPHATIC SYSTEM DISORDERS	0.76 ( 0.24 - 2.35 )	0.76 ( 0.23 )	0.76 ( 0.29 )	-0.4 ( -1.84 )
DIABETES MELLITUS	DIABETES MELLITUS	3	9767	28886	18310363	0.19	0.06	0.6	0.19	9.99	-0.94	1.33	0.2	0.08	-2.36	-3.8	METABOLISM AND NUTRITION DISORDERS	0.19 ( 0.06 - 0.6 )	0.19 ( 9.99 )	0.2 ( 0.08 )	-2.36 ( -3.8 )
QUALITY OF LIFE DECREASED	QUALITY OF LIFE DECREASED	3	9767	4393	18334856	1.28	0.41	3.98	1.28	0.19	0.15	2.41	1.28	0.5	0.36	-1.09	INVESTIGATIONS	1.28 ( 0.41 - 3.98 )	1.28 ( 0.19 )	1.28 ( 0.5 )	0.36 ( -1.09 )
DEFAECATION URGENCY	DEFAECATION URGENCY	3	9767	2161	18337088	2.61	0.84	8.09	2.61	2.97	1.47	3.74	2.6	1.01	1.38	-0.06	GASTROINTESTINAL DISORDERS	2.61 ( 0.84 - 8.09 )	2.61 ( 2.97 )	2.6 ( 1.01 )	1.38 ( -0.06 )
VIRAL INFECTION	VIRAL INFECTION	3	9767	9109	18330140	0.62	0.2	1.92	0.62	0.71	-0.51	1.75	0.62	0.24	-0.69	-2.14	INFECTIONS AND INFESTATIONS	0.62 ( 0.2 - 1.92 )	0.62 ( 0.71 )	0.62 ( 0.24 )	-0.69 ( -2.14 )
RIB FRACTURE	RIB FRACTURE	3	9767	6973	18332276	0.81	0.26	2.5	0.81	0.14	-0.32	1.94	0.81	0.31	-0.31	-1.75	INJURY, POISONING AND PROCEDURAL COMPLICATIONS	0.81 ( 0.26 - 2.5 )	0.81 ( 0.14 )	0.81 ( 0.31 )	-0.31 ( -1.75 )
HEPATIC FAILURE	HEPATIC FAILURE	3	9767	12033	18327216	0.47	0.15	1.45	0.47	1.82	-0.66	1.6	0.47	0.18	-1.1	-2.54	HEPATOBILIARY DISORDERS	0.47 ( 0.15 - 1.45 )	0.47 ( 1.82 )	0.47 ( 0.18 )	-1.1 ( -2.54 )
COORDINATION ABNORMAL	COORDINATION ABNORMAL	3	9767	4689	18334560	1.2	0.39	3.73	1.2	0.1	0.07	2.33	1.2	0.47	0.26	-1.18	NERVOUS SYSTEM DISORDERS	1.2 ( 0.39 - 3.73 )	1.2 ( 0.1 )	1.2 ( 0.47 )	0.26 ( -1.18 )
HYPOTHYROIDISM	HYPOTHYROIDISM	3	9767	7961	18331288	0.71	0.23	2.19	0.71	0.36	-0.42	1.84	0.71	0.27	-0.5	-1.94	ENDOCRINE DISORDERS	0.71 ( 0.23 - 2.19 )	0.71 ( 0.36 )	0.71 ( 0.27 )	-0.5 ( -1.94 )
NEUROGENIC BLADDER	NEUROGENIC BLADDER	3	9767	668	18338581	8.43	2.71	26.22	8.43	19.56	7.3	9.56	8.4	3.25	3.07	1.62	RENAL AND URINARY DISORDERS	8.43 ( 2.71 - 26.22 )	8.43 ( 19.56 )	8.4 ( 3.25 )	3.07 ( 1.62 )
BENIGN PROSTATIC HYPERPLASIA	BENIGN PROSTATIC HYPERPLASIA	3	9767	4542	18334707	1.24	0.4	3.85	1.24	0.14	0.11	2.37	1.24	0.48	0.31	-1.13	REPRODUCTIVE SYSTEM AND BREAST DISORDERS	1.24 ( 0.4 - 3.85 )	1.24 ( 0.14 )	1.24 ( 0.48 )	0.31 ( -1.13 )
STATUS EPILEPTICUS	STATUS EPILEPTICUS	3	9767	4079	18335170	1.38	0.45	4.28	1.38	0.31	0.25	2.51	1.38	0.54	0.46	-0.98	NERVOUS SYSTEM DISORDERS	1.38 ( 0.45 - 4.28 )	1.38 ( 0.31 )	1.38 ( 0.54 )	0.46 ( -0.98 )
HYPERAMMONAEMIA	HYPERAMMONAEMIA	3	9767	2091	18337158	2.69	0.87	8.36	2.69	3.19	1.56	3.83	2.69	1.04	1.43	-0.02	METABOLISM AND NUTRITION DISORDERS	2.69 ( 0.87 - 8.36 )	2.69 ( 3.19 )	2.69 ( 1.04 )	1.43 ( -0.02 )
TOOTHACHE	TOOTHACHE	3	9767	4248	18335001	1.33	0.43	4.11	1.33	0.24	0.19	2.46	1.33	0.51	0.41	-1.04	GASTROINTESTINAL DISORDERS	1.33 ( 0.43 - 4.11 )	1.33 ( 0.24 )	1.33 ( 0.51 )	0.41 ( -1.04 )
ROAD TRAFFIC ACCIDENT	ROAD TRAFFIC ACCIDENT	3	9767	15094	18324155	0.37	0.12	1.16	0.37	3.16	-0.76	1.5	0.37	0.14	-1.42	-2.87	INJURY, POISONING AND PROCEDURAL COMPLICATIONS	0.37 ( 0.12 - 1.16 )	0.37 ( 3.16 )	0.37 ( 0.14 )	-1.42 ( -2.87 )
BLOOD POTASSIUM INCREASED	BLOOD POTASSIUM INCREASED	3	9767	6927	18332322	0.81	0.26	2.52	0.81	0.13	-0.32	1.94	0.81	0.32	-0.3	-1.74	INVESTIGATIONS	0.81 ( 0.26 - 2.52 )	0.81 ( 0.13 )	0.81 ( 0.32 )	-0.3 ( -1.74 )
METASTASES TO LIVER	METASTASES TO LIVER	3	9767	5689	18333560	0.99	0.32	3.07	0.99	0	-0.14	2.12	0.99	0.38	-0.01	-1.46	NEOPLASMS BENIGN, MALIGNANT AND UNSPECIFIED (INCL CYSTS AND POLYPS)	0.99 ( 0.32 - 3.07 )	0.99 ( 0 )	0.99 ( 0.38 )	-0.01 ( -1.46 )
HAEMODIALYSIS	HAEMODIALYSIS	3	9767	4289	18334960	1.31	0.42	4.07	1.31	0.22	0.18	2.44	1.31	0.51	0.39	-1.05	SURGICAL AND MEDICAL PROCEDURES	1.31 ( 0.42 - 4.07 )	1.31 ( 0.22 )	1.31 ( 0.51 )	0.39 ( -1.05 )
SINOATRIAL BLOCK	SINOATRIAL BLOCK	3	9767	212	18339037	26.57	8.5	83.06	26.56	72.77	25.42	27.7	26.21	10.1	4.71	3.26	CARDIAC DISORDERS	26.57 ( 8.5 - 83.06 )	26.56 ( 72.77 )	26.21 ( 10.1 )	4.71 ( 3.26 )
RETINAL DETACHMENT	RETINAL DETACHMENT	3	9767	3383	18335866	1.66	0.54	5.17	1.66	0.8	0.53	2.8	1.66	0.65	0.73	-0.71	EYE DISORDERS	1.66 ( 0.54 - 5.17 )	1.66 ( 0.8 )	1.66 ( 0.65 )	0.73 ( -0.71 )
SWOLLEN TONGUE	SWOLLEN TONGUE	3	9767	7573	18331676	0.74	0.24	2.31	0.74	0.27	-0.39	1.88	0.74	0.29	-0.43	-1.87	GASTROINTESTINAL DISORDERS	0.74 ( 0.24 - 2.31 )	0.74 ( 0.27 )	0.74 ( 0.29 )	-0.43 ( -1.87 )
ACUTE PSYCHOSIS	ACUTE PSYCHOSIS	3	9767	945	18338304	5.96	1.92	18.52	5.96	12.34	4.83	7.09	5.94	2.3	2.57	1.13	PSYCHIATRIC DISORDERS	5.96 ( 1.92 - 18.52 )	5.96 ( 12.34 )	5.94 ( 2.3 )	2.57 ( 1.13 )
NEUTROPENIA	NEUTROPENIA	3	9767	44387	18294862	0.13	0.04	0.39	0.13	18.07	-1	1.26	0.13	0.05	-2.98	-4.42	BLOOD AND LYMPHATIC SYSTEM DISORDERS	0.13 ( 0.04 - 0.39 )	0.13 ( 18.07 )	0.13 ( 0.05 )	-2.98 ( -4.42 )
IMMOBILE	IMMOBILE	2	9768	1304	18337945	2.88	0.72	11.53	2.88	2.45	1.49	4.27	2.88	0.9	1.52	-0.14	SOCIAL CIRCUMSTANCES	2.88 ( 0.72 - 11.53 )	2.88 ( 2.45 )	2.88 ( 0.9 )	1.52 ( -0.14 )
LIP SWELLING	LIP SWELLING	2	9768	8755	18330494	0.43	0.11	1.71	0.43	1.52	-0.96	1.81	0.43	0.13	-1.22	-2.89	GASTROINTESTINAL DISORDERS	0.43 ( 0.11 - 1.71 )	0.43 ( 1.52 )	0.43 ( 0.13 )	-1.22 ( -2.89 )
PARAPHILIA	PARAPHILIA	2	9768	93	18339156	40.38	9.95	163.88	40.37	75.17	38.97	41.77	39.54	12.24	5.31	3.61	PSYCHIATRIC DISORDERS	40.38 ( 9.95 - 163.88 )	40.37 ( 75.17 )	39.54 ( 12.24 )	5.31 ( 3.61 )
PERICARDIAL EFFUSION	PERICARDIAL EFFUSION	2	9768	8214	18331035	0.46	0.11	1.83	0.46	1.29	-0.93	1.84	0.46	0.14	-1.13	-2.8	CARDIAC DISORDERS	0.46 ( 0.11 - 1.83 )	0.46 ( 1.29 )	0.46 ( 0.14 )	-1.13 ( -2.8 )
INJURY	INJURY	2	9768	19406	18319843	0.19	0.05	0.77	0.19	6.73	-1.19	1.58	0.19	0.06	-2.37	-4.04	INJURY, POISONING AND PROCEDURAL COMPLICATIONS	0.19 ( 0.05 - 0.77 )	0.19 ( 6.73 )	0.19 ( 0.06 )	-2.37 ( -4.04 )
HAEMODYNAMIC INSTABILITY	HAEMODYNAMIC INSTABILITY	2	9768	2971	18336278	1.26	0.32	5.06	1.26	0.11	-0.12	2.65	1.26	0.4	0.34	-1.33	VASCULAR DISORDERS	1.26 ( 0.32 - 5.06 )	1.26 ( 0.11 )	1.26 ( 0.4 )	0.34 ( -1.33 )
PULMONARY CONGESTION	PULMONARY CONGESTION	2	9768	5017	18334232	0.75	0.19	2.99	0.75	0.17	-0.64	2.13	0.75	0.23	-0.42	-2.08	RESPIRATORY, THORACIC AND MEDIASTINAL DISORDERS	0.75 ( 0.19 - 2.99 )	0.75 ( 0.17 )	0.75 ( 0.23 )	-0.42 ( -2.08 )
BLOOD PRESSURE SYSTOLIC INCREASED	BLOOD PRESSURE SYSTOLIC INCREASED	2	9768	5869	18333380	0.64	0.16	2.56	0.64	0.41	-0.75	2.03	0.64	0.2	-0.64	-2.31	INVESTIGATIONS	0.64 ( 0.16 - 2.56 )	0.64 ( 0.41 )	0.64 ( 0.2 )	-0.64 ( -2.31 )
LACUNAR INFARCTION	LACUNAR INFARCTION	2	9768	1062	18338187	3.54	0.88	14.16	3.54	3.63	2.15	4.92	3.53	1.11	1.82	0.15	NERVOUS SYSTEM DISORDERS	3.54 ( 0.88 - 14.16 )	3.54 ( 3.63 )	3.53 ( 1.11 )	1.82 ( 0.15 )
RETCHING	RETCHING	2	9768	5603	18333646	0.67	0.17	2.68	0.67	0.32	-0.72	2.06	0.67	0.21	-0.58	-2.24	GASTROINTESTINAL DISORDERS	0.67 ( 0.17 - 2.68 )	0.67 ( 0.32 )	0.67 ( 0.21 )	-0.58 ( -2.24 )
FEELING JITTERY	FEELING JITTERY	2	9768	4545	18334704	0.83	0.21	3.3	0.83	0.07	-0.56	2.21	0.83	0.26	-0.28	-1.94	GENERAL DISORDERS AND ADMINISTRATION SITE CONDITIONS	0.83 ( 0.21 - 3.3 )	0.83 ( 0.07 )	0.83 ( 0.26 )	-0.28 ( -1.94 )
HEPATIC CIRRHOSIS	HEPATIC CIRRHOSIS	2	9768	7289	18331960	0.51	0.13	2.06	0.52	0.91	-0.87	1.9	0.52	0.16	-0.96	-2.62	HEPATOBILIARY DISORDERS	0.51 ( 0.13 - 2.06 )	0.52 ( 0.91 )	0.52 ( 0.16 )	-0.96 ( -2.62 )
HAEMORRHAGE INTRACRANIAL	HAEMORRHAGE INTRACRANIAL	2	9768	6297	18332952	0.6	0.15	2.38	0.6	0.55	-0.79	1.98	0.6	0.19	-0.75	-2.41	NERVOUS SYSTEM DISORDERS	0.6 ( 0.15 - 2.38 )	0.6 ( 0.55 )	0.6 ( 0.19 )	-0.75 ( -2.41 )
VITAMIN B12 DECREASED	VITAMIN B12 DECREASED	2	9768	684	18338565	5.49	1.37	22	5.49	7.32	4.1	6.88	5.48	1.71	2.45	0.78	INVESTIGATIONS	5.49 ( 1.37 - 22 )	5.49 ( 7.32 )	5.48 ( 1.71 )	2.45 ( 0.78 )
DELUSIONAL PERCEPTION	DELUSIONAL PERCEPTION	2	9768	156	18339093	24.07	5.97	97.12	24.07	43.65	22.67	25.46	23.77	7.4	4.57	2.89	PSYCHIATRIC DISORDERS	24.07 ( 5.97 - 97.12 )	24.07 ( 43.65 )	23.77 ( 7.4 )	4.57 ( 2.89 )
PRODUCT QUALITY ISSUE	PRODUCT QUALITY ISSUE	2	9768	37822	18301427	0.1	0.02	0.4	0.1	16.38	-1.29	1.49	0.1	0.03	-3.33	-5	PRODUCT ISSUES	0.1 ( 0.02 - 0.4 )	0.1 ( 16.38 )	0.1 ( 0.03 )	-3.33 ( -5 )
APPARENT DEATH	APPARENT DEATH	2	9768	1408	18337841	2.67	0.67	10.67	2.67	2.08	1.28	4.05	2.66	0.83	1.41	-0.25	GENERAL DISORDERS AND ADMINISTRATION SITE CONDITIONS	2.67 ( 0.67 - 10.67 )	2.67 ( 2.08 )	2.66 ( 0.83 )	1.41 ( -0.25 )
BLOOD PRESSURE ABNORMAL	BLOOD PRESSURE ABNORMAL	2	9768	6005	18333244	0.63	0.16	2.5	0.63	0.45	-0.76	2.01	0.63	0.2	-0.68	-2.34	INVESTIGATIONS	0.63 ( 0.16 - 2.5 )	0.63 ( 0.45 )	0.63 ( 0.2 )	-0.68 ( -2.34 )
ANURIA	ANURIA	2	9768	3620	18335629	1.04	0.26	4.15	1.04	0	-0.35	2.42	1.04	0.33	0.05	-1.61	RENAL AND URINARY DISORDERS	1.04 ( 0.26 - 4.15 )	1.04 ( 0 )	1.04 ( 0.33 )	0.05 ( -1.61 )
ASPHYXIA	ASPHYXIA	2	9768	3222	18336027	1.17	0.29	4.66	1.17	0.05	-0.22	2.55	1.17	0.37	0.22	-1.45	RESPIRATORY, THORACIC AND MEDIASTINAL DISORDERS	1.17 ( 0.29 - 4.66 )	1.17 ( 0.05 )	1.17 ( 0.37 )	0.22 ( -1.45 )
SELF-MEDICATION	SELF-MEDICATION	2	9768	1761	18337488	2.13	0.53	8.53	2.13	1.2	0.75	3.52	2.13	0.67	1.09	-0.58	SURGICAL AND MEDICAL PROCEDURES	2.13 ( 0.53 - 8.53 )	2.13 ( 1.2 )	2.13 ( 0.67 )	1.09 ( -0.58 )
EROSIVE DUODENITIS	EROSIVE DUODENITIS	2	9768	447	18338802	8.4	2.09	33.7	8.4	12.98	7.01	9.79	8.37	2.62	3.06	1.39	GASTROINTESTINAL DISORDERS	8.4 ( 2.09 - 33.7 )	8.4 ( 12.98 )	8.37 ( 2.62 )	3.06 ( 1.39 )
EROSIVE OESOPHAGITIS	EROSIVE OESOPHAGITIS	2	9768	627	18338622	5.99	1.49	24	5.99	8.28	4.6	7.38	5.97	1.87	2.58	0.91	GASTROINTESTINAL DISORDERS	5.99 ( 1.49 - 24 )	5.99 ( 8.28 )	5.97 ( 1.87 )	2.58 ( 0.91 )
SCHIZOPHRENIA	SCHIZOPHRENIA	2	9768	5798	18333451	0.65	0.16	2.59	0.65	0.38	-0.74	2.03	0.65	0.2	-0.63	-2.29	PSYCHIATRIC DISORDERS	0.65 ( 0.16 - 2.59 )	0.65 ( 0.38 )	0.65 ( 0.2 )	-0.63 ( -2.29 )
TACHYARRHYTHMIA	TACHYARRHYTHMIA	2	9768	1015	18338234	3.7	0.92	14.81	3.7	3.93	2.31	5.09	3.69	1.16	1.88	0.22	CARDIAC DISORDERS	3.7 ( 0.92 - 14.81 )	3.7 ( 3.93 )	3.69 ( 1.16 )	1.88 ( 0.22 )
DECUBITUS ULCER	DECUBITUS ULCER	2	9768	3109	18336140	1.21	0.3	4.83	1.21	0.07	-0.18	2.59	1.21	0.38	0.27	-1.4	SKIN AND SUBCUTANEOUS TISSUE DISORDERS	1.21 ( 0.3 - 4.83 )	1.21 ( 0.07 )	1.21 ( 0.38 )	0.27 ( -1.4 )
GASTROENTERITIS	GASTROENTERITIS	2	9768	4492	18334757	0.84	0.21	3.34	0.84	0.06	-0.55	2.22	0.84	0.26	-0.26	-1.93	INFECTIONS AND INFESTATIONS	0.84 ( 0.21 - 3.34 )	0.84 ( 0.06 )	0.84 ( 0.26 )	-0.26 ( -1.93 )
ABDOMINAL TENDERNESS	ABDOMINAL TENDERNESS	2	9768	1427	18337822	2.63	0.66	10.53	2.63	2.02	1.24	4.02	2.63	0.82	1.39	-0.27	GASTROINTESTINAL DISORDERS	2.63 ( 0.66 - 10.53 )	2.63 ( 2.02 )	2.63 ( 0.82 )	1.39 ( -0.27 )
HYPOVOLAEMIC SHOCK	HYPOVOLAEMIC SHOCK	2	9768	2016	18337233	1.86	0.47	7.45	1.86	0.8	0.48	3.25	1.86	0.58	0.9	-0.77	VASCULAR DISORDERS	1.86 ( 0.47 - 7.45 )	1.86 ( 0.8 )	1.86 ( 0.58 )	0.9 ( -0.77 )
TACHYPNOEA	TACHYPNOEA	2	9768	5677	18333572	0.66	0.17	2.64	0.66	0.35	-0.72	2.05	0.66	0.21	-0.6	-2.26	RESPIRATORY, THORACIC AND MEDIASTINAL DISORDERS	0.66 ( 0.17 - 2.64 )	0.66 ( 0.35 )	0.66 ( 0.21 )	-0.6 ( -2.26 )
PANCREATIC CARCINOMA	PANCREATIC CARCINOMA	2	9768	12031	18327218	0.31	0.08	1.25	0.31	3.03	-1.07	1.7	0.31	0.1	-1.68	-3.35	NEOPLASMS BENIGN, MALIGNANT AND UNSPECIFIED (INCL CYSTS AND POLYPS)	0.31 ( 0.08 - 1.25 )	0.31 ( 3.03 )	0.31 ( 0.1 )	-1.68 ( -3.35 )
CHILLS	CHILLS	2	9768	37887	18301362	0.1	0.02	0.4	0.1	16.42	-1.29	1.48	0.1	0.03	-3.33	-5	GENERAL DISORDERS AND ADMINISTRATION SITE CONDITIONS	0.1 ( 0.02 - 0.4 )	0.1 ( 16.42 )	0.1 ( 0.03 )	-3.33 ( -5 )
OBSESSIVE-COMPULSIVE DISORDER	OBSESSIVE-COMPULSIVE DISORDER	2	9768	3323	18335926	1.13	0.28	4.52	1.13	0.03	-0.26	2.52	1.13	0.35	0.18	-1.49	PSYCHIATRIC DISORDERS	1.13 ( 0.28 - 4.52 )	1.13 ( 0.03 )	1.13 ( 0.35 )	0.18 ( -1.49 )
PEPTIC ULCER HAEMORRHAGE	PEPTIC ULCER HAEMORRHAGE	2	9768	273	18338976	13.75	3.42	55.28	13.75	23.48	12.36	15.14	13.66	4.26	3.77	2.1	GASTROINTESTINAL DISORDERS	13.75 ( 3.42 - 55.28 )	13.75 ( 23.48 )	13.66 ( 4.26 )	3.77 ( 2.1 )
PARAESTHESIA	PARAESTHESIA	2	9768	40205	18299044	0.09	0.02	0.37	0.09	17.64	-1.29	1.48	0.09	0.03	-3.42	-5.09	NERVOUS SYSTEM DISORDERS	0.09 ( 0.02 - 0.37 )	0.09 ( 17.64 )	0.09 ( 0.03 )	-3.42 ( -5.09 )
CARDIAC FAILURE CHRONIC	CARDIAC FAILURE CHRONIC	2	9768	2037	18337212	1.84	0.46	7.38	1.84	0.77	0.46	3.23	1.84	0.58	0.88	-0.79	CARDIAC DISORDERS	1.84 ( 0.46 - 7.38 )	1.84 ( 0.77 )	1.84 ( 0.58 )	0.88 ( -0.79 )
HERNIA	HERNIA	2	9768	8200	18331049	0.46	0.11	1.83	0.46	1.28	-0.93	1.84	0.46	0.14	-1.13	-2.79	GENERAL DISORDERS AND ADMINISTRATION SITE CONDITIONS	0.46 ( 0.11 - 1.83 )	0.46 ( 1.28 )	0.46 ( 0.14 )	-1.13 ( -2.79 )
GUN SHOT WOUND	GUN SHOT WOUND	2	9768	1400	18337849	2.68	0.67	10.74	2.68	2.11	1.29	4.07	2.68	0.84	1.42	-0.25	INJURY, POISONING AND PROCEDURAL COMPLICATIONS	2.68 ( 0.67 - 10.74 )	2.68 ( 2.11 )	2.68 ( 0.84 )	1.42 ( -0.25 )
MICROCYTIC ANAEMIA	MICROCYTIC ANAEMIA	2	9768	754	18338495	4.98	1.24	19.95	4.98	6.34	3.59	6.37	4.97	1.56	2.31	0.64	BLOOD AND LYMPHATIC SYSTEM DISORDERS	4.98 ( 1.24 - 19.95 )	4.98 ( 6.34 )	4.97 ( 1.56 )	2.31 ( 0.64 )
ENTEROCOLITIS	ENTEROCOLITIS	2	9768	2084	18337165	1.8	0.45	7.21	1.8	0.71	0.41	3.19	1.8	0.56	0.85	-0.82	GASTROINTESTINAL DISORDERS	1.8 ( 0.45 - 7.21 )	1.8 ( 0.71 )	1.8 ( 0.56 )	0.85 ( -0.82 )
TERMINAL INSOMNIA	TERMINAL INSOMNIA	2	9768	501	18338748	7.49	1.87	30.06	7.49	11.21	6.1	8.88	7.47	2.34	2.9	1.23	PSYCHIATRIC DISORDERS	7.49 ( 1.87 - 30.06 )	7.49 ( 11.21 )	7.47 ( 2.34 )	2.9 ( 1.23 )
LACRIMATION INCREASED	LACRIMATION INCREASED	2	9768	7577	18331672	0.5	0.12	1.98	0.5	1.03	-0.89	1.88	0.5	0.16	-1.01	-2.68	EYE DISORDERS	0.5 ( 0.12 - 1.98 )	0.5 ( 1.03 )	0.5 ( 0.16 )	-1.01 ( -2.68 )
ADVERSE EVENT	ADVERSE EVENT	2	9768	25550	18313699	0.15	0.04	0.59	0.15	9.92	-1.24	1.53	0.15	0.05	-2.77	-4.43	GENERAL DISORDERS AND ADMINISTRATION SITE CONDITIONS	0.15 ( 0.04 - 0.59 )	0.15 ( 9.92 )	0.15 ( 0.05 )	-2.77 ( -4.43 )
DIPLOPIA	DIPLOPIA	2	9768	8045	18331204	0.47	0.12	1.87	0.47	1.22	-0.92	1.85	0.47	0.15	-1.1	-2.77	EYE DISORDERS	0.47 ( 0.12 - 1.87 )	0.47 ( 1.22 )	0.47 ( 0.15 )	-1.1 ( -2.77 )
TORTICOLLIS	TORTICOLLIS	2	9768	717	18338532	5.24	1.31	20.98	5.24	6.84	3.85	6.62	5.22	1.64	2.39	0.72	MUSCULOSKELETAL AND CONNECTIVE TISSUE DISORDERS	5.24 ( 1.31 - 20.98 )	5.24 ( 6.84 )	5.22 ( 1.64 )	2.39 ( 0.72 )
HEAD DISCOMFORT	HEAD DISCOMFORT	2	9768	3801	18335448	0.99	0.25	3.95	0.99	0	-0.4	2.37	0.99	0.31	-0.02	-1.68	NERVOUS SYSTEM DISORDERS	0.99 ( 0.25 - 3.95 )	0.99 ( 0 )	0.99 ( 0.31 )	-0.02 ( -1.68 )
HYPONATRAEMIC SEIZURE	HYPONATRAEMIC SEIZURE	2	9768	49	18339200	76.63	18.63	315.16	76.62	143.41	75.2	78.03	73.65	22.56	6.2	4.49	NERVOUS SYSTEM DISORDERS	76.63 ( 18.63 - 315.16 )	76.62 ( 143.41 )	73.65 ( 22.56 )	6.2 ( 4.49 )
BODY TEMPERATURE DECREASED	BODY TEMPERATURE DECREASED	2	9768	3413	18335836	1.1	0.27	4.4	1.1	0.02	-0.29	2.49	1.1	0.34	0.14	-1.53	INVESTIGATIONS	1.1 ( 0.27 - 4.4 )	1.1 ( 0.02 )	1.1 ( 0.34 )	0.14 ( -1.53 )
IMPAIRED DRIVING ABILITY	IMPAIRED DRIVING ABILITY	2	9768	3290	18335959	1.14	0.29	4.57	1.14	0.03	-0.25	2.53	1.14	0.36	0.19	-1.48	SOCIAL CIRCUMSTANCES	1.14 ( 0.29 - 4.57 )	1.14 ( 0.03 )	1.14 ( 0.36 )	0.19 ( -1.48 )
SKIN DISCOLOURATION	SKIN DISCOLOURATION	2	9768	12407	18326842	0.3	0.08	1.21	0.3	3.22	-1.08	1.69	0.3	0.09	-1.72	-3.39	SKIN AND SUBCUTANEOUS TISSUE DISORDERS	0.3 ( 0.08 - 1.21 )	0.3 ( 3.22 )	0.3 ( 0.09 )	-1.72 ( -3.39 )
INTESTINAL HAEMORRHAGE	INTESTINAL HAEMORRHAGE	2	9768	2347	18336902	1.6	0.4	6.4	1.6	0.45	0.21	2.99	1.6	0.5	0.68	-0.99	GASTROINTESTINAL DISORDERS	1.6 ( 0.4 - 6.4 )	1.6 ( 0.45 )	1.6 ( 0.5 )	0.68 ( -0.99 )
OESOPHAGEAL CARCINOMA	OESOPHAGEAL CARCINOMA	2	9768	17513	18321736	0.21	0.05	0.86	0.21	5.76	-1.17	1.6	0.21	0.07	-2.22	-3.89	NEOPLASMS BENIGN, MALIGNANT AND UNSPECIFIED (INCL CYSTS AND POLYPS)	0.21 ( 0.05 - 0.86 )	0.21 ( 5.76 )	0.21 ( 0.07 )	-2.22 ( -3.89 )
LEFT VENTRICULAR DYSFUNCTION	LEFT VENTRICULAR DYSFUNCTION	2	9768	2564	18336685	1.46	0.37	5.86	1.46	0.29	0.08	2.85	1.46	0.46	0.55	-1.12	CARDIAC DISORDERS	1.46 ( 0.37 - 5.86 )	1.46 ( 0.29 )	1.46 ( 0.46 )	0.55 ( -1.12 )
LOSS OF CONTROL OF LEGS	LOSS OF CONTROL OF LEGS	2	9768	1080	18338169	3.48	0.87	13.92	3.48	3.52	2.09	4.86	3.47	1.09	1.8	0.13	GENERAL DISORDERS AND ADMINISTRATION SITE CONDITIONS	3.48 ( 0.87 - 13.92 )	3.48 ( 3.52 )	3.47 ( 1.09 )	1.8 ( 0.13 )
OCULAR HYPERAEMIA	OCULAR HYPERAEMIA	2	9768	11654	18327595	0.32	0.08	1.29	0.32	2.85	-1.06	1.71	0.32	0.1	-1.63	-3.3	EYE DISORDERS	0.32 ( 0.08 - 1.29 )	0.32 ( 2.85 )	0.32 ( 0.1 )	-1.63 ( -3.3 )
CEREBELLAR HAEMORRHAGE	CEREBELLAR HAEMORRHAGE	2	9768	661	18338588	5.68	1.42	22.76	5.68	7.69	4.29	7.07	5.67	1.77	2.5	0.83	NERVOUS SYSTEM DISORDERS	5.68 ( 1.42 - 22.76 )	5.68 ( 7.69 )	5.67 ( 1.77 )	2.5 ( 0.83 )
CONVERSION DISORDER	CONVERSION DISORDER	2	9768	374	18338875	10.04	2.5	40.3	10.04	16.19	8.65	11.43	9.99	3.12	3.32	1.65	PSYCHIATRIC DISORDERS	10.04 ( 2.5 - 40.3 )	10.04 ( 16.19 )	9.99 ( 3.12 )	3.32 ( 1.65 )
SLUGGISHNESS	SLUGGISHNESS	2	9768	3359	18335890	1.12	0.28	4.47	1.12	0.02	-0.27	2.5	1.12	0.35	0.16	-1.51	GENERAL DISORDERS AND ADMINISTRATION SITE CONDITIONS	1.12 ( 0.28 - 4.47 )	1.12 ( 0.02 )	1.12 ( 0.35 )	0.16 ( -1.51 )
ORAL DISCOMFORT	ORAL DISCOMFORT	2	9768	2992	18336257	1.25	0.31	5.02	1.25	0.1	-0.13	2.64	1.25	0.39	0.33	-1.34	GASTROINTESTINAL DISORDERS	1.25 ( 0.31 - 5.02 )	1.25 ( 0.1 )	1.25 ( 0.39 )	0.33 ( -1.34 )
THERAPEUTIC PRODUCT EFFECT INCOMPLETE	THERAPEUTIC PRODUCT EFFECT INCOMPLETE	2	9768	18802	18320447	0.2	0.05	0.8	0.2	6.42	-1.19	1.59	0.2	0.06	-2.32	-3.99	GENERAL DISORDERS AND ADMINISTRATION SITE CONDITIONS	0.2 ( 0.05 - 0.8 )	0.2 ( 6.42 )	0.2 ( 0.06 )	-2.32 ( -3.99 )
FREQUENT BOWEL MOVEMENTS	FREQUENT BOWEL MOVEMENTS	2	9768	8573	18330676	0.44	0.11	1.75	0.44	1.44	-0.95	1.82	0.44	0.14	-1.19	-2.86	GASTROINTESTINAL DISORDERS	0.44 ( 0.11 - 1.75 )	0.44 ( 1.44 )	0.44 ( 0.14 )	-1.19 ( -2.86 )
IMPAIRED WORK ABILITY	IMPAIRED WORK ABILITY	2	9768	6779	18332470	0.55	0.14	2.21	0.55	0.72	-0.83	1.94	0.55	0.17	-0.85	-2.52	SOCIAL CIRCUMSTANCES	0.55 ( 0.14 - 2.21 )	0.55 ( 0.72 )	0.55 ( 0.17 )	-0.85 ( -2.52 )
DYSGEUSIA	DYSGEUSIA	2	9768	20983	18318266	0.18	0.04	0.71	0.18	7.54	-1.21	1.56	0.18	0.06	-2.48	-4.15	NERVOUS SYSTEM DISORDERS	0.18 ( 0.04 - 0.71 )	0.18 ( 7.54 )	0.18 ( 0.06 )	-2.48 ( -4.15 )
BLOOD PRESSURE DIASTOLIC DECREASED	BLOOD PRESSURE DIASTOLIC DECREASED	2	9768	2101	18337148	1.79	0.45	7.15	1.79	0.69	0.4	3.17	1.79	0.56	0.84	-0.83	INVESTIGATIONS	1.79 ( 0.45 - 7.15 )	1.79 ( 0.69 )	1.79 ( 0.56 )	0.84 ( -0.83 )
HYPOACUSIS	HYPOACUSIS	2	9768	15948	18323301	0.24	0.06	0.94	0.24	4.97	-1.15	1.62	0.24	0.07	-2.09	-3.75	EAR AND LABYRINTH DISORDERS	0.24 ( 0.06 - 0.94 )	0.24 ( 4.97 )	0.24 ( 0.07 )	-2.09 ( -3.75 )
SKIN ATROPHY	SKIN ATROPHY	2	9768	1644	18337605	2.28	0.57	9.14	2.28	1.44	0.9	3.67	2.28	0.72	1.19	-0.48	SKIN AND SUBCUTANEOUS TISSUE DISORDERS	2.28 ( 0.57 - 9.14 )	2.28 ( 1.44 )	2.28 ( 0.72 )	1.19 ( -0.48 )
NEPHROLITHIASIS	NEPHROLITHIASIS	2	9768	15952	18323297	0.24	0.06	0.94	0.24	4.97	-1.15	1.62	0.24	0.07	-2.09	-3.75	RENAL AND URINARY DISORDERS	0.24 ( 0.06 - 0.94 )	0.24 ( 4.97 )	0.24 ( 0.07 )	-2.09 ( -3.75 )
COGWHEEL RIGIDITY	COGWHEEL RIGIDITY	2	9768	426	18338823	8.81	2.2	35.36	8.81	13.79	7.42	10.2	8.78	2.74	3.13	1.46	NERVOUS SYSTEM DISORDERS	8.81 ( 2.2 - 35.36 )	8.81 ( 13.79 )	8.78 ( 2.74 )	3.13 ( 1.46 )
THROAT IRRITATION	THROAT IRRITATION	2	9768	9289	18329960	0.4	0.1	1.62	0.4	1.76	-0.98	1.79	0.4	0.13	-1.31	-2.97	RESPIRATORY, THORACIC AND MEDIASTINAL DISORDERS	0.4 ( 0.1 - 1.62 )	0.4 ( 1.76 )	0.4 ( 0.13 )	-1.31 ( -2.97 )
HYPERREFLEXIA	HYPERREFLEXIA	2	9768	1221	18338028	3.08	0.77	12.31	3.07	2.8	1.69	4.46	3.07	0.96	1.62	-0.05	NERVOUS SYSTEM DISORDERS	3.08 ( 0.77 - 12.31 )	3.07 ( 2.8 )	3.07 ( 0.96 )	1.62 ( -0.05 )
BLOOD POTASSIUM DECREASED	BLOOD POTASSIUM DECREASED	2	9768	7249	18332000	0.52	0.13	2.07	0.52	0.9	-0.87	1.9	0.52	0.16	-0.95	-2.62	INVESTIGATIONS	0.52 ( 0.13 - 2.07 )	0.52 ( 0.9 )	0.52 ( 0.16 )	-0.95 ( -2.62 )
NEPHROTIC SYNDROME	NEPHROTIC SYNDROME	2	9768	2998	18336251	1.25	0.31	5.01	1.25	0.1	-0.13	2.64	1.25	0.39	0.32	-1.34	RENAL AND URINARY DISORDERS	1.25 ( 0.31 - 5.01 )	1.25 ( 0.1 )	1.25 ( 0.39 )	0.32 ( -1.34 )
CARDIAC PACEMAKER INSERTION	CARDIAC PACEMAKER INSERTION	2	9768	2325	18336924	1.61	0.4	6.46	1.61	0.47	0.23	3	1.61	0.51	0.69	-0.98	SURGICAL AND MEDICAL PROCEDURES	1.61 ( 0.4 - 6.46 )	1.61 ( 0.47 )	1.61 ( 0.51 )	0.69 ( -0.98 )
DISINHIBITION	DISINHIBITION	2	9768	843	18338406	4.45	1.11	17.84	4.45	5.34	3.07	5.84	4.45	1.39	2.15	0.48	PSYCHIATRIC DISORDERS	4.45 ( 1.11 - 17.84 )	4.45 ( 5.34 )	4.45 ( 1.39 )	2.15 ( 0.48 )
ABDOMINAL DISTENSION	ABDOMINAL DISTENSION	2	9768	27305	18311944	0.14	0.03	0.55	0.14	10.84	-1.25	1.52	0.14	0.04	-2.86	-4.53	GASTROINTESTINAL DISORDERS	0.14 ( 0.03 - 0.55 )	0.14 ( 10.84 )	0.14 ( 0.04 )	-2.86 ( -4.53 )
SKIN IRRITATION	SKIN IRRITATION	2	9768	9681	18329568	0.39	0.1	1.55	0.39	1.93	-1	1.77	0.39	0.12	-1.37	-3.03	SKIN AND SUBCUTANEOUS TISSUE DISORDERS	0.39 ( 0.1 - 1.55 )	0.39 ( 1.93 )	0.39 ( 0.12 )	-1.37 ( -3.03 )
GANGRENE	GANGRENE	2	9768	3191	18336058	1.18	0.29	4.71	1.18	0.05	-0.21	2.56	1.18	0.37	0.23	-1.43	INFECTIONS AND INFESTATIONS	1.18 ( 0.29 - 4.71 )	1.18 ( 0.05 )	1.18 ( 0.37 )	0.23 ( -1.43 )
SKIN ULCER	SKIN ULCER	2	9768	9099	18330150	0.41	0.1	1.65	0.41	1.67	-0.97	1.8	0.41	0.13	-1.28	-2.94	SKIN AND SUBCUTANEOUS TISSUE DISORDERS	0.41 ( 0.1 - 1.65 )	0.41 ( 1.67 )	0.41 ( 0.13 )	-1.28 ( -2.94 )
TOE AMPUTATION	TOE AMPUTATION	2	9768	2999	18336250	1.25	0.31	5.01	1.25	0.1	-0.13	2.64	1.25	0.39	0.32	-1.34	SURGICAL AND MEDICAL PROCEDURES	1.25 ( 0.31 - 5.01 )	1.25 ( 0.1 )	1.25 ( 0.39 )	0.32 ( -1.34 )
PRODUCTIVE COUGH	PRODUCTIVE COUGH	2	9768	15435	18323814	0.24	0.06	0.97	0.24	4.71	-1.14	1.63	0.24	0.08	-2.04	-3.71	RESPIRATORY, THORACIC AND MEDIASTINAL DISORDERS	0.24 ( 0.06 - 0.97 )	0.24 ( 4.71 )	0.24 ( 0.08 )	-2.04 ( -3.71 )
HALLUCINATIONS, MIXED	HALLUCINATIONS, MIXED	2	9768	1455	18337794	2.58	0.64	10.33	2.58	1.93	1.19	3.97	2.58	0.81	1.37	-0.3	PSYCHIATRIC DISORDERS	2.58 ( 0.64 - 10.33 )	2.58 ( 1.93 )	2.58 ( 0.81 )	1.37 ( -0.3 )
WRONG PRODUCT ADMINISTERED	WRONG PRODUCT ADMINISTERED	2	9768	1722	18337527	2.18	0.54	8.73	2.18	1.28	0.79	3.57	2.18	0.68	1.12	-0.54	INJURY, POISONING AND PROCEDURAL COMPLICATIONS	2.18 ( 0.54 - 8.73 )	2.18 ( 1.28 )	2.18 ( 0.68 )	1.12 ( -0.54 )
PSYCHOMOTOR SKILLS IMPAIRED	PSYCHOMOTOR SKILLS IMPAIRED	2	9768	1165	18338084	3.22	0.8	12.9	3.22	3.06	1.84	4.61	3.22	1.01	1.69	0.02	NERVOUS SYSTEM DISORDERS	3.22 ( 0.8 - 12.9 )	3.22 ( 3.06 )	3.22 ( 1.01 )	1.69 ( 0.02 )
ILLNESS	ILLNESS	2	9768	17841	18321408	0.21	0.05	0.84	0.21	5.93	-1.18	1.6	0.21	0.07	-2.25	-3.91	GENERAL DISORDERS AND ADMINISTRATION SITE CONDITIONS	0.21 ( 0.05 - 0.84 )	0.21 ( 5.93 )	0.21 ( 0.07 )	-2.25 ( -3.91 )
PANIC REACTION	PANIC REACTION	2	9768	1634	18337615	2.3	0.57	9.2	2.3	1.46	0.91	3.68	2.3	0.72	1.2	-0.47	PSYCHIATRIC DISORDERS	2.3 ( 0.57 - 9.2 )	2.3 ( 1.46 )	2.3 ( 0.72 )	1.2 ( -0.47 )
COVID-19	COVID-19	2	9768	53798	18285451	0.07	0.02	0.28	0.07	24.87	-1.32	1.46	0.07	0.02	-3.84	-5.51	INFECTIONS AND INFESTATIONS	0.07 ( 0.02 - 0.28 )	0.07 ( 24.87 )	0.07 ( 0.02 )	-3.84 ( -5.51 )
PATIENT ELOPEMENT	PATIENT ELOPEMENT	2	9768	129	18339120	29.11	7.2	117.66	29.1	53.45	27.71	30.5	28.67	8.91	4.84	3.16	NERVOUS SYSTEM DISORDERS	29.11 ( 7.2 - 117.66 )	29.1 ( 53.45 )	28.67 ( 8.91 )	4.84 ( 3.16 )
NEURODEGENERATIVE DISORDER	NEURODEGENERATIVE DISORDER	2	9768	229	18339020	16.4	4.08	65.97	16.39	28.66	15	17.79	16.26	5.07	4.02	2.35	NERVOUS SYSTEM DISORDERS	16.4 ( 4.08 - 65.97 )	16.39 ( 28.66 )	16.26 ( 5.07 )	4.02 ( 2.35 )
PRODUCT ADHESION ISSUE	PRODUCT ADHESION ISSUE	2	9768	5963	18333286	0.63	0.16	2.52	0.63	0.44	-0.76	2.02	0.63	0.2	-0.67	-2.33	PRODUCT ISSUES	0.63 ( 0.16 - 2.52 )	0.63 ( 0.44 )	0.63 ( 0.2 )	-0.67 ( -2.33 )
APPLICATION SITE PRURITUS	APPLICATION SITE PRURITUS	2	9768	6169	18333080	0.61	0.15	2.43	0.61	0.5	-0.78	1.99	0.61	0.19	-0.72	-2.38	GENERAL DISORDERS AND ADMINISTRATION SITE CONDITIONS	0.61 ( 0.15 - 2.43 )	0.61 ( 0.5 )	0.61 ( 0.19 )	-0.72 ( -2.38 )
FEELING HOT	FEELING HOT	2	9768	16104	18323145	0.23	0.06	0.93	0.23	5.05	-1.15	1.62	0.23	0.07	-2.1	-3.77	GENERAL DISORDERS AND ADMINISTRATION SITE CONDITIONS	0.23 ( 0.06 - 0.93 )	0.23 ( 5.05 )	0.23 ( 0.07 )	-2.1 ( -3.77 )
SCRATCH	SCRATCH	2	9768	2908	18336341	1.29	0.32	5.17	1.29	0.13	-0.1	2.68	1.29	0.4	0.37	-1.3	INJURY, POISONING AND PROCEDURAL COMPLICATIONS	1.29 ( 0.32 - 5.17 )	1.29 ( 0.13 )	1.29 ( 0.4 )	0.37 ( -1.3 )
HYPERKALAEMIA	HYPERKALAEMIA	2	9768	16381	18322868	0.23	0.06	0.92	0.23	5.19	-1.16	1.62	0.23	0.07	-2.12	-3.79	METABOLISM AND NUTRITION DISORDERS	0.23 ( 0.06 - 0.92 )	0.23 ( 5.19 )	0.23 ( 0.07 )	-2.12 ( -3.79 )
ACUTE FEBRILE NEUTROPHILIC DERMATOSIS	ACUTE FEBRILE NEUTROPHILIC DERMATOSIS	2	9768	779	18338470	4.82	1.2	19.31	4.82	6.04	3.43	6.21	4.81	1.51	2.27	0.6	SKIN AND SUBCUTANEOUS TISSUE DISORDERS	4.82 ( 1.2 - 19.31 )	4.82 ( 6.04 )	4.81 ( 1.51 )	2.27 ( 0.6 )
HEAD TITUBATION	HEAD TITUBATION	2	9768	348	18338901	10.79	2.69	43.32	10.79	17.66	9.4	12.18	10.73	3.35	3.42	1.75	NERVOUS SYSTEM DISORDERS	10.79 ( 2.69 - 43.32 )	10.79 ( 17.66 )	10.73 ( 3.35 )	3.42 ( 1.75 )
MULTIPLE FRACTURES	MULTIPLE FRACTURES	2	9768	8179	18331070	0.46	0.11	1.84	0.46	1.28	-0.93	1.84	0.46	0.14	-1.12	-2.79	INJURY, POISONING AND PROCEDURAL COMPLICATIONS	0.46 ( 0.11 - 1.84 )	0.46 ( 1.28 )	0.46 ( 0.14 )	-1.12 ( -2.79 )
RED BLOOD CELL COUNT INCREASED	RED BLOOD CELL COUNT INCREASED	2	9768	944	18338305	3.98	0.99	15.93	3.98	4.45	2.59	5.36	3.97	1.24	1.99	0.32	INVESTIGATIONS	3.98 ( 0.99 - 15.93 )	3.98 ( 4.45 )	3.97 ( 1.24 )	1.99 ( 0.32 )
AORTIC ANEURYSM	AORTIC ANEURYSM	2	9768	3345	18335904	1.12	0.28	4.49	1.12	0.03	-0.26	2.51	1.12	0.35	0.17	-1.5	VASCULAR DISORDERS	1.12 ( 0.28 - 4.49 )	1.12 ( 0.03 )	1.12 ( 0.35 )	0.17 ( -1.5 )
LABORATORY TEST ABNORMAL	LABORATORY TEST ABNORMAL	2	9768	10169	18329080	0.37	0.09	1.48	0.37	2.16	-1.02	1.76	0.37	0.12	-1.44	-3.1	INVESTIGATIONS	0.37 ( 0.09 - 1.48 )	0.37 ( 2.16 )	0.37 ( 0.12 )	-1.44 ( -3.1 )
BRONCHITIS	BRONCHITIS	2	9768	15809	18323440	0.24	0.06	0.95	0.24	4.9	-1.15	1.62	0.24	0.07	-2.07	-3.74	INFECTIONS AND INFESTATIONS	0.24 ( 0.06 - 0.95 )	0.24 ( 4.9 )	0.24 ( 0.07 )	-2.07 ( -3.74 )
CARDIOPULMONARY FAILURE	CARDIOPULMONARY FAILURE	2	9768	1807	18337442	2.08	0.52	8.32	2.08	1.12	0.69	3.46	2.08	0.65	1.05	-0.61	CARDIAC DISORDERS	2.08 ( 0.52 - 8.32 )	2.08 ( 1.12 )	2.08 ( 0.65 )	1.05 ( -0.61 )
WHITE BLOOD CELL COUNT INCREASED	WHITE BLOOD CELL COUNT INCREASED	2	9768	15094	18324155	0.25	0.06	0.99	0.25	4.54	-1.14	1.63	0.25	0.08	-2.01	-3.67	INVESTIGATIONS	0.25 ( 0.06 - 0.99 )	0.25 ( 4.54 )	0.25 ( 0.08 )	-2.01 ( -3.67 )
CARDIAC OUTPUT DECREASED	CARDIAC OUTPUT DECREASED	2	9768	350	18338899	10.73	2.67	43.07	10.73	17.54	9.34	12.12	10.67	3.33	3.42	1.74	INVESTIGATIONS	10.73 ( 2.67 - 43.07 )	10.73 ( 17.54 )	10.67 ( 3.33 )	3.42 ( 1.74 )
BLOOD PRESSURE FLUCTUATION	BLOOD PRESSURE FLUCTUATION	2	9768	7119	18332130	0.53	0.13	2.11	0.53	0.85	-0.86	1.91	0.53	0.17	-0.92	-2.59	VASCULAR DISORDERS	0.53 ( 0.13 - 2.11 )	0.53 ( 0.85 )	0.53 ( 0.17 )	-0.92 ( -2.59 )
HEART RATE ABNORMAL	HEART RATE ABNORMAL	2	9768	1577	18337672	2.38	0.59	9.53	2.38	1.6	0.99	3.77	2.38	0.75	1.25	-0.42	INVESTIGATIONS	2.38 ( 0.59 - 9.53 )	2.38 ( 1.6 )	2.38 ( 0.75 )	1.25 ( -0.42 )
GLAUCOMA	GLAUCOMA	2	9768	5170	18334079	0.73	0.18	2.9	0.73	0.21	-0.66	2.11	0.73	0.23	-0.46	-2.13	EYE DISORDERS	0.73 ( 0.18 - 2.9 )	0.73 ( 0.21 )	0.73 ( 0.23 )	-0.46 ( -2.13 )
JAUNDICE	JAUNDICE	2	9768	11803	18327446	0.32	0.08	1.27	0.32	2.93	-1.07	1.7	0.32	0.1	-1.65	-3.32	HEPATOBILIARY DISORDERS	0.32 ( 0.08 - 1.27 )	0.32 ( 2.93 )	0.32 ( 0.1 )	-1.65 ( -3.32 )
VENTRICULAR EXTRASYSTOLES	VENTRICULAR EXTRASYSTOLES	2	9768	4173	18335076	0.9	0.22	3.6	0.9	0.02	-0.49	2.29	0.9	0.28	-0.15	-1.82	CARDIAC DISORDERS	0.9 ( 0.22 - 3.6 )	0.9 ( 0.02 )	0.9 ( 0.28 )	-0.15 ( -1.82 )
EJECTION FRACTION DECREASED	EJECTION FRACTION DECREASED	2	9768	6237	18333012	0.6	0.15	2.41	0.6	0.53	-0.78	1.99	0.6	0.19	-0.73	-2.4	INVESTIGATIONS	0.6 ( 0.15 - 2.41 )	0.6 ( 0.53 )	0.6 ( 0.19 )	-0.73 ( -2.4 )
VENTRICULAR HYPERTROPHY	VENTRICULAR HYPERTROPHY	2	9768	1334	18337915	2.81	0.7	11.27	2.81	2.34	1.43	4.2	2.81	0.88	1.49	-0.18	CARDIAC DISORDERS	2.81 ( 0.7 - 11.27 )	2.81 ( 2.34 )	2.81 ( 0.88 )	1.49 ( -0.18 )
HEAT STROKE	HEAT STROKE	2	9768	638	18338611	5.89	1.47	23.59	5.88	8.08	4.5	7.27	5.87	1.84	2.55	0.88	INJURY, POISONING AND PROCEDURAL COMPLICATIONS	5.89 ( 1.47 - 23.59 )	5.88 ( 8.08 )	5.87 ( 1.84 )	2.55 ( 0.88 )
ADAMS-STOKES SYNDROME	ADAMS-STOKES SYNDROME	2	9768	62	18339187	60.56	14.81	247.63	60.55	113.48	59.14	61.96	58.69	18.06	5.88	4.17	CARDIAC DISORDERS	60.56 ( 14.81 - 247.63 )	60.55 ( 113.48 )	58.69 ( 18.06 )	5.88 ( 4.17 )
AORTIC VALVE INCOMPETENCE	AORTIC VALVE INCOMPETENCE	2	9768	1783	18337466	2.11	0.53	8.43	2.11	1.16	0.72	3.49	2.1	0.66	1.07	-0.59	CARDIAC DISORDERS	2.11 ( 0.53 - 8.43 )	2.11 ( 1.16 )	2.1 ( 0.66 )	1.07 ( -0.59 )
PO2 DECREASED	PO2 DECREASED	2	9768	549	18338700	6.84	1.71	27.42	6.84	9.93	5.45	8.23	6.82	2.13	2.77	1.1	INVESTIGATIONS	6.84 ( 1.71 - 27.42 )	6.84 ( 9.93 )	6.82 ( 2.13 )	2.77 ( 1.1 )
THINKING ABNORMAL	THINKING ABNORMAL	2	9768	5929	18333320	0.63	0.16	2.53	0.63	0.42	-0.75	2.02	0.63	0.2	-0.66	-2.33	PSYCHIATRIC DISORDERS	0.63 ( 0.16 - 2.53 )	0.63 ( 0.42 )	0.63 ( 0.2 )	-0.66 ( -2.33 )
CARDIOMEGALY	CARDIOMEGALY	2	9768	5200	18334049	0.72	0.18	2.89	0.72	0.21	-0.66	2.11	0.72	0.23	-0.47	-2.14	CARDIAC DISORDERS	0.72 ( 0.18 - 2.89 )	0.72 ( 0.21 )	0.72 ( 0.23 )	-0.47 ( -2.14 )
DYSPNOEA EXERTIONAL	DYSPNOEA EXERTIONAL	2	9768	12826	18326423	0.29	0.07	1.17	0.29	3.42	-1.09	1.68	0.29	0.09	-1.77	-3.44	RESPIRATORY, THORACIC AND MEDIASTINAL DISORDERS	0.29 ( 0.07 - 1.17 )	0.29 ( 3.42 )	0.29 ( 0.09 )	-1.77 ( -3.44 )
DIALYSIS	DIALYSIS	2	9768	6127	18333122	0.61	0.15	2.45	0.61	0.49	-0.77	2	0.61	0.19	-0.71	-2.37	SURGICAL AND MEDICAL PROCEDURES	0.61 ( 0.15 - 2.45 )	0.61 ( 0.49 )	0.61 ( 0.19 )	-0.71 ( -2.37 )
STUPOR	STUPOR	2	9768	1284	18337965	2.92	0.73	11.71	2.92	2.53	1.54	4.31	2.92	0.92	1.55	-0.12	NERVOUS SYSTEM DISORDERS	2.92 ( 0.73 - 11.71 )	2.92 ( 2.53 )	2.92 ( 0.92 )	1.55 ( -0.12 )
SKIN NECROSIS	SKIN NECROSIS	2	9768	1734	18337515	2.17	0.54	8.67	2.17	1.25	0.78	3.55	2.16	0.68	1.11	-0.55	SKIN AND SUBCUTANEOUS TISSUE DISORDERS	2.17 ( 0.54 - 8.67 )	2.17 ( 1.25 )	2.16 ( 0.68 )	1.11 ( -0.55 )
PERFORATED ULCER	PERFORATED ULCER	2	9768	232	18339017	16.18	4.02	65.11	16.18	28.24	14.79	17.57	16.05	5.01	4	2.33	GENERAL DISORDERS AND ADMINISTRATION SITE CONDITIONS	16.18 ( 4.02 - 65.11 )	16.18 ( 28.24 )	16.05 ( 5.01 )	4 ( 2.33 )
DIABETES MELLITUS INADEQUATE CONTROL	DIABETES MELLITUS INADEQUATE CONTROL	2	9768	6917	18332332	0.54	0.14	2.17	0.54	0.77	-0.84	1.93	0.54	0.17	-0.88	-2.55	METABOLISM AND NUTRITION DISORDERS	0.54 ( 0.14 - 2.17 )	0.54 ( 0.77 )	0.54 ( 0.17 )	-0.88 ( -2.55 )
LUNG DISORDER	LUNG DISORDER	2	9768	16402	18322847	0.23	0.06	0.91	0.23	5.2	-1.16	1.61	0.23	0.07	-2.13	-3.79	RESPIRATORY, THORACIC AND MEDIASTINAL DISORDERS	0.23 ( 0.06 - 0.91 )	0.23 ( 5.2 )	0.23 ( 0.07 )	-2.13 ( -3.79 )
HEPATITIS C	HEPATITIS C	2	9768	6569	18332680	0.57	0.14	2.29	0.57	0.64	-0.81	1.96	0.57	0.18	-0.81	-2.47	INFECTIONS AND INFESTATIONS	0.57 ( 0.14 - 2.29 )	0.57 ( 0.64 )	0.57 ( 0.18 )	-0.81 ( -2.47 )
POST PROCEDURAL COMPLICATION	POST PROCEDURAL COMPLICATION	2	9768	6539	18332710	0.57	0.14	2.3	0.57	0.63	-0.81	1.96	0.57	0.18	-0.8	-2.47	INJURY, POISONING AND PROCEDURAL COMPLICATIONS	0.57 ( 0.14 - 2.3 )	0.57 ( 0.63 )	0.57 ( 0.18 )	-0.8 ( -2.47 )
INFLAMMATION	INFLAMMATION	2	9768	12825	18326424	0.29	0.07	1.17	0.29	3.42	-1.09	1.68	0.29	0.09	-1.77	-3.44	GENERAL DISORDERS AND ADMINISTRATION SITE CONDITIONS	0.29 ( 0.07 - 1.17 )	0.29 ( 3.42 )	0.29 ( 0.09 )	-1.77 ( -3.44 )
GASTROOESOPHAGEAL REFLUX DISEASE	GASTROOESOPHAGEAL REFLUX DISEASE	2	9768	19725	18319524	0.19	0.05	0.76	0.19	6.9	-1.2	1.58	0.19	0.06	-2.39	-4.06	GASTROINTESTINAL DISORDERS	0.19 ( 0.05 - 0.76 )	0.19 ( 6.9 )	0.19 ( 0.06 )	-2.39 ( -4.06 )
TONGUE NEOPLASM MALIGNANT STAGE UNSPECIFIED	TONGUE NEOPLASM MALIGNANT STAGE UNSPECIFIED	2	9768	860	18338389	4.37	1.09	17.49	4.37	5.18	2.98	5.75	4.36	1.36	2.12	0.45	NEOPLASMS BENIGN, MALIGNANT AND UNSPECIFIED (INCL CYSTS AND POLYPS)	4.37 ( 1.09 - 17.49 )	4.37 ( 5.18 )	4.36 ( 1.36 )	2.12 ( 0.45 )
HYPERTENSIVE CRISIS	HYPERTENSIVE CRISIS	2	9768	3384	18335865	1.11	0.28	4.44	1.11	0.02	-0.28	2.5	1.11	0.35	0.15	-1.52	VASCULAR DISORDERS	1.11 ( 0.28 - 4.44 )	1.11 ( 0.02 )	1.11 ( 0.35 )	0.15 ( -1.52 )
MYOCLONIC EPILEPSY	MYOCLONIC EPILEPSY	2	9768	511	18338738	7.35	1.83	29.47	7.35	10.92	5.96	8.74	7.32	2.29	2.87	1.2	NERVOUS SYSTEM DISORDERS	7.35 ( 1.83 - 29.47 )	7.35 ( 10.92 )	7.32 ( 2.29 )	2.87 ( 1.2 )
BLOOD SODIUM INCREASED	BLOOD SODIUM INCREASED	2	9768	1049	18338200	3.58	0.89	14.33	3.58	3.71	2.19	4.97	3.57	1.12	1.84	0.17	INVESTIGATIONS	3.58 ( 0.89 - 14.33 )	3.58 ( 3.71 )	3.57 ( 1.12 )	1.84 ( 0.17 )
C-REACTIVE PROTEIN INCREASED	C-REACTIVE PROTEIN INCREASED	2	9768	12876	18326373	0.29	0.07	1.17	0.29	3.44	-1.09	1.68	0.29	0.09	-1.78	-3.44	INVESTIGATIONS	0.29 ( 0.07 - 1.17 )	0.29 ( 3.44 )	0.29 ( 0.09 )	-1.78 ( -3.44 )
VICTIM OF CRIME	VICTIM OF CRIME	2	9768	278	18338971	13.51	3.36	54.28	13.5	22.99	12.11	14.9	13.41	4.19	3.75	2.07	SOCIAL CIRCUMSTANCES	13.51 ( 3.36 - 54.28 )	13.5 ( 22.99 )	13.41 ( 4.19 )	3.75 ( 2.07 )
ILL-DEFINED DISORDER	ILL-DEFINED DISORDER	2	9768	12028	18327221	0.31	0.08	1.25	0.31	3.03	-1.07	1.7	0.31	0.1	-1.68	-3.35	GENERAL DISORDERS AND ADMINISTRATION SITE CONDITIONS	0.31 ( 0.08 - 1.25 )	0.31 ( 3.03 )	0.31 ( 0.1 )	-1.68 ( -3.35 )
RESPIRATORY RATE INCREASED	RESPIRATORY RATE INCREASED	2	9768	3257	18335992	1.15	0.29	4.61	1.15	0.04	-0.23	2.54	1.15	0.36	0.2	-1.46	INVESTIGATIONS	1.15 ( 0.29 - 4.61 )	1.15 ( 0.04 )	1.15 ( 0.36 )	0.2 ( -1.46 )
PERSEVERATION	PERSEVERATION	2	9768	70	18339179	53.64	13.15	218.78	53.63	100.43	52.23	55.04	52.17	16.09	5.71	4.01	PSYCHIATRIC DISORDERS	53.64 ( 13.15 - 218.78 )	53.63 ( 100.43 )	52.17 ( 16.09 )	5.71 ( 4.01 )
BIPOLAR I DISORDER	BIPOLAR I DISORDER	2	9768	683	18338566	5.5	1.37	22.03	5.5	7.34	4.11	6.88	5.48	1.72	2.46	0.79	PSYCHIATRIC DISORDERS	5.5 ( 1.37 - 22.03 )	5.5 ( 7.34 )	5.48 ( 1.72 )	2.46 ( 0.79 )
RETINAL HAEMORRHAGE	RETINAL HAEMORRHAGE	2	9768	2604	18336645	1.44	0.36	5.77	1.44	0.27	0.06	2.83	1.44	0.45	0.53	-1.14	EYE DISORDERS	1.44 ( 0.36 - 5.77 )	1.44 ( 0.27 )	1.44 ( 0.45 )	0.53 ( -1.14 )
SUBARACHNOID HAEMORRHAGE	SUBARACHNOID HAEMORRHAGE	2	9768	3830	18335419	0.98	0.25	3.92	0.98	0	-0.41	2.37	0.98	0.31	-0.03	-1.7	NERVOUS SYSTEM DISORDERS	0.98 ( 0.25 - 3.92 )	0.98 ( 0 )	0.98 ( 0.31 )	-0.03 ( -1.7 )
BLOOD ALKALINE PHOSPHATASE INCREASED	BLOOD ALKALINE PHOSPHATASE INCREASED	2	9768	9242	18330007	0.41	0.1	1.62	0.41	1.74	-0.98	1.79	0.41	0.13	-1.3	-2.97	INVESTIGATIONS	0.41 ( 0.1 - 1.62 )	0.41 ( 1.74 )	0.41 ( 0.13 )	-1.3 ( -2.97 )
MUSCLE ATROPHY	MUSCLE ATROPHY	2	9768	5400	18333849	0.7	0.17	2.78	0.7	0.27	-0.69	2.08	0.7	0.22	-0.52	-2.19	MUSCULOSKELETAL AND CONNECTIVE TISSUE DISORDERS	0.7 ( 0.17 - 2.78 )	0.7 ( 0.27 )	0.7 ( 0.22 )	-0.52 ( -2.19 )
VITAMIN B1 DEFICIENCY	VITAMIN B1 DEFICIENCY	2	9768	171	18339078	21.96	5.45	88.53	21.95	39.54	20.56	23.35	21.71	6.76	4.44	2.76	METABOLISM AND NUTRITION DISORDERS	21.96 ( 5.45 - 88.53 )	21.95 ( 39.54 )	21.71 ( 6.76 )	4.44 ( 2.76 )
LEFT VENTRICULAR HYPERTROPHY	LEFT VENTRICULAR HYPERTROPHY	2	9768	2036	18337213	1.84	0.46	7.38	1.84	0.77	0.46	3.23	1.84	0.58	0.88	-0.79	CARDIAC DISORDERS	1.84 ( 0.46 - 7.38 )	1.84 ( 0.77 )	1.84 ( 0.58 )	0.88 ( -0.79 )
LISTLESS	LISTLESS	2	9768	1222	18338027	3.07	0.77	12.3	3.07	2.79	1.69	4.46	3.07	0.96	1.62	-0.05	PSYCHIATRIC DISORDERS	3.07 ( 0.77 - 12.3 )	3.07 ( 2.79 )	3.07 ( 0.96 )	1.62 ( -0.05 )
HYPOVENTILATION	HYPOVENTILATION	2	9768	1230	18338019	3.05	0.76	12.22	3.05	2.76	1.67	4.44	3.05	0.96	1.61	-0.06	RESPIRATORY, THORACIC AND MEDIASTINAL DISORDERS	3.05 ( 0.76 - 12.22 )	3.05 ( 2.76 )	3.05 ( 0.96 )	1.61 ( -0.06 )
MOOD SWINGS	MOOD SWINGS	2	9768	8923	18330326	0.42	0.11	1.68	0.42	1.6	-0.97	1.81	0.42	0.13	-1.25	-2.91	PSYCHIATRIC DISORDERS	0.42 ( 0.11 - 1.68 )	0.42 ( 1.6 )	0.42 ( 0.13 )	-1.25 ( -2.91 )
AGRANULOCYTOSIS	AGRANULOCYTOSIS	2	9768	7115	18332134	0.53	0.13	2.11	0.53	0.85	-0.86	1.91	0.53	0.17	-0.92	-2.59	BLOOD AND LYMPHATIC SYSTEM DISORDERS	0.53 ( 0.13 - 2.11 )	0.53 ( 0.85 )	0.53 ( 0.17 )	-0.92 ( -2.59 )
LEUKOPENIA	LEUKOPENIA	2	9768	16899	18322350	0.22	0.06	0.89	0.22	5.45	-1.16	1.61	0.22	0.07	-2.17	-3.84	BLOOD AND LYMPHATIC SYSTEM DISORDERS	0.22 ( 0.06 - 0.89 )	0.22 ( 5.45 )	0.22 ( 0.07 )	-2.17 ( -3.84 )
MACULAR DEGENERATION	MACULAR DEGENERATION	2	9768	2423	18336826	1.55	0.39	6.2	1.55	0.39	0.16	2.94	1.55	0.49	0.63	-1.04	EYE DISORDERS	1.55 ( 0.39 - 6.2 )	1.55 ( 0.39 )	1.55 ( 0.49 )	0.63 ( -1.04 )
STRESS	STRESS	2	9768	15326	18323923	0.24	0.06	0.98	0.24	4.66	-1.14	1.63	0.25	0.08	-2.03	-3.7	PSYCHIATRIC DISORDERS	0.24 ( 0.06 - 0.98 )	0.24 ( 4.66 )	0.25 ( 0.08 )	-2.03 ( -3.7 )
HYPOPROTEINAEMIA	HYPOPROTEINAEMIA	2	9768	788	18338461	4.76	1.19	19.09	4.76	5.93	3.38	6.15	4.75	1.49	2.25	0.58	METABOLISM AND NUTRITION DISORDERS	4.76 ( 1.19 - 19.09 )	4.76 ( 5.93 )	4.75 ( 1.49 )	2.25 ( 0.58 )
AORTIC STENOSIS	AORTIC STENOSIS	2	9768	1445	18337804	2.6	0.65	10.4	2.6	1.96	1.21	3.98	2.6	0.81	1.38	-0.29	VASCULAR DISORDERS	2.6 ( 0.65 - 10.4 )	2.6 ( 1.96 )	2.6 ( 0.81 )	1.38 ( -0.29 )
INHIBITORY DRUG INTERACTION	INHIBITORY DRUG INTERACTION	2	9768	634	18338615	5.92	1.48	23.74	5.92	8.16	4.53	7.31	5.91	1.85	2.56	0.89	GENERAL DISORDERS AND ADMINISTRATION SITE CONDITIONS	5.92 ( 1.48 - 23.74 )	5.92 ( 8.16 )	5.91 ( 1.85 )	2.56 ( 0.89 )
BLOOD TESTOSTERONE DECREASED	BLOOD TESTOSTERONE DECREASED	2	9768	6021	18333228	0.62	0.16	2.49	0.62	0.45	-0.76	2.01	0.62	0.2	-0.68	-2.35	INVESTIGATIONS	0.62 ( 0.16 - 2.49 )	0.62 ( 0.45 )	0.62 ( 0.2 )	-0.68 ( -2.35 )
BRAIN OEDEMA	BRAIN OEDEMA	2	9768	4930	18334319	0.76	0.19	3.05	0.76	0.15	-0.62	2.15	0.76	0.24	-0.39	-2.06	NERVOUS SYSTEM DISORDERS	0.76 ( 0.19 - 3.05 )	0.76 ( 0.15 )	0.76 ( 0.24 )	-0.39 ( -2.06 )
FEELING DRUNK	FEELING DRUNK	2	9768	2062	18337187	1.82	0.46	7.29	1.82	0.74	0.43	3.21	1.82	0.57	0.86	-0.8	GENERAL DISORDERS AND ADMINISTRATION SITE CONDITIONS	1.82 ( 0.46 - 7.29 )	1.82 ( 0.74 )	1.82 ( 0.57 )	0.86 ( -0.8 )
PALMOMENTAL REFLEX	PALMOMENTAL REFLEX	2	9768	4	18339245	938.74	171.92	5125.92	938.55	1248.73	936.85	940.25	626.03	151.26	9.29	7.3	NERVOUS SYSTEM DISORDERS	938.74 ( 171.92 - 5125.92 )	938.55 ( 1248.73 )	626.03 ( 151.26 )	9.29 ( 7.3 )
BLISTER	BLISTER	1	9769	15066	18324183	0.12	0.02	0.88	0.12	6.16	-1.84	2.08	0.12	0.02	-3	-5.04	SKIN AND SUBCUTANEOUS TISSUE DISORDERS	0.12 ( 0.02 - 0.88 )	0.12 ( 6.16 )	0.12 ( 0.02 )	-3 ( -5.04 )
STREPTOCOCCAL INFECTION	STREPTOCOCCAL INFECTION	1	9769	1750	18337499	1.07	0.15	7.62	1.07	0	-0.89	3.03	1.07	0.21	0.1	-1.94	INFECTIONS AND INFESTATIONS	1.07 ( 0.15 - 7.62 )	1.07 ( 0 )	1.07 ( 0.21 )	0.1 ( -1.94 )
ILLITERACY	ILLITERACY	1	9769	66	18339183	28.44	3.95	204.96	28.44	26.08	26.47	30.42	28.03	5.37	4.81	2.74	SOCIAL CIRCUMSTANCES	28.44 ( 3.95 - 204.96 )	28.44 ( 26.08 )	28.03 ( 5.37 )	4.81 ( 2.74 )
CAMPTOCORMIA	CAMPTOCORMIA	1	9769	75	18339174	25.03	3.48	180.05	25.03	22.76	23.06	27	24.71	4.74	4.63	2.56	MUSCULOSKELETAL AND CONNECTIVE TISSUE DISORDERS	25.03 ( 3.48 - 180.05 )	25.03 ( 22.76 )	24.71 ( 4.74 )	4.63 ( 2.56 )
PHYSICAL ABUSE	PHYSICAL ABUSE	1	9769	85	18339164	22.09	3.08	158.62	22.08	19.89	20.11	24.05	21.84	4.2	4.45	2.38	SOCIAL CIRCUMSTANCES	22.09 ( 3.08 - 158.62 )	22.08 ( 19.89 )	21.84 ( 4.2 )	4.45 ( 2.38 )
SEPTIC SHOCK	SEPTIC SHOCK	1	9769	18142	18321107	0.1	0.01	0.73	0.1	7.78	-1.86	2.06	0.1	0.02	-3.27	-5.31	INFECTIONS AND INFESTATIONS	0.1 ( 0.01 - 0.73 )	0.1 ( 7.78 )	0.1 ( 0.02 )	-3.27 ( -5.31 )
SPINAL COMPRESSION FRACTURE	SPINAL COMPRESSION FRACTURE	1	9769	2448	18336801	0.77	0.11	5.45	0.77	0.07	-1.19	2.73	0.77	0.15	-0.38	-2.42	INJURY, POISONING AND PROCEDURAL COMPLICATIONS	0.77 ( 0.11 - 5.45 )	0.77 ( 0.07 )	0.77 ( 0.15 )	-0.38 ( -2.42 )
DEMENTIA WITH LEWY BODIES	DEMENTIA WITH LEWY BODIES	1	9769	490	18338759	3.83	0.54	27.26	3.83	2.09	1.87	5.79	3.83	0.74	1.94	-0.11	NERVOUS SYSTEM DISORDERS	3.83 ( 0.54 - 27.26 )	3.83 ( 2.09 )	3.83 ( 0.74 )	1.94 ( -0.11 )
LOOSE ASSOCIATIONS	LOOSE ASSOCIATIONS	1	9769	31	18339218	60.56	8.27	443.66	60.55	56.74	58.56	62.54	58.69	11.09	5.88	3.77	PSYCHIATRIC DISORDERS	60.56 ( 8.27 - 443.66 )	60.55 ( 56.74 )	58.69 ( 11.09 )	5.88 ( 3.77 )
DRUG LEVEL ABOVE THERAPEUTIC	DRUG LEVEL ABOVE THERAPEUTIC	1	9769	1453	18337796	1.29	0.18	9.18	1.29	0.07	-0.67	3.25	1.29	0.25	0.37	-1.67	INVESTIGATIONS	1.29 ( 0.18 - 9.18 )	1.29 ( 0.07 )	1.29 ( 0.25 )	0.37 ( -1.67 )
OVERCONFIDENCE	OVERCONFIDENCE	1	9769	18	18339231	104.29	13.92	781.35	104.28	96.91	102.27	106.3	98.85	18.33	6.63	4.49	PSYCHIATRIC DISORDERS	104.29 ( 13.92 - 781.35 )	104.28 ( 96.91 )	98.85 ( 18.33 )	6.63 ( 4.49 )
WRONG PATIENT RECEIVED PRODUCT	WRONG PATIENT RECEIVED PRODUCT	1	9769	928	18338321	2.02	0.28	14.38	2.02	0.52	0.06	3.98	2.02	0.39	1.02	-1.03	INJURY, POISONING AND PROCEDURAL COMPLICATIONS	2.02 ( 0.28 - 14.38 )	2.02 ( 0.52 )	2.02 ( 0.39 )	1.02 ( -1.03 )
RHINITIS	RHINITIS	1	9769	2357	18336892	0.8	0.11	5.66	0.8	0.05	-1.16	2.76	0.8	0.15	-0.33	-2.37	INFECTIONS AND INFESTATIONS	0.8 ( 0.11 - 5.66 )	0.8 ( 0.05 )	0.8 ( 0.15 )	-0.33 ( -2.37 )
GINGIVAL BLEEDING	GINGIVAL BLEEDING	1	9769	4538	18334711	0.41	0.06	2.94	0.41	0.83	-1.55	2.37	0.41	0.08	-1.27	-3.31	GASTROINTESTINAL DISORDERS	0.41 ( 0.06 - 2.94 )	0.41 ( 0.83 )	0.41 ( 0.08 )	-1.27 ( -3.31 )
MASTICATION DISORDER	MASTICATION DISORDER	1	9769	905	18338344	2.07	0.29	14.74	2.07	0.56	0.11	4.04	2.07	0.4	1.05	-0.99	MUSCULOSKELETAL AND CONNECTIVE TISSUE DISORDERS	2.07 ( 0.29 - 14.74 )	2.07 ( 0.56 )	2.07 ( 0.4 )	1.05 ( -0.99 )
NONINFECTIVE GINGIVITIS	NONINFECTIVE GINGIVITIS	1	9769	267	18338982	7.03	0.99	50.1	7.03	5.15	5.07	8.99	7.01	1.36	2.81	0.76	GASTROINTESTINAL DISORDERS	7.03 ( 0.99 - 50.1 )	7.03 ( 5.15 )	7.01 ( 1.36 )	2.81 ( 0.76 )
INFLUENZA LIKE ILLNESS	INFLUENZA LIKE ILLNESS	1	9769	21791	18317458	0.09	0.01	0.61	0.09	9.71	-1.87	2.05	0.09	0.02	-3.54	-5.58	GENERAL DISORDERS AND ADMINISTRATION SITE CONDITIONS	0.09 ( 0.01 - 0.61 )	0.09 ( 9.71 )	0.09 ( 0.02 )	-3.54 ( -5.58 )
TONSILLITIS	TONSILLITIS	1	9769	1401	18337848	1.34	0.19	9.52	1.34	0.09	-0.62	3.3	1.34	0.26	0.42	-1.62	INFECTIONS AND INFESTATIONS	1.34 ( 0.19 - 9.52 )	1.34 ( 0.09 )	1.34 ( 0.26 )	0.42 ( -1.62 )
CONCOMITANT DISEASE PROGRESSION	CONCOMITANT DISEASE PROGRESSION	1	9769	918	18338331	2.04	0.29	14.53	2.04	0.53	0.08	4.01	2.04	0.4	1.03	-1.01	GENERAL DISORDERS AND ADMINISTRATION SITE CONDITIONS	2.04 ( 0.29 - 14.53 )	2.04 ( 0.53 )	2.04 ( 0.4 )	1.03 ( -1.01 )
BRAIN STEM INFARCTION	BRAIN STEM INFARCTION	1	9769	532	18338717	3.53	0.5	25.1	3.53	1.81	1.57	5.49	3.52	0.68	1.82	-0.23	NERVOUS SYSTEM DISORDERS	3.53 ( 0.5 - 25.1 )	3.53 ( 1.81 )	3.52 ( 0.68 )	1.82 ( -0.23 )
CAROTID ARTERY OCCLUSION	CAROTID ARTERY OCCLUSION	1	9769	1450	18337799	1.29	0.18	9.2	1.29	0.07	-0.67	3.26	1.29	0.25	0.37	-1.67	NERVOUS SYSTEM DISORDERS	1.29 ( 0.18 - 9.2 )	1.29 ( 0.07 )	1.29 ( 0.25 )	0.37 ( -1.67 )
PULMONARY FIBROSIS	PULMONARY FIBROSIS	1	9769	6742	18332507	0.28	0.04	1.98	0.28	1.87	-1.68	2.24	0.28	0.05	-1.84	-3.88	RESPIRATORY, THORACIC AND MEDIASTINAL DISORDERS	0.28 ( 0.04 - 1.98 )	0.28 ( 1.87 )	0.28 ( 0.05 )	-1.84 ( -3.88 )
TACHYPHRENIA	TACHYPHRENIA	1	9769	1125	18338124	1.67	0.23	11.86	1.67	0.27	-0.29	3.63	1.67	0.32	0.74	-1.3	PSYCHIATRIC DISORDERS	1.67 ( 0.23 - 11.86 )	1.67 ( 0.27 )	1.67 ( 0.32 )	0.74 ( -1.3 )
INTENTIONAL PRODUCT USE ISSUE	INTENTIONAL PRODUCT USE ISSUE	1	9769	24694	18314555	0.08	0.01	0.54	0.08	11.25	-1.88	2.04	0.08	0.01	-3.72	-5.76	INJURY, POISONING AND PROCEDURAL COMPLICATIONS	0.08 ( 0.01 - 0.54 )	0.08 ( 11.25 )	0.08 ( 0.01 )	-3.72 ( -5.76 )
GASTROINTESTINAL EROSION	GASTROINTESTINAL EROSION	1	9769	242	18339007	7.76	1.09	55.3	7.76	5.86	5.79	9.72	7.73	1.49	2.95	0.9	GASTROINTESTINAL DISORDERS	7.76 ( 1.09 - 55.3 )	7.76 ( 5.86 )	7.73 ( 1.49 )	2.95 ( 0.9 )
INITIAL INSOMNIA	INITIAL INSOMNIA	1	9769	3117	18336132	0.6	0.08	4.28	0.6	0.26	-1.36	2.56	0.6	0.12	-0.73	-2.77	PSYCHIATRIC DISORDERS	0.6 ( 0.08 - 4.28 )	0.6 ( 0.26 )	0.6 ( 0.12 )	-0.73 ( -2.77 )
CEREBRAL SALT-WASTING SYNDROME	CEREBRAL SALT-WASTING SYNDROME	1	9769	37	18339212	50.74	6.96	369.84	50.73	47.47	48.75	52.72	49.42	9.38	5.63	3.53	METABOLISM AND NUTRITION DISORDERS	50.74 ( 6.96 - 369.84 )	50.73 ( 47.47 )	49.42 ( 9.38 )	5.63 ( 3.53 )
SPUTUM PURULENT	SPUTUM PURULENT	1	9769	262	18338987	7.17	1.01	51.06	7.16	5.28	5.2	9.13	7.14	1.38	2.84	0.79	INFECTIONS AND INFESTATIONS	7.17 ( 1.01 - 51.06 )	7.16 ( 5.28 )	7.14 ( 1.38 )	2.84 ( 0.79 )
POVERTY OF SPEECH	POVERTY OF SPEECH	1	9769	144	18339105	13.04	1.82	93.19	13.04	11.04	11.07	15	12.95	2.5	3.7	1.64	PSYCHIATRIC DISORDERS	13.04 ( 1.82 - 93.19 )	13.04 ( 11.04 )	12.95 ( 2.5 )	3.7 ( 1.64 )
SLEEP TALKING	SLEEP TALKING	1	9769	686	18338563	2.74	0.38	19.46	2.74	1.1	0.77	4.7	2.73	0.53	1.45	-0.59	PSYCHIATRIC DISORDERS	2.74 ( 0.38 - 19.46 )	2.74 ( 1.1 )	2.73 ( 0.53 )	1.45 ( -0.59 )
WOLFF-PARKINSON-WHITE SYNDROME	WOLFF-PARKINSON-WHITE SYNDROME	1	9769	214	18339035	8.77	1.23	62.57	8.77	6.85	6.81	10.74	8.74	1.69	3.13	1.08	CARDIAC DISORDERS	8.77 ( 1.23 - 62.57 )	8.77 ( 6.85 )	8.74 ( 1.69 )	3.13 ( 1.08 )
EMPHYSEMA	EMPHYSEMA	1	9769	4212	18335037	0.45	0.06	3.16	0.45	0.69	-1.51	2.41	0.45	0.09	-1.17	-3.21	RESPIRATORY, THORACIC AND MEDIASTINAL DISORDERS	0.45 ( 0.06 - 3.16 )	0.45 ( 0.69 )	0.45 ( 0.09 )	-1.17 ( -3.21 )
BLOOD PRESSURE ORTHOSTATIC ABNORMAL	BLOOD PRESSURE ORTHOSTATIC ABNORMAL	1	9769	72	18339177	26.07	3.62	187.65	26.07	23.78	24.1	28.04	25.73	4.93	4.69	2.62	INVESTIGATIONS	26.07 ( 3.62 - 187.65 )	26.07 ( 23.78 )	25.73 ( 4.93 )	4.69 ( 2.62 )
BOWEL MOVEMENT IRREGULARITY	BOWEL MOVEMENT IRREGULARITY	1	9769	2489	18336760	0.75	0.11	5.36	0.75	0.08	-1.21	2.71	0.75	0.15	-0.41	-2.45	GASTROINTESTINAL DISORDERS	0.75 ( 0.11 - 5.36 )	0.75 ( 0.08 )	0.75 ( 0.15 )	-0.41 ( -2.45 )
CATARACT OPERATION	CATARACT OPERATION	1	9769	1371	18337878	1.37	0.19	9.73	1.37	0.1	-0.59	3.33	1.37	0.27	0.45	-1.59	SURGICAL AND MEDICAL PROCEDURES	1.37 ( 0.19 - 9.73 )	1.37 ( 0.1 )	1.37 ( 0.27 )	0.45 ( -1.59 )
HELICOBACTER GASTRITIS	HELICOBACTER GASTRITIS	1	9769	424	18338825	4.43	0.62	31.51	4.43	2.65	2.46	6.39	4.42	0.86	2.14	0.1	INFECTIONS AND INFESTATIONS	4.43 ( 0.62 - 31.51 )	4.43 ( 2.65 )	4.42 ( 0.86 )	2.14 ( 0.1 )
PELVIC INFLAMMATORY DISEASE	PELVIC INFLAMMATORY DISEASE	1	9769	38	18339211	49.4	6.78	359.86	49.4	46.2	47.41	51.38	48.16	9.14	5.59	3.5	INFECTIONS AND INFESTATIONS	49.4 ( 6.78 - 359.86 )	49.4 ( 46.2 )	48.16 ( 9.14 )	5.59 ( 3.5 )
SPINAL MANIPULATION	SPINAL MANIPULATION	1	9769	0	18339249	#NUM!	#NUM!	#NUM!	#NUM!	1877.1	#NUM!	#NUM!	1878.1	0	10.88	7.99	SURGICAL AND MEDICAL PROCEDURES	Inf ( NaN - Inf )	Inf ( 1877.1 )	1878.1 ( 0 )	10.88 ( 7.99 )
CARDIOGENIC SHOCK	CARDIOGENIC SHOCK	1	9769	5607	18333642	0.33	0.05	2.38	0.33	1.32	-1.63	2.29	0.33	0.06	-1.58	-3.62	CARDIAC DISORDERS	0.33 ( 0.05 - 2.38 )	0.33 ( 1.32 )	0.33 ( 0.06 )	-1.58 ( -3.62 )
ENTERITIS	ENTERITIS	1	9769	2348	18336901	0.8	0.11	5.68	0.8	0.05	-1.16	2.76	0.8	0.16	-0.32	-2.36	GASTROINTESTINAL DISORDERS	0.8 ( 0.11 - 5.68 )	0.8 ( 0.05 )	0.8 ( 0.16 )	-0.32 ( -2.36 )
SKIN EXFOLIATION	SKIN EXFOLIATION	1	9769	22055	18317194	0.09	0.01	0.6	0.09	9.85	-1.87	2.05	0.09	0.02	-3.55	-5.59	SKIN AND SUBCUTANEOUS TISSUE DISORDERS	0.09 ( 0.01 - 0.6 )	0.09 ( 9.85 )	0.09 ( 0.02 )	-3.55 ( -5.59 )
IMPLANT SITE EXTRAVASATION	IMPLANT SITE EXTRAVASATION	1	9769	293	18338956	6.41	0.9	45.64	6.41	4.55	4.44	8.37	6.39	1.24	2.68	0.63	GENERAL DISORDERS AND ADMINISTRATION SITE CONDITIONS	6.41 ( 0.9 - 45.64 )	6.41 ( 4.55 )	6.39 ( 1.24 )	2.68 ( 0.63 )
MUSCLE TIGHTNESS	MUSCLE TIGHTNESS	1	9769	4387	18334862	0.43	0.06	3.04	0.43	0.77	-1.53	2.39	0.43	0.08	-1.22	-3.27	MUSCULOSKELETAL AND CONNECTIVE TISSUE DISORDERS	0.43 ( 0.06 - 3.04 )	0.43 ( 0.77 )	0.43 ( 0.08 )	-1.22 ( -3.27 )
AZOTAEMIA	AZOTAEMIA	1	9769	1812	18337437	1.04	0.15	7.36	1.04	0	-0.92	3	1.04	0.2	0.05	-1.99	RENAL AND URINARY DISORDERS	1.04 ( 0.15 - 7.36 )	1.04 ( 0 )	1.04 ( 0.2 )	0.05 ( -1.99 )
BLINDNESS	BLINDNESS	1	9769	12522	18326727	0.15	0.02	1.06	0.15	4.82	-1.81	2.11	0.15	0.03	-2.74	-4.78	EYE DISORDERS	0.15 ( 0.02 - 1.06 )	0.15 ( 4.82 )	0.15 ( 0.03 )	-2.74 ( -4.78 )
FOOD AVERSION	FOOD AVERSION	1	9769	374	18338875	5.02	0.71	35.73	5.02	3.21	3.06	6.98	5.01	0.97	2.32	0.28	METABOLISM AND NUTRITION DISORDERS	5.02 ( 0.71 - 35.73 )	5.02 ( 3.21 )	5.01 ( 0.97 )	2.32 ( 0.28 )
PRODUCT PACKAGING ISSUE	PRODUCT PACKAGING ISSUE	1	9769	1946	18337303	0.96	0.14	6.85	0.96	0	-1	2.92	0.96	0.19	-0.05	-2.09	PRODUCT ISSUES	0.96 ( 0.14 - 6.85 )	0.96 ( 0 )	0.96 ( 0.19 )	-0.05 ( -2.09 )
DERMATITIS BULLOUS	DERMATITIS BULLOUS	1	9769	2691	18336558	0.7	0.1	4.95	0.7	0.13	-1.26	2.66	0.7	0.14	-0.52	-2.56	SKIN AND SUBCUTANEOUS TISSUE DISORDERS	0.7 ( 0.1 - 4.95 )	0.7 ( 0.13 )	0.7 ( 0.14 )	-0.52 ( -2.56 )
LIVER FUNCTION TEST INCREASED	LIVER FUNCTION TEST INCREASED	1	9769	5630	18333619	0.33	0.05	2.37	0.33	1.33	-1.63	2.29	0.33	0.06	-1.58	-3.62	INVESTIGATIONS	0.33 ( 0.05 - 2.37 )	0.33 ( 1.33 )	0.33 ( 0.06 )	-1.58 ( -3.62 )
SEXUAL ABUSE	SEXUAL ABUSE	1	9769	197	18339052	9.53	1.34	68	9.53	7.59	7.56	11.49	9.49	1.83	3.25	1.19	SOCIAL CIRCUMSTANCES	9.53 ( 1.34 - 68 )	9.53 ( 7.59 )	9.49 ( 1.83 )	3.25 ( 1.19 )
DRUG SCREEN POSITIVE	DRUG SCREEN POSITIVE	1	9769	3363	18335886	0.56	0.08	3.96	0.56	0.35	-1.4	2.52	0.56	0.11	-0.84	-2.88	INVESTIGATIONS	0.56 ( 0.08 - 3.96 )	0.56 ( 0.35 )	0.56 ( 0.11 )	-0.84 ( -2.88 )
NEGATIVE THOUGHTS	NEGATIVE THOUGHTS	1	9769	897	18338352	2.09	0.29	14.87	2.09	0.57	0.13	4.05	2.09	0.41	1.06	-0.98	PSYCHIATRIC DISORDERS	2.09 ( 0.29 - 14.87 )	2.09 ( 0.57 )	2.09 ( 0.41 )	1.06 ( -0.98 )
ULCER HAEMORRHAGE	ULCER HAEMORRHAGE	1	9769	2190	18337059	0.86	0.12	6.09	0.86	0.02	-1.1	2.82	0.86	0.17	-0.22	-2.26	GENERAL DISORDERS AND ADMINISTRATION SITE CONDITIONS	0.86 ( 0.12 - 6.09 )	0.86 ( 0.02 )	0.86 ( 0.17 )	-0.22 ( -2.26 )
EXCESSIVE MASTURBATION	EXCESSIVE MASTURBATION	1	9769	144	18339105	13.04	1.82	93.19	13.04	11.04	11.07	15	12.95	2.5	3.7	1.64	PSYCHIATRIC DISORDERS	13.04 ( 1.82 - 93.19 )	13.04 ( 11.04 )	12.95 ( 2.5 )	3.7 ( 1.64 )
SUPRANUCLEAR PALSY	SUPRANUCLEAR PALSY	1	9769	19	18339230	98.8	13.23	738.16	98.79	91.96	96.78	100.81	93.9	17.45	6.55	4.42	NERVOUS SYSTEM DISORDERS	98.8 ( 13.23 - 738.16 )	98.79 ( 91.96 )	93.9 ( 17.45 )	6.55 ( 4.42 )
ENURESIS	ENURESIS	1	9769	1611	18337638	1.17	0.16	8.28	1.17	0.02	-0.8	3.13	1.17	0.23	0.22	-1.82	PSYCHIATRIC DISORDERS	1.17 ( 0.16 - 8.28 )	1.17 ( 0.02 )	1.17 ( 0.23 )	0.22 ( -1.82 )
DEVICE PACING ISSUE	DEVICE PACING ISSUE	1	9769	34	18339215	55.21	7.56	403.4	55.21	51.71	53.22	57.2	53.66	10.16	5.75	3.65	PRODUCT ISSUES	55.21 ( 7.56 - 403.4 )	55.21 ( 51.71 )	53.66 ( 10.16 )	5.75 ( 3.65 )
BONE CANCER	BONE CANCER	1	9769	1911	18337338	0.98	0.14	6.98	0.98	0	-0.98	2.94	0.98	0.19	-0.03	-2.07	NEOPLASMS BENIGN, MALIGNANT AND UNSPECIFIED (INCL CYSTS AND POLYPS)	0.98 ( 0.14 - 6.98 )	0.98 ( 0 )	0.98 ( 0.19 )	-0.03 ( -2.07 )
DRY SKIN	DRY SKIN	1	9769	29948	18309301	0.06	0.01	0.44	0.06	14.04	-1.9	2.02	0.06	0.01	-4	-6.04	SKIN AND SUBCUTANEOUS TISSUE DISORDERS	0.06 ( 0.01 - 0.44 )	0.06 ( 14.04 )	0.06 ( 0.01 )	-4 ( -6.04 )
STARING	STARING	1	9769	1031	18338218	1.82	0.26	12.94	1.82	0.37	-0.14	3.78	1.82	0.35	0.86	-1.18	PSYCHIATRIC DISORDERS	1.82 ( 0.26 - 12.94 )	1.82 ( 0.37 )	1.82 ( 0.35 )	0.86 ( -1.18 )
TRAUMATIC LUNG INJURY	TRAUMATIC LUNG INJURY	1	9769	710	18338539	2.64	0.37	18.8	2.64	1.02	0.68	4.61	2.64	0.51	1.4	-0.64	INJURY, POISONING AND PROCEDURAL COMPLICATIONS	2.64 ( 0.37 - 18.8 )	2.64 ( 1.02 )	2.64 ( 0.51 )	1.4 ( -0.64 )
GLOSSODYNIA	GLOSSODYNIA	1	9769	3190	18336059	0.59	0.08	4.18	0.59	0.29	-1.37	2.55	0.59	0.11	-0.76	-2.81	GASTROINTESTINAL DISORDERS	0.59 ( 0.08 - 4.18 )	0.59 ( 0.29 )	0.59 ( 0.11 )	-0.76 ( -2.81 )
TONGUE MOVEMENT DISTURBANCE	TONGUE MOVEMENT DISTURBANCE	1	9769	250	18338999	7.51	1.05	53.52	7.51	5.62	5.54	9.47	7.48	1.45	2.9	0.85	GASTROINTESTINAL DISORDERS	7.51 ( 1.05 - 53.52 )	7.51 ( 5.62 )	7.48 ( 1.45 )	2.9 ( 0.85 )
ATRIOVENTRICULAR DISSOCIATION	ATRIOVENTRICULAR DISSOCIATION	1	9769	65	18339184	28.88	4.01	208.16	28.88	26.51	26.9	30.85	28.46	5.45	4.83	2.76	CARDIAC DISORDERS	28.88 ( 4.01 - 208.16 )	28.88 ( 26.51 )	28.46 ( 5.45 )	4.83 ( 2.76 )
DEAFNESS TRANSITORY	DEAFNESS TRANSITORY	1	9769	216	18339033	8.69	1.22	61.99	8.69	6.77	6.73	10.65	8.65	1.67	3.11	1.06	EAR AND LABYRINTH DISORDERS	8.69 ( 1.22 - 61.99 )	8.69 ( 6.77 )	8.65 ( 1.67 )	3.11 ( 1.06 )
BLOOD URINE PRESENT	BLOOD URINE PRESENT	1	9769	8065	18331184	0.23	0.03	1.65	0.23	2.53	-1.73	2.19	0.23	0.05	-2.1	-4.14	INVESTIGATIONS	0.23 ( 0.03 - 1.65 )	0.23 ( 2.53 )	0.23 ( 0.05 )	-2.1 ( -4.14 )
LANGUAGE DISORDER	LANGUAGE DISORDER	1	9769	866	18338383	2.17	0.3	15.41	2.17	0.63	0.21	4.13	2.17	0.42	1.12	-0.93	NERVOUS SYSTEM DISORDERS	2.17 ( 0.3 - 15.41 )	2.17 ( 0.63 )	2.17 ( 0.42 )	1.12 ( -0.93 )
IMPULSE-CONTROL DISORDER	IMPULSE-CONTROL DISORDER	1	9769	974	18338275	1.93	0.27	13.7	1.93	0.45	-0.03	3.89	1.93	0.37	0.95	-1.1	PSYCHIATRIC DISORDERS	1.93 ( 0.27 - 13.7 )	1.93 ( 0.45 )	1.93 ( 0.37 )	0.95 ( -1.1 )
VITREOUS FLOATERS	VITREOUS FLOATERS	1	9769	2623	18336626	0.72	0.1	5.08	0.72	0.11	-1.24	2.68	0.72	0.14	-0.48	-2.52	EYE DISORDERS	0.72 ( 0.1 - 5.08 )	0.72 ( 0.11 )	0.72 ( 0.14 )	-0.48 ( -2.52 )
STRESS CARDIOMYOPATHY	STRESS CARDIOMYOPATHY	1	9769	835	18338414	2.25	0.32	15.98	2.25	0.69	0.29	4.21	2.25	0.44	1.17	-0.88	CARDIAC DISORDERS	2.25 ( 0.32 - 15.98 )	2.25 ( 0.69 )	2.25 ( 0.44 )	1.17 ( -0.88 )
HYPERAESTHESIA	HYPERAESTHESIA	1	9769	2549	18336700	0.74	0.1	5.23	0.74	0.09	-1.22	2.7	0.74	0.14	-0.44	-2.48	NERVOUS SYSTEM DISORDERS	0.74 ( 0.1 - 5.23 )	0.74 ( 0.09 )	0.74 ( 0.14 )	-0.44 ( -2.48 )
BLOOD CREATINE PHOSPHOKINASE MB INCREASED	BLOOD CREATINE PHOSPHOKINASE MB INCREASED	1	9769	700	18338549	2.68	0.38	19.07	2.68	1.05	0.72	4.64	2.68	0.52	1.42	-0.62	INVESTIGATIONS	2.68 ( 0.38 - 19.07 )	2.68 ( 1.05 )	2.68 ( 0.52 )	1.42 ( -0.62 )
BAND SENSATION	BAND SENSATION	1	9769	183	18339066	10.26	1.44	73.22	10.26	8.31	8.29	12.22	10.21	1.97	3.35	1.3	NERVOUS SYSTEM DISORDERS	10.26 ( 1.44 - 73.22 )	10.26 ( 8.31 )	10.21 ( 1.97 )	3.35 ( 1.3 )
DYSPHONIA	DYSPHONIA	1	9769	15714	18323535	0.12	0.02	0.85	0.12	6.5	-1.84	2.08	0.12	0.02	-3.06	-5.11	RESPIRATORY, THORACIC AND MEDIASTINAL DISORDERS	0.12 ( 0.02 - 0.85 )	0.12 ( 6.5 )	0.12 ( 0.02 )	-3.06 ( -5.11 )
ARTHRITIS	ARTHRITIS	1	9769	17914	18321335	0.1	0.01	0.74	0.1	7.66	-1.86	2.06	0.1	0.02	-3.25	-5.29	MUSCULOSKELETAL AND CONNECTIVE TISSUE DISORDERS	0.1 ( 0.01 - 0.74 )	0.1 ( 7.66 )	0.1 ( 0.02 )	-3.25 ( -5.29 )
CARPAL TUNNEL SYNDROME	CARPAL TUNNEL SYNDROME	1	9769	3079	18336170	0.61	0.09	4.33	0.61	0.25	-1.35	2.57	0.61	0.12	-0.71	-2.75	NERVOUS SYSTEM DISORDERS	0.61 ( 0.09 - 4.33 )	0.61 ( 0.25 )	0.61 ( 0.12 )	-0.71 ( -2.75 )
VASCULAR SHUNT	VASCULAR SHUNT	1	9769	20	18339229	93.86	12.6	699.49	93.85	87.49	91.85	95.86	89.43	16.66	6.48	4.35	VASCULAR DISORDERS	93.86 ( 12.6 - 699.49 )	93.85 ( 87.49 )	89.43 ( 16.66 )	6.48 ( 4.35 )
PNEUMONIA BACTERIAL	PNEUMONIA BACTERIAL	1	9769	3522	18335727	0.53	0.08	3.78	0.53	0.41	-1.43	2.49	0.53	0.1	-0.91	-2.95	INFECTIONS AND INFESTATIONS	0.53 ( 0.08 - 3.78 )	0.53 ( 0.41 )	0.53 ( 0.1 )	-0.91 ( -2.95 )
SKIN REACTION	SKIN REACTION	1	9769	3535	18335714	0.53	0.07	3.77	0.53	0.41	-1.43	2.49	0.53	0.1	-0.91	-2.95	SKIN AND SUBCUTANEOUS TISSUE DISORDERS	0.53 ( 0.07 - 3.77 )	0.53 ( 0.41 )	0.53 ( 0.1 )	-0.91 ( -2.95 )
LUPUS-LIKE SYNDROME	LUPUS-LIKE SYNDROME	1	9769	1462	18337787	1.28	0.18	9.12	1.28	0.06	-0.68	3.24	1.28	0.25	0.36	-1.68	MUSCULOSKELETAL AND CONNECTIVE TISSUE DISORDERS	1.28 ( 0.18 - 9.12 )	1.28 ( 0.06 )	1.28 ( 0.25 )	0.36 ( -1.68 )
INTESTINAL PERFORATION	INTESTINAL PERFORATION	1	9769	4009	18335240	0.47	0.07	3.32	0.47	0.6	-1.49	2.43	0.47	0.09	-1.09	-3.14	GASTROINTESTINAL DISORDERS	0.47 ( 0.07 - 3.32 )	0.47 ( 0.6 )	0.47 ( 0.09 )	-1.09 ( -3.14 )
DRUG TITRATION ERROR	DRUG TITRATION ERROR	1	9769	474	18338775	3.96	0.56	28.18	3.96	2.21	2	5.92	3.95	0.77	1.98	-0.06	INJURY, POISONING AND PROCEDURAL COMPLICATIONS	3.96 ( 0.56 - 28.18 )	3.96 ( 2.21 )	3.95 ( 0.77 )	1.98 ( -0.06 )
POLYMYALGIA RHEUMATICA	POLYMYALGIA RHEUMATICA	1	9769	823	18338426	2.28	0.32	16.21	2.28	0.72	0.32	4.24	2.28	0.44	1.19	-0.85	MUSCULOSKELETAL AND CONNECTIVE TISSUE DISORDERS	2.28 ( 0.32 - 16.21 )	2.28 ( 0.72 )	2.28 ( 0.44 )	1.19 ( -0.85 )
PHOBIA OF DRIVING	PHOBIA OF DRIVING	1	9769	25	18339224	75.09	10.17	554.25	75.08	70.29	73.09	77.08	72.23	13.56	6.17	4.06	PSYCHIATRIC DISORDERS	75.09 ( 10.17 - 554.25 )	75.08 ( 70.29 )	72.23 ( 13.56 )	6.17 ( 4.06 )
GASTROINTESTINAL MOTILITY DISORDER	GASTROINTESTINAL MOTILITY DISORDER	1	9769	1554	18337695	1.21	0.17	8.58	1.21	0.04	-0.75	3.17	1.21	0.23	0.27	-1.77	GASTROINTESTINAL DISORDERS	1.21 ( 0.17 - 8.58 )	1.21 ( 0.04 )	1.21 ( 0.23 )	0.27 ( -1.77 )
ACCIDENTAL POISONING	ACCIDENTAL POISONING	1	9769	387	18338862	4.85	0.68	34.53	4.85	3.05	2.89	6.81	4.84	0.94	2.28	0.23	INJURY, POISONING AND PROCEDURAL COMPLICATIONS	4.85 ( 0.68 - 34.53 )	4.85 ( 3.05 )	4.84 ( 0.94 )	2.28 ( 0.23 )
TOE WALKING	TOE WALKING	1	9769	50	18339199	37.55	5.19	271.83	37.54	34.87	35.56	39.52	36.83	7.03	5.2	3.12	MUSCULOSKELETAL AND CONNECTIVE TISSUE DISORDERS	37.55 ( 5.19 - 271.83 )	37.54 ( 34.87 )	36.83 ( 7.03 )	5.2 ( 3.12 )
TRISMUS	TRISMUS	1	9769	1473	18337776	1.27	0.18	9.05	1.27	0.06	-0.69	3.23	1.27	0.25	0.35	-1.69	MUSCULOSKELETAL AND CONNECTIVE TISSUE DISORDERS	1.27 ( 0.18 - 9.05 )	1.27 ( 0.06 )	1.27 ( 0.25 )	0.35 ( -1.69 )
MUSCLE ENZYME INCREASED	MUSCLE ENZYME INCREASED	1	9769	194	18339055	9.68	1.36	69.05	9.68	7.74	7.71	11.64	9.63	1.86	3.27	1.22	INVESTIGATIONS	9.68 ( 1.36 - 69.05 )	9.68 ( 7.74 )	9.63 ( 1.86 )	3.27 ( 1.22 )
AKATHISIA	AKATHISIA	1	9769	4522	18334727	0.42	0.06	2.95	0.42	0.82	-1.55	2.38	0.42	0.08	-1.27	-3.31	NERVOUS SYSTEM DISORDERS	0.42 ( 0.06 - 2.95 )	0.42 ( 0.82 )	0.42 ( 0.08 )	-1.27 ( -3.31 )
PETECHIAE	PETECHIAE	1	9769	3533	18335716	0.53	0.07	3.77	0.53	0.41	-1.43	2.49	0.53	0.1	-0.91	-2.95	SKIN AND SUBCUTANEOUS TISSUE DISORDERS	0.53 ( 0.07 - 3.77 )	0.53 ( 0.41 )	0.53 ( 0.1 )	-0.91 ( -2.95 )
SKIN DISORDER	SKIN DISORDER	1	9769	9464	18329785	0.2	0.03	1.41	0.2	3.24	-1.76	2.16	0.2	0.04	-2.33	-4.37	SKIN AND SUBCUTANEOUS TISSUE DISORDERS	0.2 ( 0.03 - 1.41 )	0.2 ( 3.24 )	0.2 ( 0.04 )	-2.33 ( -4.37 )
SWELLING OF EYELID	SWELLING OF EYELID	1	9769	1063	18338186	1.77	0.25	12.55	1.77	0.33	-0.19	3.73	1.77	0.34	0.82	-1.22	EYE DISORDERS	1.77 ( 0.25 - 12.55 )	1.77 ( 0.33 )	1.77 ( 0.34 )	0.82 ( -1.22 )
NEUROLOGICAL DECOMPENSATION	NEUROLOGICAL DECOMPENSATION	1	9769	921	18338328	2.04	0.29	14.49	2.04	0.53	0.08	4	2.04	0.39	1.03	-1.02	NERVOUS SYSTEM DISORDERS	2.04 ( 0.29 - 14.49 )	2.04 ( 0.53 )	2.04 ( 0.39 )	1.03 ( -1.02 )
THERAPY CHANGE	THERAPY CHANGE	1	9769	2672	18336577	0.7	0.1	4.99	0.7	0.13	-1.26	2.66	0.7	0.14	-0.51	-2.55	SURGICAL AND MEDICAL PROCEDURES	0.7 ( 0.1 - 4.99 )	0.7 ( 0.13 )	0.7 ( 0.14 )	-0.51 ( -2.55 )
SLEEP APNOEA SYNDROME	SLEEP APNOEA SYNDROME	1	9769	7821	18331428	0.24	0.03	1.7	0.24	2.41	-1.72	2.2	0.24	0.05	-2.06	-4.1	RESPIRATORY, THORACIC AND MEDIASTINAL DISORDERS	0.24 ( 0.03 - 1.7 )	0.24 ( 2.41 )	0.24 ( 0.05 )	-2.06 ( -4.1 )
JOINT INJURY	JOINT INJURY	1	9769	6248	18333001	0.3	0.04	2.13	0.3	1.63	-1.66	2.26	0.3	0.06	-1.73	-3.78	INJURY, POISONING AND PROCEDURAL COMPLICATIONS	0.3 ( 0.04 - 2.13 )	0.3 ( 1.63 )	0.3 ( 0.06 )	-1.73 ( -3.78 )
URINARY TRACT OBSTRUCTION	URINARY TRACT OBSTRUCTION	1	9769	1305	18337944	1.44	0.2	10.22	1.44	0.13	-0.52	3.4	1.44	0.28	0.52	-1.52	RENAL AND URINARY DISORDERS	1.44 ( 0.2 - 10.22 )	1.44 ( 0.13 )	1.44 ( 0.28 )	0.52 ( -1.52 )
SKIN ABRASION	SKIN ABRASION	1	9769	1596	18337653	1.18	0.17	8.36	1.18	0.03	-0.78	3.14	1.18	0.23	0.23	-1.81	INJURY, POISONING AND PROCEDURAL COMPLICATIONS	1.18 ( 0.17 - 8.36 )	1.18 ( 0.03 )	1.18 ( 0.23 )	0.23 ( -1.81 )
WALKING DISABILITY	WALKING DISABILITY	1	9769	729	18338520	2.58	0.36	18.31	2.57	0.96	0.61	4.54	2.57	0.5	1.36	-0.68	SOCIAL CIRCUMSTANCES	2.58 ( 0.36 - 18.31 )	2.57 ( 0.96 )	2.57 ( 0.5 )	1.36 ( -0.68 )
LABELLED DRUG-DRUG INTERACTION MEDICATION ERROR	LABELLED DRUG-DRUG INTERACTION MEDICATION ERROR	1	9769	3716	18335533	0.51	0.07	3.59	0.51	0.48	-1.46	2.47	0.51	0.1	-0.98	-3.03	INJURY, POISONING AND PROCEDURAL COMPLICATIONS	0.51 ( 0.07 - 3.59 )	0.51 ( 0.48 )	0.51 ( 0.1 )	-0.98 ( -3.03 )
SPINAL CORD COMPRESSION	SPINAL CORD COMPRESSION	1	9769	1579	18337670	1.19	0.17	8.45	1.19	0.03	-0.77	3.15	1.19	0.23	0.25	-1.79	NERVOUS SYSTEM DISORDERS	1.19 ( 0.17 - 8.45 )	1.19 ( 0.03 )	1.19 ( 0.23 )	0.25 ( -1.79 )
ADRENAL INSUFFICIENCY	ADRENAL INSUFFICIENCY	1	9769	4105	18335144	0.46	0.06	3.25	0.46	0.64	-1.5	2.42	0.46	0.09	-1.13	-3.17	ENDOCRINE DISORDERS	0.46 ( 0.06 - 3.25 )	0.46 ( 0.64 )	0.46 ( 0.09 )	-1.13 ( -3.17 )
HYPOGLYCAEMIA	HYPOGLYCAEMIA	1	9769	18843	18320406	0.1	0.01	0.71	0.1	8.15	-1.86	2.06	0.1	0.02	-3.33	-5.37	METABOLISM AND NUTRITION DISORDERS	0.1 ( 0.01 - 0.71 )	0.1 ( 8.15 )	0.1 ( 0.02 )	-3.33 ( -5.37 )
ANOSMIA	ANOSMIA	1	9769	4515	18334734	0.42	0.06	2.95	0.42	0.82	-1.54	2.38	0.42	0.08	-1.27	-3.31	NERVOUS SYSTEM DISORDERS	0.42 ( 0.06 - 2.95 )	0.42 ( 0.82 )	0.42 ( 0.08 )	-1.27 ( -3.31 )
RENAL CYST	RENAL CYST	1	9769	3153	18336096	0.6	0.08	4.23	0.6	0.28	-1.36	2.56	0.6	0.12	-0.75	-2.79	RENAL AND URINARY DISORDERS	0.6 ( 0.08 - 4.23 )	0.6 ( 0.28 )	0.6 ( 0.12 )	-0.75 ( -2.79 )
SITTING DISABILITY	SITTING DISABILITY	1	9769	152	18339097	12.35	1.73	88.26	12.35	10.36	10.38	14.32	12.28	2.37	3.62	1.56	SOCIAL CIRCUMSTANCES	12.35 ( 1.73 - 88.26 )	12.35 ( 10.36 )	12.28 ( 2.37 )	3.62 ( 1.56 )
ABNORMAL SLEEP-RELATED EVENT	ABNORMAL SLEEP-RELATED EVENT	1	9769	439	18338810	4.28	0.6	30.43	4.28	2.5	2.31	6.24	4.27	0.83	2.09	0.05	PSYCHIATRIC DISORDERS	4.28 ( 0.6 - 30.43 )	4.28 ( 2.5 )	4.27 ( 0.83 )	2.09 ( 0.05 )
PRODUCT PACKAGING QUANTITY ISSUE	PRODUCT PACKAGING QUANTITY ISSUE	1	9769	2607	18336642	0.72	0.1	5.11	0.72	0.11	-1.24	2.68	0.72	0.14	-0.47	-2.51	PRODUCT ISSUES	0.72 ( 0.1 - 5.11 )	0.72 ( 0.11 )	0.72 ( 0.14 )	-0.47 ( -2.51 )
SECRETION DISCHARGE	SECRETION DISCHARGE	1	9769	3314	18335935	0.57	0.08	4.02	0.57	0.33	-1.39	2.53	0.57	0.11	-0.82	-2.86	GENERAL DISORDERS AND ADMINISTRATION SITE CONDITIONS	0.57 ( 0.08 - 4.02 )	0.57 ( 0.33 )	0.57 ( 0.11 )	-0.82 ( -2.86 )
EATING DISORDER SYMPTOM	EATING DISORDER SYMPTOM	1	9769	141	18339108	13.31	1.86	95.19	13.31	11.31	11.35	15.28	13.23	2.55	3.73	1.67	METABOLISM AND NUTRITION DISORDERS	13.31 ( 1.86 - 95.19 )	13.31 ( 11.31 )	13.23 ( 2.55 )	3.73 ( 1.67 )
PAIN OF SKIN	PAIN OF SKIN	1	9769	5359	18333890	0.35	0.05	2.49	0.35	1.21	-1.61	2.31	0.35	0.07	-1.51	-3.55	SKIN AND SUBCUTANEOUS TISSUE DISORDERS	0.35 ( 0.05 - 2.49 )	0.35 ( 1.21 )	0.35 ( 0.07 )	-1.51 ( -3.55 )
SKIN OEDEMA	SKIN OEDEMA	1	9769	309	18338940	6.08	0.85	43.27	6.07	4.23	4.11	8.04	6.06	1.17	2.6	0.55	SKIN AND SUBCUTANEOUS TISSUE DISORDERS	6.08 ( 0.85 - 43.27 )	6.07 ( 4.23 )	6.06 ( 1.17 )	2.6 ( 0.55 )
PRODUCT LABEL ISSUE	PRODUCT LABEL ISSUE	1	9769	1688	18337561	1.11	0.16	7.9	1.11	0.01	-0.85	3.07	1.11	0.22	0.15	-1.89	PRODUCT ISSUES	1.11 ( 0.16 - 7.9 )	1.11 ( 0.01 )	1.11 ( 0.22 )	0.15 ( -1.89 )
THERAPY INTERRUPTED	THERAPY INTERRUPTED	1	9769	16829	18322420	0.11	0.02	0.79	0.11	7.08	-1.85	2.07	0.11	0.02	-3.16	-5.2	SURGICAL AND MEDICAL PROCEDURES	0.11 ( 0.02 - 0.79 )	0.11 ( 7.08 )	0.11 ( 0.02 )	-3.16 ( -5.2 )
DEPRESSIVE SYMPTOM	DEPRESSIVE SYMPTOM	1	9769	1056	18338193	1.78	0.25	12.63	1.78	0.34	-0.18	3.74	1.78	0.34	0.83	-1.21	PSYCHIATRIC DISORDERS	1.78 ( 0.25 - 12.63 )	1.78 ( 0.34 )	1.78 ( 0.34 )	0.83 ( -1.21 )
NEUROLOGICAL SYMPTOM	NEUROLOGICAL SYMPTOM	1	9769	1833	18337416	1.02	0.14	7.27	1.02	0	-0.94	2.98	1.02	0.2	0.03	-2.01	NERVOUS SYSTEM DISORDERS	1.02 ( 0.14 - 7.27 )	1.02 ( 0 )	1.02 ( 0.2 )	0.03 ( -2.01 )
CLONUS	CLONUS	1	9769	981	18338268	1.91	0.27	13.6	1.91	0.44	-0.05	3.87	1.91	0.37	0.94	-1.11	NERVOUS SYSTEM DISORDERS	1.91 ( 0.27 - 13.6 )	1.91 ( 0.44 )	1.91 ( 0.37 )	0.94 ( -1.11 )
COMA SCALE ABNORMAL	COMA SCALE ABNORMAL	1	9769	1061	18338188	1.77	0.25	12.57	1.77	0.33	-0.19	3.73	1.77	0.34	0.82	-1.22	INVESTIGATIONS	1.77 ( 0.25 - 12.57 )	1.77 ( 0.33 )	1.77 ( 0.34 )	0.82 ( -1.22 )
BLOOD SODIUM DECREASED	BLOOD SODIUM DECREASED	1	9769	6135	18333114	0.31	0.04	2.17	0.31	1.57	-1.65	2.27	0.31	0.06	-1.71	-3.75	INVESTIGATIONS	0.31 ( 0.04 - 2.17 )	0.31 ( 1.57 )	0.31 ( 0.06 )	-1.71 ( -3.75 )
NEUROMUSCULAR BLOCKADE REVERSAL	NEUROMUSCULAR BLOCKADE REVERSAL	1	9769	0	18339249	#NUM!	#NUM!	#NUM!	#NUM!	1877.1	#NUM!	#NUM!	1878.1	0	10.88	7.99	SURGICAL AND MEDICAL PROCEDURES	Inf ( NaN - Inf )	Inf ( 1877.1 )	1878.1 ( 0 )	10.88 ( 7.99 )
NOCTURIA	NOCTURIA	1	9769	5422	18333827	0.35	0.05	2.46	0.35	1.23	-1.61	2.31	0.35	0.07	-1.53	-3.57	RENAL AND URINARY DISORDERS	0.35 ( 0.05 - 2.46 )	0.35 ( 1.23 )	0.35 ( 0.07 )	-1.53 ( -3.57 )
RENAL PAIN	RENAL PAIN	1	9769	3522	18335727	0.53	0.08	3.78	0.53	0.41	-1.43	2.49	0.53	0.1	-0.91	-2.95	RENAL AND URINARY DISORDERS	0.53 ( 0.08 - 3.78 )	0.53 ( 0.41 )	0.53 ( 0.1 )	-0.91 ( -2.95 )
CSF PH DECREASED	CSF PH DECREASED	1	9769	0	18339249	#NUM!	#NUM!	#NUM!	#NUM!	1877.1	#NUM!	#NUM!	1878.1	0	10.88	7.99	INVESTIGATIONS	Inf ( NaN - Inf )	Inf ( 1877.1 )	1878.1 ( 0 )	10.88 ( 7.99 )
APHONIA	APHONIA	1	9769	2951	18336298	0.64	0.09	4.52	0.64	0.21	-1.32	2.6	0.64	0.12	-0.65	-2.69	RESPIRATORY, THORACIC AND MEDIASTINAL DISORDERS	0.64 ( 0.09 - 4.52 )	0.64 ( 0.21 )	0.64 ( 0.12 )	-0.65 ( -2.69 )
DYSENTERY	DYSENTERY	1	9769	546	18338703	3.44	0.48	24.45	3.44	1.73	1.48	5.4	3.43	0.66	1.78	-0.26	INFECTIONS AND INFESTATIONS	3.44 ( 0.48 - 24.45 )	3.44 ( 1.73 )	3.43 ( 0.66 )	1.78 ( -0.26 )
FAECALOMA	FAECALOMA	1	9769	1835	18337414	1.02	0.14	7.27	1.02	0	-0.94	2.98	1.02	0.2	0.03	-2.01	GASTROINTESTINAL DISORDERS	1.02 ( 0.14 - 7.27 )	1.02 ( 0 )	1.02 ( 0.2 )	0.03 ( -2.01 )
METASTATIC NEOPLASM	METASTATIC NEOPLASM	1	9769	1615	18337634	1.16	0.16	8.26	1.16	0.02	-0.8	3.12	1.16	0.23	0.22	-1.82	NEOPLASMS BENIGN, MALIGNANT AND UNSPECIFIED (INCL CYSTS AND POLYPS)	1.16 ( 0.16 - 8.26 )	1.16 ( 0.02 )	1.16 ( 0.23 )	0.22 ( -1.82 )
LIMB ASYMMETRY	LIMB ASYMMETRY	1	9769	143	18339106	13.13	1.84	93.85	13.13	11.13	11.16	15.09	13.04	2.52	3.71	1.65	MUSCULOSKELETAL AND CONNECTIVE TISSUE DISORDERS	13.13 ( 1.84 - 93.85 )	13.13 ( 11.13 )	13.04 ( 2.52 )	3.71 ( 1.65 )
NYSTAGMUS	NYSTAGMUS	1	9769	1819	18337430	1.03	0.15	7.33	1.03	0	-0.93	2.99	1.03	0.2	0.05	-2	NERVOUS SYSTEM DISORDERS	1.03 ( 0.15 - 7.33 )	1.03 ( 0 )	1.03 ( 0.2 )	0.05 ( -2 )
COLONIC ABSCESS	COLONIC ABSCESS	1	9769	270	18338979	6.95	0.98	49.54	6.95	5.08	4.99	8.92	6.93	1.34	2.79	0.74	INFECTIONS AND INFESTATIONS	6.95 ( 0.98 - 49.54 )	6.95 ( 5.08 )	6.93 ( 1.34 )	2.79 ( 0.74 )
HUNGER	HUNGER	1	9769	2512	18336737	0.75	0.11	5.31	0.75	0.09	-1.21	2.71	0.75	0.14	-0.42	-2.46	GENERAL DISORDERS AND ADMINISTRATION SITE CONDITIONS	0.75 ( 0.11 - 5.31 )	0.75 ( 0.09 )	0.75 ( 0.14 )	-0.42 ( -2.46 )
SOMATIC HALLUCINATION	SOMATIC HALLUCINATION	1	9769	33	18339216	56.89	7.78	415.99	56.88	53.28	54.89	58.87	55.24	10.45	5.79	3.69	PSYCHIATRIC DISORDERS	56.89 ( 7.78 - 415.99 )	56.88 ( 53.28 )	55.24 ( 10.45 )	5.79 ( 3.69 )
DRUG ERUPTION	DRUG ERUPTION	1	9769	6361	18332888	0.3	0.04	2.09	0.3	1.68	-1.66	2.26	0.3	0.06	-1.76	-3.8	SKIN AND SUBCUTANEOUS TISSUE DISORDERS	0.3 ( 0.04 - 2.09 )	0.3 ( 1.68 )	0.3 ( 0.06 )	-1.76 ( -3.8 )
ANORECTAL DISCOMFORT	ANORECTAL DISCOMFORT	1	9769	2228	18337021	0.84	0.12	5.98	0.84	0.03	-1.12	2.8	0.84	0.16	-0.25	-2.29	GASTROINTESTINAL DISORDERS	0.84 ( 0.12 - 5.98 )	0.84 ( 0.03 )	0.84 ( 0.16 )	-0.25 ( -2.29 )
INFECTED SKIN ULCER	INFECTED SKIN ULCER	1	9769	684	18338565	2.74	0.39	19.51	2.74	1.11	0.78	4.71	2.74	0.53	1.46	-0.59	INFECTIONS AND INFESTATIONS	2.74 ( 0.39 - 19.51 )	2.74 ( 1.11 )	2.74 ( 0.53 )	1.46 ( -0.59 )
OSTEOMYELITIS	OSTEOMYELITIS	1	9769	7112	18332137	0.26	0.04	1.87	0.26	2.05	-1.7	2.22	0.26	0.05	-1.92	-3.96	INFECTIONS AND INFESTATIONS	0.26 ( 0.04 - 1.87 )	0.26 ( 2.05 )	0.26 ( 0.05 )	-1.92 ( -3.96 )
ULCER	ULCER	1	9769	4603	18334646	0.41	0.06	2.9	0.41	0.86	-1.55	2.37	0.41	0.08	-1.29	-3.33	GENERAL DISORDERS AND ADMINISTRATION SITE CONDITIONS	0.41 ( 0.06 - 2.9 )	0.41 ( 0.86 )	0.41 ( 0.08 )	-1.29 ( -3.33 )
EXTRASYSTOLES	EXTRASYSTOLES	1	9769	2437	18336812	0.77	0.11	5.47	0.77	0.07	-1.19	2.73	0.77	0.15	-0.38	-2.42	CARDIAC DISORDERS	0.77 ( 0.11 - 5.47 )	0.77 ( 0.07 )	0.77 ( 0.15 )	-0.38 ( -2.42 )
ACROMEGALY	ACROMEGALY	1	9769	109	18339140	17.22	2.4	123.38	17.22	15.14	15.25	19.19	17.07	3.29	4.09	2.03	ENDOCRINE DISORDERS	17.22 ( 2.4 - 123.38 )	17.22 ( 15.14 )	17.07 ( 3.29 )	4.09 ( 2.03 )
ORBITAL MYOSITIS	ORBITAL MYOSITIS	1	9769	63	18339186	29.8	4.13	214.87	29.8	27.39	27.82	31.77	29.35	5.62	4.88	2.8	EYE DISORDERS	29.8 ( 4.13 - 214.87 )	29.8 ( 27.39 )	29.35 ( 5.62 )	4.88 ( 2.8 )
PRODUCT DISPENSING ERROR	PRODUCT DISPENSING ERROR	1	9769	5153	18334096	0.36	0.05	2.59	0.36	1.11	-1.6	2.32	0.36	0.07	-1.46	-3.5	INJURY, POISONING AND PROCEDURAL COMPLICATIONS	0.36 ( 0.05 - 2.59 )	0.36 ( 1.11 )	0.36 ( 0.07 )	-1.46 ( -3.5 )
DRUG HYPERSENSITIVITY	DRUG HYPERSENSITIVITY	1	9769	37872	18301377	0.05	0.01	0.35	0.05	18.26	-1.91	2.01	0.05	0.01	-4.33	-6.37	IMMUNE SYSTEM DISORDERS	0.05 ( 0.01 - 0.35 )	0.05 ( 18.26 )	0.05 ( 0.01 )	-4.33 ( -6.37 )
NAIL DISORDER	NAIL DISORDER	1	9769	1438	18337811	1.31	0.18	9.27	1.31	0.07	-0.66	3.27	1.31	0.25	0.38	-1.66	SKIN AND SUBCUTANEOUS TISSUE DISORDERS	1.31 ( 0.18 - 9.27 )	1.31 ( 0.07 )	1.31 ( 0.25 )	0.38 ( -1.66 )
LOCALISED INFECTION	LOCALISED INFECTION	1	9769	8717	18330532	0.22	0.03	1.53	0.22	2.86	-1.74	2.18	0.22	0.04	-2.21	-4.26	INFECTIONS AND INFESTATIONS	0.22 ( 0.03 - 1.53 )	0.22 ( 2.86 )	0.22 ( 0.04 )	-2.21 ( -4.26 )
CYSTITIS	CYSTITIS	1	9769	5072	18334177	0.37	0.05	2.63	0.37	1.07	-1.59	2.33	0.37	0.07	-1.43	-3.47	INFECTIONS AND INFESTATIONS	0.37 ( 0.05 - 2.63 )	0.37 ( 1.07 )	0.37 ( 0.07 )	-1.43 ( -3.47 )
BLADDER CANCER RECURRENT	BLADDER CANCER RECURRENT	1	9769	491	18338758	3.82	0.54	27.2	3.82	2.08	1.86	5.78	3.82	0.74	1.93	-0.11	NEOPLASMS BENIGN, MALIGNANT AND UNSPECIFIED (INCL CYSTS AND POLYPS)	3.82 ( 0.54 - 27.2 )	3.82 ( 2.08 )	3.82 ( 0.74 )	1.93 ( -0.11 )
BLADDER CANCER	BLADDER CANCER	1	9769	31182	18308067	0.06	0.01	0.43	0.06	14.7	-1.9	2.02	0.06	0.01	-4.05	-6.09	NEOPLASMS BENIGN, MALIGNANT AND UNSPECIFIED (INCL CYSTS AND POLYPS)	0.06 ( 0.01 - 0.43 )	0.06 ( 14.7 )	0.06 ( 0.01 )	-4.05 ( -6.09 )
THERAPEUTIC PRODUCT EFFECT DECREASED	THERAPEUTIC PRODUCT EFFECT DECREASED	1	9769	9729	18329520	0.19	0.03	1.37	0.19	3.38	-1.77	2.15	0.19	0.04	-2.37	-4.41	GENERAL DISORDERS AND ADMINISTRATION SITE CONDITIONS	0.19 ( 0.03 - 1.37 )	0.19 ( 3.38 )	0.19 ( 0.04 )	-2.37 ( -4.41 )
MORBID THOUGHTS	MORBID THOUGHTS	1	9769	357	18338892	5.26	0.74	37.44	5.26	3.44	3.3	7.22	5.25	1.02	2.39	0.35	PSYCHIATRIC DISORDERS	5.26 ( 0.74 - 37.44 )	5.26 ( 3.44 )	5.25 ( 1.02 )	2.39 ( 0.35 )
OCCUPATIONAL EXPOSURE TO PRODUCT	OCCUPATIONAL EXPOSURE TO PRODUCT	1	9769	754	18338495	2.49	0.35	17.7	2.49	0.89	0.53	4.45	2.49	0.48	1.31	-0.73	INJURY, POISONING AND PROCEDURAL COMPLICATIONS	2.49 ( 0.35 - 17.7 )	2.49 ( 0.89 )	2.49 ( 0.48 )	1.31 ( -0.73 )
MIXED LIVER INJURY	MIXED LIVER INJURY	1	9769	871	18338378	2.16	0.3	15.32	2.16	0.62	0.19	4.12	2.15	0.42	1.11	-0.94	HEPATOBILIARY DISORDERS	2.16 ( 0.3 - 15.32 )	2.16 ( 0.62 )	2.15 ( 0.42 )	1.11 ( -0.94 )
ORTHOSTATIC INTOLERANCE	ORTHOSTATIC INTOLERANCE	1	9769	283	18338966	6.63	0.93	47.26	6.63	4.77	4.67	8.6	6.61	1.28	2.73	0.68	NERVOUS SYSTEM DISORDERS	6.63 ( 0.93 - 47.26 )	6.63 ( 4.77 )	6.61 ( 1.28 )	2.73 ( 0.68 )
HYPOVOLAEMIA	HYPOVOLAEMIA	1	9769	2432	18336817	0.77	0.11	5.48	0.77	0.07	-1.19	2.73	0.77	0.15	-0.37	-2.41	METABOLISM AND NUTRITION DISORDERS	0.77 ( 0.11 - 5.48 )	0.77 ( 0.07 )	0.77 ( 0.15 )	-0.37 ( -2.41 )
PRODUCT DISTRIBUTION ISSUE	PRODUCT DISTRIBUTION ISSUE	1	9769	1910	18337339	0.98	0.14	6.98	0.98	0	-0.98	2.94	0.98	0.19	-0.03	-2.07	PRODUCT ISSUES	0.98 ( 0.14 - 6.98 )	0.98 ( 0 )	0.98 ( 0.19 )	-0.03 ( -2.07 )
PSYCHOTIC SYMPTOM	PSYCHOTIC SYMPTOM	1	9769	798	18338451	2.35	0.33	16.72	2.35	0.78	0.39	4.31	2.35	0.46	1.23	-0.81	PSYCHIATRIC DISORDERS	2.35 ( 0.33 - 16.72 )	2.35 ( 0.78 )	2.35 ( 0.46 )	1.23 ( -0.81 )
THERAPY PARTIAL RESPONDER	THERAPY PARTIAL RESPONDER	1	9769	3782	18335467	0.5	0.07	3.52	0.5	0.51	-1.46	2.46	0.5	0.1	-1.01	-3.05	GENERAL DISORDERS AND ADMINISTRATION SITE CONDITIONS	0.5 ( 0.07 - 3.52 )	0.5 ( 0.51 )	0.5 ( 0.1 )	-1.01 ( -3.05 )
SKIN INFECTION	SKIN INFECTION	1	9769	3203	18336046	0.59	0.08	4.16	0.59	0.29	-1.37	2.55	0.59	0.11	-0.77	-2.81	INFECTIONS AND INFESTATIONS	0.59 ( 0.08 - 4.16 )	0.59 ( 0.29 )	0.59 ( 0.11 )	-0.77 ( -2.81 )
APPLICATION SITE RASH	APPLICATION SITE RASH	1	9769	3762	18335487	0.5	0.07	3.54	0.5	0.5	-1.46	2.46	0.5	0.1	-1	-3.04	GENERAL DISORDERS AND ADMINISTRATION SITE CONDITIONS	0.5 ( 0.07 - 3.54 )	0.5 ( 0.5 )	0.5 ( 0.1 )	-1 ( -3.04 )
APPLICATION SITE IRRITATION	APPLICATION SITE IRRITATION	1	9769	3865	18335384	0.49	0.07	3.45	0.49	0.54	-1.47	2.45	0.49	0.09	-1.04	-3.08	GENERAL DISORDERS AND ADMINISTRATION SITE CONDITIONS	0.49 ( 0.07 - 3.45 )	0.49 ( 0.54 )	0.49 ( 0.09 )	-1.04 ( -3.08 )
COTARD'S SYNDROME	COTARD'S SYNDROME	1	9769	24	18339225	78.22	10.58	578.27	78.21	73.18	76.21	80.21	75.12	14.09	6.23	4.11	PSYCHIATRIC DISORDERS	78.22 ( 10.58 - 578.27 )	78.21 ( 73.18 )	75.12 ( 14.09 )	6.23 ( 4.11 )
DEVICE MALFUNCTION	DEVICE MALFUNCTION	1	9769	16688	18322561	0.11	0.02	0.8	0.11	7.01	-1.85	2.07	0.11	0.02	-3.15	-5.19	PRODUCT ISSUES	0.11 ( 0.02 - 0.8 )	0.11 ( 7.01 )	0.11 ( 0.02 )	-3.15 ( -5.19 )
PRODUCT PHYSICAL ISSUE	PRODUCT PHYSICAL ISSUE	1	9769	4987	18334262	0.38	0.05	2.67	0.38	1.03	-1.58	2.34	0.38	0.07	-1.41	-3.45	PRODUCT ISSUES	0.38 ( 0.05 - 2.67 )	0.38 ( 1.03 )	0.38 ( 0.07 )	-1.41 ( -3.45 )
PRODUCT DOSE OMISSION ISSUE	PRODUCT DOSE OMISSION ISSUE	1	9769	67484	18271765	0.03	0	0.2	0.03	34.1	-1.93	1.99	0.03	0.01	-5.17	-7.21	INJURY, POISONING AND PROCEDURAL COMPLICATIONS	0.03 ( 0 - 0.2 )	0.03 ( 34.1 )	0.03 ( 0.01 )	-5.17 ( -7.21 )
ACARODERMATITIS	ACARODERMATITIS	1	9769	409	18338840	4.59	0.64	32.67	4.59	2.8	2.63	6.55	4.58	0.89	2.2	0.15	INFECTIONS AND INFESTATIONS	4.59 ( 0.64 - 32.67 )	4.59 ( 2.8 )	4.58 ( 0.89 )	2.2 ( 0.15 )
TONGUE DRY	TONGUE DRY	1	9769	314	18338935	5.98	0.84	42.58	5.98	4.13	4.02	7.94	5.96	1.15	2.58	0.53	GASTROINTESTINAL DISORDERS	5.98 ( 0.84 - 42.58 )	5.98 ( 4.13 )	5.96 ( 1.15 )	2.58 ( 0.53 )
ELECTROCARDIOGRAM ABNORMAL	ELECTROCARDIOGRAM ABNORMAL	1	9769	2984	18336265	0.63	0.09	4.47	0.63	0.22	-1.33	2.59	0.63	0.12	-0.67	-2.71	INVESTIGATIONS	0.63 ( 0.09 - 4.47 )	0.63 ( 0.22 )	0.63 ( 0.12 )	-0.67 ( -2.71 )
ANGINA UNSTABLE	ANGINA UNSTABLE	1	9769	3636	18335613	0.52	0.07	3.67	0.52	0.45	-1.44	2.48	0.52	0.1	-0.95	-2.99	CARDIAC DISORDERS	0.52 ( 0.07 - 3.67 )	0.52 ( 0.45 )	0.52 ( 0.1 )	-0.95 ( -2.99 )
COVID-19 PNEUMONIA	COVID-19 PNEUMONIA	1	9769	4826	18334423	0.39	0.05	2.76	0.39	0.96	-1.57	2.35	0.39	0.08	-1.36	-3.4	INFECTIONS AND INFESTATIONS	0.39 ( 0.05 - 2.76 )	0.39 ( 0.96 )	0.39 ( 0.08 )	-1.36 ( -3.4 )
BUNDLE BRANCH BLOCK BILATERAL	BUNDLE BRANCH BLOCK BILATERAL	1	9769	33	18339216	56.89	7.78	415.99	56.88	53.28	54.89	58.87	55.24	10.45	5.79	3.69	CARDIAC DISORDERS	56.89 ( 7.78 - 415.99 )	56.88 ( 53.28 )	55.24 ( 10.45 )	5.79 ( 3.69 )
HOSPICE CARE	HOSPICE CARE	1	9769	3814	18335435	0.49	0.07	3.49	0.49	0.52	-1.47	2.45	0.49	0.1	-1.02	-3.06	SURGICAL AND MEDICAL PROCEDURES	0.49 ( 0.07 - 3.49 )	0.49 ( 0.52 )	0.49 ( 0.1 )	-1.02 ( -3.06 )
NUTRITIONAL CONDITION ABNORMAL	NUTRITIONAL CONDITION ABNORMAL	1	9769	226	18339023	8.31	1.16	59.23	8.31	6.4	6.34	10.27	8.27	1.6	3.05	1	INVESTIGATIONS	8.31 ( 1.16 - 59.23 )	8.31 ( 6.4 )	8.27 ( 1.6 )	3.05 ( 1 )
LEUKOCYTOSIS	LEUKOCYTOSIS	1	9769	7458	18331791	0.25	0.04	1.79	0.25	2.23	-1.71	2.21	0.25	0.05	-1.99	-4.03	BLOOD AND LYMPHATIC SYSTEM DISORDERS	0.25 ( 0.04 - 1.79 )	0.25 ( 2.23 )	0.25 ( 0.05 )	-1.99 ( -4.03 )
PAROXYSMAL ARRHYTHMIA	PAROXYSMAL ARRHYTHMIA	1	9769	39	18339210	48.14	6.61	350.4	48.13	45	46.15	50.12	46.95	8.92	5.55	3.46	CARDIAC DISORDERS	48.14 ( 6.61 - 350.4 )	48.13 ( 45 )	46.95 ( 8.92 )	5.55 ( 3.46 )
BODY HEIGHT DECREASED	BODY HEIGHT DECREASED	1	9769	2477	18336772	0.76	0.11	5.38	0.76	0.08	-1.2	2.72	0.76	0.15	-0.4	-2.44	INVESTIGATIONS	0.76 ( 0.11 - 5.38 )	0.76 ( 0.08 )	0.76 ( 0.15 )	-0.4 ( -2.44 )
GOUT	GOUT	1	9769	9153	18330096	0.2	0.03	1.46	0.21	3.08	-1.75	2.17	0.21	0.04	-2.29	-4.33	METABOLISM AND NUTRITION DISORDERS	0.2 ( 0.03 - 1.46 )	0.21 ( 3.08 )	0.21 ( 0.04 )	-2.29 ( -4.33 )
ELECTROCARDIOGRAM AMBULATORY ABNORMAL	ELECTROCARDIOGRAM AMBULATORY ABNORMAL	1	9769	32	18339217	58.67	8.02	429.38	58.66	54.96	56.67	60.65	56.91	10.76	5.83	3.73	INVESTIGATIONS	58.67 ( 8.02 - 429.38 )	58.66 ( 54.96 )	56.91 ( 10.76 )	5.83 ( 3.73 )
WHEELCHAIR USER	WHEELCHAIR USER	1	9769	1256	18337993	1.49	0.21	10.62	1.49	0.16	-0.47	3.46	1.49	0.29	0.58	-1.46	SOCIAL CIRCUMSTANCES	1.49 ( 0.21 - 10.62 )	1.49 ( 0.16 )	1.49 ( 0.29 )	0.58 ( -1.46 )
ACUTE RESPIRATORY DISTRESS SYNDROME	ACUTE RESPIRATORY DISTRESS SYNDROME	1	9769	7486	18331763	0.25	0.04	1.78	0.25	2.24	-1.71	2.21	0.25	0.05	-2	-4.04	RESPIRATORY, THORACIC AND MEDIASTINAL DISORDERS	0.25 ( 0.04 - 1.78 )	0.25 ( 2.24 )	0.25 ( 0.05 )	-2 ( -4.04 )
CYANOSIS	CYANOSIS	1	9769	5809	18333440	0.32	0.05	2.29	0.32	1.42	-1.64	2.28	0.32	0.06	-1.63	-3.67	VASCULAR DISORDERS	0.32 ( 0.05 - 2.29 )	0.32 ( 1.42 )	0.32 ( 0.06 )	-1.63 ( -3.67 )
SNORING	SNORING	1	9769	1481	18337768	1.27	0.18	9.01	1.27	0.06	-0.69	3.23	1.27	0.25	0.34	-1.7	RESPIRATORY, THORACIC AND MEDIASTINAL DISORDERS	1.27 ( 0.18 - 9.01 )	1.27 ( 0.06 )	1.27 ( 0.25 )	0.34 ( -1.7 )
INTERNATIONAL NORMALISED RATIO DECREASED	INTERNATIONAL NORMALISED RATIO DECREASED	1	9769	1827	18337422	1.03	0.14	7.3	1.03	0	-0.93	2.99	1.03	0.2	0.04	-2	INVESTIGATIONS	1.03 ( 0.14 - 7.3 )	1.03 ( 0 )	1.03 ( 0.2 )	0.04 ( -2 )
PROGRESSIVE SUPRANUCLEAR PALSY	PROGRESSIVE SUPRANUCLEAR PALSY	1	9769	88	18339161	21.33	2.97	153.15	21.33	19.16	19.36	23.3	21.1	4.06	4.4	2.34	NERVOUS SYSTEM DISORDERS	21.33 ( 2.97 - 153.15 )	21.33 ( 19.16 )	21.1 ( 4.06 )	4.4 ( 2.34 )
CAROTID ARTERY STENOSIS	CAROTID ARTERY STENOSIS	1	9769	1613	18337636	1.16	0.16	8.27	1.16	0.02	-0.8	3.12	1.16	0.23	0.22	-1.82	NERVOUS SYSTEM DISORDERS	1.16 ( 0.16 - 8.27 )	1.16 ( 0.02 )	1.16 ( 0.23 )	0.22 ( -1.82 )
CLONIC CONVULSION	CLONIC CONVULSION	1	9769	285	18338964	6.59	0.92	46.93	6.59	4.72	4.62	8.55	6.57	1.27	2.72	0.67	NERVOUS SYSTEM DISORDERS	6.59 ( 0.92 - 46.93 )	6.59 ( 4.72 )	6.57 ( 1.27 )	2.72 ( 0.67 )
VISUAL ACUITY REDUCED	VISUAL ACUITY REDUCED	1	9769	10831	18328418	0.17	0.02	1.23	0.17	3.95	-1.79	2.13	0.17	0.03	-2.53	-4.57	EYE DISORDERS	0.17 ( 0.02 - 1.23 )	0.17 ( 3.95 )	0.17 ( 0.03 )	-2.53 ( -4.57 )
PERNICIOUS ANAEMIA	PERNICIOUS ANAEMIA	1	9769	128	18339121	14.67	2.05	104.93	14.66	12.63	12.7	16.63	14.56	2.81	3.86	1.81	BLOOD AND LYMPHATIC SYSTEM DISORDERS	14.67 ( 2.05 - 104.93 )	14.66 ( 12.63 )	14.56 ( 2.81 )	3.86 ( 1.81 )
CARDIOMYOPATHY	CARDIOMYOPATHY	1	9769	5935	18333314	0.32	0.04	2.25	0.32	1.48	-1.64	2.28	0.32	0.06	-1.66	-3.7	CARDIAC DISORDERS	0.32 ( 0.04 - 2.25 )	0.32 ( 1.48 )	0.32 ( 0.06 )	-1.66 ( -3.7 )
CARDIOTOXICITY	CARDIOTOXICITY	1	9769	2047	18337202	0.92	0.13	6.51	0.92	0.01	-1.04	2.88	0.92	0.18	-0.12	-2.17	CARDIAC DISORDERS	0.92 ( 0.13 - 6.51 )	0.92 ( 0.01 )	0.92 ( 0.18 )	-0.12 ( -2.17 )
ELECTROCARDIOGRAM T WAVE ABNORMAL	ELECTROCARDIOGRAM T WAVE ABNORMAL	1	9769	525	18338724	3.58	0.5	25.43	3.58	1.85	1.61	5.54	3.57	0.69	1.84	-0.21	INVESTIGATIONS	3.58 ( 0.5 - 25.43 )	3.58 ( 1.85 )	3.57 ( 0.69 )	1.84 ( -0.21 )
VENTRICULAR DYSFUNCTION	VENTRICULAR DYSFUNCTION	1	9769	1124	18338125	1.67	0.24	11.87	1.67	0.27	-0.29	3.63	1.67	0.32	0.74	-1.3	CARDIAC DISORDERS	1.67 ( 0.24 - 11.87 )	1.67 ( 0.27 )	1.67 ( 0.32 )	0.74 ( -1.3 )
FLUID RETENTION	FLUID RETENTION	1	9769	15780	18323469	0.12	0.02	0.84	0.12	6.53	-1.84	2.08	0.12	0.02	-3.07	-5.11	METABOLISM AND NUTRITION DISORDERS	0.12 ( 0.02 - 0.84 )	0.12 ( 6.53 )	0.12 ( 0.02 )	-3.07 ( -5.11 )
CLUMSINESS	CLUMSINESS	1	9769	751	18338498	2.5	0.35	17.77	2.5	0.9	0.54	4.46	2.5	0.48	1.32	-0.72	NERVOUS SYSTEM DISORDERS	2.5 ( 0.35 - 17.77 )	2.5 ( 0.9 )	2.5 ( 0.48 )	1.32 ( -0.72 )
CHOLANGITIS	CHOLANGITIS	1	9769	2574	18336675	0.73	0.1	5.18	0.73	0.1	-1.23	2.69	0.73	0.14	-0.46	-2.5	HEPATOBILIARY DISORDERS	0.73 ( 0.1 - 5.18 )	0.73 ( 0.1 )	0.73 ( 0.14 )	-0.46 ( -2.5 )
CHOLECYSTITIS ACUTE	CHOLECYSTITIS ACUTE	1	9769	1819	18337430	1.03	0.15	7.33	1.03	0	-0.93	2.99	1.03	0.2	0.05	-2	HEPATOBILIARY DISORDERS	1.03 ( 0.15 - 7.33 )	1.03 ( 0 )	1.03 ( 0.2 )	0.05 ( -2 )
PANCREATITIS ACUTE	PANCREATITIS ACUTE	1	9769	9036	18330213	0.21	0.03	1.47	0.21	3.02	-1.75	2.17	0.21	0.04	-2.27	-4.31	GASTROINTESTINAL DISORDERS	0.21 ( 0.03 - 1.47 )	0.21 ( 3.02 )	0.21 ( 0.04 )	-2.27 ( -4.31 )
PHONOPHOBIA	PHONOPHOBIA	1	9769	99	18339150	18.96	2.64	135.97	18.96	16.84	16.99	20.93	18.78	3.61	4.23	2.17	PSYCHIATRIC DISORDERS	18.96 ( 2.64 - 135.97 )	18.96 ( 16.84 )	18.78 ( 3.61 )	4.23 ( 2.17 )
POSTICTAL STATE	POSTICTAL STATE	1	9769	398	18338851	4.72	0.66	33.57	4.72	2.92	2.75	6.68	4.71	0.91	2.23	0.19	NERVOUS SYSTEM DISORDERS	4.72 ( 0.66 - 33.57 )	4.72 ( 2.92 )	4.71 ( 0.91 )	2.23 ( 0.19 )
BLOOD CHOLESTEROL ABNORMAL	BLOOD CHOLESTEROL ABNORMAL	1	9769	1541	18337708	1.22	0.17	8.65	1.22	0.04	-0.74	3.18	1.22	0.24	0.28	-1.76	INVESTIGATIONS	1.22 ( 0.17 - 8.65 )	1.22 ( 0.04 )	1.22 ( 0.24 )	0.28 ( -1.76 )
CEREBRAL DISORDER	CEREBRAL DISORDER	1	9769	2239	18337010	0.84	0.12	5.95	0.84	0.03	-1.12	2.8	0.84	0.16	-0.25	-2.3	NERVOUS SYSTEM DISORDERS	0.84 ( 0.12 - 5.95 )	0.84 ( 0.03 )	0.84 ( 0.16 )	-0.25 ( -2.3 )
HAEMOGLOBIN ABNORMAL	HAEMOGLOBIN ABNORMAL	1	9769	2041	18337208	0.92	0.13	6.53	0.92	0.01	-1.04	2.88	0.92	0.18	-0.12	-2.16	INVESTIGATIONS	0.92 ( 0.13 - 6.53 )	0.92 ( 0.01 )	0.92 ( 0.18 )	-0.12 ( -2.16 )
RED BLOOD CELL ABNORMALITY	RED BLOOD CELL ABNORMALITY	1	9769	323	18338926	5.81	0.82	41.39	5.81	3.97	3.85	7.77	5.8	1.12	2.54	0.49	BLOOD AND LYMPHATIC SYSTEM DISORDERS	5.81 ( 0.82 - 41.39 )	5.81 ( 3.97 )	5.8 ( 1.12 )	2.54 ( 0.49 )
PCO2 DECREASED	PCO2 DECREASED	1	9769	441	18338808	4.26	0.6	30.29	4.26	2.49	2.29	6.22	4.25	0.82	2.09	0.04	INVESTIGATIONS	4.26 ( 0.6 - 30.29 )	4.26 ( 2.49 )	4.25 ( 0.82 )	2.09 ( 0.04 )
RESPIRATORY DISORDER	RESPIRATORY DISORDER	1	9769	9720	18329529	0.19	0.03	1.37	0.19	3.37	-1.77	2.15	0.19	0.04	-2.37	-4.41	RESPIRATORY, THORACIC AND MEDIASTINAL DISORDERS	0.19 ( 0.03 - 1.37 )	0.19 ( 3.37 )	0.19 ( 0.04 )	-2.37 ( -4.41 )
DEREALISATION	DEREALISATION	1	9769	645	18338604	2.91	0.41	20.7	2.91	1.25	0.95	4.87	2.91	0.56	1.54	-0.5	PSYCHIATRIC DISORDERS	2.91 ( 0.41 - 20.7 )	2.91 ( 1.25 )	2.91 ( 0.56 )	1.54 ( -0.5 )
HYPERLIPIDAEMIA	HYPERLIPIDAEMIA	1	9769	4771	18334478	0.39	0.06	2.79	0.39	0.94	-1.57	2.35	0.39	0.08	-1.35	-3.39	METABOLISM AND NUTRITION DISORDERS	0.39 ( 0.06 - 2.79 )	0.39 ( 0.94 )	0.39 ( 0.08 )	-1.35 ( -3.39 )
MUSCLE HAEMORRHAGE	MUSCLE HAEMORRHAGE	1	9769	2234	18337015	0.84	0.12	5.97	0.84	0.03	-1.12	2.8	0.84	0.16	-0.25	-2.29	MUSCULOSKELETAL AND CONNECTIVE TISSUE DISORDERS	0.84 ( 0.12 - 5.97 )	0.84 ( 0.03 )	0.84 ( 0.16 )	-0.25 ( -2.29 )
PERIPHERAL CIRCULATORY FAILURE	PERIPHERAL CIRCULATORY FAILURE	1	9769	178	18339071	10.55	1.48	75.29	10.55	8.59	8.58	12.51	10.49	2.03	3.39	1.34	VASCULAR DISORDERS	10.55 ( 1.48 - 75.29 )	10.55 ( 8.59 )	10.49 ( 2.03 )	3.39 ( 1.34 )
INCREASED BRONCHIAL SECRETION	INCREASED BRONCHIAL SECRETION	1	9769	999	18338250	1.88	0.26	13.35	1.88	0.41	-0.08	3.84	1.88	0.36	0.91	-1.13	RESPIRATORY, THORACIC AND MEDIASTINAL DISORDERS	1.88 ( 0.26 - 13.35 )	1.88 ( 0.41 )	1.88 ( 0.36 )	0.91 ( -1.13 )
HYPERCREATININAEMIA	HYPERCREATININAEMIA	1	9769	217	18339032	8.65	1.21	61.7	8.65	6.73	6.69	10.61	8.62	1.66	3.11	1.06	METABOLISM AND NUTRITION DISORDERS	8.65 ( 1.21 - 61.7 )	8.65 ( 6.73 )	8.62 ( 1.66 )	3.11 ( 1.06 )
LUMBAR SPINAL STENOSIS	LUMBAR SPINAL STENOSIS	1	9769	871	18338378	2.16	0.3	15.32	2.16	0.62	0.19	4.12	2.15	0.42	1.11	-0.94	MUSCULOSKELETAL AND CONNECTIVE TISSUE DISORDERS	2.16 ( 0.3 - 15.32 )	2.16 ( 0.62 )	2.15 ( 0.42 )	1.11 ( -0.94 )
HAEMORRHAGIC DIATHESIS	HAEMORRHAGIC DIATHESIS	1	9769	1525	18337724	1.23	0.17	8.75	1.23	0.04	-0.73	3.19	1.23	0.24	0.3	-1.74	BLOOD AND LYMPHATIC SYSTEM DISORDERS	1.23 ( 0.17 - 8.75 )	1.23 ( 0.04 )	1.23 ( 0.24 )	0.3 ( -1.74 )
HENOCH-SCHONLEIN PURPURA	HENOCH-SCHONLEIN PURPURA	1	9769	998	18338251	1.88	0.26	13.37	1.88	0.41	-0.08	3.84	1.88	0.36	0.91	-1.13	SKIN AND SUBCUTANEOUS TISSUE DISORDERS	1.88 ( 0.26 - 13.37 )	1.88 ( 0.41 )	1.88 ( 0.36 )	0.91 ( -1.13 )
FACE INJURY	FACE INJURY	1	9769	1092	18338157	1.72	0.24	12.22	1.72	0.3	-0.24	3.68	1.72	0.33	0.78	-1.26	INJURY, POISONING AND PROCEDURAL COMPLICATIONS	1.72 ( 0.24 - 12.22 )	1.72 ( 0.3 )	1.72 ( 0.33 )	0.78 ( -1.26 )
INTENTIONAL SELF-INJURY	INTENTIONAL SELF-INJURY	1	9769	6088	18333161	0.31	0.04	2.19	0.31	1.55	-1.65	2.27	0.31	0.06	-1.7	-3.74	PSYCHIATRIC DISORDERS	0.31 ( 0.04 - 2.19 )	0.31 ( 1.55 )	0.31 ( 0.06 )	-1.7 ( -3.74 )
METABOLIC ACIDOSIS	METABOLIC ACIDOSIS	1	9769	11906	18327343	0.16	0.02	1.12	0.16	4.5	-1.8	2.12	0.16	0.03	-2.66	-4.71	METABOLISM AND NUTRITION DISORDERS	0.16 ( 0.02 - 1.12 )	0.16 ( 4.5 )	0.16 ( 0.03 )	-2.66 ( -4.71 )
IIIRD NERVE PARALYSIS	IIIRD NERVE PARALYSIS	1	9769	320	18338929	5.87	0.82	41.78	5.87	4.02	3.9	7.83	5.85	1.13	2.55	0.5	NERVOUS SYSTEM DISORDERS	5.87 ( 0.82 - 41.78 )	5.87 ( 4.02 )	5.85 ( 1.13 )	2.55 ( 0.5 )
PITUITARY HAEMORRHAGE	PITUITARY HAEMORRHAGE	1	9769	165	18339084	11.38	1.59	81.26	11.38	9.41	9.41	13.34	11.31	2.18	3.5	1.45	ENDOCRINE DISORDERS	11.38 ( 1.59 - 81.26 )	11.38 ( 9.41 )	11.31 ( 2.18 )	3.5 ( 1.45 )
BILE DUCT STONE	BILE DUCT STONE	1	9769	1057	18338192	1.78	0.25	12.62	1.78	0.34	-0.18	3.74	1.78	0.34	0.83	-1.21	HEPATOBILIARY DISORDERS	1.78 ( 0.25 - 12.62 )	1.78 ( 0.34 )	1.78 ( 0.34 )	0.83 ( -1.21 )
FAECES PALE	FAECES PALE	1	9769	769	18338480	2.44	0.34	17.35	2.44	0.85	0.48	4.4	2.44	0.47	1.29	-0.76	GASTROINTESTINAL DISORDERS	2.44 ( 0.34 - 17.35 )	2.44 ( 0.85 )	2.44 ( 0.47 )	1.29 ( -0.76 )
ORGAN FAILURE	ORGAN FAILURE	1	9769	1600	18337649	1.17	0.17	8.33	1.17	0.03	-0.79	3.13	1.17	0.23	0.23	-1.81	GENERAL DISORDERS AND ADMINISTRATION SITE CONDITIONS	1.17 ( 0.17 - 8.33 )	1.17 ( 0.03 )	1.17 ( 0.23 )	0.23 ( -1.81 )
NERVE INJURY	NERVE INJURY	1	9769	3271	18335978	0.57	0.08	4.08	0.57	0.32	-1.39	2.53	0.57	0.11	-0.8	-2.84	INJURY, POISONING AND PROCEDURAL COMPLICATIONS	0.57 ( 0.08 - 4.08 )	0.57 ( 0.32 )	0.57 ( 0.11 )	-0.8 ( -2.84 )
MERYCISM	MERYCISM	1	9769	91	18339158	20.63	2.87	148.05	20.63	18.47	18.66	22.6	20.41	3.92	4.35	2.29	PSYCHIATRIC DISORDERS	20.63 ( 2.87 - 148.05 )	20.63 ( 18.47 )	20.41 ( 3.92 )	4.35 ( 2.29 )
VARICES OESOPHAGEAL	VARICES OESOPHAGEAL	1	9769	1364	18337885	1.38	0.19	9.78	1.38	0.1	-0.58	3.34	1.38	0.27	0.46	-1.58	GASTROINTESTINAL DISORDERS	1.38 ( 0.19 - 9.78 )	1.38 ( 0.1 )	1.38 ( 0.27 )	0.46 ( -1.58 )
INFLUENZA	INFLUENZA	1	9769	27507	18311742	0.07	0.01	0.48	0.07	12.74	-1.89	2.03	0.07	0.01	-3.87	-5.91	INFECTIONS AND INFESTATIONS	0.07 ( 0.01 - 0.48 )	0.07 ( 12.74 )	0.07 ( 0.01 )	-3.87 ( -5.91 )
CARDIAC PROCEDURE COMPLICATION	CARDIAC PROCEDURE COMPLICATION	1	9769	279	18338970	6.73	0.94	47.94	6.73	4.86	4.76	8.69	6.71	1.3	2.75	0.7	INJURY, POISONING AND PROCEDURAL COMPLICATIONS	6.73 ( 0.94 - 47.94 )	6.73 ( 4.86 )	6.71 ( 1.3 )	2.75 ( 0.7 )
CORONARY ARTERY SURGERY	CORONARY ARTERY SURGERY	1	9769	184	18339065	10.2	1.43	72.82	10.2	8.25	8.24	12.17	10.15	1.96	3.34	1.29	SURGICAL AND MEDICAL PROCEDURES	10.2 ( 1.43 - 72.82 )	10.2 ( 8.25 )	10.15 ( 1.96 )	3.34 ( 1.29 )
MITRAL VALVE REPAIR	MITRAL VALVE REPAIR	1	9769	119	18339130	15.78	2.2	112.93	15.77	13.72	13.81	17.74	15.65	3.01	3.97	1.91	SURGICAL AND MEDICAL PROCEDURES	15.78 ( 2.2 - 112.93 )	15.77 ( 13.72 )	15.65 ( 3.01 )	3.97 ( 1.91 )
TRICUSPID VALVE REPAIR	TRICUSPID VALVE REPAIR	1	9769	8	18339241	234.66	29.35	1876.44	234.64	206.79	232.56	236.72	208.68	36.64	7.71	5.47	SURGICAL AND MEDICAL PROCEDURES	234.66 ( 29.35 - 1876.44 )	234.64 ( 206.79 )	208.68 ( 36.64 )	7.71 ( 5.47 )
BRAIN HERNIATION	BRAIN HERNIATION	1	9769	1221	18338028	1.54	0.22	10.92	1.54	0.19	-0.42	3.5	1.54	0.3	0.62	-1.42	INJURY, POISONING AND PROCEDURAL COMPLICATIONS	1.54 ( 0.22 - 10.92 )	1.54 ( 0.19 )	1.54 ( 0.3 )	0.62 ( -1.42 )
HYPERTHERMIA MALIGNANT	HYPERTHERMIA MALIGNANT	1	9769	600	18338649	3.13	0.44	22.25	3.13	1.45	1.17	5.09	3.12	0.61	1.64	-0.4	GENERAL DISORDERS AND ADMINISTRATION SITE CONDITIONS	3.13 ( 0.44 - 22.25 )	3.13 ( 1.45 )	3.12 ( 0.61 )	1.64 ( -0.4 )
MYOCARDITIS	MYOCARDITIS	1	9769	4781	18334468	0.39	0.06	2.79	0.39	0.94	-1.57	2.35	0.39	0.08	-1.35	-3.39	CARDIAC DISORDERS	0.39 ( 0.06 - 2.79 )	0.39 ( 0.94 )	0.39 ( 0.08 )	-1.35 ( -3.39 )
VOMITING PROJECTILE	VOMITING PROJECTILE	1	9769	650	18338599	2.89	0.41	20.54	2.89	1.23	0.93	4.85	2.88	0.56	1.53	-0.52	GASTROINTESTINAL DISORDERS	2.89 ( 0.41 - 20.54 )	2.89 ( 1.23 )	2.88 ( 0.56 )	1.53 ( -0.52 )
GRIMACING	GRIMACING	1	9769	301	18338948	6.24	0.88	44.43	6.24	4.38	4.27	8.2	6.22	1.2	2.64	0.59	NERVOUS SYSTEM DISORDERS	6.24 ( 0.88 - 44.43 )	6.24 ( 4.38 )	6.22 ( 1.2 )	2.64 ( 0.59 )
CLAVICLE FRACTURE	CLAVICLE FRACTURE	1	9769	1370	18337879	1.37	0.19	9.74	1.37	0.1	-0.59	3.33	1.37	0.27	0.45	-1.59	INJURY, POISONING AND PROCEDURAL COMPLICATIONS	1.37 ( 0.19 - 9.74 )	1.37 ( 0.1 )	1.37 ( 0.27 )	0.45 ( -1.59 )
ABNORMAL FAECES	ABNORMAL FAECES	1	9769	2776	18336473	0.68	0.1	4.8	0.68	0.16	-1.28	2.64	0.68	0.13	-0.56	-2.61	GASTROINTESTINAL DISORDERS	0.68 ( 0.1 - 4.8 )	0.68 ( 0.16 )	0.68 ( 0.13 )	-0.56 ( -2.61 )
CARDIAC VENTRICULAR DISORDER	CARDIAC VENTRICULAR DISORDER	1	9769	171	18339078	10.98	1.54	78.39	10.98	9.02	9.01	12.94	10.92	2.11	3.45	1.4	CARDIAC DISORDERS	10.98 ( 1.54 - 78.39 )	10.98 ( 9.02 )	10.92 ( 2.11 )	3.45 ( 1.4 )
NEUROENDOCRINE CARCINOMA	NEUROENDOCRINE CARCINOMA	1	9769	322	18338927	5.83	0.82	41.52	5.83	3.99	3.87	7.79	5.81	1.12	2.54	0.49	NEOPLASMS BENIGN, MALIGNANT AND UNSPECIFIED (INCL CYSTS AND POLYPS)	5.83 ( 0.82 - 41.52 )	5.83 ( 3.99 )	5.81 ( 1.12 )	2.54 ( 0.49 )
INTERVERTEBRAL DISC PROTRUSION	INTERVERTEBRAL DISC PROTRUSION	1	9769	6032	18333217	0.31	0.04	2.21	0.31	1.52	-1.65	2.27	0.31	0.06	-1.68	-3.72	MUSCULOSKELETAL AND CONNECTIVE TISSUE DISORDERS	0.31 ( 0.04 - 2.21 )	0.31 ( 1.52 )	0.31 ( 0.06 )	-1.68 ( -3.72 )
MUSCULOSKELETAL DISCOMFORT	MUSCULOSKELETAL DISCOMFORT	1	9769	4728	18334521	0.4	0.06	2.82	0.4	0.92	-1.56	2.36	0.4	0.08	-1.33	-3.37	MUSCULOSKELETAL AND CONNECTIVE TISSUE DISORDERS	0.4 ( 0.06 - 2.82 )	0.4 ( 0.92 )	0.4 ( 0.08 )	-1.33 ( -3.37 )
MALIGNANT NEOPLASM PROGRESSION	MALIGNANT NEOPLASM PROGRESSION	1	9769	40498	18298751	0.05	0.01	0.33	0.05	19.66	-1.91	2.01	0.05	0.01	-4.43	-6.47	NEOPLASMS BENIGN, MALIGNANT AND UNSPECIFIED (INCL CYSTS AND POLYPS)	0.05 ( 0.01 - 0.33 )	0.05 ( 19.66 )	0.05 ( 0.01 )	-4.43 ( -6.47 )
METASTASES TO BONE	METASTASES TO BONE	1	9769	5232	18334017	0.36	0.05	2.55	0.36	1.15	-1.6	2.32	0.36	0.07	-1.48	-3.52	NEOPLASMS BENIGN, MALIGNANT AND UNSPECIFIED (INCL CYSTS AND POLYPS)	0.36 ( 0.05 - 2.55 )	0.36 ( 1.15 )	0.36 ( 0.07 )	-1.48 ( -3.52 )
PULMONARY OEDEMA	PULMONARY OEDEMA	1	9769	17560	18321689	0.11	0.02	0.76	0.11	7.47	-1.85	2.07	0.11	0.02	-3.23	-5.27	RESPIRATORY, THORACIC AND MEDIASTINAL DISORDERS	0.11 ( 0.02 - 0.76 )	0.11 ( 7.47 )	0.11 ( 0.02 )	-3.23 ( -5.27 )
ELECTROCARDIOGRAM PR SHORTENED	ELECTROCARDIOGRAM PR SHORTENED	1	9769	41	18339208	45.79	6.3	332.91	45.78	42.76	43.8	47.77	44.72	8.5	5.48	3.4	INVESTIGATIONS	45.79 ( 6.3 - 332.91 )	45.78 ( 42.76 )	44.72 ( 8.5 )	5.48 ( 3.4 )
GASTRIC STENOSIS	GASTRIC STENOSIS	1	9769	68	18339181	27.61	3.83	198.85	27.6	25.27	25.63	29.58	27.22	5.22	4.77	2.7	GASTROINTESTINAL DISORDERS	27.61 ( 3.83 - 198.85 )	27.6 ( 25.27 )	27.22 ( 5.22 )	4.77 ( 2.7 )
LYMPHADENOPATHY	LYMPHADENOPATHY	1	9769	11203	18328046	0.17	0.02	1.19	0.17	4.14	-1.79	2.13	0.17	0.03	-2.58	-4.62	BLOOD AND LYMPHATIC SYSTEM DISORDERS	0.17 ( 0.02 - 1.19 )	0.17 ( 4.14 )	0.17 ( 0.03 )	-2.58 ( -4.62 )
BLOOD PRESSURE INADEQUATELY CONTROLLED	BLOOD PRESSURE INADEQUATELY CONTROLLED	1	9769	1879	18337370	1	0.14	7.1	1	0	-0.96	2.96	1	0.19	0	-2.04	VASCULAR DISORDERS	1 ( 0.14 - 7.1 )	1 ( 0 )	1 ( 0.19 )	0 ( -2.04 )
BODY TEMPERATURE INCREASED	BODY TEMPERATURE INCREASED	1	9769	6975	18332274	0.27	0.04	1.91	0.27	1.99	-1.69	2.23	0.27	0.05	-1.89	-3.93	INVESTIGATIONS	0.27 ( 0.04 - 1.91 )	0.27 ( 1.99 )	0.27 ( 0.05 )	-1.89 ( -3.93 )
POISONING DELIBERATE	POISONING DELIBERATE	1	9769	2540	18336709	0.74	0.1	5.25	0.74	0.09	-1.22	2.7	0.74	0.14	-0.44	-2.48	INJURY, POISONING AND PROCEDURAL COMPLICATIONS	0.74 ( 0.1 - 5.25 )	0.74 ( 0.09 )	0.74 ( 0.14 )	-0.44 ( -2.48 )
VICTIM OF HOMICIDE	VICTIM OF HOMICIDE	1	9769	229	18339020	8.2	1.15	58.45	8.2	6.29	6.23	10.16	8.17	1.58	3.03	0.98	SOCIAL CIRCUMSTANCES	8.2 ( 1.15 - 58.45 )	8.2 ( 6.29 )	8.17 ( 1.58 )	3.03 ( 0.98 )
IMMUNE SYSTEM DISORDER	IMMUNE SYSTEM DISORDER	1	9769	3522	18335727	0.53	0.08	3.78	0.53	0.41	-1.43	2.49	0.53	0.1	-0.91	-2.95	IMMUNE SYSTEM DISORDERS	0.53 ( 0.08 - 3.78 )	0.53 ( 0.41 )	0.53 ( 0.1 )	-0.91 ( -2.95 )
THROMBOCYTOPENIC PURPURA	THROMBOCYTOPENIC PURPURA	1	9769	535	18338714	3.51	0.49	24.96	3.51	1.79	1.55	5.47	3.5	0.68	1.81	-0.24	BLOOD AND LYMPHATIC SYSTEM DISORDERS	3.51 ( 0.49 - 24.96 )	3.51 ( 1.79 )	3.5 ( 0.68 )	1.81 ( -0.24 )
CEREBRAL HAEMATOMA	CEREBRAL HAEMATOMA	1	9769	1537	18337712	1.22	0.17	8.68	1.22	0.04	-0.74	3.18	1.22	0.24	0.29	-1.75	NERVOUS SYSTEM DISORDERS	1.22 ( 0.17 - 8.68 )	1.22 ( 0.04 )	1.22 ( 0.24 )	0.29 ( -1.75 )
CEREBROVASCULAR DISORDER	CEREBROVASCULAR DISORDER	1	9769	1203	18338046	1.56	0.22	11.09	1.56	0.2	-0.4	3.52	1.56	0.3	0.64	-1.4	NERVOUS SYSTEM DISORDERS	1.56 ( 0.22 - 11.09 )	1.56 ( 0.2 )	1.56 ( 0.3 )	0.64 ( -1.4 )
HEPATIC ENCEPHALOPATHY	HEPATIC ENCEPHALOPATHY	1	9769	4438	18334811	0.42	0.06	3	0.42	0.79	-1.54	2.38	0.42	0.08	-1.24	-3.28	NERVOUS SYSTEM DISORDERS	0.42 ( 0.06 - 3 )	0.42 ( 0.79 )	0.42 ( 0.08 )	-1.24 ( -3.28 )
MYDRIASIS	MYDRIASIS	1	9769	3648	18335601	0.51	0.07	3.65	0.51	0.46	-1.45	2.47	0.51	0.1	-0.96	-3	EYE DISORDERS	0.51 ( 0.07 - 3.65 )	0.51 ( 0.46 )	0.51 ( 0.1 )	-0.96 ( -3 )
HYPERCAPNIA	HYPERCAPNIA	1	9769	1195	18338054	1.57	0.22	11.16	1.57	0.21	-0.39	3.53	1.57	0.3	0.65	-1.39	RESPIRATORY, THORACIC AND MEDIASTINAL DISORDERS	1.57 ( 0.22 - 11.16 )	1.57 ( 0.21 )	1.57 ( 0.3 )	0.65 ( -1.39 )
JUGULAR VEIN THROMBOSIS	JUGULAR VEIN THROMBOSIS	1	9769	471	18338778	3.99	0.56	28.36	3.99	2.23	2.02	5.95	3.98	0.77	1.99	-0.05	VASCULAR DISORDERS	3.99 ( 0.56 - 28.36 )	3.99 ( 2.23 )	3.98 ( 0.77 )	1.99 ( -0.05 )
SUBCLAVIAN VEIN THROMBOSIS	SUBCLAVIAN VEIN THROMBOSIS	1	9769	312	18338937	6.02	0.84	42.85	6.02	4.17	4.05	7.98	6	1.16	2.59	0.54	VASCULAR DISORDERS	6.02 ( 0.84 - 42.85 )	6.02 ( 4.17 )	6 ( 1.16 )	2.59 ( 0.54 )
ELECTROCARDIOGRAM ST SEGMENT DEPRESSION	ELECTROCARDIOGRAM ST SEGMENT DEPRESSION	1	9769	887	18338362	2.12	0.3	15.04	2.12	0.59	0.16	4.08	2.11	0.41	1.08	-0.96	INVESTIGATIONS	2.12 ( 0.3 - 15.04 )	2.12 ( 0.59 )	2.11 ( 0.41 )	1.08 ( -0.96 )
CLOSTRIDIUM DIFFICILE COLITIS	CLOSTRIDIUM DIFFICILE COLITIS	1	9769	3694	18335555	0.51	0.07	3.61	0.51	0.48	-1.45	2.47	0.51	0.1	-0.98	-3.02	INFECTIONS AND INFESTATIONS	0.51 ( 0.07 - 3.61 )	0.51 ( 0.48 )	0.51 ( 0.1 )	-0.98 ( -3.02 )
MYOTONIA	MYOTONIA	1	9769	63	18339186	29.8	4.13	214.87	29.8	27.39	27.82	31.77	29.35	5.62	4.88	2.8	NERVOUS SYSTEM DISORDERS	29.8 ( 4.13 - 214.87 )	29.8 ( 27.39 )	29.35 ( 5.62 )	4.88 ( 2.8 )
MYOTONIA CONGENITA	MYOTONIA CONGENITA	1	9769	1	18339248	1877.29	117.41	30016.8	1877.1	937.55	1874.33	1879.87	939.05	92.34	9.88	7.24	CONGENITAL, FAMILIAL AND GENETIC DISORDERS	1877.29 ( 117.41 - 30016.85 )	1877.1 ( 937.55 )	939.05 ( 92.34 )	9.88 ( 7.24 )
NEUROSIS	NEUROSIS	1	9769	168	18339081	11.17	1.56	79.8	11.17	9.21	9.21	13.14	11.11	2.15	3.47	1.42	PSYCHIATRIC DISORDERS	11.17 ( 1.56 - 79.8 )	11.17 ( 9.21 )	11.11 ( 2.15 )	3.47 ( 1.42 )
CONSTRICTED AFFECT	CONSTRICTED AFFECT	1	9769	13	18339236	144.41	18.89	1104.03	144.39	132.23	142.36	146.43	134.15	24.46	7.07	4.9	PSYCHIATRIC DISORDERS	144.41 ( 18.89 - 1104.03 )	144.39 ( 132.23 )	134.15 ( 24.46 )	7.07 ( 4.9 )
NEOLOGISM	NEOLOGISM	1	9769	11	18339238	170.66	22.03	1322.05	170.65	154.6	168.6	172.69	156.51	28.22	7.29	5.1	PSYCHIATRIC DISORDERS	170.66 ( 22.03 - 1322.05 )	170.65 ( 154.6 )	156.51 ( 28.22 )	7.29 ( 5.1 )
POVERTY OF THOUGHT CONTENT	POVERTY OF THOUGHT CONTENT	1	9769	39	18339210	48.14	6.61	350.4	48.13	45	46.15	50.12	46.95	8.92	5.55	3.46	PSYCHIATRIC DISORDERS	48.14 ( 6.61 - 350.4 )	48.13 ( 45 )	46.95 ( 8.92 )	5.55 ( 3.46 )
INTESTINAL ISCHAEMIA	INTESTINAL ISCHAEMIA	1	9769	2091	18337158	0.9	0.13	6.38	0.9	0.01	-1.06	2.86	0.9	0.17	-0.16	-2.2	GASTROINTESTINAL DISORDERS	0.9 ( 0.13 - 6.38 )	0.9 ( 0.01 )	0.9 ( 0.17 )	-0.16 ( -2.2 )
PERIARTHRITIS	PERIARTHRITIS	1	9769	500	18338749	3.75	0.53	26.71	3.75	2.02	1.79	5.72	3.75	0.73	1.91	-0.14	MUSCULOSKELETAL AND CONNECTIVE TISSUE DISORDERS	3.75 ( 0.53 - 26.71 )	3.75 ( 2.02 )	3.75 ( 0.73 )	1.91 ( -0.14 )
NECROTISING FASCIITIS	NECROTISING FASCIITIS	1	9769	1484	18337765	1.26	0.18	8.99	1.26	0.06	-0.7	3.23	1.26	0.25	0.34	-1.7	INFECTIONS AND INFESTATIONS	1.26 ( 0.18 - 8.99 )	1.26 ( 0.06 )	1.26 ( 0.25 )	0.34 ( -1.7 )
WOUND	WOUND	1	9769	6363	18332886	0.29	0.04	2.09	0.3	1.69	-1.67	2.26	0.3	0.06	-1.76	-3.8	INJURY, POISONING AND PROCEDURAL COMPLICATIONS	0.29 ( 0.04 - 2.09 )	0.3 ( 1.69 )	0.3 ( 0.06 )	-1.76 ( -3.8 )
CEREBELLAR INFARCTION	CEREBELLAR INFARCTION	1	9769	731	18338518	2.57	0.36	18.26	2.57	0.96	0.61	4.53	2.57	0.5	1.36	-0.68	NERVOUS SYSTEM DISORDERS	2.57 ( 0.36 - 18.26 )	2.57 ( 0.96 )	2.57 ( 0.5 )	1.36 ( -0.68 )
HEART RATE IRREGULAR	HEART RATE IRREGULAR	1	9769	7798	18331451	0.24	0.03	1.71	0.24	2.4	-1.72	2.2	0.24	0.05	-2.05	-4.09	INVESTIGATIONS	0.24 ( 0.03 - 1.71 )	0.24 ( 2.4 )	0.24 ( 0.05 )	-2.05 ( -4.09 )
HYPNAGOGIC HALLUCINATION	HYPNAGOGIC HALLUCINATION	1	9769	89	18339160	21.09	2.94	151.41	21.09	18.93	19.12	23.06	20.87	4.01	4.38	2.32	PSYCHIATRIC DISORDERS	21.09 ( 2.94 - 151.41 )	21.09 ( 18.93 )	20.87 ( 4.01 )	4.38 ( 2.32 )
CARDIAC VALVE DISEASE	CARDIAC VALVE DISEASE	1	9769	2157	18337092	0.87	0.12	6.18	0.87	0.02	-1.09	2.83	0.87	0.17	-0.2	-2.24	CARDIAC DISORDERS	0.87 ( 0.12 - 6.18 )	0.87 ( 0.02 )	0.87 ( 0.17 )	-0.2 ( -2.24 )
ONYCHOMYCOSIS	ONYCHOMYCOSIS	1	9769	1007	18338242	1.86	0.26	13.25	1.86	0.4	-0.1	3.82	1.86	0.36	0.9	-1.14	INFECTIONS AND INFESTATIONS	1.86 ( 0.26 - 13.25 )	1.86 ( 0.4 )	1.86 ( 0.36 )	0.9 ( -1.14 )
OSTEOARTHRITIS	OSTEOARTHRITIS	1	9769	8734	18330515	0.21	0.03	1.53	0.21	2.87	-1.75	2.17	0.22	0.04	-2.22	-4.26	MUSCULOSKELETAL AND CONNECTIVE TISSUE DISORDERS	0.21 ( 0.03 - 1.53 )	0.21 ( 2.87 )	0.22 ( 0.04 )	-2.22 ( -4.26 )
RECTAL CANCER	RECTAL CANCER	1	9769	1383	18337866	1.36	0.19	9.64	1.36	0.09	-0.6	3.32	1.36	0.26	0.44	-1.6	NEOPLASMS BENIGN, MALIGNANT AND UNSPECIFIED (INCL CYSTS AND POLYPS)	1.36 ( 0.19 - 9.64 )	1.36 ( 0.09 )	1.36 ( 0.26 )	0.44 ( -1.6 )
RENAL FUNCTION TEST ABNORMAL	RENAL FUNCTION TEST ABNORMAL	1	9769	1597	18337652	1.18	0.17	8.35	1.18	0.03	-0.79	3.14	1.18	0.23	0.23	-1.81	INVESTIGATIONS	1.18 ( 0.17 - 8.35 )	1.18 ( 0.03 )	1.18 ( 0.23 )	0.23 ( -1.81 )
MARITAL PROBLEM	MARITAL PROBLEM	1	9769	229	18339020	8.2	1.15	58.45	8.2	6.29	6.23	10.16	8.17	1.58	3.03	0.98	SOCIAL CIRCUMSTANCES	8.2 ( 1.15 - 58.45 )	8.2 ( 6.29 )	8.17 ( 1.58 )	3.03 ( 0.98 )
PURULENT DISCHARGE	PURULENT DISCHARGE	1	9769	1400	18337849	1.34	0.19	9.53	1.34	0.09	-0.62	3.3	1.34	0.26	0.42	-1.62	INFECTIONS AND INFESTATIONS	1.34 ( 0.19 - 9.53 )	1.34 ( 0.09 )	1.34 ( 0.26 )	0.42 ( -1.62 )
SKIN GRAFT	SKIN GRAFT	1	9769	356	18338893	5.27	0.74	37.54	5.27	3.45	3.31	7.24	5.26	1.02	2.4	0.35	SURGICAL AND MEDICAL PROCEDURES	5.27 ( 0.74 - 37.54 )	5.27 ( 3.45 )	5.26 ( 1.02 )	2.4 ( 0.35 )
BLOOD PRESSURE IMMEASURABLE	BLOOD PRESSURE IMMEASURABLE	1	9769	584	18338665	3.21	0.45	22.86	3.21	1.52	1.25	5.18	3.21	0.62	1.68	-0.36	INVESTIGATIONS	3.21 ( 0.45 - 22.86 )	3.21 ( 1.52 )	3.21 ( 0.62 )	1.68 ( -0.36 )
CREPITATIONS	CREPITATIONS	1	9769	934	18338315	2.01	0.28	14.28	2.01	0.51	0.05	3.97	2.01	0.39	1.01	-1.04	GENERAL DISORDERS AND ADMINISTRATION SITE CONDITIONS	2.01 ( 0.28 - 14.28 )	2.01 ( 0.51 )	2.01 ( 0.39 )	1.01 ( -1.04 )
PULSE PRESSURE DECREASED	PULSE PRESSURE DECREASED	1	9769	188	18339061	9.99	1.4	71.27	9.98	8.04	8.02	11.95	9.94	1.92	3.31	1.26	INVESTIGATIONS	9.99 ( 1.4 - 71.27 )	9.98 ( 8.04 )	9.94 ( 1.92 )	3.31 ( 1.26 )
RHONCHI	RHONCHI	1	9769	570	18338679	3.29	0.46	23.42	3.29	1.59	1.33	5.25	3.29	0.64	1.72	-0.33	RESPIRATORY, THORACIC AND MEDIASTINAL DISORDERS	3.29 ( 0.46 - 23.42 )	3.29 ( 1.59 )	3.29 ( 0.64 )	1.72 ( -0.33 )
INGUINAL HERNIA, OBSTRUCTIVE	INGUINAL HERNIA, OBSTRUCTIVE	1	9769	55	18339194	34.13	4.72	246.68	34.13	31.58	32.15	36.11	33.54	6.41	5.07	2.99	GASTROINTESTINAL DISORDERS	34.13 ( 4.72 - 246.68 )	34.13 ( 31.58 )	33.54 ( 6.41 )	5.07 ( 2.99 )
SMALL INTESTINAL OBSTRUCTION	SMALL INTESTINAL OBSTRUCTION	1	9769	4436	18334813	0.42	0.06	3	0.42	0.79	-1.54	2.38	0.42	0.08	-1.24	-3.28	GASTROINTESTINAL DISORDERS	0.42 ( 0.06 - 3 )	0.42 ( 0.79 )	0.42 ( 0.08 )	-1.24 ( -3.28 )
BUNDLE BRANCH BLOCK RIGHT	BUNDLE BRANCH BLOCK RIGHT	1	9769	2339	18336910	0.8	0.11	5.7	0.8	0.05	-1.16	2.76	0.8	0.16	-0.32	-2.36	CARDIAC DISORDERS	0.8 ( 0.11 - 5.7 )	0.8 ( 0.05 )	0.8 ( 0.16 )	-0.32 ( -2.36 )
SYSTEMIC LUPUS ERYTHEMATOSUS	SYSTEMIC LUPUS ERYTHEMATOSUS	1	9769	2261	18336988	0.83	0.12	5.9	0.83	0.03	-1.13	2.79	0.83	0.16	-0.27	-2.31	MUSCULOSKELETAL AND CONNECTIVE TISSUE DISORDERS	0.83 ( 0.12 - 5.9 )	0.83 ( 0.03 )	0.83 ( 0.16 )	-0.27 ( -2.31 )
FLUID INTAKE REDUCED	FLUID INTAKE REDUCED	1	9769	1678	18337571	1.12	0.16	7.95	1.12	0.01	-0.84	3.08	1.12	0.22	0.16	-1.88	METABOLISM AND NUTRITION DISORDERS	1.12 ( 0.16 - 7.95 )	1.12 ( 0.01 )	1.12 ( 0.22 )	0.16 ( -1.88 )
URINE OUTPUT DECREASED	URINE OUTPUT DECREASED	1	9769	3356	18335893	0.56	0.08	3.97	0.56	0.35	-1.4	2.52	0.56	0.11	-0.84	-2.88	INVESTIGATIONS	0.56 ( 0.08 - 3.97 )	0.56 ( 0.35 )	0.56 ( 0.11 )	-0.84 ( -2.88 )
CARDIOPLEGIA	CARDIOPLEGIA	1	9769	17	18339232	110.43	14.69	829.89	110.42	102.4	108.4	112.43	104.34	19.3	6.71	4.56	SURGICAL AND MEDICAL PROCEDURES	110.43 ( 14.69 - 829.89 )	110.42 ( 102.4 )	104.34 ( 19.3 )	6.71 ( 4.56 )
DIET REFUSAL	DIET REFUSAL	1	9769	308	18338941	6.09	0.86	43.41	6.09	4.24	4.13	8.06	6.08	1.18	2.6	0.56	METABOLISM AND NUTRITION DISORDERS	6.09 ( 0.86 - 43.41 )	6.09 ( 4.24 )	6.08 ( 1.18 )	2.6 ( 0.56 )
COOMBS POSITIVE HAEMOLYTIC ANAEMIA	COOMBS POSITIVE HAEMOLYTIC ANAEMIA	1	9769	229	18339020	8.2	1.15	58.45	8.2	6.29	6.23	10.16	8.17	1.58	3.03	0.98	BLOOD AND LYMPHATIC SYSTEM DISORDERS	8.2 ( 1.15 - 58.45 )	8.2 ( 6.29 )	8.17 ( 1.58 )	3.03 ( 0.98 )
ABDOMINAL PAIN LOWER	ABDOMINAL PAIN LOWER	1	9769	4048	18335201	0.46	0.07	3.29	0.46	0.62	-1.5	2.42	0.46	0.09	-1.11	-3.15	GASTROINTESTINAL DISORDERS	0.46 ( 0.07 - 3.29 )	0.46 ( 0.62 )	0.46 ( 0.09 )	-1.11 ( -3.15 )
ASCITES	ASCITES	1	9769	11633	18327616	0.16	0.02	1.15	0.16	4.36	-1.8	2.12	0.16	0.03	-2.63	-4.67	GASTROINTESTINAL DISORDERS	0.16 ( 0.02 - 1.15 )	0.16 ( 4.36 )	0.16 ( 0.03 )	-2.63 ( -4.67 )
BLOOD CREATININE ABNORMAL	BLOOD CREATININE ABNORMAL	1	9769	1244	18338005	1.51	0.21	10.72	1.51	0.17	-0.45	3.47	1.51	0.29	0.59	-1.45	INVESTIGATIONS	1.51 ( 0.21 - 10.72 )	1.51 ( 0.17 )	1.51 ( 0.29 )	0.59 ( -1.45 )
BLOOD UREA ABNORMAL	BLOOD UREA ABNORMAL	1	9769	351	18338898	5.35	0.75	38.08	5.35	3.52	3.39	7.31	5.34	1.03	2.42	0.37	INVESTIGATIONS	5.35 ( 0.75 - 38.08 )	5.35 ( 3.52 )	5.34 ( 1.03 )	2.42 ( 0.37 )
MYASTHENIA GRAVIS	MYASTHENIA GRAVIS	1	9769	2334	18336915	0.8	0.11	5.71	0.8	0.05	-1.16	2.76	0.8	0.16	-0.31	-2.36	NERVOUS SYSTEM DISORDERS	0.8 ( 0.11 - 5.71 )	0.8 ( 0.05 )	0.8 ( 0.16 )	-0.31 ( -2.36 )
LUNG INFILTRATION	LUNG INFILTRATION	1	9769	3878	18335371	0.48	0.07	3.44	0.48	0.55	-1.48	2.44	0.48	0.09	-1.05	-3.09	RESPIRATORY, THORACIC AND MEDIASTINAL DISORDERS	0.48 ( 0.07 - 3.44 )	0.48 ( 0.55 )	0.48 ( 0.09 )	-1.05 ( -3.09 )
BLOOD TEST ABNORMAL	BLOOD TEST ABNORMAL	1	9769	4081	18335168	0.46	0.06	3.27	0.46	0.63	-1.5	2.42	0.46	0.09	-1.12	-3.16	INVESTIGATIONS	0.46 ( 0.06 - 3.27 )	0.46 ( 0.63 )	0.46 ( 0.09 )	-1.12 ( -3.16 )
NEUTROPHIL COUNT ABNORMAL	NEUTROPHIL COUNT ABNORMAL	1	9769	888	18338361	2.11	0.3	15.03	2.11	0.59	0.15	4.07	2.11	0.41	1.08	-0.96	INVESTIGATIONS	2.11 ( 0.3 - 15.03 )	2.11 ( 0.59 )	2.11 ( 0.41 )	1.08 ( -0.96 )
ECZEMA ASTEATOTIC	ECZEMA ASTEATOTIC	1	9769	186	18339063	10.09	1.41	72.04	10.09	8.15	8.13	12.06	10.04	1.94	3.33	1.28	SKIN AND SUBCUTANEOUS TISSUE DISORDERS	10.09 ( 1.41 - 72.04 )	10.09 ( 8.15 )	10.04 ( 1.94 )	3.33 ( 1.28 )
PEMPHIGUS	PEMPHIGUS	1	9769	726	18338523	2.59	0.36	18.38	2.59	0.97	0.62	4.55	2.58	0.5	1.37	-0.67	SKIN AND SUBCUTANEOUS TISSUE DISORDERS	2.59 ( 0.36 - 18.38 )	2.59 ( 0.97 )	2.58 ( 0.5 )	1.37 ( -0.67 )
SKIN EROSION	SKIN EROSION	1	9769	1042	18338207	1.8	0.25	12.8	1.8	0.36	-0.16	3.76	1.8	0.35	0.85	-1.19	SKIN AND SUBCUTANEOUS TISSUE DISORDERS	1.8 ( 0.25 - 12.8 )	1.8 ( 0.36 )	1.8 ( 0.35 )	0.85 ( -1.19 )
SKIN HAEMORRHAGE	SKIN HAEMORRHAGE	1	9769	4483	18334766	0.42	0.06	2.97	0.42	0.81	-1.54	2.38	0.42	0.08	-1.26	-3.3	SKIN AND SUBCUTANEOUS TISSUE DISORDERS	0.42 ( 0.06 - 2.97 )	0.42 ( 0.81 )	0.42 ( 0.08 )	-1.26 ( -3.3 )
SPOUSAL ABUSE	SPOUSAL ABUSE	1	9769	39	18339210	48.14	6.61	350.4	48.13	45	46.15	50.12	46.95	8.92	5.55	3.46	SOCIAL CIRCUMSTANCES	48.14 ( 6.61 - 350.4 )	48.13 ( 45 )	46.95 ( 8.92 )	5.55 ( 3.46 )
ANGIOPATHY	ANGIOPATHY	1	9769	2078	18337171	0.9	0.13	6.42	0.9	0.01	-1.06	2.86	0.9	0.18	-0.15	-2.19	VASCULAR DISORDERS	0.9 ( 0.13 - 6.42 )	0.9 ( 0.01 )	0.9 ( 0.18 )	-0.15 ( -2.19 )
CULTURE STOOL POSITIVE	CULTURE STOOL POSITIVE	1	9769	131	18339118	14.33	2	102.51	14.33	12.3	12.36	16.3	14.23	2.74	3.83	1.77	INVESTIGATIONS	14.33 ( 2 - 102.51 )	14.33 ( 12.3 )	14.23 ( 2.74 )	3.83 ( 1.77 )
ENTEROCOCCAL INFECTION	ENTEROCOCCAL INFECTION	1	9769	2127	18337122	0.88	0.12	6.27	0.88	0.02	-1.08	2.84	0.88	0.17	-0.18	-2.22	INFECTIONS AND INFESTATIONS	0.88 ( 0.12 - 6.27 )	0.88 ( 0.02 )	0.88 ( 0.17 )	-0.18 ( -2.22 )
HAEMOLYTIC URAEMIC SYNDROME	HAEMOLYTIC URAEMIC SYNDROME	1	9769	855	18338394	2.2	0.31	15.61	2.2	0.65	0.23	4.16	2.19	0.43	1.13	-0.91	BLOOD AND LYMPHATIC SYSTEM DISORDERS	2.2 ( 0.31 - 15.61 )	2.2 ( 0.65 )	2.19 ( 0.43 )	1.13 ( -0.91 )
HAPTOGLOBIN INCREASED	HAPTOGLOBIN INCREASED	1	9769	54	18339195	34.76	4.81	251.33	34.76	32.19	32.78	36.74	34.15	6.52	5.09	3.02	INVESTIGATIONS	34.76 ( 4.81 - 251.33 )	34.76 ( 32.19 )	34.15 ( 6.52 )	5.09 ( 3.02 )
RENAL ATROPHY	RENAL ATROPHY	1	9769	461	18338788	4.07	0.57	28.97	4.07	2.31	2.11	6.03	4.07	0.79	2.02	-0.02	RENAL AND URINARY DISORDERS	4.07 ( 0.57 - 28.97 )	4.07 ( 2.31 )	4.07 ( 0.79 )	2.02 ( -0.02 )
STAPHYLOCOCCAL INFECTION	STAPHYLOCOCCAL INFECTION	1	9769	12633	18326616	0.15	0.02	1.05	0.15	4.88	-1.81	2.11	0.15	0.03	-2.75	-4.79	INFECTIONS AND INFESTATIONS	0.15 ( 0.02 - 1.05 )	0.15 ( 4.88 )	0.15 ( 0.03 )	-2.75 ( -4.79 )
OESOPHAGITIS HAEMORRHAGIC	OESOPHAGITIS HAEMORRHAGIC	1	9769	125	18339124	15.02	2.1	107.47	15.02	12.98	13.05	16.98	14.91	2.87	3.9	1.84	GASTROINTESTINAL DISORDERS	15.02 ( 2.1 - 107.47 )	15.02 ( 12.98 )	14.91 ( 2.87 )	3.9 ( 1.84 )
SENSORY DISTURBANCE	SENSORY DISTURBANCE	1	9769	4266	18334983	0.44	0.06	3.12	0.44	0.71	-1.52	2.4	0.44	0.09	-1.18	-3.22	NERVOUS SYSTEM DISORDERS	0.44 ( 0.06 - 3.12 )	0.44 ( 0.71 )	0.44 ( 0.09 )	-1.18 ( -3.22 )
VERBAL ABUSE	VERBAL ABUSE	1	9769	279	18338970	6.73	0.94	47.94	6.73	4.86	4.76	8.69	6.71	1.3	2.75	0.7	SOCIAL CIRCUMSTANCES	6.73 ( 0.94 - 47.94 )	6.73 ( 4.86 )	6.71 ( 1.3 )	2.75 ( 0.7 )
ACTIVATED PARTIAL THROMBOPLASTIN TIME PROLONGED	ACTIVATED PARTIAL THROMBOPLASTIN TIME PROLONGED	1	9769	2329	18336920	0.81	0.11	5.72	0.81	0.05	-1.15	2.77	0.81	0.16	-0.31	-2.35	INVESTIGATIONS	0.81 ( 0.11 - 5.72 )	0.81 ( 0.05 )	0.81 ( 0.16 )	-0.31 ( -2.35 )
DELUSIONAL DISORDER, UNSPECIFIED TYPE	DELUSIONAL DISORDER, UNSPECIFIED TYPE	1	9769	351	18338898	5.35	0.75	38.08	5.35	3.52	3.39	7.31	5.34	1.03	2.42	0.37	PSYCHIATRIC DISORDERS	5.35 ( 0.75 - 38.08 )	5.35 ( 3.52 )	5.34 ( 1.03 )	2.42 ( 0.37 )
ACTINIC KERATOSIS	ACTINIC KERATOSIS	1	9769	1360	18337889	1.38	0.19	9.81	1.38	0.1	-0.58	3.34	1.38	0.27	0.46	-1.58	SKIN AND SUBCUTANEOUS TISSUE DISORDERS	1.38 ( 0.19 - 9.81 )	1.38 ( 0.1 )	1.38 ( 0.27 )	0.46 ( -1.58 )
BASAL CELL CARCINOMA	BASAL CELL CARCINOMA	1	9769	5921	18333328	0.32	0.04	2.25	0.32	1.47	-1.64	2.28	0.32	0.06	-1.66	-3.7	NEOPLASMS BENIGN, MALIGNANT AND UNSPECIFIED (INCL CYSTS AND POLYPS)	0.32 ( 0.04 - 2.25 )	0.32 ( 1.47 )	0.32 ( 0.06 )	-1.66 ( -3.7 )
SEBORRHOEIC KERATOSIS	SEBORRHOEIC KERATOSIS	1	9769	453	18338796	4.14	0.58	29.49	4.14	2.38	2.18	6.11	4.14	0.8	2.05	0	NEOPLASMS BENIGN, MALIGNANT AND UNSPECIFIED (INCL CYSTS AND POLYPS)	4.14 ( 0.58 - 29.49 )	4.14 ( 2.38 )	4.14 ( 0.8 )	2.05 ( 0 )
BLOOD OSMOLARITY INCREASED	BLOOD OSMOLARITY INCREASED	1	9769	160	18339089	11.73	1.64	83.82	11.73	9.76	9.77	13.7	11.67	2.25	3.54	1.49	INVESTIGATIONS	11.73 ( 1.64 - 83.82 )	11.73 ( 9.76 )	11.67 ( 2.25 )	3.54 ( 1.49 )
PROTHROMBIN TIME SHORTENED	PROTHROMBIN TIME SHORTENED	1	9769	551	18338698	3.41	0.48	24.23	3.41	1.7	1.45	5.37	3.4	0.66	1.77	-0.28	INVESTIGATIONS	3.41 ( 0.48 - 24.23 )	3.41 ( 1.7 )	3.4 ( 0.66 )	1.77 ( -0.28 )
PHYSICAL EXAMINATION ABNORMAL	PHYSICAL EXAMINATION ABNORMAL	1	9769	129	18339120	14.55	2.03	104.11	14.55	12.52	12.58	16.52	14.45	2.78	3.85	1.8	INVESTIGATIONS	14.55 ( 2.03 - 104.11 )	14.55 ( 12.52 )	14.45 ( 2.78 )	3.85 ( 1.8 )
LOWER LIMB FRACTURE	LOWER LIMB FRACTURE	1	9769	4084	18335165	0.46	0.06	3.26	0.46	0.64	-1.5	2.42	0.46	0.09	-1.12	-3.16	INJURY, POISONING AND PROCEDURAL COMPLICATIONS	0.46 ( 0.06 - 3.26 )	0.46 ( 0.64 )	0.46 ( 0.09 )	-1.12 ( -3.16 )
CATATONIA	CATATONIA	1	9769	2115	18337134	0.89	0.12	6.3	0.89	0.01	-1.07	2.85	0.89	0.17	-0.17	-2.21	PSYCHIATRIC DISORDERS	0.89 ( 0.12 - 6.3 )	0.89 ( 0.01 )	0.89 ( 0.17 )	-0.17 ( -2.21 )
BLADDER PAIN	BLADDER PAIN	1	9769	670	18338579	2.8	0.39	19.92	2.8	1.16	0.84	4.76	2.8	0.54	1.48	-0.56	RENAL AND URINARY DISORDERS	2.8 ( 0.39 - 19.92 )	2.8 ( 1.16 )	2.8 ( 0.54 )	1.48 ( -0.56 )
GAMMA-GLUTAMYLTRANSFERASE INCREASED	GAMMA-GLUTAMYLTRANSFERASE INCREASED	1	9769	9098	18330151	0.21	0.03	1.46	0.21	3.05	-1.75	2.17	0.21	0.04	-2.28	-4.32	INVESTIGATIONS	0.21 ( 0.03 - 1.46 )	0.21 ( 3.05 )	0.21 ( 0.04 )	-2.28 ( -4.32 )
ELECTROENCEPHALOGRAM ABNORMAL	ELECTROENCEPHALOGRAM ABNORMAL	1	9769	1218	18338031	1.54	0.22	10.95	1.54	0.19	-0.42	3.5	1.54	0.3	0.62	-1.42	INVESTIGATIONS	1.54 ( 0.22 - 10.95 )	1.54 ( 0.19 )	1.54 ( 0.3 )	0.62 ( -1.42 )
SENILE DEMENTIA	SENILE DEMENTIA	1	9769	204	18339045	9.2	1.29	65.65	9.2	7.27	7.24	11.17	9.16	1.77	3.2	1.15	NERVOUS SYSTEM DISORDERS	9.2 ( 1.29 - 65.65 )	9.2 ( 7.27 )	9.16 ( 1.77 )	3.2 ( 1.15 )
HYPOGLYCAEMIC COMA	HYPOGLYCAEMIC COMA	1	9769	1195	18338054	1.57	0.22	11.16	1.57	0.21	-0.39	3.53	1.57	0.3	0.65	-1.39	NERVOUS SYSTEM DISORDERS	1.57 ( 0.22 - 11.16 )	1.57 ( 0.21 )	1.57 ( 0.3 )	0.65 ( -1.39 )
THIRST	THIRST	1	9769	4986	18334263	0.38	0.05	2.67	0.38	1.03	-1.58	2.34	0.38	0.07	-1.41	-3.45	GENERAL DISORDERS AND ADMINISTRATION SITE CONDITIONS	0.38 ( 0.05 - 2.67 )	0.38 ( 1.03 )	0.38 ( 0.07 )	-1.41 ( -3.45 )
SELF-INJURIOUS IDEATION	SELF-INJURIOUS IDEATION	1	9769	1303	18337946	1.44	0.2	10.24	1.44	0.13	-0.52	3.4	1.44	0.28	0.53	-1.52	PSYCHIATRIC DISORDERS	1.44 ( 0.2 - 10.24 )	1.44 ( 0.13 )	1.44 ( 0.28 )	0.53 ( -1.52 )
WERNICKE'S ENCEPHALOPATHY	WERNICKE'S ENCEPHALOPATHY	1	9769	242	18339007	7.76	1.09	55.3	7.76	5.86	5.79	9.72	7.73	1.49	2.95	0.9	NERVOUS SYSTEM DISORDERS	7.76 ( 1.09 - 55.3 )	7.76 ( 5.86 )	7.73 ( 1.49 )	2.95 ( 0.9 )
CEREBRAL ISCHAEMIA	CEREBRAL ISCHAEMIA	1	9769	2097	18337152	0.9	0.13	6.36	0.9	0.01	-1.07	2.86	0.9	0.17	-0.16	-2.2	NERVOUS SYSTEM DISORDERS	0.9 ( 0.13 - 6.36 )	0.9 ( 0.01 )	0.9 ( 0.17 )	-0.16 ( -2.2 )
COMPRESSION FRACTURE	COMPRESSION FRACTURE	1	9769	1040	18338209	1.8	0.25	12.83	1.8	0.36	-0.16	3.77	1.8	0.35	0.85	-1.19	INJURY, POISONING AND PROCEDURAL COMPLICATIONS	1.8 ( 0.25 - 12.83 )	1.8 ( 0.36 )	1.8 ( 0.35 )	0.85 ( -1.19 )
HYPERMAGNESAEMIA	HYPERMAGNESAEMIA	1	9769	155	18339094	12.11	1.7	86.54	12.11	10.13	10.14	14.08	12.04	2.32	3.59	1.54	METABOLISM AND NUTRITION DISORDERS	12.11 ( 1.7 - 86.54 )	12.11 ( 10.13 )	12.04 ( 2.32 )	3.59 ( 1.54 )
HYPEROSMOLAR STATE	HYPEROSMOLAR STATE	1	9769	146	18339103	12.86	1.8	91.91	12.86	10.86	10.89	14.82	12.78	2.46	3.68	1.62	METABOLISM AND NUTRITION DISORDERS	12.86 ( 1.8 - 91.91 )	12.86 ( 10.86 )	12.78 ( 2.46 )	3.68 ( 1.62 )
RIGHT VENTRICLE OUTFLOW TRACT OBSTRUCTION	RIGHT VENTRICLE OUTFLOW TRACT OBSTRUCTION	1	9769	55	18339194	34.13	4.72	246.68	34.13	31.58	32.15	36.11	33.54	6.41	5.07	2.99	CONGENITAL, FAMILIAL AND GENETIC DISORDERS	34.13 ( 4.72 - 246.68 )	34.13 ( 31.58 )	33.54 ( 6.41 )	5.07 ( 2.99 )
ALCOHOLIC LIVER DISEASE	ALCOHOLIC LIVER DISEASE	1	9769	223	18339026	8.42	1.18	60.03	8.42	6.51	6.45	10.38	8.38	1.62	3.07	1.02	HEPATOBILIARY DISORDERS	8.42 ( 1.18 - 60.03 )	8.42 ( 6.51 )	8.38 ( 1.62 )	3.07 ( 1.02 )
INFARCTION	INFARCTION	1	9769	3159	18336090	0.59	0.08	4.22	0.59	0.28	-1.37	2.55	0.59	0.12	-0.75	-2.79	VASCULAR DISORDERS	0.59 ( 0.08 - 4.22 )	0.59 ( 0.28 )	0.59 ( 0.12 )	-0.75 ( -2.79 )
HOT FLUSH	HOT FLUSH	1	9769	19587	18319662	0.1	0.01	0.68	0.1	8.54	-1.86	2.06	0.1	0.02	-3.38	-5.42	VASCULAR DISORDERS	0.1 ( 0.01 - 0.68 )	0.1 ( 8.54 )	0.1 ( 0.02 )	-3.38 ( -5.42 )
BLOOD CALCIUM INCREASED	BLOOD CALCIUM INCREASED	1	9769	1782	18337467	1.05	0.15	7.48	1.05	0	-0.91	3.01	1.05	0.2	0.07	-1.97	INVESTIGATIONS	1.05 ( 0.15 - 7.48 )	1.05 ( 0 )	1.05 ( 0.2 )	0.07 ( -1.97 )
HYDROCEPHALUS	HYDROCEPHALUS	1	9769	2114	18337135	0.89	0.13	6.31	0.89	0.01	-1.07	2.85	0.89	0.17	-0.17	-2.21	NERVOUS SYSTEM DISORDERS	0.89 ( 0.13 - 6.31 )	0.89 ( 0.01 )	0.89 ( 0.17 )	-0.17 ( -2.21 )
BLINDNESS UNILATERAL	BLINDNESS UNILATERAL	1	9769	4469	18334780	0.42	0.06	2.98	0.42	0.8	-1.54	2.38	0.42	0.08	-1.25	-3.29	EYE DISORDERS	0.42 ( 0.06 - 2.98 )	0.42 ( 0.8 )	0.42 ( 0.08 )	-1.25 ( -3.29 )
CATARACT	CATARACT	1	9769	14877	18324372	0.13	0.02	0.9	0.13	6.06	-1.83	2.09	0.13	0.02	-2.99	-5.03	EYE DISORDERS	0.13 ( 0.02 - 0.9 )	0.13 ( 6.06 )	0.13 ( 0.02 )	-2.99 ( -5.03 )
LYMPHOMA	LYMPHOMA	1	9769	6137	18333112	0.31	0.04	2.17	0.31	1.58	-1.65	2.27	0.31	0.06	-1.71	-3.75	NEOPLASMS BENIGN, MALIGNANT AND UNSPECIFIED (INCL CYSTS AND POLYPS)	0.31 ( 0.04 - 2.17 )	0.31 ( 1.58 )	0.31 ( 0.06 )	-1.71 ( -3.75 )
RECURRENT CANCER	RECURRENT CANCER	1	9769	1027	18338222	1.83	0.26	12.99	1.83	0.37	-0.13	3.79	1.83	0.35	0.87	-1.17	NEOPLASMS BENIGN, MALIGNANT AND UNSPECIFIED (INCL CYSTS AND POLYPS)	1.83 ( 0.26 - 12.99 )	1.83 ( 0.37 )	1.83 ( 0.35 )	0.87 ( -1.17 )
GENERAL PHYSICAL CONDITION ABNORMAL	GENERAL PHYSICAL CONDITION ABNORMAL	1	9769	2539	18336710	0.74	0.1	5.25	0.74	0.09	-1.22	2.7	0.74	0.14	-0.44	-2.48	INVESTIGATIONS	0.74 ( 0.1 - 5.25 )	0.74 ( 0.09 )	0.74 ( 0.14 )	-0.44 ( -2.48 )
NIGHT SWEATS	NIGHT SWEATS	1	9769	8625	18330624	0.22	0.03	1.54	0.22	2.81	-1.74	2.18	0.22	0.04	-2.2	-4.24	SKIN AND SUBCUTANEOUS TISSUE DISORDERS	0.22 ( 0.03 - 1.54 )	0.22 ( 2.81 )	0.22 ( 0.04 )	-2.2 ( -4.24 )
RENAL DISORDER	RENAL DISORDER	1	9769	17286	18321963	0.11	0.02	0.77	0.11	7.32	-1.85	2.07	0.11	0.02	-3.2	-5.24	RENAL AND URINARY DISORDERS	0.11 ( 0.02 - 0.77 )	0.11 ( 7.32 )	0.11 ( 0.02 )	-3.2 ( -5.24 )
TONGUE OEDEMA	TONGUE OEDEMA	1	9769	1271	18337978	1.48	0.21	10.49	1.48	0.15	-0.48	3.44	1.48	0.29	0.56	-1.48	GASTROINTESTINAL DISORDERS	1.48 ( 0.21 - 10.49 )	1.48 ( 0.15 )	1.48 ( 0.29 )	0.56 ( -1.48 )
GRANULOCYTE COUNT DECREASED	GRANULOCYTE COUNT DECREASED	1	9769	522	18338727	3.6	0.51	25.58	3.6	1.87	1.63	5.56	3.59	0.7	1.84	-0.2	INVESTIGATIONS	3.6 ( 0.51 - 25.58 )	3.6 ( 1.87 )	3.59 ( 0.7 )	1.84 ( -0.2 )
VENTRICULAR ARRHYTHMIA	VENTRICULAR ARRHYTHMIA	1	9769	1634	18337615	1.15	0.16	8.16	1.15	0.02	-0.81	3.11	1.15	0.22	0.2	-1.84	CARDIAC DISORDERS	1.15 ( 0.16 - 8.16 )	1.15 ( 0.02 )	1.15 ( 0.22 )	0.2 ( -1.84 )
DISTURBANCE IN SOCIAL BEHAVIOUR	DISTURBANCE IN SOCIAL BEHAVIOUR	1	9769	1093	18338156	1.72	0.24	12.2	1.72	0.3	-0.24	3.68	1.72	0.33	0.78	-1.26	PSYCHIATRIC DISORDERS	1.72 ( 0.24 - 12.2 )	1.72 ( 0.3 )	1.72 ( 0.33 )	0.78 ( -1.26 )
MOUTH ULCERATION	MOUTH ULCERATION	1	9769	5021	18334228	0.37	0.05	2.65	0.37	1.05	-1.59	2.33	0.37	0.07	-1.42	-3.46	GASTROINTESTINAL DISORDERS	0.37 ( 0.05 - 2.65 )	0.37 ( 1.05 )	0.37 ( 0.07 )	-1.42 ( -3.46 )
LARGE INTESTINE PERFORATION	LARGE INTESTINE PERFORATION	1	9769	2751	18336498	0.68	0.1	4.85	0.68	0.15	-1.28	2.64	0.68	0.13	-0.55	-2.59	GASTROINTESTINAL DISORDERS	0.68 ( 0.1 - 4.85 )	0.68 ( 0.15 )	0.68 ( 0.13 )	-0.55 ( -2.59 )
LEUKAEMIA	LEUKAEMIA	1	9769	3739	18335510	0.5	0.07	3.57	0.5	0.49	-1.46	2.46	0.5	0.1	-0.99	-3.03	NEOPLASMS BENIGN, MALIGNANT AND UNSPECIFIED (INCL CYSTS AND POLYPS)	0.5 ( 0.07 - 3.57 )	0.5 ( 0.49 )	0.5 ( 0.1 )	-0.99 ( -3.03 )
MUSCULAR DYSTROPHY	MUSCULAR DYSTROPHY	1	9769	189	18339060	9.93	1.39	70.89	9.93	7.99	7.97	11.9	9.88	1.91	3.31	1.25	CONGENITAL, FAMILIAL AND GENETIC DISORDERS	9.93 ( 1.39 - 70.89 )	9.93 ( 7.99 )	9.88 ( 1.91 )	3.31 ( 1.25 )
ARTERIOSPASM CORONARY	ARTERIOSPASM CORONARY	1	9769	1569	18337680	1.2	0.17	8.5	1.2	0.03	-0.76	3.16	1.2	0.23	0.26	-1.78	CARDIAC DISORDERS	1.2 ( 0.17 - 8.5 )	1.2 ( 0.03 )	1.2 ( 0.23 )	0.26 ( -1.78 )
LEUKOENCEPHALOPATHY	LEUKOENCEPHALOPATHY	1	9769	1468	18337781	1.28	0.18	9.08	1.28	0.06	-0.68	3.24	1.28	0.25	0.35	-1.69	NERVOUS SYSTEM DISORDERS	1.28 ( 0.18 - 9.08 )	1.28 ( 0.06 )	1.28 ( 0.25 )	0.35 ( -1.69 )
MASTOIDITIS	MASTOIDITIS	1	9769	255	18338994	7.36	1.03	52.47	7.36	5.48	5.4	9.32	7.34	1.42	2.88	0.83	INFECTIONS AND INFESTATIONS	7.36 ( 1.03 - 52.47 )	7.36 ( 5.48 )	7.34 ( 1.42 )	2.88 ( 0.83 )
SINUSITIS	SINUSITIS	1	9769	19455	18319794	0.1	0.01	0.68	0.1	8.47	-1.86	2.06	0.1	0.02	-3.37	-5.41	INFECTIONS AND INFESTATIONS	0.1 ( 0.01 - 0.68 )	0.1 ( 8.47 )	0.1 ( 0.02 )	-3.37 ( -5.41 )
HEAT EXHAUSTION	HEAT EXHAUSTION	1	9769	268	18338981	7	0.98	49.92	7	5.13	5.04	8.97	6.98	1.35	2.8	0.76	INJURY, POISONING AND PROCEDURAL COMPLICATIONS	7 ( 0.98 - 49.92 )	7 ( 5.13 )	6.98 ( 1.35 )	2.8 ( 0.76 )
ACUTE CORONARY SYNDROME	ACUTE CORONARY SYNDROME	1	9769	4152	18335097	0.45	0.06	3.21	0.45	0.66	-1.51	2.41	0.45	0.09	-1.14	-3.19	CARDIAC DISORDERS	0.45 ( 0.06 - 3.21 )	0.45 ( 0.66 )	0.45 ( 0.09 )	-1.14 ( -3.19 )
CHOLANGITIS ACUTE	CHOLANGITIS ACUTE	1	9769	339	18338910	5.54	0.78	39.43	5.54	3.71	3.57	7.5	5.52	1.07	2.47	0.42	HEPATOBILIARY DISORDERS	5.54 ( 0.78 - 39.43 )	5.54 ( 3.71 )	5.52 ( 1.07 )	2.47 ( 0.42 )
RETINAL TEAR	RETINAL TEAR	1	9769	737	18338512	2.55	0.36	18.11	2.55	0.94	0.59	4.51	2.54	0.49	1.35	-0.7	EYE DISORDERS	2.55 ( 0.36 - 18.11 )	2.55 ( 0.94 )	2.54 ( 0.49 )	1.35 ( -0.7 )
SCAR	SCAR	1	9769	4081	18335168	0.46	0.06	3.27	0.46	0.63	-1.5	2.42	0.46	0.09	-1.12	-3.16	INJURY, POISONING AND PROCEDURAL COMPLICATIONS	0.46 ( 0.06 - 3.27 )	0.46 ( 0.63 )	0.46 ( 0.09 )	-1.12 ( -3.16 )
SURGICAL PROCEDURE REPEATED	SURGICAL PROCEDURE REPEATED	1	9769	273	18338976	6.88	0.97	49	6.88	5	4.91	8.84	6.85	1.33	2.78	0.73	INJURY, POISONING AND PROCEDURAL COMPLICATIONS	6.88 ( 0.97 - 49 )	6.88 ( 5 )	6.85 ( 1.33 )	2.78 ( 0.73 )
LIVING IN RESIDENTIAL INSTITUTION	LIVING IN RESIDENTIAL INSTITUTION	1	9769	634	18338615	2.96	0.42	21.06	2.96	1.3	1	4.92	2.96	0.57	1.56	-0.48	SOCIAL CIRCUMSTANCES	2.96 ( 0.42 - 21.06 )	2.96 ( 1.3 )	2.96 ( 0.57 )	1.56 ( -0.48 )
DUODENAL PERFORATION	DUODENAL PERFORATION	1	9769	419	18338830	4.48	0.63	31.88	4.48	2.7	2.52	6.44	4.47	0.87	2.16	0.12	GASTROINTESTINAL DISORDERS	4.48 ( 0.63 - 31.88 )	4.48 ( 2.7 )	4.47 ( 0.87 )	2.16 ( 0.12 )
ECONOMIC PROBLEM	ECONOMIC PROBLEM	1	9769	6922	18332327	0.27	0.04	1.93	0.27	1.96	-1.69	2.23	0.27	0.05	-1.88	-3.92	SOCIAL CIRCUMSTANCES	0.27 ( 0.04 - 1.93 )	0.27 ( 1.96 )	0.27 ( 0.05 )	-1.88 ( -3.92 )
SMALL INTESTINE CARCINOMA	SMALL INTESTINE CARCINOMA	1	9769	1167	18338082	1.61	0.23	11.43	1.61	0.23	-0.35	3.57	1.61	0.31	0.69	-1.36	NEOPLASMS BENIGN, MALIGNANT AND UNSPECIFIED (INCL CYSTS AND POLYPS)	1.61 ( 0.23 - 11.43 )	1.61 ( 0.23 )	1.61 ( 0.31 )	0.69 ( -1.36 )
PICA	PICA	1	9769	57	18339192	32.93	4.56	237.88	32.93	30.43	30.95	34.91	32.38	6.19	5.02	2.94	PSYCHIATRIC DISORDERS	32.93 ( 4.56 - 237.88 )	32.93 ( 30.43 )	32.38 ( 6.19 )	5.02 ( 2.94 )
LARYNGEAL OEDEMA	LARYNGEAL OEDEMA	1	9769	1919	18337330	0.98	0.14	6.95	0.98	0	-0.98	2.94	0.98	0.19	-0.03	-2.07	RESPIRATORY, THORACIC AND MEDIASTINAL DISORDERS	0.98 ( 0.14 - 6.95 )	0.98 ( 0 )	0.98 ( 0.19 )	-0.03 ( -2.07 )
THIRST DECREASED	THIRST DECREASED	1	9769	163	18339086	11.52	1.61	82.26	11.52	9.54	9.55	13.48	11.45	2.21	3.52	1.46	GENERAL DISORDERS AND ADMINISTRATION SITE CONDITIONS	11.52 ( 1.61 - 82.26 )	11.52 ( 9.54 )	11.45 ( 2.21 )	3.52 ( 1.46 )
IMPRISONMENT	IMPRISONMENT	1	9769	1122	18338127	1.67	0.24	11.89	1.67	0.27	-0.29	3.63	1.67	0.32	0.74	-1.3	SOCIAL CIRCUMSTANCES	1.67 ( 0.24 - 11.89 )	1.67 ( 0.27 )	1.67 ( 0.32 )	0.74 ( -1.3 )
CONFABULATION	CONFABULATION	1	9769	101	18339148	18.59	2.59	133.25	18.59	16.48	16.62	20.55	18.41	3.54	4.2	2.14	PSYCHIATRIC DISORDERS	18.59 ( 2.59 - 133.25 )	18.59 ( 16.48 )	18.41 ( 3.54 )	4.2 ( 2.14 )
HOMICIDE	HOMICIDE	1	9769	928	18338321	2.02	0.28	14.38	2.02	0.52	0.06	3.98	2.02	0.39	1.02	-1.03	SOCIAL CIRCUMSTANCES	2.02 ( 0.28 - 14.38 )	2.02 ( 0.52 )	2.02 ( 0.39 )	1.02 ( -1.03 )
DUODENAL ULCER REPAIR	DUODENAL ULCER REPAIR	1	9769	8	18339241	234.66	29.35	1876.44	234.64	206.79	232.56	236.72	208.68	36.64	7.71	5.47	SURGICAL AND MEDICAL PROCEDURES	234.66 ( 29.35 - 1876.44 )	234.64 ( 206.79 )	208.68 ( 36.64 )	7.71 ( 5.47 )
LYMPHOPENIA	LYMPHOPENIA	1	9769	4519	18334730	0.42	0.06	2.95	0.42	0.82	-1.54	2.38	0.42	0.08	-1.27	-3.31	BLOOD AND LYMPHATIC SYSTEM DISORDERS	0.42 ( 0.06 - 2.95 )	0.42 ( 0.82 )	0.42 ( 0.08 )	-1.27 ( -3.31 )
TUMOUR ASSOCIATED FEVER	TUMOUR ASSOCIATED FEVER	1	9769	197	18339052	9.53	1.34	68	9.53	7.59	7.56	11.49	9.49	1.83	3.25	1.19	NEOPLASMS BENIGN, MALIGNANT AND UNSPECIFIED (INCL CYSTS AND POLYPS)	9.53 ( 1.34 - 68 )	9.53 ( 7.59 )	9.49 ( 1.83 )	3.25 ( 1.19 )
LEG AMPUTATION	LEG AMPUTATION	1	9769	2266	18336983	0.83	0.12	5.88	0.83	0.04	-1.13	2.79	0.83	0.16	-0.27	-2.31	SURGICAL AND MEDICAL PROCEDURES	0.83 ( 0.12 - 5.88 )	0.83 ( 0.04 )	0.83 ( 0.16 )	-0.27 ( -2.31 )
LIPASE INCREASED	LIPASE INCREASED	1	9769	3117	18336132	0.6	0.08	4.28	0.6	0.26	-1.36	2.56	0.6	0.12	-0.73	-2.77	INVESTIGATIONS	0.6 ( 0.08 - 4.28 )	0.6 ( 0.26 )	0.6 ( 0.12 )	-0.73 ( -2.77 )
NEPHRITIS	NEPHRITIS	1	9769	1265	18337984	1.48	0.21	10.54	1.48	0.16	-0.48	3.44	1.48	0.29	0.57	-1.47	RENAL AND URINARY DISORDERS	1.48 ( 0.21 - 10.54 )	1.48 ( 0.16 )	1.48 ( 0.29 )	0.57 ( -1.47 )
APPENDICITIS	APPENDICITIS	1	9769	3398	18335851	0.55	0.08	3.92	0.55	0.36	-1.41	2.51	0.55	0.11	-0.86	-2.9	INFECTIONS AND INFESTATIONS	0.55 ( 0.08 - 3.92 )	0.55 ( 0.36 )	0.55 ( 0.11 )	-0.86 ( -2.9 )
PERITONITIS	PERITONITIS	1	9769	9292	18329957	0.2	0.03	1.43	0.2	3.15	-1.76	2.16	0.2	0.04	-2.31	-4.35	INFECTIONS AND INFESTATIONS	0.2 ( 0.03 - 1.43 )	0.2 ( 3.15 )	0.2 ( 0.04 )	-2.31 ( -4.35 )
GALLBLADDER CANCER	GALLBLADDER CANCER	1	9769	581	18338668	3.23	0.45	22.98	3.23	1.54	1.27	5.19	3.23	0.63	1.69	-0.35	NEOPLASMS BENIGN, MALIGNANT AND UNSPECIFIED (INCL CYSTS AND POLYPS)	3.23 ( 0.45 - 22.98 )	3.23 ( 1.54 )	3.23 ( 0.63 )	1.69 ( -0.35 )
WEIGHT BEARING DIFFICULTY	WEIGHT BEARING DIFFICULTY	1	9769	679	18338570	2.76	0.39	19.66	2.76	1.12	0.8	4.73	2.76	0.54	1.47	-0.58	MUSCULOSKELETAL AND CONNECTIVE TISSUE DISORDERS	2.76 ( 0.39 - 19.66 )	2.76 ( 1.12 )	2.76 ( 0.54 )	1.47 ( -0.58 )
FEAR	FEAR	1	9769	7590	18331659	0.25	0.03	1.76	0.25	2.29	-1.71	2.21	0.25	0.05	-2.02	-4.06	PSYCHIATRIC DISORDERS	0.25 ( 0.03 - 1.76 )	0.25 ( 2.29 )	0.25 ( 0.05 )	-2.02 ( -4.06 )
SUDDEN CARDIAC DEATH	SUDDEN CARDIAC DEATH	1	9769	1598	18337651	1.17	0.17	8.35	1.17	0.03	-0.79	3.14	1.17	0.23	0.23	-1.81	GENERAL DISORDERS AND ADMINISTRATION SITE CONDITIONS	1.17 ( 0.17 - 8.35 )	1.17 ( 0.03 )	1.17 ( 0.23 )	0.23 ( -1.81 )
BRONCHOPULMONARY ASPERGILLOSIS	BRONCHOPULMONARY ASPERGILLOSIS	1	9769	3520	18335729	0.53	0.08	3.79	0.53	0.41	-1.43	2.49	0.53	0.1	-0.91	-2.95	INFECTIONS AND INFESTATIONS	0.53 ( 0.08 - 3.79 )	0.53 ( 0.41 )	0.53 ( 0.1 )	-0.91 ( -2.95 )
ARTERIAL OCCLUSIVE DISEASE	ARTERIAL OCCLUSIVE DISEASE	1	9769	3791	18335458	0.5	0.07	3.52	0.5	0.51	-1.47	2.46	0.5	0.1	-1.01	-3.05	VASCULAR DISORDERS	0.5 ( 0.07 - 3.52 )	0.5 ( 0.51 )	0.5 ( 0.1 )	-1.01 ( -3.05 )
APNOEA	APNOEA	1	9769	3100	18336149	0.61	0.09	4.3	0.61	0.26	-1.35	2.57	0.61	0.12	-0.72	-2.76	RESPIRATORY, THORACIC AND MEDIASTINAL DISORDERS	0.61 ( 0.09 - 4.3 )	0.61 ( 0.26 )	0.61 ( 0.12 )	-0.72 ( -2.76 )
BRONCHIAL CARCINOMA	BRONCHIAL CARCINOMA	1	9769	397	18338852	4.73	0.66	33.66	4.73	2.93	2.77	6.69	4.72	0.91	2.24	0.19	NEOPLASMS BENIGN, MALIGNANT AND UNSPECIFIED (INCL CYSTS AND POLYPS)	4.73 ( 0.66 - 33.66 )	4.73 ( 2.93 )	4.72 ( 0.91 )	2.24 ( 0.19 )
HOSTILITY	HOSTILITY	1	9769	1099	18338150	1.71	0.24	12.14	1.71	0.29	-0.25	3.67	1.71	0.33	0.77	-1.27	PSYCHIATRIC DISORDERS	1.71 ( 0.24 - 12.14 )	1.71 ( 0.29 )	1.71 ( 0.33 )	0.77 ( -1.27 )
ORAL HERPES	ORAL HERPES	1	9769	3439	18335810	0.55	0.08	3.88	0.55	0.38	-1.41	2.51	0.55	0.11	-0.87	-2.91	INFECTIONS AND INFESTATIONS	0.55 ( 0.08 - 3.88 )	0.55 ( 0.38 )	0.55 ( 0.11 )	-0.87 ( -2.91 )
BONE FRAGMENTATION	BONE FRAGMENTATION	1	9769	158	18339091	11.88	1.66	84.88	11.88	9.9	9.91	13.85	11.81	2.28	3.56	1.51	INJURY, POISONING AND PROCEDURAL COMPLICATIONS	11.88 ( 1.66 - 84.88 )	11.88 ( 9.9 )	11.81 ( 2.28 )	3.56 ( 1.51 )
POST PROCEDURAL OEDEMA	POST PROCEDURAL OEDEMA	1	9769	71	18339178	26.44	3.67	190.33	26.44	24.14	24.46	28.41	26.08	5	4.71	2.64	INJURY, POISONING AND PROCEDURAL COMPLICATIONS	26.44 ( 3.67 - 190.33 )	26.44 ( 24.14 )	26.08 ( 5 )	4.71 ( 2.64 )
PROCEDURAL PAIN	PROCEDURAL PAIN	1	9769	4553	18334696	0.41	0.06	2.93	0.41	0.84	-1.55	2.37	0.41	0.08	-1.28	-3.32	INJURY, POISONING AND PROCEDURAL COMPLICATIONS	0.41 ( 0.06 - 2.93 )	0.41 ( 0.84 )	0.41 ( 0.08 )	-1.28 ( -3.32 )
SKIN INJURY	SKIN INJURY	1	9769	949	18338300	1.98	0.28	14.06	1.98	0.48	0.02	3.94	1.98	0.38	0.98	-1.06	INJURY, POISONING AND PROCEDURAL COMPLICATIONS	1.98 ( 0.28 - 14.06 )	1.98 ( 0.48 )	1.98 ( 0.38 )	0.98 ( -1.06 )
TIBIA FRACTURE	TIBIA FRACTURE	1	9769	1167	18338082	1.61	0.23	11.43	1.61	0.23	-0.35	3.57	1.61	0.31	0.69	-1.36	INJURY, POISONING AND PROCEDURAL COMPLICATIONS	1.61 ( 0.23 - 11.43 )	1.61 ( 0.23 )	1.61 ( 0.31 )	0.69 ( -1.36 )
TRAUMATIC FRACTURE	TRAUMATIC FRACTURE	1	9769	213	18339036	8.81	1.24	62.86	8.81	6.89	6.85	10.78	8.78	1.7	3.13	1.08	INJURY, POISONING AND PROCEDURAL COMPLICATIONS	8.81 ( 1.24 - 62.86 )	8.81 ( 6.89 )	8.78 ( 1.7 )	3.13 ( 1.08 )
ANTISOCIAL BEHAVIOUR	ANTISOCIAL BEHAVIOUR	1	9769	445	18338804	4.22	0.59	30.02	4.22	2.45	2.26	6.18	4.21	0.82	2.07	0.03	PSYCHIATRIC DISORDERS	4.22 ( 0.59 - 30.02 )	4.22 ( 2.45 )	4.21 ( 0.82 )	2.07 ( 0.03 )
PSYCHOMOTOR RETARDATION	PSYCHOMOTOR RETARDATION	1	9769	1043	18338206	1.8	0.25	12.79	1.8	0.36	-0.16	3.76	1.8	0.35	0.85	-1.2	PSYCHIATRIC DISORDERS	1.8 ( 0.25 - 12.79 )	1.8 ( 0.36 )	1.8 ( 0.35 )	0.85 ( -1.2 )
ERECTION INCREASED	ERECTION INCREASED	1	9769	3913	18335336	0.48	0.07	3.41	0.48	0.56	-1.48	2.44	0.48	0.09	-1.06	-3.1	REPRODUCTIVE SYSTEM AND BREAST DISORDERS	0.48 ( 0.07 - 3.41 )	0.48 ( 0.56 )	0.48 ( 0.09 )	-1.06 ( -3.1 )
DEVICE RELATED INFECTION	DEVICE RELATED INFECTION	1	9769	5524	18333725	0.34	0.05	2.41	0.34	1.28	-1.62	2.3	0.34	0.07	-1.56	-3.6	INFECTIONS AND INFESTATIONS	0.34 ( 0.05 - 2.41 )	0.34 ( 1.28 )	0.34 ( 0.07 )	-1.56 ( -3.6 )
URINE OUTPUT INCREASED	URINE OUTPUT INCREASED	1	9769	1065	18338184	1.76	0.25	12.53	1.76	0.33	-0.2	3.72	1.76	0.34	0.82	-1.23	INVESTIGATIONS	1.76 ( 0.25 - 12.53 )	1.76 ( 0.33 )	1.76 ( 0.34 )	0.82 ( -1.23 )
SLEEP TERROR	SLEEP TERROR	1	9769	1641	18337608	1.14	0.16	8.13	1.14	0.02	-0.82	3.1	1.14	0.22	0.19	-1.85	PSYCHIATRIC DISORDERS	1.14 ( 0.16 - 8.13 )	1.14 ( 0.02 )	1.14 ( 0.22 )	0.19 ( -1.85 )
INTERMITTENT EXPLOSIVE DISORDER	INTERMITTENT EXPLOSIVE DISORDER	1	9769	69	18339180	27.21	3.78	195.92	27.2	24.88	25.23	29.18	26.83	5.14	4.75	2.68	PSYCHIATRIC DISORDERS	27.21 ( 3.78 - 195.92 )	27.2 ( 24.88 )	26.83 ( 5.14 )	4.75 ( 2.68 )
CONCOMITANT DISEASE AGGRAVATED	CONCOMITANT DISEASE AGGRAVATED	1	9769	2092	18337157	0.9	0.13	6.37	0.9	0.01	-1.06	2.86	0.9	0.17	-0.16	-2.2	GENERAL DISORDERS AND ADMINISTRATION SITE CONDITIONS	0.9 ( 0.13 - 6.37 )	0.9 ( 0.01 )	0.9 ( 0.17 )	-0.16 ( -2.2 )
BLEPHAROSPASM	BLEPHAROSPASM	1	9769	1090	18338159	1.72	0.24	12.24	1.72	0.3	-0.24	3.68	1.72	0.33	0.78	-1.26	EYE DISORDERS	1.72 ( 0.24 - 12.24 )	1.72 ( 0.3 )	1.72 ( 0.33 )	0.78 ( -1.26 )
REFUSAL OF TREATMENT BY PATIENT	REFUSAL OF TREATMENT BY PATIENT	1	9769	2542	18336707	0.74	0.1	5.24	0.74	0.09	-1.22	2.7	0.74	0.14	-0.44	-2.48	SOCIAL CIRCUMSTANCES	0.74 ( 0.1 - 5.24 )	0.74 ( 0.09 )	0.74 ( 0.14 )	-0.44 ( -2.48 )
BACTERIAL INFECTION	BACTERIAL INFECTION	1	9769	6097	18333152	0.31	0.04	2.19	0.31	1.56	-1.65	2.27	0.31	0.06	-1.7	-3.74	INFECTIONS AND INFESTATIONS	0.31 ( 0.04 - 2.19 )	0.31 ( 1.56 )	0.31 ( 0.06 )	-1.7 ( -3.74 )
THROAT LESION	THROAT LESION	1	9769	197	18339052	9.53	1.34	68	9.53	7.59	7.56	11.49	9.49	1.83	3.25	1.19	RESPIRATORY, THORACIC AND MEDIASTINAL DISORDERS	9.53 ( 1.34 - 68 )	9.53 ( 7.59 )	9.49 ( 1.83 )	3.25 ( 1.19 )
TUBERCULOSIS	TUBERCULOSIS	1	9769	4620	18334629	0.41	0.06	2.88	0.41	0.87	-1.55	2.37	0.41	0.08	-1.3	-3.34	INFECTIONS AND INFESTATIONS	0.41 ( 0.06 - 2.88 )	0.41 ( 0.87 )	0.41 ( 0.08 )	-1.3 ( -3.34 )
EMPYEMA	EMPYEMA	1	9769	1035	18338214	1.81	0.26	12.89	1.81	0.36	-0.15	3.77	1.81	0.35	0.86	-1.18	INFECTIONS AND INFESTATIONS	1.81 ( 0.26 - 12.89 )	1.81 ( 0.36 )	1.81 ( 0.35 )	0.86 ( -1.18 )
PANCREATIC FISTULA	PANCREATIC FISTULA	1	9769	61	18339188	30.78	4.27	222.03	30.77	28.34	28.8	32.75	30.29	5.8	4.92	2.85	GASTROINTESTINAL DISORDERS	30.78 ( 4.27 - 222.03 )	30.77 ( 28.34 )	30.29 ( 5.8 )	4.92 ( 2.85 )
FEBRILE NEUTROPENIA	FEBRILE NEUTROPENIA	1	9769	25937	18313312	0.07	0.01	0.51	0.07	11.91	-1.89	2.03	0.07	0.01	-3.79	-5.83	BLOOD AND LYMPHATIC SYSTEM DISORDERS	0.07 ( 0.01 - 0.51 )	0.07 ( 11.91 )	0.07 ( 0.01 )	-3.79 ( -5.83 )
ENZYME INHIBITION	ENZYME INHIBITION	1	9769	38	18339211	49.4	6.78	359.86	49.4	46.2	47.41	51.38	48.16	9.14	5.59	3.5	GENERAL DISORDERS AND ADMINISTRATION SITE CONDITIONS	49.4 ( 6.78 - 359.86 )	49.4 ( 46.2 )	48.16 ( 9.14 )	5.59 ( 3.5 )
FACIAL PAIN	FACIAL PAIN	1	9769	1718	18337531	1.09	0.15	7.76	1.09	0.01	-0.87	3.05	1.09	0.21	0.13	-1.91	GENERAL DISORDERS AND ADMINISTRATION SITE CONDITIONS	1.09 ( 0.15 - 7.76 )	1.09 ( 0.01 )	1.09 ( 0.21 )	0.13 ( -1.91 )
PNEUMOTHORAX	PNEUMOTHORAX	1	9769	6889	18332360	0.27	0.04	1.93	0.27	1.94	-1.69	2.23	0.27	0.05	-1.88	-3.92	RESPIRATORY, THORACIC AND MEDIASTINAL DISORDERS	0.27 ( 0.04 - 1.93 )	0.27 ( 1.94 )	0.27 ( 0.05 )	-1.88 ( -3.92 )
DIVERTICULUM INTESTINAL HAEMORRHAGIC	DIVERTICULUM INTESTINAL HAEMORRHAGIC	1	9769	1150	18338099	1.63	0.23	11.6	1.63	0.24	-0.33	3.59	1.63	0.32	0.71	-1.34	GASTROINTESTINAL DISORDERS	1.63 ( 0.23 - 11.6 )	1.63 ( 0.24 )	1.63 ( 0.32 )	0.71 ( -1.34 )
PRE-EXISTING CONDITION IMPROVED	PRE-EXISTING CONDITION IMPROVED	1	9769	1823	18337426	1.03	0.14	7.31	1.03	0	-0.93	2.99	1.03	0.2	0.04	-2	GENERAL DISORDERS AND ADMINISTRATION SITE CONDITIONS	1.03 ( 0.14 - 7.31 )	1.03 ( 0 )	1.03 ( 0.2 )	0.04 ( -2 )
PHARYNGEAL OEDEMA	PHARYNGEAL OEDEMA	1	9769	4061	18335188	0.46	0.07	3.28	0.46	0.63	-1.5	2.42	0.46	0.09	-1.11	-3.15	RESPIRATORY, THORACIC AND MEDIASTINAL DISORDERS	0.46 ( 0.07 - 3.28 )	0.46 ( 0.63 )	0.46 ( 0.09 )	-1.11 ( -3.15 )
ENTEROCELE	ENTEROCELE	1	9769	8	18339241	234.66	29.35	1876.44	234.64	206.79	232.56	236.72	208.68	36.64	7.71	5.47	GASTROINTESTINAL DISORDERS	234.66 ( 29.35 - 1876.44 )	234.64 ( 206.79 )	208.68 ( 36.64 )	7.71 ( 5.47 )
AORTIC DISSECTION RUPTURE	AORTIC DISSECTION RUPTURE	1	9769	43	18339206	43.66	6.01	317.08	43.65	40.73	41.67	45.64	42.68	8.12	5.42	3.33	VASCULAR DISORDERS	43.66 ( 6.01 - 317.08 )	43.65 ( 40.73 )	42.68 ( 8.12 )	5.42 ( 3.33 )
OPHTHALMIC HERPES ZOSTER	OPHTHALMIC HERPES ZOSTER	1	9769	416	18338833	4.51	0.63	32.12	4.51	2.73	2.55	6.47	4.5	0.87	2.17	0.13	INFECTIONS AND INFESTATIONS	4.51 ( 0.63 - 32.12 )	4.51 ( 2.73 )	4.5 ( 0.87 )	2.17 ( 0.13 )
LONG QT SYNDROME	LONG QT SYNDROME	1	9769	759	18338490	2.47	0.35	17.58	2.47	0.88	0.51	4.43	2.47	0.48	1.31	-0.74	CARDIAC DISORDERS	2.47 ( 0.35 - 17.58 )	2.47 ( 0.88 )	2.47 ( 0.48 )	1.31 ( -0.74 )
CHANGE IN SUSTAINED ATTENTION	CHANGE IN SUSTAINED ATTENTION	1	9769	88	18339161	21.33	2.97	153.15	21.33	19.16	19.36	23.3	21.1	4.06	4.4	2.34	PSYCHIATRIC DISORDERS	21.33 ( 2.97 - 153.15 )	21.33 ( 19.16 )	21.1 ( 4.06 )	4.4 ( 2.34 )
GLIOSIS	GLIOSIS	1	9769	166	18339083	11.31	1.58	80.77	11.31	9.34	9.34	13.27	11.25	2.17	3.49	1.44	NERVOUS SYSTEM DISORDERS	11.31 ( 1.58 - 80.77 )	11.31 ( 9.34 )	11.25 ( 2.17 )	3.49 ( 1.44 )
AFFECTIVE DISORDER	AFFECTIVE DISORDER	1	9769	2507	18336742	0.75	0.11	5.32	0.75	0.08	-1.21	2.71	0.75	0.15	-0.42	-2.46	PSYCHIATRIC DISORDERS	0.75 ( 0.11 - 5.32 )	0.75 ( 0.08 )	0.75 ( 0.15 )	-0.42 ( -2.46 )
DYSCALCULIA	DYSCALCULIA	1	9769	81	18339168	23.18	3.23	166.55	23.17	20.96	21.2	25.15	22.9	4.4	4.52	2.45	NERVOUS SYSTEM DISORDERS	23.18 ( 3.23 - 166.55 )	23.17 ( 20.96 )	22.9 ( 4.4 )	4.52 ( 2.45 )
GLABELLAR REFLEX ABNORMAL	GLABELLAR REFLEX ABNORMAL	1	9769	5	18339244	375.46	43.86	3214.13	375.42	311.19	373.27	377.57	313.02	51.92	8.29	5.98	NERVOUS SYSTEM DISORDERS	375.46 ( 43.86 - 3214.13 )	375.42 ( 311.19 )	313.02 ( 51.92 )	8.29 ( 5.98 )
BRADYPHRENIA	BRADYPHRENIA	1	9769	2194	18337055	0.86	0.12	6.08	0.86	0.02	-1.1	2.82	0.86	0.17	-0.22	-2.27	PSYCHIATRIC DISORDERS	0.86 ( 0.12 - 6.08 )	0.86 ( 0.02 )	0.86 ( 0.17 )	-0.22 ( -2.27 )
MENINGIOMA	MENINGIOMA	1	9769	586	18338663	3.2	0.45	22.78	3.2	1.51	1.24	5.16	3.2	0.62	1.68	-0.37	NEOPLASMS BENIGN, MALIGNANT AND UNSPECIFIED (INCL CYSTS AND POLYPS)	3.2 ( 0.45 - 22.78 )	3.2 ( 1.51 )	3.2 ( 0.62 )	1.68 ( -0.37 )
ATROPHY	ATROPHY	1	9769	671	18338578	2.8	0.39	19.89	2.8	1.15	0.84	4.76	2.79	0.54	1.48	-0.56	GENERAL DISORDERS AND ADMINISTRATION SITE CONDITIONS	2.8 ( 0.39 - 19.89 )	2.8 ( 1.15 )	2.79 ( 0.54 )	1.48 ( -0.56 )
CHOKING	CHOKING	1	9769	5426	18333823	0.35	0.05	2.46	0.35	1.24	-1.61	2.31	0.35	0.07	-1.53	-3.57	RESPIRATORY, THORACIC AND MEDIASTINAL DISORDERS	0.35 ( 0.05 - 2.46 )	0.35 ( 1.24 )	0.35 ( 0.07 )	-1.53 ( -3.57 )
URINARY TRACT INFECTION BACTERIAL	URINARY TRACT INFECTION BACTERIAL	1	9769	573	18338676	3.28	0.46	23.3	3.28	1.58	1.31	5.24	3.27	0.63	1.71	-0.33	INFECTIONS AND INFESTATIONS	3.28 ( 0.46 - 23.3 )	3.28 ( 1.58 )	3.27 ( 0.63 )	1.71 ( -0.33 )
INCORRECT DRUG ADMINISTRATION RATE	INCORRECT DRUG ADMINISTRATION RATE	1	9769	1211	18338038	1.55	0.22	11.01	1.55	0.2	-0.41	3.51	1.55	0.3	0.63	-1.41	INJURY, POISONING AND PROCEDURAL COMPLICATIONS	1.55 ( 0.22 - 11.01 )	1.55 ( 0.2 )	1.55 ( 0.3 )	0.63 ( -1.41 )
