# Supplementary material for: Comprehensive safety assessment of donepezil: pharmacovigilance analysis based on the FDA adverse event reporting system
Source: Front Neurol. 2025 Dec 10;16:1655216. doi: 10.3389/fneur.2025.1655216 (PMC12728744; doi:10.3389/fneur.2025.1655216)
Supplement: Supplementary file 3 [file Table_3.XLSX]

## Sheet: Sheet 1
PT	pt_name_en	a	b	c	d	ROR	RORL	RORU	PRR	XX	PRRL	PRRU	EBGM	EBGM05	IC	IC025	soc_name_en	ROR(95%Cl)	PRR(卡方值)	EBGM(EBGM05)	IC(IC025)
BRADYCARDIA	BRADYCARDIA	334	12903	21725	30527489	36.37	32.6	40.58	35.48	11030.6	35.37	35.59	34.96	31.9	5.13	4.97	CARDIAC DISORDERS	36.37 ( 32.6 - 40.58 )	35.48 ( 11030.6 )	34.96 ( 31.9 )	5.13 ( 4.97 )
VOMITING	VOMITING	309	12928	264955	30284259	2.73	2.44	3.06	2.69	330.97	2.58	2.8	2.69	2.45	1.43	1.26	GASTROINTESTINAL DISORDERS	2.73 ( 2.44 - 3.06 )	2.69 ( 330.97 )	2.69 ( 2.45 )	1.43 ( 1.26 )
SYNCOPE	SYNCOPE	296	12941	49848	30499366	13.99	12.47	15.71	13.7	3471.17	13.59	13.82	13.63	12.37	3.77	3.6	NERVOUS SYSTEM DISORDERS	13.99 ( 12.47 - 15.71 )	13.7 ( 3471.17 )	13.63 ( 12.37 )	3.77 ( 3.6 )
NAUSEA	NAUSEA	280	12957	471231	30077983	1.38	1.23	1.55	1.37	28.57	1.26	1.49	1.37	1.24	0.46	0.28	GASTROINTESTINAL DISORDERS	1.38 ( 1.23 - 1.55 )	1.37 ( 28.57 )	1.37 ( 1.24 )	0.46 ( 0.28 )
FALL	FALL	254	12983	187214	30362000	3.17	2.8	3.59	3.13	370.21	3.01	3.25	3.13	2.82	1.65	1.46	INJURY, POISONING AND PROCEDURAL COMPLICATIONS	3.17 ( 2.8 - 3.59 )	3.13 ( 370.21 )	3.13 ( 2.82 )	1.65 ( 1.46 )
DIARRHOEA	DIARRHOEA	247	12990	337271	30211943	1.7	1.5	1.93	1.69	70.34	1.57	1.81	1.69	1.52	0.76	0.57	GASTROINTESTINAL DISORDERS	1.7 ( 1.5 - 1.93 )	1.69 ( 70.34 )	1.69 ( 1.52 )	0.76 ( 0.57 )
DIZZINESS	DIZZINESS	235	13002	278260	30270954	1.97	1.73	2.24	1.95	109.51	1.82	2.08	1.95	1.75	0.96	0.77	NERVOUS SYSTEM DISORDERS	1.97 ( 1.73 - 2.24 )	1.95 ( 109.51 )	1.95 ( 1.75 )	0.96 ( 0.77 )
DRUG INTERACTION	DRUG INTERACTION	206	13031	67419	30481795	7.15	6.23	8.2	7.05	1068.97	6.92	7.19	7.03	6.27	2.81	2.61	GENERAL DISORDERS AND ADMINISTRATION SITE CONDITIONS	7.15 ( 6.23 - 8.2 )	7.05 ( 1068.97 )	7.03 ( 6.27 )	2.81 ( 2.61 )
CONFUSIONAL STATE	CONFUSIONAL STATE	194	13043	78978	30470236	5.74	4.98	6.61	5.67	746.11	5.53	5.81	5.66	5.02	2.5	2.29	PSYCHIATRIC DISORDERS	5.74 ( 4.98 - 6.61 )	5.67 ( 746.11 )	5.66 ( 5.02 )	2.5 ( 2.29 )
DECREASED APPETITE	DECREASED APPETITE	182	13055	111316	30437898	3.81	3.29	4.41	3.77	371.73	3.63	3.92	3.77	3.33	1.91	1.7	METABOLISM AND NUTRITION DISORDERS	3.81 ( 3.29 - 4.41 )	3.77 ( 371.73 )	3.77 ( 3.33 )	1.91 ( 1.7 )
ELECTROCARDIOGRAM QT PROLONGED	ELECTROCARDIOGRAM QT PROLONGED	174	13063	16401	30532813	24.8	21.34	28.82	24.48	3880.35	24.34	24.63	24.24	21.37	4.6	4.38	INVESTIGATIONS	24.8 ( 21.34 - 28.82 )	24.48 ( 3880.35 )	24.24 ( 21.37 )	4.6 ( 4.38 )
AGITATION	AGITATION	126	13111	32792	30516422	8.94	7.5	10.66	8.87	877.12	8.69	9.04	8.84	7.63	3.14	2.89	PSYCHIATRIC DISORDERS	8.94 ( 7.5 - 10.66 )	8.87 ( 877.12 )	8.84 ( 7.63 )	3.14 ( 2.89 )
HALLUCINATION	HALLUCINATION	119	13118	31612	30517602	8.76	7.31	10.49	8.69	807.34	8.51	8.87	8.66	7.44	3.11	2.85	PSYCHIATRIC DISORDERS	8.76 ( 7.31 - 10.49 )	8.69 ( 807.34 )	8.66 ( 7.44 )	3.11 ( 2.85 )
DRUG INEFFECTIVE	DRUG INEFFECTIVE	114	13123	644930	29904284	0.4	0.33	0.48	0.41	100.05	0.23	0.59	0.41	0.35	-1.29	-1.56	GENERAL DISORDERS AND ADMINISTRATION SITE CONDITIONS	0.4 ( 0.33 - 0.48 )	0.41 ( 100.05 )	0.41 ( 0.35 )	-1.29 ( -1.56 )
SINUS BRADYCARDIA	SINUS BRADYCARDIA	114	13123	4193	30545021	63.28	52.5	76.28	62.75	6744.54	62.56	62.93	61.11	52.27	5.93	5.66	CARDIAC DISORDERS	63.28 ( 52.5 - 76.28 )	62.75 ( 6744.54 )	61.11 ( 52.27 )	5.93 ( 5.66 )
CONDITION AGGRAVATED	CONDITION AGGRAVATED	113	13124	143784	30405430	1.82	1.51	2.19	1.81	41.42	1.63	2	1.81	1.55	0.86	0.59	GENERAL DISORDERS AND ADMINISTRATION SITE CONDITIONS	1.82 ( 1.51 - 2.19 )	1.81 ( 41.42 )	1.81 ( 1.55 )	0.86 ( 0.59 )
HEADACHE	HEADACHE	111	13126	380914	30168300	0.67	0.56	0.81	0.67	17.92	0.49	0.86	0.67	0.58	-0.57	-0.85	NERVOUS SYSTEM DISORDERS	0.67 ( 0.56 - 0.81 )	0.67 ( 17.92 )	0.67 ( 0.58 )	-0.57 ( -0.85 )
TREMOR	TREMOR	110	13127	92467	30456747	2.76	2.29	3.33	2.75	122.29	2.56	2.93	2.74	2.34	1.46	1.18	NERVOUS SYSTEM DISORDERS	2.76 ( 2.29 - 3.33 )	2.75 ( 122.29 )	2.74 ( 2.34 )	1.46 ( 1.18 )
HYPOTENSION	HYPOTENSION	107	13130	90618	30458596	2.74	2.26	3.31	2.73	117.06	2.54	2.91	2.72	2.32	1.45	1.17	VASCULAR DISORDERS	2.74 ( 2.26 - 3.31 )	2.73 ( 117.06 )	2.72 ( 2.32 )	1.45 ( 1.17 )
INSOMNIA	INSOMNIA	105	13132	145818	30403396	1.67	1.38	2.02	1.66	27.79	1.47	1.85	1.66	1.41	0.73	0.45	PSYCHIATRIC DISORDERS	1.67 ( 1.38 - 2.02 )	1.66 ( 27.79 )	1.66 ( 1.41 )	0.73 ( 0.45 )
SOMNOLENCE	SOMNOLENCE	104	13133	101115	30448099	2.38	1.97	2.89	2.37	82.87	2.18	2.57	2.37	2.02	1.25	0.96	NERVOUS SYSTEM DISORDERS	2.38 ( 1.97 - 2.89 )	2.37 ( 82.87 )	2.37 ( 2.02 )	1.25 ( 0.96 )
AGGRESSION	AGGRESSION	104	13133	17134	30532080	14.11	11.63	17.12	14.01	1249.41	13.82	14.2	13.93	11.85	3.8	3.52	PSYCHIATRIC DISORDERS	14.11 ( 11.63 - 17.12 )	14.01 ( 1249.41 )	13.93 ( 11.85 )	3.8 ( 3.52 )
MALAISE	MALAISE	100	13137	259424	30289790	0.89	0.73	1.08	0.89	1.38	0.69	1.08	0.89	0.75	-0.17	-0.46	GENERAL DISORDERS AND ADMINISTRATION SITE CONDITIONS	0.89 ( 0.73 - 1.08 )	0.89 ( 1.38 )	0.89 ( 0.75 )	-0.17 ( -0.46 )
FATIGUE	FATIGUE	99	13138	419211	30130003	0.54	0.44	0.66	0.55	38.12	0.35	0.74	0.55	0.46	-0.88	-1.16	GENERAL DISORDERS AND ADMINISTRATION SITE CONDITIONS	0.54 ( 0.44 - 0.66 )	0.55 ( 38.12 )	0.55 ( 0.46 )	-0.88 ( -1.16 )
LOSS OF CONSCIOUSNESS	LOSS OF CONSCIOUSNESS	98	13139	63976	30485238	3.55	2.91	4.34	3.54	178.28	3.34	3.73	3.53	2.99	1.82	1.53	NERVOUS SYSTEM DISORDERS	3.55 ( 2.91 - 4.34 )	3.54 ( 178.28 )	3.53 ( 2.99 )	1.82 ( 1.53 )
TORSADE DE POINTES	TORSADE DE POINTES	94	13143	3994	30545220	54.7	44.55	67.16	54.32	4806.99	54.11	54.52	53.09	44.71	5.73	5.43	CARDIAC DISORDERS	54.7 ( 44.55 - 67.16 )	54.32 ( 4806.99 )	53.09 ( 44.71 )	5.73 ( 5.43 )
ASTHENIA	ASTHENIA	88	13149	194040	30355174	1.05	0.85	1.29	1.05	0.18	0.84	1.25	1.05	0.88	0.07	-0.24	GENERAL DISORDERS AND ADMINISTRATION SITE CONDITIONS	1.05 ( 0.85 - 1.29 )	1.05 ( 0.18 )	1.05 ( 0.88 )	0.07 ( -0.24 )
COGNITIVE DISORDER	COGNITIVE DISORDER	82	13155	23280	30525934	8.17	6.58	10.16	8.13	511.26	7.91	8.35	8.1	6.76	3.02	2.7	NERVOUS SYSTEM DISORDERS	8.17 ( 6.58 - 10.16 )	8.13 ( 511.26 )	8.1 ( 6.76 )	3.02 ( 2.7 )
NIGHTMARE	NIGHTMARE	78	13159	17650	30531564	10.25	8.2	12.82	10.2	644.7	9.98	10.42	10.16	8.43	3.34	3.02	PSYCHIATRIC DISORDERS	10.25 ( 8.2 - 12.82 )	10.2 ( 644.7 )	10.16 ( 8.43 )	3.34 ( 3.02 )
DELIRIUM	DELIRIUM	77	13160	12972	30536242	13.77	11	17.24	13.7	901.49	13.48	13.92	13.62	11.29	3.77	3.44	PSYCHIATRIC DISORDERS	13.77 ( 11 - 17.24 )	13.7 ( 901.49 )	13.62 ( 11.29 )	3.77 ( 3.44 )
DYSPNOEA	DYSPNOEA	76	13161	297608	30251606	0.59	0.47	0.74	0.59	21.95	0.37	0.81	0.59	0.49	-0.76	-1.09	RESPIRATORY, THORACIC AND MEDIASTINAL DISORDERS	0.59 ( 0.47 - 0.74 )	0.59 ( 21.95 )	0.59 ( 0.49 )	-0.76 ( -1.09 )
WEIGHT DECREASED	WEIGHT DECREASED	74	13163	136704	30412510	1.25	1	1.57	1.25	3.7	1.02	1.48	1.25	1.03	0.32	-0.01	INVESTIGATIONS	1.25 ( 1 - 1.57 )	1.25 ( 3.7 )	1.25 ( 1.03 )	0.32 ( -0.01 )
DEHYDRATION	DEHYDRATION	72	13165	67300	30481914	2.48	1.96	3.12	2.47	63	2.24	2.7	2.47	2.03	1.3	0.96	METABOLISM AND NUTRITION DISORDERS	2.48 ( 1.96 - 3.12 )	2.47 ( 63 )	2.47 ( 2.03 )	1.3 ( 0.96 )
TOXICITY TO VARIOUS AGENTS	TOXICITY TO VARIOUS AGENTS	68	13169	63006	30486208	2.5	1.97	3.17	2.49	60.73	2.25	2.73	2.49	2.04	1.32	0.97	INJURY, POISONING AND PROCEDURAL COMPLICATIONS	2.5 ( 1.97 - 3.17 )	2.49 ( 60.73 )	2.49 ( 2.04 )	1.32 ( 0.97 )
OVERDOSE	OVERDOSE	65	13172	87861	30461353	1.71	1.34	2.18	1.71	19.09	1.46	1.95	1.71	1.39	0.77	0.42	INJURY, POISONING AND PROCEDURAL COMPLICATIONS	1.71 ( 1.34 - 2.18 )	1.71 ( 19.09 )	1.71 ( 1.39 )	0.77 ( 0.42 )
SEIZURE	SEIZURE	65	13172	47935	30501279	3.14	2.46	4.01	3.13	94.21	2.89	3.37	3.13	2.55	1.64	1.29	NERVOUS SYSTEM DISORDERS	3.14 ( 2.46 - 4.01 )	3.13 ( 94.21 )	3.13 ( 2.55 )	1.64 ( 1.29 )
MUSCLE SPASMS	MUSCLE SPASMS	64	13173	107699	30441515	1.37	1.07	1.76	1.37	6.46	1.13	1.62	1.37	1.12	0.46	0.1	MUSCULOSKELETAL AND CONNECTIVE TISSUE DISORDERS	1.37 ( 1.07 - 1.76 )	1.37 ( 6.46 )	1.37 ( 1.12 )	0.46 ( 0.1 )
DEMENTIA	DEMENTIA	62	13175	12384	30536830	11.6	9.04	14.9	11.55	594.99	11.31	11.8	11.5	9.33	3.52	3.16	NERVOUS SYSTEM DISORDERS	11.6 ( 9.04 - 14.9 )	11.55 ( 594.99 )	11.5 ( 9.33 )	3.52 ( 3.16 )
LETHARGY	LETHARGY	62	13175	27388	30521826	5.24	4.09	6.73	5.22	211.5	4.98	5.47	5.21	4.23	2.38	2.02	NERVOUS SYSTEM DISORDERS	5.24 ( 4.09 - 6.73 )	5.22 ( 211.5 )	5.21 ( 4.23 )	2.38 ( 2.02 )
ABDOMINAL PAIN	ABDOMINAL PAIN	60	13177	128513	30420701	1.08	0.84	1.39	1.08	0.34	0.82	1.33	1.08	0.87	0.11	-0.26	GASTROINTESTINAL DISORDERS	1.08 ( 0.84 - 1.39 )	1.08 ( 0.34 )	1.08 ( 0.87 )	0.11 ( -0.26 )
HYPOKALAEMIA	HYPOKALAEMIA	60	13177	23365	30525849	5.95	4.61	7.67	5.93	245.27	5.67	6.18	5.91	4.78	2.56	2.19	METABOLISM AND NUTRITION DISORDERS	5.95 ( 4.61 - 7.67 )	5.93 ( 245.27 )	5.91 ( 4.78 )	2.56 ( 2.19 )
MANIA	MANIA	60	13177	7735	30541479	17.98	13.94	23.19	17.9	950.34	17.65	18.16	17.77	14.36	4.15	3.78	PSYCHIATRIC DISORDERS	17.98 ( 13.94 - 23.19 )	17.9 ( 950.34 )	17.77 ( 14.36 )	4.15 ( 3.78 )
DEPRESSED LEVEL OF CONSCIOUSNESS	DEPRESSED LEVEL OF CONSCIOUSNESS	59	13178	18659	30530555	7.33	5.67	9.46	7.3	319.82	7.04	7.55	7.28	5.87	2.86	2.49	NERVOUS SYSTEM DISORDERS	7.33 ( 5.67 - 9.46 )	7.3 ( 319.82 )	7.28 ( 5.87 )	2.86 ( 2.49 )
OFF LABEL USE	OFF LABEL USE	59	13178	375288	30173926	0.36	0.28	0.46	0.36	66.83	0.11	0.62	0.36	0.29	-1.46	-1.84	INJURY, POISONING AND PROCEDURAL COMPLICATIONS	0.36 ( 0.28 - 0.46 )	0.36 ( 66.83 )	0.36 ( 0.29 )	-1.46 ( -1.84 )
DELUSION	DELUSION	57	13180	6159	30543055	21.45	16.51	27.85	21.36	1096.2	21.1	21.62	21.17	17.01	4.4	4.02	PSYCHIATRIC DISORDERS	21.45 ( 16.51 - 27.85 )	21.36 ( 1096.2 )	21.17 ( 17.01 )	4.4 ( 4.02 )
HALLUCINATION, VISUAL	HALLUCINATION, VISUAL	57	13180	9036	30540178	14.62	11.26	18.98	14.56	715.44	14.3	14.82	14.47	11.63	3.86	3.47	PSYCHIATRIC DISORDERS	14.62 ( 11.26 - 18.98 )	14.56 ( 715.44 )	14.47 ( 11.63 )	3.86 ( 3.47 )
ATRIAL FIBRILLATION	ATRIAL FIBRILLATION	57	13180	40100	30509114	3.29	2.54	4.27	3.28	90.35	3.02	3.54	3.28	2.64	1.71	1.33	CARDIAC DISORDERS	3.29 ( 2.54 - 4.27 )	3.28 ( 90.35 )	3.28 ( 2.64 )	1.71 ( 1.33 )
CIRCULATORY COLLAPSE	CIRCULATORY COLLAPSE	55	13182	7691	30541523	16.57	12.7	21.61	16.5	795.57	16.24	16.77	16.39	13.13	4.04	3.65	VASCULAR DISORDERS	16.57 ( 12.7 - 21.61 )	16.5 ( 795.57 )	16.39 ( 13.13 )	4.04 ( 3.65 )
ANXIETY	ANXIETY	55	13182	159323	30389891	0.8	0.61	1.04	0.8	2.87	0.53	1.06	0.8	0.64	-0.33	-0.71	PSYCHIATRIC DISORDERS	0.8 ( 0.61 - 1.04 )	0.8 ( 2.87 )	0.8 ( 0.64 )	-0.33 ( -0.71 )
URINARY INCONTINENCE	URINARY INCONTINENCE	54	13183	16384	30532830	7.63	5.84	9.98	7.61	309	7.34	7.87	7.58	6.06	2.92	2.53	RENAL AND URINARY DISORDERS	7.63 ( 5.84 - 9.98 )	7.61 ( 309 )	7.58 ( 6.06 )	2.92 ( 2.53 )
CARDIAC ARREST	CARDIAC ARREST	53	13184	33038	30516176	3.71	2.83	4.86	3.7	104.48	3.43	3.97	3.7	2.95	1.89	1.49	CARDIAC DISORDERS	3.71 ( 2.83 - 4.86 )	3.7 ( 104.48 )	3.7 ( 2.95 )	1.89 ( 1.49 )
ACCIDENTAL OVERDOSE	ACCIDENTAL OVERDOSE	53	13184	14969	30534245	8.2	6.26	10.74	8.17	332.55	7.9	8.44	8.15	6.5	3.03	2.63	INJURY, POISONING AND PROCEDURAL COMPLICATIONS	8.2 ( 6.26 - 10.74 )	8.17 ( 332.55 )	8.15 ( 6.5 )	3.03 ( 2.63 )
HYPERTENSION	HYPERTENSION	52	13185	109252	30439962	1.1	0.84	1.44	1.1	0.46	0.83	1.37	1.1	0.87	0.14	-0.26	VASCULAR DISORDERS	1.1 ( 0.84 - 1.44 )	1.1 ( 0.46 )	1.1 ( 0.87 )	0.14 ( -0.26 )
GAIT DISTURBANCE	GAIT DISTURBANCE	51	13186	111135	30438079	1.06	0.8	1.39	1.06	0.17	0.79	1.33	1.06	0.84	0.08	-0.32	GENERAL DISORDERS AND ADMINISTRATION SITE CONDITIONS	1.06 ( 0.8 - 1.39 )	1.06 ( 0.17 )	1.06 ( 0.84 )	0.08 ( -0.32 )
ABNORMAL BEHAVIOUR	ABNORMAL BEHAVIOUR	51	13186	15692	30533522	7.53	5.71	9.91	7.5	286.55	7.23	7.78	7.48	5.94	2.9	2.5	PSYCHIATRIC DISORDERS	7.53 ( 5.71 - 9.91 )	7.5 ( 286.55 )	7.48 ( 5.94 )	2.9 ( 2.5 )
PARKINSONISM	PARKINSONISM	51	13186	3777	30545437	31.28	23.72	41.26	31.16	1469.28	30.89	31.44	30.76	24.4	4.94	4.54	NERVOUS SYSTEM DISORDERS	31.28 ( 23.72 - 41.26 )	31.16 ( 1469.28 )	30.76 ( 24.4 )	4.94 ( 4.54 )
DISORIENTATION	DISORIENTATION	50	13187	19467	30529747	5.95	4.5	7.85	5.93	204.42	5.65	6.2	5.92	4.69	2.56	2.16	PSYCHIATRIC DISORDERS	5.95 ( 4.5 - 7.85 )	5.93 ( 204.42 )	5.92 ( 4.69 )	2.56 ( 2.16 )
CHEST PAIN	CHEST PAIN	49	13188	99981	30449233	1.13	0.85	1.5	1.13	0.75	0.85	1.41	1.13	0.89	0.18	-0.23	GENERAL DISORDERS AND ADMINISTRATION SITE CONDITIONS	1.13 ( 0.85 - 1.5 )	1.13 ( 0.75 )	1.13 ( 0.89 )	0.18 ( -0.23 )
DYSKINESIA	DYSKINESIA	49	13188	20178	30529036	5.62	4.24	7.44	5.6	185.03	5.32	5.88	5.59	4.42	2.48	2.07	NERVOUS SYSTEM DISORDERS	5.62 ( 4.24 - 7.44 )	5.6 ( 185.03 )	5.59 ( 4.42 )	2.48 ( 2.07 )
HYPERHIDROSIS	HYPERHIDROSIS	48	13189	66097	30483117	1.68	1.26	2.23	1.68	13.11	1.39	1.96	1.68	1.32	0.74	0.33	SKIN AND SUBCUTANEOUS TISSUE DISORDERS	1.68 ( 1.26 - 2.23 )	1.68 ( 13.11 )	1.68 ( 1.32 )	0.74 ( 0.33 )
PLEUROTHOTONUS	PLEUROTHOTONUS	48	13189	410	30548804	271.17	200.99	365.85	270.19	11524.3	269.89	270.49	241.98	188.34	7.92	7.48	NERVOUS SYSTEM DISORDERS	271.17 ( 200.99 - 365.85 )	270.19 ( 11524.27 )	241.98 ( 188.34 )	7.92 ( 7.48 )
GASTROINTESTINAL HAEMORRHAGE	GASTROINTESTINAL HAEMORRHAGE	48	13189	32872	30516342	3.38	2.54	4.49	3.37	79.97	3.09	3.65	3.37	2.66	1.75	1.34	GASTROINTESTINAL DISORDERS	3.38 ( 2.54 - 4.49 )	3.37 ( 79.97 )	3.37 ( 2.66 )	1.75 ( 1.34 )
ABDOMINAL DISCOMFORT	ABDOMINAL DISCOMFORT	47	13190	93229	30455985	1.16	0.87	1.55	1.16	1.08	0.88	1.45	1.16	0.92	0.22	-0.2	GASTROINTESTINAL DISORDERS	1.16 ( 0.87 - 1.55 )	1.16 ( 1.08 )	1.16 ( 0.92 )	0.22 ( -0.2 )
MYOCLONUS	MYOCLONUS	46	13191	5042	30544172	21.13	15.79	28.26	21.06	870.94	20.77	21.35	20.87	16.37	4.38	3.96	NERVOUS SYSTEM DISORDERS	21.13 ( 15.79 - 28.26 )	21.06 ( 870.94 )	20.87 ( 16.37 )	4.38 ( 3.96 )
MEMORY IMPAIRMENT	MEMORY IMPAIRMENT	46	13191	81451	30467763	1.3	0.98	1.74	1.3	3.26	1.01	1.59	1.3	1.02	0.38	-0.04	NERVOUS SYSTEM DISORDERS	1.3 ( 0.98 - 1.74 )	1.3 ( 3.26 )	1.3 ( 1.02 )	0.38 ( -0.04 )
ABDOMINAL PAIN UPPER	ABDOMINAL PAIN UPPER	44	13193	119192	30430022	0.85	0.63	1.14	0.85	1.14	0.56	1.15	0.85	0.67	-0.23	-0.66	GASTROINTESTINAL DISORDERS	0.85 ( 0.63 - 1.14 )	0.85 ( 1.14 )	0.85 ( 0.67 )	-0.23 ( -0.66 )
ALTERED STATE OF CONSCIOUSNESS	ALTERED STATE OF CONSCIOUSNESS	44	13193	8783	30540431	11.6	8.62	15.6	11.56	422.52	11.27	11.86	11.51	8.98	3.52	3.09	NERVOUS SYSTEM DISORDERS	11.6 ( 8.62 - 15.6 )	11.56 ( 422.52 )	11.51 ( 8.98 )	3.52 ( 3.09 )
MEDICATION ERROR	MEDICATION ERROR	43	13194	24145	30525069	4.12	3.05	5.56	4.11	101.1	3.81	4.41	4.1	3.19	2.04	1.6	INJURY, POISONING AND PROCEDURAL COMPLICATIONS	4.12 ( 3.05 - 5.56 )	4.11 ( 101.1 )	4.1 ( 3.19 )	2.04 ( 1.6 )
DEPRESSION	DEPRESSION	42	13195	129136	30420078	0.75	0.55	1.02	0.75	3.49	0.45	1.05	0.75	0.58	-0.41	-0.85	PSYCHIATRIC DISORDERS	0.75 ( 0.55 - 1.02 )	0.75 ( 3.49 )	0.75 ( 0.58 )	-0.41 ( -0.85 )
SPEECH DISORDER	SPEECH DISORDER	42	13195	28119	30521095	3.45	2.55	4.68	3.45	72.92	3.14	3.75	3.44	2.67	1.78	1.34	NERVOUS SYSTEM DISORDERS	3.45 ( 2.55 - 4.68 )	3.45 ( 72.92 )	3.44 ( 2.67 )	1.78 ( 1.34 )
UNRESPONSIVE TO STIMULI	UNRESPONSIVE TO STIMULI	42	13195	11304	30537910	8.6	6.35	11.65	8.57	280.11	8.27	8.88	8.55	6.63	3.1	2.65	NERVOUS SYSTEM DISORDERS	8.6 ( 6.35 - 11.65 )	8.57 ( 280.11 )	8.55 ( 6.63 )	3.1 ( 2.65 )
ATRIOVENTRICULAR BLOCK FIRST DEGREE	ATRIOVENTRICULAR BLOCK FIRST DEGREE	42	13195	1991	30547223	48.84	35.96	66.32	48.68	1921.2	48.38	48.99	47.7	36.92	5.58	5.13	CARDIAC DISORDERS	48.84 ( 35.96 - 66.32 )	48.68 ( 1921.2 )	47.7 ( 36.92 )	5.58 ( 5.13 )
MOBILITY DECREASED	MOBILITY DECREASED	42	13195	41991	30507223	2.31	1.71	3.13	2.31	31.16	2.01	2.61	2.31	1.79	1.21	0.77	MUSCULOSKELETAL AND CONNECTIVE TISSUE DISORDERS	2.31 ( 1.71 - 3.13 )	2.31 ( 31.16 )	2.31 ( 1.79 )	1.21 ( 0.77 )
RHABDOMYOLYSIS	RHABDOMYOLYSIS	40	13197	12816	30536398	7.22	5.29	9.85	7.2	213.1	6.89	7.51	7.18	5.54	2.84	2.39	MUSCULOSKELETAL AND CONNECTIVE TISSUE DISORDERS	7.22 ( 5.29 - 9.85 )	7.2 ( 213.1 )	7.18 ( 5.54 )	2.84 ( 2.39 )
DEATH	DEATH	39	13198	302315	30246899	0.3	0.22	0.4	0.3	65.24	-0.02	0.61	0.3	0.23	-1.75	-2.2	GENERAL DISORDERS AND ADMINISTRATION SITE CONDITIONS	0.3 ( 0.22 - 0.4 )	0.3 ( 65.24 )	0.3 ( 0.23 )	-1.75 ( -2.2 )
EXTRAPYRAMIDAL DISORDER	EXTRAPYRAMIDAL DISORDER	39	13198	12799	30536415	7.05	5.15	9.66	7.03	201.28	6.72	7.35	7.01	5.39	2.81	2.35	NERVOUS SYSTEM DISORDERS	7.05 ( 5.15 - 9.66 )	7.03 ( 201.28 )	7.01 ( 5.39 )	2.81 ( 2.35 )
COMA	COMA	38	13199	22252	30526962	3.95	2.87	5.43	3.94	83.32	3.62	4.26	3.94	3.01	1.98	1.51	NERVOUS SYSTEM DISORDERS	3.95 ( 2.87 - 5.43 )	3.94 ( 83.32 )	3.94 ( 3.01 )	1.98 ( 1.51 )
DRUG LEVEL INCREASED	DRUG LEVEL INCREASED	38	13199	6816	30542398	12.9	9.37	17.75	12.87	413.67	12.55	13.19	12.8	9.8	3.68	3.21	INVESTIGATIONS	12.9 ( 9.37 - 17.75 )	12.87 ( 413.67 )	12.8 ( 9.8 )	3.68 ( 3.21 )
ATRIOVENTRICULAR BLOCK COMPLETE	ATRIOVENTRICULAR BLOCK COMPLETE	38	13199	2652	30546562	33.16	24.06	45.7	33.07	1165.18	32.75	33.39	32.62	24.94	5.03	4.56	CARDIAC DISORDERS	33.16 ( 24.06 - 45.7 )	33.07 ( 1165.18 )	32.62 ( 24.94 )	5.03 ( 4.56 )
NEUROLEPTIC MALIGNANT SYNDROME	NEUROLEPTIC MALIGNANT SYNDROME	36	13201	3836	30545378	21.72	15.63	30.16	21.66	702.87	21.33	21.99	21.47	16.31	4.42	3.95	NERVOUS SYSTEM DISORDERS	21.72 ( 15.63 - 30.16 )	21.66 ( 702.87 )	21.47 ( 16.31 )	4.42 ( 3.95 )
DEMENTIA ALZHEIMER'S TYPE	DEMENTIA ALZHEIMER'S TYPE	36	13201	4789	30544425	17.39	12.53	24.15	17.35	550.58	17.02	17.68	17.23	13.09	4.11	3.63	NERVOUS SYSTEM DISORDERS	17.39 ( 12.53 - 24.15 )	17.35 ( 550.58 )	17.23 ( 13.09 )	4.11 ( 3.63 )
SLEEP DISORDER	SLEEP DISORDER	35	13202	35699	30513515	2.27	1.63	3.16	2.26	24.67	1.93	2.59	2.26	1.71	1.18	0.7	PSYCHIATRIC DISORDERS	2.27 ( 1.63 - 3.16 )	2.26 ( 24.67 )	2.26 ( 1.71 )	1.18 ( 0.7 )
TACHYCARDIA	TACHYCARDIA	35	13202	44618	30504596	1.81	1.3	2.53	1.81	12.7	1.48	2.14	1.81	1.37	0.86	0.37	CARDIAC DISORDERS	1.81 ( 1.3 - 2.53 )	1.81 ( 12.7 )	1.81 ( 1.37 )	0.86 ( 0.37 )
HEART RATE DECREASED	HEART RATE DECREASED	35	13202	16150	30533064	5.01	3.6	6.99	5	111.87	4.67	5.33	4.99	3.78	2.32	1.84	INVESTIGATIONS	5.01 ( 3.6 - 6.99 )	5 ( 111.87 )	4.99 ( 3.78 )	2.32 ( 1.84 )
MIOSIS	MIOSIS	34	13203	2798	30546416	28.11	20.04	39.44	28.04	876.15	27.71	28.38	27.72	20.88	4.79	4.3	EYE DISORDERS	28.11 ( 20.04 - 39.44 )	28.04 ( 876.15 )	27.72 ( 20.88 )	4.79 ( 4.3 )
CONSTIPATION	CONSTIPATION	34	13203	106717	30442497	0.73	0.52	1.03	0.74	3.25	0.4	1.07	0.74	0.55	-0.44	-0.93	GASTROINTESTINAL DISORDERS	0.73 ( 0.52 - 1.03 )	0.74 ( 3.25 )	0.74 ( 0.55 )	-0.44 ( -0.93 )
BLOOD PRESSURE DECREASED	BLOOD PRESSURE DECREASED	33	13204	31909	30517305	2.39	1.7	3.36	2.39	26.59	2.05	2.73	2.39	1.79	1.25	0.76	INVESTIGATIONS	2.39 ( 1.7 - 3.36 )	2.39 ( 26.59 )	2.39 ( 1.79 )	1.25 ( 0.76 )
TORTICOLLIS	TORTICOLLIS	33	13204	956	30548258	79.86	56.42	113.04	79.66	2477.9	79.32	80.01	77.04	57.6	6.27	5.76	MUSCULOSKELETAL AND CONNECTIVE TISSUE DISORDERS	79.86 ( 56.42 - 113.04 )	79.66 ( 2477.9 )	77.04 ( 57.6 )	6.27 ( 5.76 )
FEELING ABNORMAL	FEELING ABNORMAL	33	13204	143909	30405305	0.53	0.38	0.74	0.53	13.88	0.19	0.87	0.53	0.4	-0.92	-1.41	GENERAL DISORDERS AND ADMINISTRATION SITE CONDITIONS	0.53 ( 0.38 - 0.74 )	0.53 ( 13.88 )	0.53 ( 0.4 )	-0.92 ( -1.41 )
VENTRICULAR TACHYCARDIA	VENTRICULAR TACHYCARDIA	32	13205	6137	30543077	12.06	8.52	17.08	12.03	322.13	11.69	12.38	11.98	8.95	3.58	3.08	CARDIAC DISORDERS	12.06 ( 8.52 - 17.08 )	12.03 ( 322.13 )	11.98 ( 8.95 )	3.58 ( 3.08 )
MUSCLE RIGIDITY	MUSCLE RIGIDITY	32	13205	5253	30543961	14.09	9.95	19.95	14.06	385.88	13.71	14.41	13.98	10.45	3.81	3.3	MUSCULOSKELETAL AND CONNECTIVE TISSUE DISORDERS	14.09 ( 9.95 - 19.95 )	14.06 ( 385.88 )	13.98 ( 10.45 )	3.81 ( 3.3 )
RESTLESSNESS	RESTLESSNESS	31	13206	17256	30531958	4.15	2.92	5.91	4.15	73.91	3.79	4.5	4.14	3.08	2.05	1.54	PSYCHIATRIC DISORDERS	4.15 ( 2.92 - 5.91 )	4.15 ( 73.91 )	4.14 ( 3.08 )	2.05 ( 1.54 )
ENCEPHALOPATHY	ENCEPHALOPATHY	31	13206	9762	30539452	7.34	5.16	10.45	7.33	168.94	6.98	7.68	7.31	5.44	2.87	2.36	NERVOUS SYSTEM DISORDERS	7.34 ( 5.16 - 10.45 )	7.33 ( 168.94 )	7.31 ( 5.44 )	2.87 ( 2.36 )
HYPONATRAEMIA	HYPONATRAEMIA	31	13206	27407	30521807	2.61	1.84	3.72	2.61	30.79	2.26	2.96	2.61	1.94	1.38	0.87	METABOLISM AND NUTRITION DISORDERS	2.61 ( 1.84 - 3.72 )	2.61 ( 30.79 )	2.61 ( 1.94 )	1.38 ( 0.87 )
SINUS NODE DYSFUNCTION	SINUS NODE DYSFUNCTION	31	13206	741	30548473	96.77	67.54	138.67	96.55	2813.74	96.19	96.91	92.71	68.62	6.53	6.01	CARDIAC DISORDERS	96.77 ( 67.54 - 138.67 )	96.55 ( 2813.74 )	92.71 ( 68.62 )	6.53 ( 6.01 )
EPILEPSY	EPILEPSY	31	13206	13442	30535772	5.33	3.75	7.59	5.32	108.62	4.97	5.67	5.31	3.95	2.41	1.9	NERVOUS SYSTEM DISORDERS	5.33 ( 3.75 - 7.59 )	5.32 ( 108.62 )	5.31 ( 3.95 )	2.41 ( 1.9 )
PYREXIA	PYREXIA	30	13207	167370	30381844	0.41	0.29	0.59	0.41	25.06	0.06	0.77	0.41	0.31	-1.27	-1.79	GENERAL DISORDERS AND ADMINISTRATION SITE CONDITIONS	0.41 ( 0.29 - 0.59 )	0.41 ( 25.06 )	0.41 ( 0.31 )	-1.27 ( -1.79 )
DRUG ABUSE	DRUG ABUSE	30	13207	29377	30519837	2.36	1.65	3.38	2.36	23.43	2	2.71	2.36	1.75	1.24	0.72	PSYCHIATRIC DISORDERS	2.36 ( 1.65 - 3.38 )	2.36 ( 23.43 )	2.36 ( 1.75 )	1.24 ( 0.72 )
SUDDEN DEATH	SUDDEN DEATH	29	13208	3496	30545718	19.18	13.31	27.66	19.14	494.65	18.78	19.51	18.99	13.99	4.25	3.72	GENERAL DISORDERS AND ADMINISTRATION SITE CONDITIONS	19.18 ( 13.31 - 27.66 )	19.14 ( 494.65 )	18.99 ( 13.99 )	4.25 ( 3.72 )
HYPOTHERMIA	HYPOTHERMIA	29	13208	4481	30544733	14.97	10.38	21.57	14.94	374.72	14.57	15.3	14.85	10.93	3.89	3.36	GENERAL DISORDERS AND ADMINISTRATION SITE CONDITIONS	14.97 ( 10.38 - 21.57 )	14.94 ( 374.72 )	14.85 ( 10.93 )	3.89 ( 3.36 )
CEREBROVASCULAR ACCIDENT	CEREBROVASCULAR ACCIDENT	29	13208	78285	30470929	0.85	0.59	1.23	0.85	0.72	0.49	1.22	0.85	0.63	-0.23	-0.75	NERVOUS SYSTEM DISORDERS	0.85 ( 0.59 - 1.23 )	0.85 ( 0.72 )	0.85 ( 0.63 )	-0.23 ( -0.75 )
GASTROINTESTINAL DISORDER	GASTROINTESTINAL DISORDER	28	13209	43135	30506079	1.5	1.03	2.17	1.5	4.64	1.13	1.87	1.5	1.1	0.58	0.05	GASTROINTESTINAL DISORDERS	1.5 ( 1.03 - 2.17 )	1.5 ( 4.64 )	1.5 ( 1.1 )	0.58 ( 0.05 )
LIVER FUNCTION TEST ABNORMAL	LIVER FUNCTION TEST ABNORMAL	28	13209	14576	30534638	4.44	3.06	6.44	4.43	74.34	4.06	4.8	4.43	3.24	2.15	1.61	INVESTIGATIONS	4.44 ( 3.06 - 6.44 )	4.43 ( 74.34 )	4.43 ( 3.24 )	2.15 ( 1.61 )
ANAEMIA	ANAEMIA	27	13210	89347	30459867	0.7	0.48	1.02	0.7	3.55	0.32	1.07	0.7	0.51	-0.52	-1.07	BLOOD AND LYMPHATIC SYSTEM DISORDERS	0.7 ( 0.48 - 1.02 )	0.7 ( 3.55 )	0.7 ( 0.51 )	-0.52 ( -1.07 )
ABNORMAL DREAMS	ABNORMAL DREAMS	27	13210	14016	30535198	4.45	3.05	6.5	4.45	72	4.07	4.82	4.44	3.24	2.15	1.6	PSYCHIATRIC DISORDERS	4.45 ( 3.05 - 6.5 )	4.45 ( 72 )	4.44 ( 3.24 )	2.15 ( 1.6 )
IRRITABILITY	IRRITABILITY	27	13210	29928	30519286	2.08	1.43	3.04	2.08	15.19	1.71	2.46	2.08	1.52	1.06	0.51	PSYCHIATRIC DISORDERS	2.08 ( 1.43 - 3.04 )	2.08 ( 15.19 )	2.08 ( 1.52 )	1.06 ( 0.51 )
DYSARTHRIA	DYSARTHRIA	27	13210	18204	30531010	3.43	2.35	5	3.42	46.27	3.05	3.8	3.42	2.49	1.77	1.23	NERVOUS SYSTEM DISORDERS	3.43 ( 2.35 - 5 )	3.42 ( 46.27 )	3.42 ( 2.49 )	1.77 ( 1.23 )
PSYCHOTIC DISORDER	PSYCHOTIC DISORDER	27	13210	11885	30537329	5.25	3.6	7.66	5.24	92.54	4.87	5.62	5.23	3.81	2.39	1.84	PSYCHIATRIC DISORDERS	5.25 ( 3.6 - 7.66 )	5.24 ( 92.54 )	5.23 ( 3.81 )	2.39 ( 1.84 )
ATRIOVENTRICULAR BLOCK	ATRIOVENTRICULAR BLOCK	26	13211	3042	30546172	19.76	13.43	29.08	19.73	458.31	19.34	20.11	19.57	14.16	4.29	3.73	CARDIAC DISORDERS	19.76 ( 13.43 - 29.08 )	19.73 ( 458.31 )	19.57 ( 14.16 )	4.29 ( 3.73 )
PSYCHOMOTOR HYPERACTIVITY	PSYCHOMOTOR HYPERACTIVITY	26	13211	7373	30541841	8.15	5.54	11.99	8.14	162.26	7.75	8.52	8.11	5.88	3.02	2.46	NERVOUS SYSTEM DISORDERS	8.15 ( 5.54 - 11.99 )	8.14 ( 162.26 )	8.11 ( 5.88 )	3.02 ( 2.46 )
ACUTE KIDNEY INJURY	ACUTE KIDNEY INJURY	26	13211	51519	30497695	1.17	0.79	1.71	1.16	0.61	0.78	1.55	1.16	0.84	0.22	-0.34	RENAL AND URINARY DISORDERS	1.17 ( 0.79 - 1.71 )	1.16 ( 0.61 )	1.16 ( 0.84 )	0.22 ( -0.34 )
FEMORAL NECK FRACTURE	FEMORAL NECK FRACTURE	26	13211	2955	30546259	20.34	13.82	29.94	20.31	473.12	19.92	20.69	20.14	14.57	4.33	3.77	INJURY, POISONING AND PROCEDURAL COMPLICATIONS	20.34 ( 13.82 - 29.94 )	20.31 ( 473.12 )	20.14 ( 14.57 )	4.33 ( 3.77 )
ARRHYTHMIA	ARRHYTHMIA	26	13211	21308	30527906	2.82	1.92	4.14	2.82	30.43	2.43	3.2	2.81	2.04	1.49	0.94	CARDIAC DISORDERS	2.82 ( 1.92 - 4.14 )	2.82 ( 30.43 )	2.81 ( 2.04 )	1.49 ( 0.94 )
RHINORRHOEA	RHINORRHOEA	25	13212	34696	30514518	1.66	1.12	2.46	1.66	6.61	1.27	2.05	1.66	1.2	0.73	0.17	RESPIRATORY, THORACIC AND MEDIASTINAL DISORDERS	1.66 ( 1.12 - 2.46 )	1.66 ( 6.61 )	1.66 ( 1.2 )	0.73 ( 0.17 )
GENERAL PHYSICAL HEALTH DETERIORATION	GENERAL PHYSICAL HEALTH DETERIORATION	25	13212	50399	30498815	1.15	0.77	1.7	1.14	0.46	0.75	1.54	1.14	0.82	0.2	-0.37	GENERAL DISORDERS AND ADMINISTRATION SITE CONDITIONS	1.15 ( 0.77 - 1.7 )	1.14 ( 0.46 )	1.14 ( 0.82 )	0.2 ( -0.37 )
CARDIAC FAILURE	CARDIAC FAILURE	25	13212	32345	30516869	1.79	1.21	2.64	1.78	8.61	1.39	2.18	1.78	1.28	0.83	0.27	CARDIAC DISORDERS	1.79 ( 1.21 - 2.64 )	1.78 ( 8.61 )	1.78 ( 1.28 )	0.83 ( 0.27 )
URINARY TRACT INFECTION	URINARY TRACT INFECTION	25	13212	109150	30440064	0.53	0.36	0.78	0.53	10.55	0.14	0.92	0.53	0.38	-0.92	-1.49	INFECTIONS AND INFESTATIONS	0.53 ( 0.36 - 0.78 )	0.53 ( 10.55 )	0.53 ( 0.38 )	-0.92 ( -1.49 )
ORTHOSTATIC HYPOTENSION	ORTHOSTATIC HYPOTENSION	25	13212	6930	30542284	8.34	5.63	12.36	8.33	160.6	7.93	8.72	8.3	5.97	3.05	2.49	VASCULAR DISORDERS	8.34 ( 5.63 - 12.36 )	8.33 ( 160.6 )	8.3 ( 5.97 )	3.05 ( 2.49 )
PAIN	PAIN	24	13213	358246	30190968	0.15	0.1	0.23	0.15	112.25	-0.25	0.55	0.15	0.11	-2.69	-3.27	GENERAL DISORDERS AND ADMINISTRATION SITE CONDITIONS	0.15 ( 0.1 - 0.23 )	0.15 ( 112.25 )	0.15 ( 0.11 )	-2.69 ( -3.27 )
CHOLINERGIC SYNDROME	CHOLINERGIC SYNDROME	24	13213	222	30548992	249.95	163.98	380.99	249.5	5360.6	249.08	249.92	225.26	158.31	7.82	7.21	NERVOUS SYSTEM DISORDERS	249.95 ( 163.98 - 380.99 )	249.5 ( 5360.6 )	225.26 ( 158.31 )	7.82 ( 7.21 )
HYPOPHAGIA	HYPOPHAGIA	24	13213	12667	30536547	4.38	2.93	6.54	4.37	62.34	3.97	4.77	4.37	3.12	2.13	1.55	METABOLISM AND NUTRITION DISORDERS	4.38 ( 2.93 - 6.54 )	4.37 ( 62.34 )	4.37 ( 3.12 )	2.13 ( 1.55 )
PRESYNCOPE	PRESYNCOPE	24	13213	12560	30536654	4.42	2.96	6.59	4.41	63.19	4.01	4.81	4.4	3.15	2.14	1.56	NERVOUS SYSTEM DISORDERS	4.42 ( 2.96 - 6.59 )	4.41 ( 63.19 )	4.4 ( 3.15 )	2.14 ( 1.56 )
DRUG INTOLERANCE	DRUG INTOLERANCE	24	13213	53735	30495479	1.03	0.69	1.54	1.03	0.02	0.63	1.43	1.03	0.74	0.04	-0.53	GENERAL DISORDERS AND ADMINISTRATION SITE CONDITIONS	1.03 ( 0.69 - 1.54 )	1.03 ( 0.02 )	1.03 ( 0.74 )	0.04 ( -0.53 )
DYSPHAGIA	DYSPHAGIA	24	13213	45318	30503896	1.22	0.82	1.82	1.22	0.97	0.82	1.62	1.22	0.87	0.29	-0.29	GASTROINTESTINAL DISORDERS	1.22 ( 0.82 - 1.82 )	1.22 ( 0.97 )	1.22 ( 0.87 )	0.29 ( -0.29 )
LONG QT SYNDROME	LONG QT SYNDROME	24	13213	1202	30548012	46.16	30.81	69.17	46.08	1037.77	45.68	46.48	45.2	32.22	5.5	4.91	CARDIAC DISORDERS	46.16 ( 30.81 - 69.17 )	46.08 ( 1037.77 )	45.2 ( 32.22 )	5.5 ( 4.91 )
CRYING	CRYING	24	13213	25080	30524134	2.21	1.48	3.3	2.21	15.87	1.81	2.61	2.21	1.58	1.14	0.56	GENERAL DISORDERS AND ADMINISTRATION SITE CONDITIONS	2.21 ( 1.48 - 3.3 )	2.21 ( 15.87 )	2.21 ( 1.58 )	1.14 ( 0.56 )
COMPLETED SUICIDE	COMPLETED SUICIDE	24	13213	37016	30512198	1.5	1	2.23	1.5	3.95	1.1	1.9	1.5	1.07	0.58	0	PSYCHIATRIC DISORDERS	1.5 ( 1 - 2.23 )	1.5 ( 3.95 )	1.5 ( 1.07 )	0.58 ( 0 )
BALANCE DISORDER	BALANCE DISORDER	24	13213	48573	30500641	1.14	0.76	1.7	1.14	0.41	0.74	1.54	1.14	0.82	0.19	-0.39	NERVOUS SYSTEM DISORDERS	1.14 ( 0.76 - 1.7 )	1.14 ( 0.41 )	1.14 ( 0.82 )	0.19 ( -0.39 )
ARTHRALGIA	ARTHRALGIA	24	13213	241582	30307632	0.23	0.15	0.34	0.23	62.67	-0.17	0.63	0.23	0.16	-2.12	-2.7	MUSCULOSKELETAL AND CONNECTIVE TISSUE DISORDERS	0.23 ( 0.15 - 0.34 )	0.23 ( 62.67 )	0.23 ( 0.16 )	-2.12 ( -2.7 )
MUSCULAR WEAKNESS	MUSCULAR WEAKNESS	23	13214	61688	30487526	0.86	0.57	1.3	0.86	0.52	0.45	1.27	0.86	0.61	-0.22	-0.81	MUSCULOSKELETAL AND CONNECTIVE TISSUE DISORDERS	0.86 ( 0.57 - 1.3 )	0.86 ( 0.52 )	0.86 ( 0.61 )	-0.22 ( -0.81 )
GENERALISED TONIC-CLONIC SEIZURE	GENERALISED TONIC-CLONIC SEIZURE	23	13214	6948	30542266	7.65	5.08	11.53	7.64	132.32	7.23	8.05	7.62	5.41	2.93	2.34	NERVOUS SYSTEM DISORDERS	7.65 ( 5.08 - 11.53 )	7.64 ( 132.32 )	7.62 ( 5.41 )	2.93 ( 2.34 )
RASH	RASH	23	13214	223008	30326206	0.24	0.16	0.36	0.24	56.51	-0.17	0.65	0.24	0.17	-2.07	-2.66	SKIN AND SUBCUTANEOUS TISSUE DISORDERS	0.24 ( 0.16 - 0.36 )	0.24 ( 56.51 )	0.24 ( 0.17 )	-2.07 ( -2.66 )
HEPATIC FUNCTION ABNORMAL	HEPATIC FUNCTION ABNORMAL	23	13214	13889	30535325	3.83	2.54	5.76	3.82	47.86	3.41	4.23	3.82	2.71	1.93	1.34	HEPATOBILIARY DISORDERS	3.83 ( 2.54 - 5.76 )	3.82 ( 47.86 )	3.82 ( 2.71 )	1.93 ( 1.34 )
URINARY RETENTION	URINARY RETENTION	23	13214	11801	30537413	4.5	2.99	6.78	4.5	62.47	4.09	4.91	4.49	3.19	2.17	1.58	RENAL AND URINARY DISORDERS	4.5 ( 2.99 - 6.78 )	4.5 ( 62.47 )	4.49 ( 3.19 )	2.17 ( 1.58 )
SALIVARY HYPERSECRETION	SALIVARY HYPERSECRETION	22	13215	4211	30545003	12.08	7.94	18.37	12.06	221.96	11.64	12.48	12	8.45	3.58	2.98	GASTROINTESTINAL DISORDERS	12.08 ( 7.94 - 18.37 )	12.06 ( 221.96 )	12 ( 8.45 )	3.58 ( 2.98 )
BLOOD PRESSURE INCREASED	BLOOD PRESSURE INCREASED	22	13215	80439	30468775	0.63	0.42	0.96	0.63	4.75	0.21	1.05	0.63	0.44	-0.66	-1.27	INVESTIGATIONS	0.63 ( 0.42 - 0.96 )	0.63 ( 4.75 )	0.63 ( 0.44 )	-0.66 ( -1.27 )
PRODUCT DISPENSING ERROR	PRODUCT DISPENSING ERROR	22	13215	8324	30540890	6.11	4.02	9.28	6.1	93.58	5.68	6.52	6.09	4.29	2.61	2	INJURY, POISONING AND PROCEDURAL COMPLICATIONS	6.11 ( 4.02 - 9.28 )	6.1 ( 93.58 )	6.09 ( 4.29 )	2.61 ( 2 )
MUSCULOSKELETAL STIFFNESS	MUSCULOSKELETAL STIFFNESS	22	13215	51971	30497243	0.98	0.64	1.48	0.98	0.01	0.56	1.39	0.98	0.69	-0.03	-0.64	MUSCULOSKELETAL AND CONNECTIVE TISSUE DISORDERS	0.98 ( 0.64 - 1.48 )	0.98 ( 0.01 )	0.98 ( 0.69 )	-0.03 ( -0.64 )
NEUTROPENIA	NEUTROPENIA	22	13215	54725	30494489	0.93	0.61	1.41	0.93	0.12	0.51	1.35	0.93	0.65	-0.11	-0.71	BLOOD AND LYMPHATIC SYSTEM DISORDERS	0.93 ( 0.61 - 1.41 )	0.93 ( 0.12 )	0.93 ( 0.65 )	-0.11 ( -0.71 )
PRODUCT SUBSTITUTION ISSUE	PRODUCT SUBSTITUTION ISSUE	21	13216	28806	30520408	1.68	1.1	2.58	1.68	5.81	1.25	2.11	1.68	1.18	0.75	0.13	PRODUCT ISSUES	1.68 ( 1.1 - 2.58 )	1.68 ( 5.81 )	1.68 ( 1.18 )	0.75 ( 0.13 )
ELECTROCARDIOGRAM PR PROLONGATION	ELECTROCARDIOGRAM PR PROLONGATION	21	13216	290	30548924	167.39	107.45	260.75	167.12	3233.55	166.68	167.56	155.9	107.59	7.28	6.65	INVESTIGATIONS	167.39 ( 107.45 - 260.75 )	167.12 ( 3233.55 )	155.9 ( 107.59 )	7.28 ( 6.65 )
CEREBRAL INFARCTION	CEREBRAL INFARCTION	21	13216	9220	30539994	5.26	3.43	8.08	5.26	72.24	4.83	5.68	5.25	3.67	2.39	1.78	NERVOUS SYSTEM DISORDERS	5.26 ( 3.43 - 8.08 )	5.26 ( 72.24 )	5.25 ( 3.67 )	2.39 ( 1.78 )
CARDIO-RESPIRATORY ARREST	CARDIO-RESPIRATORY ARREST	21	13216	17703	30531511	2.74	1.79	4.21	2.74	23.15	2.31	3.17	2.74	1.91	1.45	0.84	CARDIAC DISORDERS	2.74 ( 1.79 - 4.21 )	2.74 ( 23.15 )	2.74 ( 1.91 )	1.45 ( 0.84 )
MUSCLE TWITCHING	MUSCLE TWITCHING	21	13216	12326	30536888	3.94	2.56	6.04	3.93	45.85	3.5	4.36	3.93	2.74	1.97	1.36	MUSCULOSKELETAL AND CONNECTIVE TISSUE DISORDERS	3.94 ( 2.56 - 6.04 )	3.93 ( 45.85 )	3.93 ( 2.74 )	1.97 ( 1.36 )
WITHDRAWAL SYNDROME	WITHDRAWAL SYNDROME	21	13216	19682	30529532	2.46	1.61	3.78	2.46	18.23	2.03	2.89	2.46	1.72	1.3	0.68	GENERAL DISORDERS AND ADMINISTRATION SITE CONDITIONS	2.46 ( 1.61 - 3.78 )	2.46 ( 18.23 )	2.46 ( 1.72 )	1.3 ( 0.68 )
RECTAL HAEMORRHAGE	RECTAL HAEMORRHAGE	21	13216	19831	30529383	2.45	1.59	3.75	2.44	17.91	2.02	2.87	2.44	1.71	1.29	0.67	GASTROINTESTINAL DISORDERS	2.45 ( 1.59 - 3.75 )	2.44 ( 17.91 )	2.44 ( 1.71 )	1.29 ( 0.67 )
INCORRECT DOSE ADMINISTERED	INCORRECT DOSE ADMINISTERED	20	13217	102154	30447060	0.45	0.29	0.7	0.45	13.34	0.01	0.89	0.45	0.31	-1.15	-1.78	INJURY, POISONING AND PROCEDURAL COMPLICATIONS	0.45 ( 0.29 - 0.7 )	0.45 ( 13.34 )	0.45 ( 0.31 )	-1.15 ( -1.78 )
PRURITUS	PRURITUS	20	13217	198327	30350887	0.23	0.15	0.36	0.23	50.92	-0.21	0.67	0.23	0.16	-2.1	-2.73	SKIN AND SUBCUTANEOUS TISSUE DISORDERS	0.23 ( 0.15 - 0.36 )	0.23 ( 50.92 )	0.23 ( 0.16 )	-2.1 ( -2.73 )
VERTIGO	VERTIGO	20	13217	37090	30512124	1.24	0.8	1.93	1.24	0.96	0.81	1.68	1.24	0.86	0.32	-0.31	EAR AND LABYRINTH DISORDERS	1.24 ( 0.8 - 1.93 )	1.24 ( 0.96 )	1.24 ( 0.86 )	0.32 ( -0.31 )
ATRIAL TACHYCARDIA	ATRIAL TACHYCARDIA	20	13217	955	30548259	48.4	31.08	75.4	48.33	908.07	47.89	48.77	47.36	32.69	5.57	4.93	CARDIAC DISORDERS	48.4 ( 31.08 - 75.4 )	48.33 ( 908.07 )	47.36 ( 32.69 )	5.57 ( 4.93 )
INCONTINENCE	INCONTINENCE	19	13218	5712	30543502	7.69	4.9	12.06	7.68	109.99	7.23	8.13	7.65	5.25	2.94	2.29	RENAL AND URINARY DISORDERS	7.69 ( 4.9 - 12.06 )	7.68 ( 109.99 )	7.65 ( 5.25 )	2.94 ( 2.29 )
RESPIRATORY RATE INCREASED	RESPIRATORY RATE INCREASED	19	13218	4111	30545103	10.68	6.8	16.77	10.67	165.7	10.22	11.12	10.62	7.28	3.41	2.76	INVESTIGATIONS	10.68 ( 6.8 - 16.77 )	10.67 ( 165.7 )	10.62 ( 7.28 )	3.41 ( 2.76 )
POLLAKIURIA	POLLAKIURIA	19	13218	19593	30529621	2.24	1.43	3.51	2.24	13.01	1.79	2.69	2.24	1.53	1.16	0.52	RENAL AND URINARY DISORDERS	2.24 ( 1.43 - 3.51 )	2.24 ( 13.01 )	2.24 ( 1.53 )	1.16 ( 0.52 )
PNEUMONIA	PNEUMONIA	19	13218	148941	30400273	0.29	0.19	0.46	0.29	32.28	-0.15	0.74	0.29	0.2	-1.76	-2.41	INFECTIONS AND INFESTATIONS	0.29 ( 0.19 - 0.46 )	0.29 ( 32.28 )	0.29 ( 0.2 )	-1.76 ( -2.41 )
ABDOMINAL DISTENSION	ABDOMINAL DISTENSION	19	13218	57913	30491301	0.76	0.48	1.19	0.76	1.48	0.31	1.21	0.76	0.52	-0.4	-1.05	GASTROINTESTINAL DISORDERS	0.76 ( 0.48 - 1.19 )	0.76 ( 1.48 )	0.76 ( 0.52 )	-0.4 ( -1.05 )
HYPERKALAEMIA	HYPERKALAEMIA	19	13218	11816	30537398	3.71	2.37	5.83	3.71	37.58	3.26	4.16	3.71	2.54	1.89	1.24	METABOLISM AND NUTRITION DISORDERS	3.71 ( 2.37 - 5.83 )	3.71 ( 37.58 )	3.71 ( 2.54 )	1.89 ( 1.24 )
BACK PAIN	BACK PAIN	18	13219	134301	30414913	0.31	0.19	0.49	0.31	27.88	-0.15	0.77	0.31	0.21	-1.69	-2.35	MUSCULOSKELETAL AND CONNECTIVE TISSUE DISORDERS	0.31 ( 0.19 - 0.49 )	0.31 ( 27.88 )	0.31 ( 0.21 )	-1.69 ( -2.35 )
FEMUR FRACTURE	FEMUR FRACTURE	18	13219	21972	30527242	1.89	1.19	3	1.89	7.55	1.43	2.35	1.89	1.28	0.92	0.26	INJURY, POISONING AND PROCEDURAL COMPLICATIONS	1.89 ( 1.19 - 3 )	1.89 ( 7.55 )	1.89 ( 1.28 )	0.92 ( 0.26 )
SEDATION	SEDATION	18	13219	10645	30538569	3.91	2.46	6.2	3.9	38.8	3.44	4.36	3.9	2.65	1.96	1.3	NERVOUS SYSTEM DISORDERS	3.91 ( 2.46 - 6.2 )	3.9 ( 38.8 )	3.9 ( 2.65 )	1.96 ( 1.3 )
SUICIDE ATTEMPT	SUICIDE ATTEMPT	18	13219	30289	30518925	1.37	0.86	2.18	1.37	1.81	0.91	1.83	1.37	0.93	0.46	-0.21	PSYCHIATRIC DISORDERS	1.37 ( 0.86 - 2.18 )	1.37 ( 1.81 )	1.37 ( 0.93 )	0.46 ( -0.21 )
APHASIA	APHASIA	18	13219	16437	30532777	2.53	1.59	4.02	2.53	16.6	2.07	2.99	2.53	1.72	1.34	0.67	NERVOUS SYSTEM DISORDERS	2.53 ( 1.59 - 4.02 )	2.53 ( 16.6 )	2.53 ( 1.72 )	1.34 ( 0.67 )
JOINT SWELLING	JOINT SWELLING	18	13219	74902	30474312	0.55	0.35	0.88	0.55	6.45	0.09	1.02	0.55	0.38	-0.85	-1.51	MUSCULOSKELETAL AND CONNECTIVE TISSUE DISORDERS	0.55 ( 0.35 - 0.88 )	0.55 ( 6.45 )	0.55 ( 0.38 )	-0.85 ( -1.51 )
GASTRIC ULCER	GASTRIC ULCER	18	13219	9307	30539907	4.47	2.81	7.1	4.46	48.3	4	4.93	4.46	3.03	2.16	1.49	GASTROINTESTINAL DISORDERS	4.47 ( 2.81 - 7.1 )	4.46 ( 48.3 )	4.46 ( 3.03 )	2.16 ( 1.49 )
MYOCARDIAL INFARCTION	MYOCARDIAL INFARCTION	18	13219	64310	30484904	0.65	0.41	1.02	0.65	3.5	0.18	1.11	0.65	0.44	-0.63	-1.29	CARDIAC DISORDERS	0.65 ( 0.41 - 1.02 )	0.65 ( 3.5 )	0.65 ( 0.44 )	-0.63 ( -1.29 )
FLUID INTAKE REDUCED	FLUID INTAKE REDUCED	18	13219	2383	30546831	17.45	10.97	27.76	17.43	276.75	16.97	17.9	17.31	11.74	4.11	3.45	METABOLISM AND NUTRITION DISORDERS	17.45 ( 10.97 - 27.76 )	17.43 ( 276.75 )	17.31 ( 11.74 )	4.11 ( 3.45 )
HAEMATOCHEZIA	HAEMATOCHEZIA	18	13219	23965	30525249	1.73	1.09	2.75	1.73	5.59	1.27	2.2	1.73	1.18	0.79	0.13	GASTROINTESTINAL DISORDERS	1.73 ( 1.09 - 2.75 )	1.73 ( 5.59 )	1.73 ( 1.18 )	0.79 ( 0.13 )
OEDEMA PERIPHERAL	OEDEMA PERIPHERAL	18	13219	67084	30482130	0.62	0.39	0.98	0.62	4.22	0.16	1.08	0.62	0.42	-0.69	-1.35	GENERAL DISORDERS AND ADMINISTRATION SITE CONDITIONS	0.62 ( 0.39 - 0.98 )	0.62 ( 4.22 )	0.62 ( 0.42 )	-0.69 ( -1.35 )
HYPERGLYCAEMIA	HYPERGLYCAEMIA	18	13219	15819	30533395	2.63	1.65	4.17	2.63	18.11	2.16	3.09	2.62	1.78	1.39	0.73	METABOLISM AND NUTRITION DISORDERS	2.63 ( 1.65 - 4.17 )	2.63 ( 18.11 )	2.62 ( 1.78 )	1.39 ( 0.73 )
PNEUMONIA ASPIRATION	PNEUMONIA ASPIRATION	17	13220	8310	30540904	4.73	2.94	7.61	4.72	49.77	4.25	5.2	4.71	3.16	2.24	1.56	INFECTIONS AND INFESTATIONS	4.73 ( 2.94 - 7.61 )	4.72 ( 49.77 )	4.71 ( 3.16 )	2.24 ( 1.56 )
DROPPED HEAD SYNDROME	DROPPED HEAD SYNDROME	17	13220	141	30549073	278.61	168.39	460.96	278.25	4191.08	277.75	278.76	248.42	163.01	7.96	7.24	NERVOUS SYSTEM DISORDERS	278.61 ( 168.39 - 460.96 )	278.25 ( 4191.08 )	248.42 ( 163.01 )	7.96 ( 7.24 )
MENTAL STATUS CHANGES	MENTAL STATUS CHANGES	17	13220	11679	30537535	3.36	2.09	5.41	3.36	28.14	2.88	3.83	3.36	2.25	1.75	1.07	PSYCHIATRIC DISORDERS	3.36 ( 2.09 - 5.41 )	3.36 ( 28.14 )	3.36 ( 2.25 )	1.75 ( 1.07 )
PALPITATIONS	PALPITATIONS	17	13220	73007	30476207	0.54	0.33	0.86	0.54	6.78	0.06	1.01	0.54	0.36	-0.9	-1.58	CARDIAC DISORDERS	0.54 ( 0.33 - 0.86 )	0.54 ( 6.78 )	0.54 ( 0.36 )	-0.9 ( -1.58 )
CEREBRAL HAEMORRHAGE	CEREBRAL HAEMORRHAGE	17	13220	13647	30535567	2.88	1.79	4.63	2.87	20.77	2.4	3.35	2.87	1.93	1.52	0.84	NERVOUS SYSTEM DISORDERS	2.88 ( 1.79 - 4.63 )	2.87 ( 20.77 )	2.87 ( 1.93 )	1.52 ( 0.84 )
ANGER	ANGER	17	13220	15536	30533678	2.53	1.57	4.07	2.53	15.65	2.05	3	2.52	1.69	1.34	0.65	PSYCHIATRIC DISORDERS	2.53 ( 1.57 - 4.07 )	2.53 ( 15.65 )	2.52 ( 1.69 )	1.34 ( 0.65 )
SOPOR	SOPOR	17	13220	7854	30541360	5	3.11	8.05	5	54.22	4.52	5.47	4.99	3.35	2.32	1.64	PSYCHIATRIC DISORDERS	5 ( 3.11 - 8.05 )	5 ( 54.22 )	4.99 ( 3.35 )	2.32 ( 1.64 )
MENTAL DISORDER	MENTAL DISORDER	17	13220	21554	30527660	1.82	1.13	2.93	1.82	6.28	1.35	2.3	1.82	1.22	0.86	0.18	PSYCHIATRIC DISORDERS	1.82 ( 1.13 - 2.93 )	1.82 ( 6.28 )	1.82 ( 1.22 )	0.86 ( 0.18 )
DEEP VEIN THROMBOSIS	DEEP VEIN THROMBOSIS	17	13220	34051	30515163	1.15	0.72	1.85	1.15	0.34	0.68	1.63	1.15	0.77	0.2	-0.48	VASCULAR DISORDERS	1.15 ( 0.72 - 1.85 )	1.15 ( 0.34 )	1.15 ( 0.77 )	0.2 ( -0.48 )
MOVEMENT DISORDER	MOVEMENT DISORDER	17	13220	18415	30530799	2.13	1.32	3.43	2.13	10.19	1.66	2.61	2.13	1.43	1.09	0.41	NERVOUS SYSTEM DISORDERS	2.13 ( 1.32 - 3.43 )	2.13 ( 10.19 )	2.13 ( 1.43 )	1.09 ( 0.41 )
PARANOIA	PARANOIA	16	13221	7758	30541456	4.76	2.92	7.78	4.76	47.43	4.27	5.25	4.75	3.15	2.25	1.55	PSYCHIATRIC DISORDERS	4.76 ( 2.92 - 7.78 )	4.76 ( 47.43 )	4.75 ( 3.15 )	2.25 ( 1.55 )
INJURY	INJURY	16	13221	36622	30512592	1.01	0.62	1.65	1.01	0	0.52	1.5	1.01	0.67	0.01	-0.69	INJURY, POISONING AND PROCEDURAL COMPLICATIONS	1.01 ( 0.62 - 1.65 )	1.01 ( 0 )	1.01 ( 0.67 )	0.01 ( -0.69 )
HAEMATEMESIS	HAEMATEMESIS	16	13221	11009	30538205	3.36	2.06	5.48	3.35	26.41	2.86	3.84	3.35	2.22	1.74	1.04	GASTROINTESTINAL DISORDERS	3.36 ( 2.06 - 5.48 )	3.35 ( 26.41 )	3.35 ( 2.22 )	1.74 ( 1.04 )
HYPOMANIA	HYPOMANIA	16	13221	1794	30547420	20.61	12.59	33.72	20.58	295.49	20.09	21.07	20.41	13.52	4.35	3.65	PSYCHIATRIC DISORDERS	20.61 ( 12.59 - 33.72 )	20.58 ( 295.49 )	20.41 ( 13.52 )	4.35 ( 3.65 )
ANAL INCONTINENCE	ANAL INCONTINENCE	16	13221	4339	30544875	8.52	5.21	13.92	8.51	105.67	8.02	9	8.48	5.62	3.08	2.38	GASTROINTESTINAL DISORDERS	8.52 ( 5.21 - 13.92 )	8.51 ( 105.67 )	8.48 ( 5.62 )	3.08 ( 2.38 )
DYSTONIA	DYSTONIA	15	13222	9996	30539218	3.47	2.09	5.75	3.46	26.25	2.96	3.97	3.46	2.26	1.79	1.07	NERVOUS SYSTEM DISORDERS	3.47 ( 2.09 - 5.75 )	3.46 ( 26.25 )	3.46 ( 2.26 )	1.79 ( 1.07 )
GASTRITIS	GASTRITIS	15	13222	14785	30534429	2.34	1.41	3.89	2.34	11.52	1.84	2.85	2.34	1.53	1.23	0.5	GASTROINTESTINAL DISORDERS	2.34 ( 1.41 - 3.89 )	2.34 ( 11.52 )	2.34 ( 1.53 )	1.23 ( 0.5 )
MOOD ALTERED	MOOD ALTERED	15	13222	14149	30535065	2.45	1.48	4.06	2.45	12.82	1.94	2.95	2.45	1.6	1.29	0.57	PSYCHIATRIC DISORDERS	2.45 ( 1.48 - 4.06 )	2.45 ( 12.82 )	2.45 ( 1.6 )	1.29 ( 0.57 )
ALOPECIA	ALOPECIA	15	13222	138045	30411169	0.25	0.15	0.41	0.25	33.73	-0.26	0.76	0.25	0.16	-2	-2.72	SKIN AND SUBCUTANEOUS TISSUE DISORDERS	0.25 ( 0.15 - 0.41 )	0.25 ( 33.73 )	0.25 ( 0.16 )	-2 ( -2.72 )
UPPER GASTROINTESTINAL HAEMORRHAGE	UPPER GASTROINTESTINAL HAEMORRHAGE	15	13222	6072	30543142	5.71	3.44	9.47	5.7	58.02	5.19	6.21	5.69	3.72	2.51	1.79	GASTROINTESTINAL DISORDERS	5.71 ( 3.44 - 9.47 )	5.7 ( 58.02 )	5.69 ( 3.72 )	2.51 ( 1.79 )
SOCIAL AVOIDANT BEHAVIOUR	SOCIAL AVOIDANT BEHAVIOUR	14	13223	2792	30546422	11.58	6.85	19.59	11.57	134.56	11.05	12.1	11.52	7.42	3.53	2.78	PSYCHIATRIC DISORDERS	11.58 ( 6.85 - 19.59 )	11.57 ( 134.56 )	11.52 ( 7.42 )	3.53 ( 2.78 )
HAEMATOMA	HAEMATOMA	14	13223	12652	30536562	2.56	1.51	4.32	2.55	13.23	2.03	3.08	2.55	1.65	1.35	0.61	VASCULAR DISORDERS	2.56 ( 1.51 - 4.32 )	2.55 ( 13.23 )	2.55 ( 1.65 )	1.35 ( 0.61 )
PRODUCTIVE COUGH	PRODUCTIVE COUGH	14	13223	22661	30526553	1.43	0.84	2.41	1.43	1.78	0.9	1.95	1.43	0.92	0.51	-0.23	RESPIRATORY, THORACIC AND MEDIASTINAL DISORDERS	1.43 ( 0.84 - 2.41 )	1.43 ( 1.78 )	1.43 ( 0.92 )	0.51 ( -0.23 )
ERYTHEMA	ERYTHEMA	14	13223	117626	30431588	0.27	0.16	0.46	0.27	26.91	-0.25	0.8	0.27	0.18	-1.86	-2.61	SKIN AND SUBCUTANEOUS TISSUE DISORDERS	0.27 ( 0.16 - 0.46 )	0.27 ( 26.91 )	0.27 ( 0.18 )	-1.86 ( -2.61 )
TARDIVE DYSKINESIA	TARDIVE DYSKINESIA	14	13223	15103	30534111	2.14	1.27	3.62	2.14	8.49	1.62	2.66	2.14	1.38	1.1	0.35	NERVOUS SYSTEM DISORDERS	2.14 ( 1.27 - 3.62 )	2.14 ( 8.49 )	2.14 ( 1.38 )	1.1 ( 0.35 )
HYPOCAPNIA	HYPOCAPNIA	14	13223	167	30549047	193.68	112.23	334.22	193.47	2473.37	192.93	194.02	178.59	113.13	7.48	6.7	RESPIRATORY, THORACIC AND MEDIASTINAL DISORDERS	193.68 ( 112.23 - 334.22 )	193.47 ( 2473.37 )	178.59 ( 113.13 )	7.48 ( 6.7 )
RENAL IMPAIRMENT	RENAL IMPAIRMENT	13	13224	30963	30518251	0.97	0.56	1.67	0.97	0.01	0.43	1.51	0.97	0.61	-0.05	-0.82	RENAL AND URINARY DISORDERS	0.97 ( 0.56 - 1.67 )	0.97 ( 0.01 )	0.97 ( 0.61 )	-0.05 ( -0.82 )
JAUNDICE	JAUNDICE	13	13224	11184	30538030	2.68	1.56	4.63	2.68	13.71	2.14	3.23	2.68	1.7	1.42	0.65	HEPATOBILIARY DISORDERS	2.68 ( 1.56 - 4.63 )	2.68 ( 13.71 )	2.68 ( 1.7 )	1.42 ( 0.65 )
WRONG TECHNIQUE IN PRODUCT USAGE PROCESS	WRONG TECHNIQUE IN PRODUCT USAGE PROCESS	13	13224	99615	30449599	0.3	0.17	0.52	0.3	21.14	-0.24	0.84	0.3	0.19	-1.73	-2.5	INJURY, POISONING AND PROCEDURAL COMPLICATIONS	0.3 ( 0.17 - 0.52 )	0.3 ( 21.14 )	0.3 ( 0.19 )	-1.73 ( -2.5 )
HYPERSEXUALITY	HYPERSEXUALITY	13	13224	422	30548792	71.16	40.97	123.61	71.1	871.59	70.54	71.65	69	43.47	6.11	5.32	PSYCHIATRIC DISORDERS	71.16 ( 40.97 - 123.61 )	71.1 ( 871.59 )	69 ( 43.47 )	6.11 ( 5.32 )
DRUG INEFFECTIVE FOR UNAPPROVED INDICATION	DRUG INEFFECTIVE FOR UNAPPROVED INDICATION	13	13224	24905	30524309	1.2	0.7	2.08	1.2	0.45	0.66	1.75	1.2	0.76	0.27	-0.5	GENERAL DISORDERS AND ADMINISTRATION SITE CONDITIONS	1.2 ( 0.7 - 2.08 )	1.2 ( 0.45 )	1.2 ( 0.76 )	0.27 ( -0.5 )
HEAD INJURY	HEAD INJURY	13	13224	15949	30533265	1.88	1.09	3.24	1.88	5.36	1.34	2.42	1.88	1.19	0.91	0.14	INJURY, POISONING AND PROCEDURAL COMPLICATIONS	1.88 ( 1.09 - 3.24 )	1.88 ( 5.36 )	1.88 ( 1.19 )	0.91 ( 0.14 )
PRODUCT USE IN UNAPPROVED INDICATION	PRODUCT USE IN UNAPPROVED INDICATION	13	13224	95382	30453832	0.31	0.18	0.54	0.31	19.48	-0.23	0.86	0.31	0.2	-1.67	-2.44	INJURY, POISONING AND PROCEDURAL COMPLICATIONS	0.31 ( 0.18 - 0.54 )	0.31 ( 19.48 )	0.31 ( 0.2 )	-1.67 ( -2.44 )
MYDRIASIS	MYDRIASIS	13	13224	6856	30542358	4.38	2.54	7.55	4.38	33.8	3.83	4.92	4.37	2.77	2.13	1.36	EYE DISORDERS	4.38 ( 2.54 - 7.55 )	4.38 ( 33.8 )	4.37 ( 2.77 )	2.13 ( 1.36 )
DISTURBANCE IN ATTENTION	DISTURBANCE IN ATTENTION	12	13225	28119	30521095	0.98	0.56	1.73	0.98	0	0.42	1.55	0.98	0.61	-0.02	-0.82	NERVOUS SYSTEM DISORDERS	0.98 ( 0.56 - 1.73 )	0.98 ( 0 )	0.98 ( 0.61 )	-0.02 ( -0.82 )
IMMOBILE	IMMOBILE	12	13225	2283	30546931	12.14	6.88	21.42	12.13	121.93	11.56	12.7	12.07	7.51	3.59	2.79	SOCIAL CIRCUMSTANCES	12.14 ( 6.88 - 21.42 )	12.13 ( 121.93 )	12.07 ( 7.51 )	3.59 ( 2.79 )
INFECTION	INFECTION	12	13225	68904	30480310	0.4	0.23	0.71	0.4	10.7	-0.16	0.97	0.4	0.25	-1.31	-2.12	INFECTIONS AND INFESTATIONS	0.4 ( 0.23 - 0.71 )	0.4 ( 10.7 )	0.4 ( 0.25 )	-1.31 ( -2.12 )
MENTAL IMPAIRMENT	MENTAL IMPAIRMENT	12	13225	12536	30536678	2.21	1.25	3.89	2.21	7.94	1.64	2.78	2.21	1.37	1.14	0.34	NERVOUS SYSTEM DISORDERS	2.21 ( 1.25 - 3.89 )	2.21 ( 7.94 )	2.21 ( 1.37 )	1.14 ( 0.34 )
DISEASE PROGRESSION	DISEASE PROGRESSION	12	13225	45254	30503960	0.61	0.35	1.08	0.61	2.96	0.05	1.18	0.61	0.38	-0.71	-1.51	GENERAL DISORDERS AND ADMINISTRATION SITE CONDITIONS	0.61 ( 0.35 - 1.08 )	0.61 ( 2.96 )	0.61 ( 0.38 )	-0.71 ( -1.51 )
ANGIOEDEMA	ANGIOEDEMA	12	13225	18338	30530876	1.51	0.86	2.66	1.51	2.07	0.94	2.08	1.51	0.94	0.59	-0.21	SKIN AND SUBCUTANEOUS TISSUE DISORDERS	1.51 ( 0.86 - 2.66 )	1.51 ( 2.07 )	1.51 ( 0.94 )	0.59 ( -0.21 )
MELAENA	MELAENA	12	13225	8391	30540823	3.3	1.87	5.82	3.3	19.22	2.73	3.87	3.3	2.05	1.72	0.92	GASTROINTESTINAL DISORDERS	3.3 ( 1.87 - 5.82 )	3.3 ( 19.22 )	3.3 ( 2.05 )	1.72 ( 0.92 )
HEPATITIS	HEPATITIS	12	13225	12051	30537163	2.3	1.31	4.05	2.3	8.79	1.73	2.86	2.3	1.43	1.2	0.4	HEPATOBILIARY DISORDERS	2.3 ( 1.31 - 4.05 )	2.3 ( 8.79 )	2.3 ( 1.43 )	1.2 ( 0.4 )
SUICIDAL IDEATION	SUICIDAL IDEATION	12	13225	45554	30503660	0.61	0.34	1.07	0.61	3.04	0.04	1.17	0.61	0.38	-0.72	-1.52	PSYCHIATRIC DISORDERS	0.61 ( 0.34 - 1.07 )	0.61 ( 3.04 )	0.61 ( 0.38 )	-0.72 ( -1.52 )
DYSPHONIA	DYSPHONIA	12	13225	33370	30515844	0.83	0.47	1.46	0.83	0.42	0.26	1.4	0.83	0.52	-0.27	-1.07	RESPIRATORY, THORACIC AND MEDIASTINAL DISORDERS	0.83 ( 0.47 - 1.46 )	0.83 ( 0.42 )	0.83 ( 0.52 )	-0.27 ( -1.07 )
SINUS ARREST	SINUS ARREST	12	13225	606	30548608	45.74	25.83	81.01	45.7	514.49	45.13	46.27	44.83	27.79	5.49	4.68	CARDIAC DISORDERS	45.74 ( 25.83 - 81.01 )	45.7 ( 514.49 )	44.83 ( 27.79 )	5.49 ( 4.68 )
PRODUCT ADMINISTRATION INTERRUPTED	PRODUCT ADMINISTRATION INTERRUPTED	12	13225	4056	30545158	6.83	3.88	12.05	6.83	59.53	6.26	7.39	6.81	4.24	2.77	1.97	INJURY, POISONING AND PROCEDURAL COMPLICATIONS	6.83 ( 3.88 - 12.05 )	6.83 ( 59.53 )	6.81 ( 4.24 )	2.77 ( 1.97 )
EYE PAIN	EYE PAIN	12	13225	31337	30517877	0.88	0.5	1.56	0.88	0.18	0.32	1.45	0.88	0.55	-0.18	-0.98	EYE DISORDERS	0.88 ( 0.5 - 1.56 )	0.88 ( 0.18 )	0.88 ( 0.55 )	-0.18 ( -0.98 )
IMPAIRED GASTRIC EMPTYING	IMPAIRED GASTRIC EMPTYING	12	13225	5131	30544083	5.4	3.06	9.52	5.4	42.9	4.83	5.96	5.39	3.35	2.43	1.63	GASTROINTESTINAL DISORDERS	5.4 ( 3.06 - 9.52 )	5.4 ( 42.9 )	5.39 ( 3.35 )	2.43 ( 1.63 )
POSTURE ABNORMAL	POSTURE ABNORMAL	11	13226	1536	30547678	16.54	9.14	29.94	16.53	159.34	15.93	17.12	16.42	9.99	4.04	3.2	MUSCULOSKELETAL AND CONNECTIVE TISSUE DISORDERS	16.54 ( 9.14 - 29.94 )	16.53 ( 159.34 )	16.42 ( 9.99 )	4.04 ( 3.2 )
RESPIRATORY ARREST	RESPIRATORY ARREST	11	13226	12442	30536772	2.04	1.13	3.69	2.04	5.83	1.45	2.63	2.04	1.24	1.03	0.19	RESPIRATORY, THORACIC AND MEDIASTINAL DISORDERS	2.04 ( 1.13 - 3.69 )	2.04 ( 5.83 )	2.04 ( 1.24 )	1.03 ( 0.19 )
LEUKOPENIA	LEUKOPENIA	11	13226	22262	30526952	1.14	0.63	2.06	1.14	0.19	0.55	1.73	1.14	0.7	0.19	-0.64	BLOOD AND LYMPHATIC SYSTEM DISORDERS	1.14 ( 0.63 - 2.06 )	1.14 ( 0.19 )	1.14 ( 0.7 )	0.19 ( -0.64 )
HYPERSOMNIA	HYPERSOMNIA	11	13226	14554	30534660	1.74	0.97	3.15	1.74	3.49	1.15	2.34	1.74	1.06	0.8	-0.03	NERVOUS SYSTEM DISORDERS	1.74 ( 0.97 - 3.15 )	1.74 ( 3.49 )	1.74 ( 1.06 )	0.8 ( -0.03 )
CEREBRAL ATROPHY	CEREBRAL ATROPHY	11	13226	1883	30547331	13.49	7.46	24.41	13.48	126.39	12.89	14.07	13.41	8.16	3.75	2.91	NERVOUS SYSTEM DISORDERS	13.49 ( 7.46 - 24.41 )	13.48 ( 126.39 )	13.41 ( 8.16 )	3.75 ( 2.91 )
FLATULENCE	FLATULENCE	11	13226	29443	30519771	0.86	0.48	1.56	0.86	0.24	0.27	1.45	0.86	0.53	-0.21	-1.05	GASTROINTESTINAL DISORDERS	0.86 ( 0.48 - 1.56 )	0.86 ( 0.24 )	0.86 ( 0.53 )	-0.21 ( -1.05 )
RESPIRATORY FAILURE	RESPIRATORY FAILURE	11	13226	29643	30519571	0.86	0.47	1.55	0.86	0.26	0.27	1.45	0.86	0.52	-0.22	-1.06	RESPIRATORY, THORACIC AND MEDIASTINAL DISORDERS	0.86 ( 0.47 - 1.55 )	0.86 ( 0.26 )	0.86 ( 0.52 )	-0.22 ( -1.06 )
TACHYPNOEA	TACHYPNOEA	11	13226	5476	30543738	4.64	2.57	8.38	4.64	31.31	4.04	5.23	4.63	2.82	2.21	1.38	RESPIRATORY, THORACIC AND MEDIASTINAL DISORDERS	4.64 ( 2.57 - 8.38 )	4.64 ( 31.31 )	4.63 ( 2.82 )	2.21 ( 1.38 )
RENAL FAILURE	RENAL FAILURE	11	13226	51737	30497477	0.49	0.27	0.89	0.49	5.82	-0.1	1.08	0.49	0.3	-1.03	-1.86	RENAL AND URINARY DISORDERS	0.49 ( 0.27 - 0.89 )	0.49 ( 5.82 )	0.49 ( 0.3 )	-1.03 ( -1.86 )
ERUCTATION	ERUCTATION	11	13226	9455	30539759	2.69	1.49	4.85	2.68	11.62	2.09	3.28	2.68	1.64	1.42	0.59	GASTROINTESTINAL DISORDERS	2.69 ( 1.49 - 4.85 )	2.68 ( 11.62 )	2.68 ( 1.64 )	1.42 ( 0.59 )
BRADYARRHYTHMIA	BRADYARRHYTHMIA	11	13226	661	30548553	38.44	21.18	69.76	38.41	394.2	37.81	39	37.79	22.95	5.24	4.4	CARDIAC DISORDERS	38.44 ( 21.18 - 69.76 )	38.41 ( 394.2 )	37.79 ( 22.95 )	5.24 ( 4.4 )
HAEMODYNAMIC INSTABILITY	HAEMODYNAMIC INSTABILITY	11	13226	2855	30546359	8.9	4.92	16.09	8.89	76.76	8.3	9.48	8.86	5.4	3.15	2.31	VASCULAR DISORDERS	8.9 ( 4.92 - 16.09 )	8.89 ( 76.76 )	8.86 ( 5.4 )	3.15 ( 2.31 )
CONTUSION	CONTUSION	11	13226	58105	30491109	0.44	0.24	0.79	0.44	8	-0.15	1.03	0.44	0.27	-1.19	-2.03	INJURY, POISONING AND PROCEDURAL COMPLICATIONS	0.44 ( 0.24 - 0.79 )	0.44 ( 8 )	0.44 ( 0.27 )	-1.19 ( -2.03 )
HALLUCINATION, AUDITORY	HALLUCINATION, AUDITORY	11	13226	7122	30542092	3.57	1.97	6.44	3.56	20.27	2.97	4.16	3.56	2.17	1.83	1	PSYCHIATRIC DISORDERS	3.57 ( 1.97 - 6.44 )	3.56 ( 20.27 )	3.56 ( 2.17 )	1.83 ( 1 )
HIP FRACTURE	HIP FRACTURE	11	13226	19311	30529903	1.31	0.73	2.38	1.31	0.83	0.72	1.91	1.31	0.8	0.39	-0.44	INJURY, POISONING AND PROCEDURAL COMPLICATIONS	1.31 ( 0.73 - 2.38 )	1.31 ( 0.83 )	1.31 ( 0.8 )	0.39 ( -0.44 )
LOSS OF PERSONAL INDEPENDENCE IN DAILY ACTIVITIES	LOSS OF PERSONAL INDEPENDENCE IN DAILY ACTIVITIES	11	13226	24144	30525070	1.05	0.58	1.9	1.05	0.03	0.46	1.64	1.05	0.64	0.07	-0.76	SOCIAL CIRCUMSTANCES	1.05 ( 0.58 - 1.9 )	1.05 ( 0.03 )	1.05 ( 0.64 )	0.07 ( -0.76 )
DUODENAL ULCER HAEMORRHAGE	DUODENAL ULCER HAEMORRHAGE	11	13226	842	30548372	30.17	16.64	54.71	30.15	306.03	29.56	30.74	29.77	18.1	4.9	4.06	GASTROINTESTINAL DISORDERS	30.17 ( 16.64 - 54.71 )	30.15 ( 306.03 )	29.77 ( 18.1 )	4.9 ( 4.06 )
ABNORMAL LOSS OF WEIGHT	ABNORMAL LOSS OF WEIGHT	11	13226	3203	30546011	7.93	4.39	14.34	7.93	66.35	7.33	8.52	7.9	4.81	2.98	2.15	METABOLISM AND NUTRITION DISORDERS	7.93 ( 4.39 - 14.34 )	7.93 ( 66.35 )	7.9 ( 4.81 )	2.98 ( 2.15 )
ABDOMINAL PAIN LOWER	ABDOMINAL PAIN LOWER	11	13226	18036	30531178	1.41	0.78	2.54	1.41	1.3	0.82	2	1.41	0.86	0.49	-0.34	GASTROINTESTINAL DISORDERS	1.41 ( 0.78 - 2.54 )	1.41 ( 1.3 )	1.41 ( 0.86 )	0.49 ( -0.34 )
ILLNESS	ILLNESS	11	13226	48047	30501167	0.53	0.29	0.95	0.53	4.64	-0.06	1.12	0.53	0.32	-0.92	-1.75	GENERAL DISORDERS AND ADMINISTRATION SITE CONDITIONS	0.53 ( 0.29 - 0.95 )	0.53 ( 4.64 )	0.53 ( 0.32 )	-0.92 ( -1.75 )
AMNESIA	AMNESIA	10	13227	35748	30513466	0.65	0.35	1.2	0.65	1.95	0.03	1.27	0.65	0.38	-0.63	-1.5	NERVOUS SYSTEM DISORDERS	0.65 ( 0.35 - 1.2 )	0.65 ( 1.95 )	0.65 ( 0.38 )	-0.63 ( -1.5 )
BEDRIDDEN	BEDRIDDEN	10	13227	7687	30541527	3	1.62	5.59	3	13.34	2.38	3.62	3	1.78	1.58	0.71	SOCIAL CIRCUMSTANCES	3 ( 1.62 - 5.59 )	3 ( 13.34 )	3 ( 1.78 )	1.58 ( 0.71 )
PULMONARY OEDEMA	PULMONARY OEDEMA	10	13227	20621	30528593	1.12	0.6	2.08	1.12	0.13	0.5	1.74	1.12	0.67	0.16	-0.71	RESPIRATORY, THORACIC AND MEDIASTINAL DISORDERS	1.12 ( 0.6 - 2.08 )	1.12 ( 0.13 )	1.12 ( 0.67 )	0.16 ( -0.71 )
ASCITES	ASCITES	10	13227	12533	30536681	1.84	0.99	3.43	1.84	3.84	1.22	2.46	1.84	1.1	0.88	0.01	GASTROINTESTINAL DISORDERS	1.84 ( 0.99 - 3.43 )	1.84 ( 3.84 )	1.84 ( 1.1 )	0.88 ( 0.01 )
GASTROENTERITIS	GASTROENTERITIS	10	13227	7251	30541963	3.18	1.71	5.92	3.18	14.95	2.56	3.8	3.18	1.89	1.67	0.8	INFECTIONS AND INFESTATIONS	3.18 ( 1.71 - 5.92 )	3.18 ( 14.95 )	3.18 ( 1.89 )	1.67 ( 0.8 )
PALLOR	PALLOR	10	13227	13128	30536086	1.76	0.95	3.27	1.76	3.27	1.14	2.38	1.76	1.05	0.81	-0.06	VASCULAR DISORDERS	1.76 ( 0.95 - 3.27 )	1.76 ( 3.27 )	1.76 ( 1.05 )	0.81 ( -0.06 )
DRUG-INDUCED LIVER INJURY	DRUG-INDUCED LIVER INJURY	10	13227	11763	30537451	1.96	1.06	3.65	1.96	4.71	1.34	2.58	1.96	1.17	0.97	0.1	HEPATOBILIARY DISORDERS	1.96 ( 1.06 - 3.65 )	1.96 ( 4.71 )	1.96 ( 1.17 )	0.97 ( 0.1 )
DROOLING	DROOLING	10	13227	2825	30546389	8.17	4.39	15.21	8.17	62.7	7.55	8.79	8.14	4.84	3.03	2.15	NERVOUS SYSTEM DISORDERS	8.17 ( 4.39 - 15.21 )	8.17 ( 62.7 )	8.14 ( 4.84 )	3.03 ( 2.15 )
CHILLS	CHILLS	10	13227	61610	30487604	0.37	0.2	0.7	0.37	10.46	-0.25	0.99	0.37	0.22	-1.42	-2.29	GENERAL DISORDERS AND ADMINISTRATION SITE CONDITIONS	0.37 ( 0.2 - 0.7 )	0.37 ( 10.46 )	0.37 ( 0.22 )	-1.42 ( -2.29 )
HYPOTONIA	HYPOTONIA	10	13227	4430	30544784	5.21	2.8	9.7	5.21	33.94	4.59	5.83	5.2	3.09	2.38	1.51	NERVOUS SYSTEM DISORDERS	5.21 ( 2.8 - 9.7 )	5.21 ( 33.94 )	5.2 ( 3.09 )	2.38 ( 1.51 )
BODY TEMPERATURE DECREASED	BODY TEMPERATURE DECREASED	10	13227	4723	30544491	4.89	2.63	9.1	4.89	30.85	4.27	5.51	4.88	2.9	2.29	1.42	INVESTIGATIONS	4.89 ( 2.63 - 9.1 )	4.89 ( 30.85 )	4.88 ( 2.9 )	2.29 ( 1.42 )
MOTOR DYSFUNCTION	MOTOR DYSFUNCTION	10	13227	5017	30544197	4.6	2.47	8.56	4.6	28.12	3.98	5.22	4.59	2.73	2.2	1.33	NERVOUS SYSTEM DISORDERS	4.6 ( 2.47 - 8.56 )	4.6 ( 28.12 )	4.59 ( 2.73 )	2.2 ( 1.33 )
CEREBRAL HAEMATOMA	CEREBRAL HAEMATOMA	10	13227	1285	30547929	17.97	9.64	33.49	17.96	158.93	17.34	18.58	17.83	10.59	4.16	3.28	NERVOUS SYSTEM DISORDERS	17.97 ( 9.64 - 33.49 )	17.96 ( 158.93 )	17.83 ( 10.59 )	4.16 ( 3.28 )
INITIAL INSOMNIA	INITIAL INSOMNIA	10	13227	5412	30543802	4.27	2.29	7.94	4.26	24.95	3.64	4.88	4.26	2.53	2.09	1.22	PSYCHIATRIC DISORDERS	4.27 ( 2.29 - 7.94 )	4.26 ( 24.95 )	4.26 ( 2.53 )	2.09 ( 1.22 )
PULMONARY EMBOLISM	PULMONARY EMBOLISM	10	13227	49975	30499239	0.46	0.25	0.86	0.46	6.28	-0.16	1.08	0.46	0.27	-1.11	-1.98	RESPIRATORY, THORACIC AND MEDIASTINAL DISORDERS	0.46 ( 0.25 - 0.86 )	0.46 ( 6.28 )	0.46 ( 0.27 )	-1.11 ( -1.98 )
FRACTURE	FRACTURE	10	13227	9976	30539238	2.31	1.24	4.3	2.31	7.45	1.69	2.93	2.31	1.38	1.21	0.34	INJURY, POISONING AND PROCEDURAL COMPLICATIONS	2.31 ( 1.24 - 4.3 )	2.31 ( 7.45 )	2.31 ( 1.38 )	1.21 ( 0.34 )
PANCREATITIS	PANCREATITIS	10	13227	23480	30525734	0.98	0.53	1.83	0.98	0	0.36	1.6	0.98	0.58	-0.02	-0.9	GASTROINTESTINAL DISORDERS	0.98 ( 0.53 - 1.83 )	0.98 ( 0 )	0.98 ( 0.58 )	-0.02 ( -0.9 )
PARKINSON'S DISEASE	PARKINSON'S DISEASE	10	13227	6827	30542387	3.38	1.82	6.29	3.38	16.74	2.76	4	3.38	2.01	1.76	0.88	NERVOUS SYSTEM DISORDERS	3.38 ( 1.82 - 6.29 )	3.38 ( 16.74 )	3.38 ( 2.01 )	1.76 ( 0.88 )
LIVER DISORDER	LIVER DISORDER	10	13227	20602	30528612	1.12	0.6	2.08	1.12	0.13	0.5	1.74	1.12	0.67	0.16	-0.71	HEPATOBILIARY DISORDERS	1.12 ( 0.6 - 2.08 )	1.12 ( 0.13 )	1.12 ( 0.67 )	0.16 ( -0.71 )
FOOD REFUSAL	FOOD REFUSAL	10	13227	304	30548910	75.97	40.46	142.67	75.92	715.76	75.29	76.55	73.53	43.4	6.2	5.31	METABOLISM AND NUTRITION DISORDERS	75.97 ( 40.46 - 142.67 )	75.92 ( 715.76 )	73.53 ( 43.4 )	6.2 ( 5.31 )
LIVER FUNCTION TEST INCREASED	LIVER FUNCTION TEST INCREASED	10	13227	10225	30538989	2.26	1.21	4.2	2.26	7	1.64	2.88	2.26	1.34	1.17	0.3	INVESTIGATIONS	2.26 ( 1.21 - 4.2 )	2.26 ( 7 )	2.26 ( 1.34 )	1.17 ( 0.3 )
CHEST DISCOMFORT	CHEST DISCOMFORT	10	13227	57863	30491351	0.4	0.21	0.74	0.4	9.08	-0.22	1.02	0.4	0.24	-1.33	-2.2	GENERAL DISORDERS AND ADMINISTRATION SITE CONDITIONS	0.4 ( 0.21 - 0.74 )	0.4 ( 9.08 )	0.4 ( 0.24 )	-1.33 ( -2.2 )
BLOOD GLUCOSE FLUCTUATION	BLOOD GLUCOSE FLUCTUATION	10	13227	5418	30543796	4.26	2.29	7.93	4.26	24.9	3.64	4.88	4.25	2.53	2.09	1.22	INVESTIGATIONS	4.26 ( 2.29 - 7.93 )	4.26 ( 24.9 )	4.25 ( 2.53 )	2.09 ( 1.22 )
HYPOPNOEA	HYPOPNOEA	10	13227	1689	30547525	13.67	7.34	25.47	13.66	116.69	13.04	14.29	13.59	8.08	3.76	2.89	RESPIRATORY, THORACIC AND MEDIASTINAL DISORDERS	13.67 ( 7.34 - 25.47 )	13.66 ( 116.69 )	13.59 ( 8.08 )	3.76 ( 2.89 )
POLYDIPSIA	POLYDIPSIA	10	13227	1704	30547510	13.55	7.28	25.24	13.54	115.51	12.92	14.17	13.47	8.01	3.75	2.88	METABOLISM AND NUTRITION DISORDERS	13.55 ( 7.28 - 25.24 )	13.54 ( 115.51 )	13.47 ( 8.01 )	3.75 ( 2.88 )
SKIN DISCOLOURATION	SKIN DISCOLOURATION	10	13227	26700	30522514	0.86	0.46	1.61	0.86	0.21	0.24	1.48	0.86	0.51	-0.21	-1.08	SKIN AND SUBCUTANEOUS TISSUE DISORDERS	0.86 ( 0.46 - 1.61 )	0.86 ( 0.21 )	0.86 ( 0.51 )	-0.21 ( -1.08 )
MUSCLE ATROPHY	MUSCLE ATROPHY	10	13227	4646	30544568	4.97	2.67	9.25	4.97	31.62	4.35	5.59	4.96	2.95	2.31	1.44	MUSCULOSKELETAL AND CONNECTIVE TISSUE DISORDERS	4.97 ( 2.67 - 9.25 )	4.97 ( 31.62 )	4.96 ( 2.95 )	2.31 ( 1.44 )
COLITIS MICROSCOPIC	COLITIS MICROSCOPIC	10	13227	2676	30546538	8.63	4.64	16.06	8.62	67.16	8	9.25	8.6	5.11	3.1	2.23	GASTROINTESTINAL DISORDERS	8.63 ( 4.64 - 16.06 )	8.62 ( 67.16 )	8.6 ( 5.11 )	3.1 ( 2.23 )
HEPATIC CIRRHOSIS	HEPATIC CIRRHOSIS	10	13227	7633	30541581	3.03	1.63	5.63	3.02	13.53	2.4	3.64	3.02	1.8	1.59	0.72	HEPATOBILIARY DISORDERS	3.03 ( 1.63 - 5.63 )	3.02 ( 13.53 )	3.02 ( 1.8 )	1.59 ( 0.72 )
SUPRAVENTRICULAR EXTRASYSTOLES	SUPRAVENTRICULAR EXTRASYSTOLES	10	13227	1631	30547583	14.16	7.6	26.37	14.15	121.47	13.53	14.77	14.07	8.36	3.81	2.94	CARDIAC DISORDERS	14.16 ( 7.6 - 26.37 )	14.15 ( 121.47 )	14.07 ( 8.36 )	3.81 ( 2.94 )
INAPPROPRIATE AFFECT	INAPPROPRIATE AFFECT	10	13227	844	30548370	27.36	14.67	51.06	27.34	250.84	26.72	27.97	27.04	16.04	4.76	3.88	PSYCHIATRIC DISORDERS	27.36 ( 14.67 - 51.06 )	27.34 ( 250.84 )	27.04 ( 16.04 )	4.76 ( 3.88 )
HEART RATE INCREASED	HEART RATE INCREASED	9	13228	56087	30493127	0.37	0.19	0.71	0.37	9.65	-0.28	1.02	0.37	0.21	-1.43	-2.35	INVESTIGATIONS	0.37 ( 0.19 - 0.71 )	0.37 ( 9.65 )	0.37 ( 0.21 )	-1.43 ( -2.35 )
DRUG WITHDRAWAL SYNDROME	DRUG WITHDRAWAL SYNDROME	9	13228	41892	30507322	0.5	0.26	0.95	0.5	4.62	-0.16	1.15	0.5	0.29	-1.01	-1.92	GENERAL DISORDERS AND ADMINISTRATION SITE CONDITIONS	0.5 ( 0.26 - 0.95 )	0.5 ( 4.62 )	0.5 ( 0.29 )	-1.01 ( -1.92 )
CARDIAC DISORDER	CARDIAC DISORDER	9	13228	40741	30508473	0.51	0.27	0.98	0.51	4.25	-0.14	1.16	0.51	0.3	-0.97	-1.88	CARDIAC DISORDERS	0.51 ( 0.27 - 0.98 )	0.51 ( 4.25 )	0.51 ( 0.3 )	-0.97 ( -1.88 )
CONDUCTION DISORDER	CONDUCTION DISORDER	9	13228	597	30548617	34.81	18.02	67.26	34.79	291	34.13	35.45	34.29	19.76	5.1	4.18	CARDIAC DISORDERS	34.81 ( 18.02 - 67.26 )	34.79 ( 291 )	34.29 ( 19.76 )	5.1 ( 4.18 )
OBSESSIVE THOUGHTS	OBSESSIVE THOUGHTS	9	13228	813	30548401	25.57	13.25	49.32	25.55	209.97	24.89	26.21	25.28	14.59	4.66	3.74	PSYCHIATRIC DISORDERS	25.57 ( 13.25 - 49.32 )	25.55 ( 209.97 )	25.28 ( 14.59 )	4.66 ( 3.74 )
POST-TRAUMATIC STRESS DISORDER	POST-TRAUMATIC STRESS DISORDER	9	13228	3510	30545704	5.92	3.08	11.39	5.92	36.69	5.26	6.57	5.91	3.42	2.56	1.65	PSYCHIATRIC DISORDERS	5.92 ( 3.08 - 11.39 )	5.92 ( 36.69 )	5.91 ( 3.42 )	2.56 ( 1.65 )
HYPERTONIA	HYPERTONIA	9	13228	2394	30546820	8.68	4.51	16.71	8.68	60.9	8.02	9.33	8.65	5	3.11	2.2	NERVOUS SYSTEM DISORDERS	8.68 ( 4.51 - 16.71 )	8.68 ( 60.9 )	8.65 ( 5 )	3.11 ( 2.2 )
DECREASED ACTIVITY	DECREASED ACTIVITY	9	13228	4943	30544271	4.2	2.19	8.09	4.2	21.92	3.55	4.86	4.2	2.43	2.07	1.16	GENERAL DISORDERS AND ADMINISTRATION SITE CONDITIONS	4.2 ( 2.19 - 8.09 )	4.2 ( 21.92 )	4.2 ( 2.43 )	2.07 ( 1.16 )
EXTRASYSTOLES	EXTRASYSTOLES	9	13228	3620	30545594	5.74	2.98	11.05	5.74	35.13	5.08	6.39	5.73	3.31	2.52	1.6	CARDIAC DISORDERS	5.74 ( 2.98 - 11.05 )	5.74 ( 35.13 )	5.73 ( 3.31 )	2.52 ( 1.6 )
SEPSIS	SEPSIS	9	13228	45056	30504158	0.46	0.24	0.89	0.46	5.68	-0.19	1.11	0.46	0.27	-1.12	-2.03	INFECTIONS AND INFESTATIONS	0.46 ( 0.24 - 0.89 )	0.46 ( 5.68 )	0.46 ( 0.27 )	-1.12 ( -2.03 )
ATRIOVENTRICULAR BLOCK SECOND DEGREE	ATRIOVENTRICULAR BLOCK SECOND DEGREE	9	13228	1311	30547903	15.85	8.23	30.54	15.84	124.31	15.19	16.5	15.74	9.09	3.98	3.06	CARDIAC DISORDERS	15.85 ( 8.23 - 30.54 )	15.84 ( 124.31 )	15.74 ( 9.09 )	3.98 ( 3.06 )
BLOOD GLUCOSE INCREASED	BLOOD GLUCOSE INCREASED	9	13228	95175	30454039	0.22	0.11	0.42	0.22	25.28	-0.43	0.87	0.22	0.13	-2.2	-3.11	INVESTIGATIONS	0.22 ( 0.11 - 0.42 )	0.22 ( 25.28 )	0.22 ( 0.13 )	-2.2 ( -3.11 )
DRUG HYPERSENSITIVITY	DRUG HYPERSENSITIVITY	9	13228	120541	30428673	0.17	0.09	0.33	0.17	35.92	-0.48	0.83	0.17	0.1	-2.54	-3.45	IMMUNE SYSTEM DISORDERS	0.17 ( 0.09 - 0.33 )	0.17 ( 35.92 )	0.17 ( 0.1 )	-2.54 ( -3.45 )
DUODENAL ULCER PERFORATION	DUODENAL ULCER PERFORATION	9	13228	4137	30545077	5.02	2.61	9.66	5.02	28.92	4.37	5.67	5.01	2.9	2.33	1.41	GASTROINTESTINAL DISORDERS	5.02 ( 2.61 - 9.66 )	5.02 ( 28.92 )	5.01 ( 2.9 )	2.33 ( 1.41 )
PANIC ATTACK	PANIC ATTACK	9	13228	21668	30527546	0.96	0.5	1.84	0.96	0.02	0.31	1.61	0.96	0.55	-0.06	-0.97	PSYCHIATRIC DISORDERS	0.96 ( 0.5 - 1.84 )	0.96 ( 0.02 )	0.96 ( 0.55 )	-0.06 ( -0.97 )
ACCIDENTAL EXPOSURE TO PRODUCT BY CHILD	ACCIDENTAL EXPOSURE TO PRODUCT BY CHILD	9	13228	2426	30546788	8.57	4.45	16.49	8.56	59.89	7.91	9.22	8.53	4.93	3.09	2.18	INJURY, POISONING AND PROCEDURAL COMPLICATIONS	8.57 ( 4.45 - 16.49 )	8.56 ( 59.89 )	8.53 ( 4.93 )	3.09 ( 2.18 )
SEXUALLY INAPPROPRIATE BEHAVIOUR	SEXUALLY INAPPROPRIATE BEHAVIOUR	9	13228	87	30549127	238.91	120.25	474.65	238.74	1930.99	238.06	239.43	216.46	121.87	7.76	6.8	PSYCHIATRIC DISORDERS	238.91 ( 120.25 - 474.65 )	238.74 ( 1930.99 )	216.46 ( 121.87 )	7.76 ( 6.8 )
PRESSURE OF SPEECH	PRESSURE OF SPEECH	9	13228	315	30548899	65.98	34.01	128.02	65.94	559.6	65.28	66.6	64.14	36.83	6	5.08	PSYCHIATRIC DISORDERS	65.98 ( 34.01 - 128.02 )	65.94 ( 559.6 )	64.14 ( 36.83 )	6 ( 5.08 )
RHEUMATOID ARTHRITIS	RHEUMATOID ARTHRITIS	9	13228	77474	30471740	0.27	0.14	0.51	0.27	18.03	-0.39	0.92	0.27	0.16	-1.9	-2.81	MUSCULOSKELETAL AND CONNECTIVE TISSUE DISORDERS	0.27 ( 0.14 - 0.51 )	0.27 ( 18.03 )	0.27 ( 0.16 )	-1.9 ( -2.81 )
HYDROCEPHALUS	HYDROCEPHALUS	9	13228	2208	30547006	9.41	4.89	18.12	9.41	67.35	8.75	10.06	9.37	5.42	3.23	2.31	NERVOUS SYSTEM DISORDERS	9.41 ( 4.89 - 18.12 )	9.41 ( 67.35 )	9.37 ( 5.42 )	3.23 ( 2.31 )
DYSPEPSIA	DYSPEPSIA	9	13228	55395	30493819	0.37	0.19	0.72	0.37	9.39	-0.28	1.03	0.38	0.22	-1.41	-2.33	GASTROINTESTINAL DISORDERS	0.37 ( 0.19 - 0.72 )	0.37 ( 9.39 )	0.38 ( 0.22 )	-1.41 ( -2.33 )
LIVER INJURY	LIVER INJURY	9	13228	9981	30539233	2.08	1.08	4	2.08	5.05	1.43	2.73	2.08	1.2	1.06	0.14	HEPATOBILIARY DISORDERS	2.08 ( 1.08 - 4 )	2.08 ( 5.05 )	2.08 ( 1.2 )	1.06 ( 0.14 )
DYSURIA	DYSURIA	9	13228	16469	30532745	1.26	0.66	2.43	1.26	0.49	0.61	1.91	1.26	0.73	0.33	-0.58	RENAL AND URINARY DISORDERS	1.26 ( 0.66 - 2.43 )	1.26 ( 0.49 )	1.26 ( 0.73 )	0.33 ( -0.58 )
BUNDLE BRANCH BLOCK LEFT	BUNDLE BRANCH BLOCK LEFT	9	13228	2011	30547203	10.33	5.37	19.9	10.33	75.5	9.67	10.98	10.29	5.95	3.36	2.45	CARDIAC DISORDERS	10.33 ( 5.37 - 19.9 )	10.33 ( 75.5 )	10.29 ( 5.95 )	3.36 ( 2.45 )
LIMB DISCOMFORT	LIMB DISCOMFORT	9	13228	19051	30530163	1.09	0.57	2.1	1.09	0.07	0.44	1.74	1.09	0.63	0.12	-0.79	MUSCULOSKELETAL AND CONNECTIVE TISSUE DISORDERS	1.09 ( 0.57 - 2.1 )	1.09 ( 0.07 )	1.09 ( 0.63 )	0.12 ( -0.79 )
SKIN EXFOLIATION	SKIN EXFOLIATION	9	13228	45304	30503910	0.46	0.24	0.88	0.46	5.76	-0.19	1.11	0.46	0.27	-1.12	-2.04	SKIN AND SUBCUTANEOUS TISSUE DISORDERS	0.46 ( 0.24 - 0.88 )	0.46 ( 5.76 )	0.46 ( 0.27 )	-1.12 ( -2.04 )
DERMATITIS ALLERGIC	DERMATITIS ALLERGIC	9	13228	6417	30542797	3.24	1.68	6.23	3.24	13.9	2.58	3.89	3.23	1.87	1.69	0.78	SKIN AND SUBCUTANEOUS TISSUE DISORDERS	3.24 ( 1.68 - 6.23 )	3.24 ( 13.9 )	3.23 ( 1.87 )	1.69 ( 0.78 )
WOUND	WOUND	9	13228	15428	30533786	1.35	0.7	2.59	1.35	0.8	0.69	2	1.35	0.78	0.43	-0.48	INJURY, POISONING AND PROCEDURAL COMPLICATIONS	1.35 ( 0.7 - 2.59 )	1.35 ( 0.8 )	1.35 ( 0.78 )	0.43 ( -0.48 )
PRODUCT PRESCRIBING ERROR	PRODUCT PRESCRIBING ERROR	9	13228	10365	30538849	2	1.04	3.85	2	4.52	1.35	2.66	2	1.16	1	0.09	INJURY, POISONING AND PROCEDURAL COMPLICATIONS	2 ( 1.04 - 3.85 )	2 ( 4.52 )	2 ( 1.16 )	1 ( 0.09 )
ACUTE ABDOMEN	ACUTE ABDOMEN	9	13228	662	30548552	31.4	16.26	60.62	31.38	261.12	30.72	32.03	30.97	17.86	4.95	4.03	GASTROINTESTINAL DISORDERS	31.4 ( 16.26 - 60.62 )	31.38 ( 261.12 )	30.97 ( 17.86 )	4.95 ( 4.03 )
HAEMOGLOBIN DECREASED	HAEMOGLOBIN DECREASED	9	13228	46940	30502274	0.44	0.23	0.85	0.44	6.33	-0.21	1.1	0.44	0.26	-1.18	-2.09	INVESTIGATIONS	0.44 ( 0.23 - 0.85 )	0.44 ( 6.33 )	0.44 ( 0.26 )	-1.18 ( -2.09 )
RESPIRATORY DISORDER	RESPIRATORY DISORDER	9	13228	14810	30534404	1.4	0.73	2.7	1.4	1.04	0.75	2.06	1.4	0.81	0.49	-0.43	RESPIRATORY, THORACIC AND MEDIASTINAL DISORDERS	1.4 ( 0.73 - 2.7 )	1.4 ( 1.04 )	1.4 ( 0.81 )	0.49 ( -0.43 )
ENERGY INCREASED	ENERGY INCREASED	9	13228	3150	30546064	6.6	3.43	12.7	6.59	42.59	5.94	7.25	6.58	3.8	2.72	1.8	GENERAL DISORDERS AND ADMINISTRATION SITE CONDITIONS	6.6 ( 3.43 - 12.7 )	6.59 ( 42.59 )	6.58 ( 3.8 )	2.72 ( 1.8 )
NASOPHARYNGITIS	NASOPHARYNGITIS	8	13229	108362	30440852	0.17	0.08	0.34	0.17	32.43	-0.52	0.86	0.17	0.1	-2.55	-3.51	INFECTIONS AND INFESTATIONS	0.17 ( 0.08 - 0.34 )	0.17 ( 32.43 )	0.17 ( 0.1 )	-2.55 ( -3.51 )
PERSONALITY CHANGE	PERSONALITY CHANGE	8	13229	4156	30545058	4.44	2.22	8.9	4.44	21.3	3.75	5.14	4.44	2.48	2.15	1.19	PSYCHIATRIC DISORDERS	4.44 ( 2.22 - 8.9 )	4.44 ( 21.3 )	4.44 ( 2.48 )	2.15 ( 1.19 )
ANTISOCIAL BEHAVIOUR	ANTISOCIAL BEHAVIOUR	8	13229	420	30548794	43.99	21.85	88.55	43.96	329.58	43.26	44.66	43.16	24.03	5.43	4.46	PSYCHIATRIC DISORDERS	43.99 ( 21.85 - 88.55 )	43.96 ( 329.58 )	43.16 ( 24.03 )	5.43 ( 4.46 )
HYPOGLYCAEMIA	HYPOGLYCAEMIA	8	13229	21750	30527464	0.85	0.42	1.7	0.85	0.22	0.16	1.54	0.85	0.48	-0.24	-1.2	METABOLISM AND NUTRITION DISORDERS	0.85 ( 0.42 - 1.7 )	0.85 ( 0.22 )	0.85 ( 0.48 )	-0.24 ( -1.2 )
WANDERING PACEMAKER	WANDERING PACEMAKER	8	13229	20	30549194	923.7	406.79	2097.49	923.15	5263.7	922.33	923.97	659.68	332.13	9.37	8.26	CARDIAC DISORDERS	923.7 ( 406.79 - 2097.49 )	923.15 ( 5263.7 )	659.68 ( 332.13 )	9.37 ( 8.26 )
SECRETION DISCHARGE	SECRETION DISCHARGE	8	13229	6280	30542934	2.94	1.47	5.89	2.94	10.23	2.25	3.63	2.94	1.64	1.55	0.59	GENERAL DISORDERS AND ADMINISTRATION SITE CONDITIONS	2.94 ( 1.47 - 5.89 )	2.94 ( 10.23 )	2.94 ( 1.64 )	1.55 ( 0.59 )
LUPUS-LIKE SYNDROME	LUPUS-LIKE SYNDROME	8	13229	5214	30544000	3.54	1.77	7.09	3.54	14.57	2.85	4.23	3.54	1.98	1.82	0.86	MUSCULOSKELETAL AND CONNECTIVE TISSUE DISORDERS	3.54 ( 1.77 - 7.09 )	3.54 ( 14.57 )	3.54 ( 1.98 )	1.82 ( 0.86 )
FEELING HOT	FEELING HOT	8	13229	36443	30512771	0.51	0.25	1.01	0.51	3.85	-0.19	1.2	0.51	0.28	-0.98	-1.94	GENERAL DISORDERS AND ADMINISTRATION SITE CONDITIONS	0.51 ( 0.25 - 1.01 )	0.51 ( 3.85 )	0.51 ( 0.28 )	-0.98 ( -1.94 )
AFFECT LABILITY	AFFECT LABILITY	8	13229	5406	30543808	3.42	1.71	6.84	3.42	13.65	2.72	4.11	3.41	1.91	1.77	0.81	PSYCHIATRIC DISORDERS	3.42 ( 1.71 - 6.84 )	3.42 ( 13.65 )	3.41 ( 1.91 )	1.77 ( 0.81 )
MIGRAINE	MIGRAINE	8	13229	64580	30484634	0.29	0.14	0.57	0.29	14.3	-0.41	0.98	0.29	0.16	-1.81	-2.77	NERVOUS SYSTEM DISORDERS	0.29 ( 0.14 - 0.57 )	0.29 ( 14.3 )	0.29 ( 0.16 )	-1.81 ( -2.77 )
RETINAL DETACHMENT	RETINAL DETACHMENT	8	13229	3914	30545300	4.72	2.36	9.45	4.72	23.39	4.02	5.41	4.71	2.64	2.24	1.27	EYE DISORDERS	4.72 ( 2.36 - 9.45 )	4.72 ( 23.39 )	4.71 ( 2.64 )	2.24 ( 1.27 )
BRAIN COMPRESSION	BRAIN COMPRESSION	8	13229	177	30549037	104.37	51.38	212.01	104.31	783.17	103.6	105.02	99.84	55.18	6.64	5.66	NERVOUS SYSTEM DISORDERS	104.37 ( 51.38 - 212.01 )	104.31 ( 783.17 )	99.84 ( 55.18 )	6.64 ( 5.66 )
ALANINE AMINOTRANSFERASE INCREASED	ALANINE AMINOTRANSFERASE INCREASED	8	13229	27747	30521467	0.67	0.33	1.33	0.67	1.35	-0.03	1.36	0.67	0.37	-0.59	-1.55	INVESTIGATIONS	0.67 ( 0.33 - 1.33 )	0.67 ( 1.35 )	0.67 ( 0.37 )	-0.59 ( -1.55 )
DROP ATTACKS	DROP ATTACKS	8	13229	285	30548929	64.82	32.1	130.9	64.78	488.67	64.08	65.48	63.04	35.01	5.98	5	NERVOUS SYSTEM DISORDERS	64.82 ( 32.1 - 130.9 )	64.78 ( 488.67 )	63.04 ( 35.01 )	5.98 ( 5 )
DYSSTASIA	DYSSTASIA	8	13229	17013	30532201	1.09	0.54	2.17	1.09	0.05	0.39	1.78	1.09	0.61	0.12	-0.84	NERVOUS SYSTEM DISORDERS	1.09 ( 0.54 - 2.17 )	1.09 ( 0.05 )	1.09 ( 0.61 )	0.12 ( -0.84 )
ANORGASMIA	ANORGASMIA	8	13229	1089	30548125	16.96	8.46	34.01	16.95	119.23	16.26	17.65	16.84	9.41	4.07	3.11	PSYCHIATRIC DISORDERS	16.96 ( 8.46 - 34.01 )	16.95 ( 119.23 )	16.84 ( 9.41 )	4.07 ( 3.11 )
PARAESTHESIA	PARAESTHESIA	8	13229	94829	30454385	0.19	0.1	0.39	0.19	26.73	-0.5	0.89	0.19	0.11	-2.36	-3.32	NERVOUS SYSTEM DISORDERS	0.19 ( 0.1 - 0.39 )	0.19 ( 26.73 )	0.19 ( 0.11 )	-2.36 ( -3.32 )
GAIT INABILITY	GAIT INABILITY	8	13229	17280	30531934	1.07	0.53	2.14	1.07	0.04	0.38	1.76	1.07	0.6	0.1	-0.87	GENERAL DISORDERS AND ADMINISTRATION SITE CONDITIONS	1.07 ( 0.53 - 2.14 )	1.07 ( 0.04 )	1.07 ( 0.6 )	0.1 ( -0.87 )
PANCREATITIS ACUTE	PANCREATITIS ACUTE	8	13229	8834	30540380	2.09	1.04	4.18	2.09	4.54	1.4	2.78	2.09	1.17	1.06	0.1	GASTROINTESTINAL DISORDERS	2.09 ( 1.04 - 4.18 )	2.09 ( 4.54 )	2.09 ( 1.17 )	1.06 ( 0.1 )
SCAB	SCAB	8	13229	6046	30543168	3.05	1.53	6.11	3.05	11.04	2.36	3.75	3.05	1.71	1.61	0.65	SKIN AND SUBCUTANEOUS TISSUE DISORDERS	3.05 ( 1.53 - 6.11 )	3.05 ( 11.04 )	3.05 ( 1.71 )	1.61 ( 0.65 )
BRAIN INJURY	BRAIN INJURY	8	13229	4110	30545104	4.49	2.25	8.99	4.49	21.68	3.8	5.19	4.49	2.51	2.17	1.2	NERVOUS SYSTEM DISORDERS	4.49 ( 2.25 - 8.99 )	4.49 ( 21.68 )	4.49 ( 2.51 )	2.17 ( 1.2 )
EXTRA DOSE ADMINISTERED	EXTRA DOSE ADMINISTERED	8	13229	17095	30532119	1.08	0.54	2.16	1.08	0.05	0.39	1.77	1.08	0.6	0.11	-0.85	INJURY, POISONING AND PROCEDURAL COMPLICATIONS	1.08 ( 0.54 - 2.16 )	1.08 ( 0.05 )	1.08 ( 0.6 )	0.11 ( -0.85 )
BLISTER	BLISTER	8	13229	30938	30518276	0.6	0.3	1.19	0.6	2.18	-0.1	1.29	0.6	0.33	-0.74	-1.71	SKIN AND SUBCUTANEOUS TISSUE DISORDERS	0.6 ( 0.3 - 1.19 )	0.6 ( 2.18 )	0.6 ( 0.33 )	-0.74 ( -1.71 )
APRAXIA	APRAXIA	8	13229	656	30548558	28.16	14.02	56.56	28.14	206.92	27.45	28.84	27.82	15.52	4.8	3.83	NERVOUS SYSTEM DISORDERS	28.16 ( 14.02 - 56.56 )	28.14 ( 206.92 )	27.82 ( 15.52 )	4.8 ( 3.83 )
HYPONATRAEMIC SYNDROME	HYPONATRAEMIC SYNDROME	8	13229	187	30549027	98.79	48.68	200.51	98.73	742.19	98.02	99.44	94.72	52.39	6.57	5.58	METABOLISM AND NUTRITION DISORDERS	98.79 ( 48.68 - 200.51 )	98.73 ( 742.19 )	94.72 ( 52.39 )	6.57 ( 5.58 )
SUSPICIOUSNESS	SUSPICIOUSNESS	8	13229	286	30548928	64.59	31.99	130.44	64.56	486.95	63.85	65.26	62.83	34.89	5.97	5	PSYCHIATRIC DISORDERS	64.59 ( 31.99 - 130.44 )	64.56 ( 486.95 )	62.83 ( 34.89 )	5.97 ( 5 )
COMA SCALE ABNORMAL	COMA SCALE ABNORMAL	8	13229	1225	30547989	15.08	7.52	30.23	15.07	104.43	14.38	15.77	14.98	8.37	3.91	2.94	INVESTIGATIONS	15.08 ( 7.52 - 30.23 )	15.07 ( 104.43 )	14.98 ( 8.37 )	3.91 ( 2.94 )
SKULL FRACTURE	SKULL FRACTURE	8	13229	651	30548563	28.38	14.13	57	28.36	208.61	27.66	29.06	28.03	15.64	4.81	3.84	INJURY, POISONING AND PROCEDURAL COMPLICATIONS	28.38 ( 14.13 - 57 )	28.36 ( 208.61 )	28.03 ( 15.64 )	4.81 ( 3.84 )
DERMATITIS BULLOUS	DERMATITIS BULLOUS	8	13229	3235	30545979	5.71	2.85	11.43	5.71	30.99	5.01	6.4	5.7	3.19	2.51	1.55	SKIN AND SUBCUTANEOUS TISSUE DISORDERS	5.71 ( 2.85 - 11.43 )	5.71 ( 30.99 )	5.7 ( 3.19 )	2.51 ( 1.55 )
THROMBOCYTOPENIA	THROMBOCYTOPENIA	8	13229	41172	30508042	0.45	0.22	0.9	0.45	5.43	-0.24	1.14	0.45	0.25	-1.16	-2.12	BLOOD AND LYMPHATIC SYSTEM DISORDERS	0.45 ( 0.22 - 0.9 )	0.45 ( 5.43 )	0.45 ( 0.25 )	-1.16 ( -2.12 )
SHOCK	SHOCK	8	13229	9342	30539872	1.98	0.99	3.96	1.98	3.86	1.28	2.67	1.98	1.11	0.98	0.02	VASCULAR DISORDERS	1.98 ( 0.99 - 3.96 )	1.98 ( 3.86 )	1.98 ( 1.11 )	0.98 ( 0.02 )
CARDIAC FAILURE CONGESTIVE	CARDIAC FAILURE CONGESTIVE	7	13230	35681	30513533	0.45	0.22	0.95	0.45	4.63	-0.29	1.19	0.45	0.24	-1.14	-2.16	CARDIAC DISORDERS	0.45 ( 0.22 - 0.95 )	0.45 ( 4.63 )	0.45 ( 0.24 )	-1.14 ( -2.16 )
FACIAL SPASM	FACIAL SPASM	7	13230	638	30548576	25.33	12.03	53.37	25.32	161.76	24.58	26.07	25.06	13.43	4.65	3.62	NERVOUS SYSTEM DISORDERS	25.33 ( 12.03 - 53.37 )	25.32 ( 161.76 )	25.06 ( 13.43 )	4.65 ( 3.62 )
INTENTIONAL OVERDOSE	INTENTIONAL OVERDOSE	7	13230	30743	30518471	0.53	0.25	1.1	0.53	3	-0.22	1.27	0.53	0.28	-0.93	-1.95	INJURY, POISONING AND PROCEDURAL COMPLICATIONS	0.53 ( 0.25 - 1.1 )	0.53 ( 3 )	0.53 ( 0.28 )	-0.93 ( -1.95 )
FOAMING AT MOUTH	FOAMING AT MOUTH	7	13230	947	30548267	17.07	8.11	35.91	17.06	105.05	16.32	17.8	16.94	9.09	4.08	3.06	GENERAL DISORDERS AND ADMINISTRATION SITE CONDITIONS	17.07 ( 8.11 - 35.91 )	17.06 ( 105.05 )	16.94 ( 9.09 )	4.08 ( 3.06 )
PERITONITIS	PERITONITIS	7	13230	8578	30540636	1.88	0.9	3.95	1.88	2.9	1.14	2.62	1.88	1.01	0.91	-0.11	INFECTIONS AND INFESTATIONS	1.88 ( 0.9 - 3.95 )	1.88 ( 2.9 )	1.88 ( 1.01 )	0.91 ( -0.11 )
GASTRIC ULCER HAEMORRHAGE	GASTRIC ULCER HAEMORRHAGE	7	13230	2406	30546808	6.72	3.2	14.11	6.71	33.95	5.97	7.46	6.7	3.6	2.74	1.72	GASTROINTESTINAL DISORDERS	6.72 ( 3.2 - 14.11 )	6.71 ( 33.95 )	6.7 ( 3.6 )	2.74 ( 1.72 )
THERAPY CHANGE	THERAPY CHANGE	7	13230	4451	30544763	3.63	1.73	7.62	3.63	13.32	2.89	4.37	3.63	1.95	1.86	0.84	SURGICAL AND MEDICAL PROCEDURES	3.63 ( 1.73 - 7.62 )	3.63 ( 13.32 )	3.63 ( 1.95 )	1.86 ( 0.84 )
MYALGIA	MYALGIA	7	13230	90569	30458645	0.18	0.08	0.37	0.18	26.57	-0.56	0.92	0.18	0.1	-2.49	-3.51	MUSCULOSKELETAL AND CONNECTIVE TISSUE DISORDERS	0.18 ( 0.08 - 0.37 )	0.18 ( 26.57 )	0.18 ( 0.1 )	-2.49 ( -3.51 )
BRONCHOSPASM	BRONCHOSPASM	7	13230	7384	30541830	2.19	1.04	4.59	2.19	4.51	1.45	2.93	2.19	1.18	1.13	0.11	RESPIRATORY, THORACIC AND MEDIASTINAL DISORDERS	2.19 ( 1.04 - 4.59 )	2.19 ( 4.51 )	2.19 ( 1.18 )	1.13 ( 0.11 )
PRODUCT USE ISSUE	PRODUCT USE ISSUE	7	13230	90585	30458629	0.18	0.08	0.37	0.18	26.58	-0.56	0.92	0.18	0.1	-2.49	-3.51	INJURY, POISONING AND PROCEDURAL COMPLICATIONS	0.18 ( 0.08 - 0.37 )	0.18 ( 26.58 )	0.18 ( 0.1 )	-2.49 ( -3.51 )
TUBULOINTERSTITIAL NEPHRITIS	TUBULOINTERSTITIAL NEPHRITIS	7	13230	6478	30542736	2.49	1.19	5.24	2.49	6.26	1.75	3.23	2.49	1.34	1.32	0.3	RENAL AND URINARY DISORDERS	2.49 ( 1.19 - 5.24 )	2.49 ( 6.26 )	2.49 ( 1.34 )	1.32 ( 0.3 )
BRONCHIECTASIS	BRONCHIECTASIS	7	13230	3161	30546053	5.11	2.43	10.74	5.11	23.1	4.37	5.85	5.1	2.74	2.35	1.33	RESPIRATORY, THORACIC AND MEDIASTINAL DISORDERS	5.11 ( 2.43 - 10.74 )	5.11 ( 23.1 )	5.1 ( 2.74 )	2.35 ( 1.33 )
SPUTUM DISCOLOURED	SPUTUM DISCOLOURED	7	13230	4976	30544238	3.25	1.55	6.82	3.25	10.87	2.51	3.99	3.24	1.74	1.7	0.68	RESPIRATORY, THORACIC AND MEDIASTINAL DISORDERS	3.25 ( 1.55 - 6.82 )	3.25 ( 10.87 )	3.24 ( 1.74 )	1.7 ( 0.68 )
GASTROINTESTINAL INFECTION	GASTROINTESTINAL INFECTION	7	13230	4654	30544560	3.47	1.65	7.29	3.47	12.3	2.73	4.21	3.47	1.86	1.79	0.77	INFECTIONS AND INFESTATIONS	3.47 ( 1.65 - 7.29 )	3.47 ( 12.3 )	3.47 ( 1.86 )	1.79 ( 0.77 )
TRANSIENT ISCHAEMIC ATTACK	TRANSIENT ISCHAEMIC ATTACK	7	13230	17069	30532145	0.95	0.45	1.99	0.95	0.02	0.21	1.69	0.95	0.51	-0.08	-1.1	NERVOUS SYSTEM DISORDERS	0.95 ( 0.45 - 1.99 )	0.95 ( 0.02 )	0.95 ( 0.51 )	-0.08 ( -1.1 )
PERIPHERAL SWELLING	PERIPHERAL SWELLING	7	13230	87663	30461551	0.18	0.09	0.39	0.18	25.35	-0.56	0.92	0.18	0.1	-2.44	-3.46	GENERAL DISORDERS AND ADMINISTRATION SITE CONDITIONS	0.18 ( 0.09 - 0.39 )	0.18 ( 25.35 )	0.18 ( 0.1 )	-2.44 ( -3.46 )
OEDEMA	OEDEMA	7	13230	27505	30521709	0.59	0.28	1.23	0.59	2.03	-0.15	1.33	0.59	0.32	-0.77	-1.79	GENERAL DISORDERS AND ADMINISTRATION SITE CONDITIONS	0.59 ( 0.28 - 1.23 )	0.59 ( 2.03 )	0.59 ( 0.32 )	-0.77 ( -1.79 )
PROSOPAGNOSIA	PROSOPAGNOSIA	7	13230	86	30549128	187.95	86.97	406.15	187.85	1203.06	187.08	188.62	173.79	91.2	7.44	6.38	NERVOUS SYSTEM DISORDERS	187.95 ( 86.97 - 406.15 )	187.85 ( 1203.06 )	173.79 ( 91.2 )	7.44 ( 6.38 )
INTENTIONAL PRODUCT MISUSE	INTENTIONAL PRODUCT MISUSE	7	13230	45719	30503495	0.35	0.17	0.74	0.35	8.29	-0.39	1.09	0.35	0.19	-1.5	-2.52	INJURY, POISONING AND PROCEDURAL COMPLICATIONS	0.35 ( 0.17 - 0.74 )	0.35 ( 8.29 )	0.35 ( 0.19 )	-1.5 ( -2.52 )
MALNUTRITION	MALNUTRITION	7	13230	5171	30544043	3.13	1.49	6.56	3.12	10.1	2.38	3.87	3.12	1.68	1.64	0.62	METABOLISM AND NUTRITION DISORDERS	3.13 ( 1.49 - 6.56 )	3.12 ( 10.1 )	3.12 ( 1.68 )	1.64 ( 0.62 )
HEPATIC ENZYME INCREASED	HEPATIC ENZYME INCREASED	7	13230	35659	30513555	0.45	0.22	0.95	0.45	4.63	-0.29	1.19	0.45	0.24	-1.14	-2.16	INVESTIGATIONS	0.45 ( 0.22 - 0.95 )	0.45 ( 4.63 )	0.45 ( 0.24 )	-1.14 ( -2.16 )
TREATMENT NONCOMPLIANCE	TREATMENT NONCOMPLIANCE	7	13230	22384	30526830	0.72	0.34	1.51	0.72	0.75	-0.02	1.46	0.72	0.39	-0.47	-1.49	GENERAL DISORDERS AND ADMINISTRATION SITE CONDITIONS	0.72 ( 0.34 - 1.51 )	0.72 ( 0.75 )	0.72 ( 0.39 )	-0.47 ( -1.49 )
DRUG DEPENDENCE	DRUG DEPENDENCE	7	13230	60619	30488595	0.27	0.13	0.56	0.27	14.16	-0.47	1.01	0.27	0.14	-1.91	-2.93	PSYCHIATRIC DISORDERS	0.27 ( 0.13 - 0.56 )	0.27 ( 14.16 )	0.27 ( 0.14 )	-1.91 ( -2.93 )
PERICARDIAL EFFUSION	PERICARDIAL EFFUSION	7	13230	10504	30538710	1.54	0.73	3.23	1.54	1.32	0.8	2.28	1.54	0.83	0.62	-0.4	CARDIAC DISORDERS	1.54 ( 0.73 - 3.23 )	1.54 ( 1.32 )	1.54 ( 0.83 )	0.62 ( -0.4 )
BRADYKINESIA	BRADYKINESIA	7	13230	2471	30546743	6.54	3.11	13.74	6.54	32.75	5.8	7.28	6.52	3.51	2.71	1.68	NERVOUS SYSTEM DISORDERS	6.54 ( 3.11 - 13.74 )	6.54 ( 32.75 )	6.52 ( 3.51 )	2.71 ( 1.68 )
HYPOXIA	HYPOXIA	7	13230	14705	30534509	1.1	0.52	2.31	1.1	0.06	0.36	1.84	1.1	0.59	0.14	-0.89	RESPIRATORY, THORACIC AND MEDIASTINAL DISORDERS	1.1 ( 0.52 - 2.31 )	1.1 ( 0.06 )	1.1 ( 0.59 )	0.14 ( -0.89 )
VENTRICULAR FIBRILLATION	VENTRICULAR FIBRILLATION	7	13230	4064	30545150	3.98	1.89	8.35	3.98	15.56	3.23	4.72	3.97	2.13	1.99	0.97	CARDIAC DISORDERS	3.98 ( 1.89 - 8.35 )	3.98 ( 15.56 )	3.97 ( 2.13 )	1.99 ( 0.97 )
SLOW SPEECH	SLOW SPEECH	7	13230	1122	30548092	14.41	6.85	30.29	14.4	86.74	13.66	15.14	14.32	7.69	3.84	2.82	NERVOUS SYSTEM DISORDERS	14.41 ( 6.85 - 30.29 )	14.4 ( 86.74 )	14.32 ( 7.69 )	3.84 ( 2.82 )
BEHAVIOUR DISORDER	BEHAVIOUR DISORDER	7	13230	1460	30547754	11.07	5.27	23.27	11.07	63.79	10.32	11.81	11.02	5.92	3.46	2.44	PSYCHIATRIC DISORDERS	11.07 ( 5.27 - 23.27 )	11.07 ( 63.79 )	11.02 ( 5.92 )	3.46 ( 2.44 )
DYSPHEMIA	DYSPHEMIA	7	13230	2311	30546903	6.99	3.33	14.69	6.99	35.83	6.25	7.73	6.97	3.75	2.8	1.78	PSYCHIATRIC DISORDERS	6.99 ( 3.33 - 14.69 )	6.99 ( 35.83 )	6.97 ( 3.75 )	2.8 ( 1.78 )
VISUAL IMPAIRMENT	VISUAL IMPAIRMENT	6	13231	68082	30481132	0.2	0.09	0.45	0.2	18.76	-0.6	1	0.2	0.1	-2.3	-3.39	EYE DISORDERS	0.2 ( 0.09 - 0.45 )	0.2 ( 18.76 )	0.2 ( 0.1 )	-2.3 ( -3.39 )
POOR QUALITY SLEEP	POOR QUALITY SLEEP	6	13231	11341	30537873	1.22	0.55	2.72	1.22	0.24	0.42	2.02	1.22	0.62	0.29	-0.8	PSYCHIATRIC DISORDERS	1.22 ( 0.55 - 2.72 )	1.22 ( 0.24 )	1.22 ( 0.62 )	0.29 ( -0.8 )
EYE MOVEMENT DISORDER	EYE MOVEMENT DISORDER	6	13231	3413	30545801	4.06	1.82	9.04	4.06	13.8	3.26	4.86	4.05	2.07	2.02	0.93	EYE DISORDERS	4.06 ( 1.82 - 9.04 )	4.06 ( 13.8 )	4.05 ( 2.07 )	2.02 ( 0.93 )
BODY TEMPERATURE INCREASED	BODY TEMPERATURE INCREASED	6	13231	10597	30538617	1.31	0.59	2.91	1.31	0.43	0.51	2.11	1.31	0.67	0.39	-0.71	INVESTIGATIONS	1.31 ( 0.59 - 2.91 )	1.31 ( 0.43 )	1.31 ( 0.67 )	0.39 ( -0.71 )
WHITE BLOOD CELL COUNT INCREASED	WHITE BLOOD CELL COUNT INCREASED	6	13231	17658	30531556	0.78	0.35	1.75	0.78	0.36	-0.02	1.58	0.78	0.4	-0.35	-1.44	INVESTIGATIONS	0.78 ( 0.35 - 1.75 )	0.78 ( 0.36 )	0.78 ( 0.4 )	-0.35 ( -1.44 )
COLITIS	COLITIS	6	13231	17033	30532181	0.81	0.37	1.81	0.81	0.26	0.01	1.61	0.81	0.42	-0.3	-1.39	GASTROINTESTINAL DISORDERS	0.81 ( 0.37 - 1.81 )	0.81 ( 0.26 )	0.81 ( 0.42 )	-0.3 ( -1.39 )
HEPATIC FAILURE	HEPATIC FAILURE	6	13231	12323	30536891	1.12	0.5	2.5	1.12	0.08	0.32	1.92	1.12	0.58	0.17	-0.92	HEPATOBILIARY DISORDERS	1.12 ( 0.5 - 2.5 )	1.12 ( 0.08 )	1.12 ( 0.58 )	0.17 ( -0.92 )
HEPATITIS ACUTE	HEPATITIS ACUTE	6	13231	3041	30546173	4.56	2.04	10.15	4.55	16.61	3.75	5.35	4.55	2.33	2.18	1.09	HEPATOBILIARY DISORDERS	4.56 ( 2.04 - 10.15 )	4.55 ( 16.61 )	4.55 ( 2.33 )	2.18 ( 1.09 )
WEIGHT INCREASED	WEIGHT INCREASED	6	13231	123960	30425254	0.11	0.05	0.25	0.11	42.55	-0.69	0.91	0.11	0.06	-3.16	-4.25	INVESTIGATIONS	0.11 ( 0.05 - 0.25 )	0.11 ( 42.55 )	0.11 ( 0.06 )	-3.16 ( -4.25 )
THIRST	THIRST	6	13231	9903	30539311	1.4	0.63	3.11	1.4	0.68	0.6	2.2	1.4	0.72	0.48	-0.61	GENERAL DISORDERS AND ADMINISTRATION SITE CONDITIONS	1.4 ( 0.63 - 3.11 )	1.4 ( 0.68 )	1.4 ( 0.72 )	0.48 ( -0.61 )
HYPERTENSIVE CRISIS	HYPERTENSIVE CRISIS	6	13231	5914	30543300	2.34	1.05	5.22	2.34	4.61	1.54	3.14	2.34	1.2	1.23	0.14	VASCULAR DISORDERS	2.34 ( 1.05 - 5.22 )	2.34 ( 4.61 )	2.34 ( 1.2 )	1.23 ( 0.14 )
SKIN OEDEMA	SKIN OEDEMA	6	13231	528	30548686	26.24	11.73	58.68	26.23	143.95	25.42	27.03	25.94	13.23	4.7	3.6	SKIN AND SUBCUTANEOUS TISSUE DISORDERS	26.24 ( 11.73 - 58.68 )	26.23 ( 143.95 )	25.94 ( 13.23 )	4.7 ( 3.6 )
PARTIAL SEIZURES	PARTIAL SEIZURES	6	13231	2323	30546891	5.96	2.68	13.29	5.96	24.71	5.16	6.76	5.95	3.04	2.57	1.48	NERVOUS SYSTEM DISORDERS	5.96 ( 2.68 - 13.29 )	5.96 ( 24.71 )	5.95 ( 3.04 )	2.57 ( 1.48 )
ADAMS-STOKES SYNDROME	ADAMS-STOKES SYNDROME	6	13231	67	30549147	206.77	89.68	476.75	206.67	1127.14	205.84	207.51	189.77	94.33	7.57	6.43	CARDIAC DISORDERS	206.77 ( 89.68 - 476.75 )	206.67 ( 1127.14 )	189.77 ( 94.33 )	7.57 ( 6.43 )
BLOOD CREATINE PHOSPHOKINASE INCREASED	BLOOD CREATINE PHOSPHOKINASE INCREASED	6	13231	9639	30539575	1.44	0.65	3.2	1.44	0.8	0.64	2.24	1.44	0.74	0.52	-0.57	INVESTIGATIONS	1.44 ( 0.65 - 3.2 )	1.44 ( 0.8 )	1.44 ( 0.74 )	0.52 ( -0.57 )
DELUSION OF GRANDEUR	DELUSION OF GRANDEUR	6	13231	118	30549096	117.4	51.69	266.68	117.35	658.66	116.53	118.17	111.72	56.23	6.8	5.68	PSYCHIATRIC DISORDERS	117.4 ( 51.69 - 266.68 )	117.35 ( 658.66 )	111.72 ( 56.23 )	6.8 ( 5.68 )
ASPARTATE AMINOTRANSFERASE INCREASED	ASPARTATE AMINOTRANSFERASE INCREASED	6	13231	24450	30524764	0.57	0.25	1.26	0.57	1.99	-0.23	1.37	0.57	0.29	-0.82	-1.91	INVESTIGATIONS	0.57 ( 0.25 - 1.26 )	0.57 ( 1.99 )	0.57 ( 0.29 )	-0.82 ( -1.91 )
BLOOD BILIRUBIN INCREASED	BLOOD BILIRUBIN INCREASED	6	13231	10599	30538615	1.31	0.59	2.91	1.31	0.43	0.51	2.11	1.31	0.67	0.39	-0.71	INVESTIGATIONS	1.31 ( 0.59 - 2.91 )	1.31 ( 0.43 )	1.31 ( 0.67 )	0.39 ( -0.71 )
HEPATOTOXICITY	HEPATOTOXICITY	6	13231	9022	30540192	1.54	0.69	3.42	1.53	1.12	0.73	2.34	1.53	0.79	0.62	-0.47	HEPATOBILIARY DISORDERS	1.54 ( 0.69 - 3.42 )	1.53 ( 1.12 )	1.53 ( 0.79 )	0.62 ( -0.47 )
RASH PRURITIC	RASH PRURITIC	6	13231	29307	30519907	0.47	0.21	1.05	0.47	3.54	-0.33	1.27	0.47	0.24	-1.08	-2.17	SKIN AND SUBCUTANEOUS TISSUE DISORDERS	0.47 ( 0.21 - 1.05 )	0.47 ( 3.54 )	0.47 ( 0.24 )	-1.08 ( -2.17 )
VENTRICULAR EXTRASYSTOLES	VENTRICULAR EXTRASYSTOLES	6	13231	4876	30544338	2.84	1.28	6.33	2.84	7.14	2.04	3.64	2.84	1.45	1.5	0.41	CARDIAC DISORDERS	2.84 ( 1.28 - 6.33 )	2.84 ( 7.14 )	2.84 ( 1.45 )	1.5 ( 0.41 )
HYPERSENSITIVITY	HYPERSENSITIVITY	6	13231	108937	30440277	0.13	0.06	0.28	0.13	36.09	-0.67	0.93	0.13	0.07	-2.98	-4.07	IMMUNE SYSTEM DISORDERS	0.13 ( 0.06 - 0.28 )	0.13 ( 36.09 )	0.13 ( 0.07 )	-2.98 ( -4.07 )
DEPRESSED MOOD	DEPRESSED MOOD	6	13231	29011	30520203	0.48	0.21	1.06	0.48	3.44	-0.32	1.28	0.48	0.24	-1.07	-2.16	PSYCHIATRIC DISORDERS	0.48 ( 0.21 - 1.06 )	0.48 ( 3.44 )	0.48 ( 0.24 )	-1.07 ( -2.16 )
DRY MOUTH	DRY MOUTH	6	13231	46487	30502727	0.3	0.13	0.66	0.3	9.94	-0.5	1.1	0.3	0.15	-1.75	-2.84	GASTROINTESTINAL DISORDERS	0.3 ( 0.13 - 0.66 )	0.3 ( 9.94 )	0.3 ( 0.15 )	-1.75 ( -2.84 )
SEDATION COMPLICATION	SEDATION COMPLICATION	6	13231	1138	30548076	12.17	5.46	27.16	12.17	61.18	11.37	12.97	12.11	6.19	3.6	2.5	INJURY, POISONING AND PROCEDURAL COMPLICATIONS	12.17 ( 5.46 - 27.16 )	12.17 ( 61.18 )	12.11 ( 6.19 )	3.6 ( 2.5 )
CEREBELLAR HAEMORRHAGE	CEREBELLAR HAEMORRHAGE	6	13231	589	30548625	23.52	10.52	52.58	23.51	128.01	22.71	24.31	23.28	11.88	4.54	3.44	NERVOUS SYSTEM DISORDERS	23.52 ( 10.52 - 52.58 )	23.51 ( 128.01 )	23.28 ( 11.88 )	4.54 ( 3.44 )
TREATMENT FAILURE	TREATMENT FAILURE	6	13231	37895	30511319	0.37	0.16	0.81	0.37	6.62	-0.43	1.17	0.37	0.19	-1.45	-2.54	GENERAL DISORDERS AND ADMINISTRATION SITE CONDITIONS	0.37 ( 0.16 - 0.81 )	0.37 ( 6.62 )	0.37 ( 0.19 )	-1.45 ( -2.54 )
USE OF ACCESSORY RESPIRATORY MUSCLES	USE OF ACCESSORY RESPIRATORY MUSCLES	6	13231	115	30549099	120.46	53.01	273.78	120.41	675.28	119.59	121.23	114.49	57.6	6.84	5.72	RESPIRATORY, THORACIC AND MEDIASTINAL DISORDERS	120.46 ( 53.01 - 273.78 )	120.41 ( 675.28 )	114.49 ( 57.6 )	6.84 ( 5.72 )
DECOMPENSATED HYPOTHYROIDISM	DECOMPENSATED HYPOTHYROIDISM	6	13231	36	30549178	384.82	162.12	913.44	384.64	1967.9	383.78	385.51	329.84	160.02	8.37	7.19	ENDOCRINE DISORDERS	384.82 ( 162.12 - 913.44 )	384.64 ( 1967.9 )	329.84 ( 160.02 )	8.37 ( 7.19 )
DELUSIONAL DISORDER, PERSECUTORY TYPE	DELUSIONAL DISORDER, PERSECUTORY TYPE	6	13231	139	30549075	99.66	44.01	225.71	99.62	561.54	98.8	100.44	95.54	48.21	6.58	5.46	PSYCHIATRIC DISORDERS	99.66 ( 44.01 - 225.71 )	99.62 ( 561.54 )	95.54 ( 48.21 )	6.58 ( 5.46 )
HAEMORRHAGE	HAEMORRHAGE	6	13231	41141	30508073	0.34	0.15	0.75	0.34	7.86	-0.46	1.14	0.34	0.17	-1.57	-2.66	VASCULAR DISORDERS	0.34 ( 0.15 - 0.75 )	0.34 ( 7.86 )	0.34 ( 0.17 )	-1.57 ( -2.66 )
LINEAR IGA DISEASE	LINEAR IGA DISEASE	6	13231	618	30548596	22.42	10.03	50.1	22.41	121.53	21.6	23.21	22.2	11.33	4.47	3.38	SKIN AND SUBCUTANEOUS TISSUE DISORDERS	22.42 ( 10.03 - 50.1 )	22.41 ( 121.53 )	22.2 ( 11.33 )	4.47 ( 3.38 )
ASPIRATION	ASPIRATION	5	13232	4105	30545109	2.81	1.17	6.76	2.81	5.83	1.93	3.69	2.81	1.35	1.49	0.31	RESPIRATORY, THORACIC AND MEDIASTINAL DISORDERS	2.81 ( 1.17 - 6.76 )	2.81 ( 5.83 )	2.81 ( 1.35 )	1.49 ( 0.31 )
ACCIDENTAL EXPOSURE TO PRODUCT	ACCIDENTAL EXPOSURE TO PRODUCT	5	13232	48650	30500564	0.24	0.1	0.57	0.24	12.28	-0.64	1.11	0.24	0.11	-2.08	-3.25	INJURY, POISONING AND PROCEDURAL COMPLICATIONS	0.24 ( 0.1 - 0.57 )	0.24 ( 12.28 )	0.24 ( 0.11 )	-2.08 ( -3.25 )
HYPOAESTHESIA	HYPOAESTHESIA	5	13232	90048	30459166	0.13	0.05	0.31	0.13	29.74	-0.75	1	0.13	0.06	-2.96	-4.14	NERVOUS SYSTEM DISORDERS	0.13 ( 0.05 - 0.31 )	0.13 ( 29.74 )	0.13 ( 0.06 )	-2.96 ( -4.14 )
BLOOD POTASSIUM DECREASED	BLOOD POTASSIUM DECREASED	5	13232	18726	30530488	0.62	0.26	1.48	0.62	1.2	-0.26	1.49	0.62	0.3	-0.7	-1.88	INVESTIGATIONS	0.62 ( 0.26 - 1.48 )	0.62 ( 1.2 )	0.62 ( 0.3 )	-0.7 ( -1.88 )
CARDIAC FAILURE ACUTE	CARDIAC FAILURE ACUTE	5	13232	2450	30546764	4.71	1.96	11.33	4.71	14.58	3.83	5.59	4.7	2.26	2.23	1.05	CARDIAC DISORDERS	4.71 ( 1.96 - 11.33 )	4.71 ( 14.58 )	4.7 ( 2.26 )	2.23 ( 1.05 )
ACUTE PSYCHOSIS	ACUTE PSYCHOSIS	5	13232	1058	30548156	10.91	4.53	26.27	10.91	44.78	10.03	11.79	10.86	5.21	3.44	2.26	PSYCHIATRIC DISORDERS	10.91 ( 4.53 - 26.27 )	10.91 ( 44.78 )	10.86 ( 5.21 )	3.44 ( 2.26 )
LIBIDO INCREASED	LIBIDO INCREASED	5	13232	740	30548474	15.6	6.47	37.6	15.59	67.83	14.71	16.47	15.5	7.42	3.95	2.77	PSYCHIATRIC DISORDERS	15.6 ( 6.47 - 37.6 )	15.59 ( 67.83 )	15.5 ( 7.42 )	3.95 ( 2.77 )
PARALYSIS	PARALYSIS	5	13232	7525	30541689	1.53	0.64	3.69	1.53	0.93	0.66	2.41	1.53	0.74	0.62	-0.56	NERVOUS SYSTEM DISORDERS	1.53 ( 0.64 - 3.69 )	1.53 ( 0.93 )	1.53 ( 0.74 )	0.62 ( -0.56 )
NERVOUS SYSTEM DISORDER	NERVOUS SYSTEM DISORDER	5	13232	16438	30532776	0.7	0.29	1.69	0.7	0.63	-0.17	1.58	0.7	0.34	-0.51	-1.69	NERVOUS SYSTEM DISORDERS	0.7 ( 0.29 - 1.69 )	0.7 ( 0.63 )	0.7 ( 0.34 )	-0.51 ( -1.69 )
PNEUMOPERITONEUM	PNEUMOPERITONEUM	5	13232	730	30548484	15.81	6.56	38.11	15.81	68.88	14.93	16.69	15.71	7.52	3.97	2.79	GASTROINTESTINAL DISORDERS	15.81 ( 6.56 - 38.11 )	15.81 ( 68.88 )	15.71 ( 7.52 )	3.97 ( 2.79 )
LIPASE INCREASED	LIPASE INCREASED	5	13232	3103	30546111	3.72	1.55	8.94	3.72	9.92	2.84	4.6	3.71	1.78	1.89	0.71	INVESTIGATIONS	3.72 ( 1.55 - 8.94 )	3.72 ( 9.92 )	3.71 ( 1.78 )	1.89 ( 0.71 )
C-REACTIVE PROTEIN INCREASED	C-REACTIVE PROTEIN INCREASED	5	13232	17066	30532148	0.68	0.28	1.62	0.68	0.78	-0.2	1.55	0.68	0.32	-0.56	-1.74	INVESTIGATIONS	0.68 ( 0.28 - 1.62 )	0.68 ( 0.78 )	0.68 ( 0.32 )	-0.56 ( -1.74 )
SINOATRIAL BLOCK	SINOATRIAL BLOCK	5	13232	302	30548912	38.22	15.79	92.52	38.21	178.23	37.33	39.09	37.6	17.95	5.23	4.04	CARDIAC DISORDERS	38.22 ( 15.79 - 92.52 )	38.21 ( 178.23 )	37.6 ( 17.95 )	5.23 ( 4.04 )
TOXIC ENCEPHALOPATHY	TOXIC ENCEPHALOPATHY	5	13232	1902	30547312	6.07	2.52	14.6	6.07	21.1	5.19	6.94	6.05	2.9	2.6	1.42	NERVOUS SYSTEM DISORDERS	6.07 ( 2.52 - 14.6 )	6.07 ( 21.1 )	6.05 ( 2.9 )	2.6 ( 1.42 )
SPINAL COMPRESSION FRACTURE	SPINAL COMPRESSION FRACTURE	5	13232	5352	30543862	2.16	0.9	5.18	2.16	3.1	1.28	3.03	2.15	1.03	1.11	-0.07	INJURY, POISONING AND PROCEDURAL COMPLICATIONS	2.16 ( 0.9 - 5.18 )	2.16 ( 3.1 )	2.15 ( 1.03 )	1.11 ( -0.07 )
COUGH	COUGH	5	13232	151304	30397910	0.08	0.03	0.18	0.08	56.22	-0.8	0.95	0.08	0.04	-3.71	-4.89	RESPIRATORY, THORACIC AND MEDIASTINAL DISORDERS	0.08 ( 0.03 - 0.18 )	0.08 ( 56.22 )	0.08 ( 0.04 )	-3.71 ( -4.89 )
GAMMA-GLUTAMYLTRANSFERASE INCREASED	GAMMA-GLUTAMYLTRANSFERASE INCREASED	5	13232	10406	30538808	1.11	0.46	2.67	1.11	0.05	0.23	1.99	1.11	0.53	0.15	-1.03	INVESTIGATIONS	1.11 ( 0.46 - 2.67 )	1.11 ( 0.05 )	1.11 ( 0.53 )	0.15 ( -1.03 )
PAIN IN EXTREMITY	PAIN IN EXTREMITY	5	13232	183723	30365491	0.06	0.03	0.15	0.06	70.34	-0.81	0.94	0.06	0.03	-3.99	-5.17	MUSCULOSKELETAL AND CONNECTIVE TISSUE DISORDERS	0.06 ( 0.03 - 0.15 )	0.06 ( 70.34 )	0.06 ( 0.03 )	-3.99 ( -5.17 )
NON-24-HOUR SLEEP-WAKE DISORDER	NON-24-HOUR SLEEP-WAKE DISORDER	5	13232	45	30549169	256.53	101.81	646.35	256.43	1144.95	255.51	257.35	230.89	106.56	7.85	6.61	NERVOUS SYSTEM DISORDERS	256.53 ( 101.81 - 646.35 )	256.43 ( 1144.95 )	230.89 ( 106.56 )	7.85 ( 6.61 )
INCOHERENT	INCOHERENT	5	13232	3174	30546040	3.64	1.51	8.74	3.64	9.54	2.76	4.51	3.63	1.74	1.86	0.68	NERVOUS SYSTEM DISORDERS	3.64 ( 1.51 - 8.74 )	3.64 ( 9.54 )	3.63 ( 1.74 )	1.86 ( 0.68 )
DUODENAL PERFORATION	DUODENAL PERFORATION	5	13232	337	30548877	34.25	14.16	82.85	34.24	159	33.36	35.12	33.76	16.12	5.08	3.89	GASTROINTESTINAL DISORDERS	34.25 ( 14.16 - 82.85 )	34.24 ( 159 )	33.76 ( 16.12 )	5.08 ( 3.89 )
LANGUAGE DISORDER	LANGUAGE DISORDER	5	13232	924	30548290	12.49	5.19	30.09	12.49	52.56	11.61	13.37	12.43	5.96	3.64	2.45	NERVOUS SYSTEM DISORDERS	12.49 ( 5.19 - 30.09 )	12.49 ( 52.56 )	12.43 ( 5.96 )	3.64 ( 2.45 )
BLOOD SODIUM DECREASED	BLOOD SODIUM DECREASED	5	13232	9835	30539379	1.17	0.49	2.82	1.17	0.13	0.3	2.05	1.17	0.56	0.23	-0.95	INVESTIGATIONS	1.17 ( 0.49 - 2.82 )	1.17 ( 0.13 )	1.17 ( 0.56 )	0.23 ( -0.95 )
HEPATOMEGALY	HEPATOMEGALY	5	13232	4799	30544415	2.41	1	5.78	2.4	4.1	1.53	3.28	2.4	1.15	1.26	0.09	HEPATOBILIARY DISORDERS	2.41 ( 1 - 5.78 )	2.4 ( 4.1 )	2.4 ( 1.15 )	1.26 ( 0.09 )
INAPPROPRIATE SCHEDULE OF PRODUCT ADMINISTRATION	INAPPROPRIATE SCHEDULE OF PRODUCT ADMINISTRATION	5	13232	75299	30473915	0.15	0.06	0.37	0.15	23.45	-0.72	1.03	0.15	0.07	-2.71	-3.88	INJURY, POISONING AND PROCEDURAL COMPLICATIONS	0.15 ( 0.06 - 0.37 )	0.15 ( 23.45 )	0.15 ( 0.07 )	-2.71 ( -3.88 )
DIABETES MELLITUS INADEQUATE CONTROL	DIABETES MELLITUS INADEQUATE CONTROL	5	13232	8070	30541144	1.43	0.59	3.44	1.43	0.65	0.55	2.31	1.43	0.69	0.52	-0.66	METABOLISM AND NUTRITION DISORDERS	1.43 ( 0.59 - 3.44 )	1.43 ( 0.65 )	1.43 ( 0.69 )	0.52 ( -0.66 )
SCREAMING	SCREAMING	5	13232	3349	30545865	3.45	1.43	8.29	3.45	8.67	2.57	4.32	3.44	1.65	1.78	0.6	GENERAL DISORDERS AND ADMINISTRATION SITE CONDITIONS	3.45 ( 1.43 - 8.29 )	3.45 ( 8.67 )	3.44 ( 1.65 )	1.78 ( 0.6 )
EATING DISORDER	EATING DISORDER	5	13232	12177	30537037	0.95	0.39	2.28	0.95	0.01	0.07	1.82	0.95	0.45	-0.08	-1.26	PSYCHIATRIC DISORDERS	0.95 ( 0.39 - 2.28 )	0.95 ( 0.01 )	0.95 ( 0.45 )	-0.08 ( -1.26 )
WRONG PATIENT RECEIVED PRODUCT	WRONG PATIENT RECEIVED PRODUCT	5	13232	1013	30548201	11.4	4.73	27.44	11.39	47.16	10.51	12.27	11.34	5.44	3.5	2.32	INJURY, POISONING AND PROCEDURAL COMPLICATIONS	11.4 ( 4.73 - 27.44 )	11.39 ( 47.16 )	11.34 ( 5.44 )	3.5 ( 2.32 )
FACE OEDEMA	FACE OEDEMA	5	13232	9467	30539747	1.22	0.51	2.93	1.22	0.2	0.34	2.1	1.22	0.59	0.29	-0.89	GENERAL DISORDERS AND ADMINISTRATION SITE CONDITIONS	1.22 ( 0.51 - 2.93 )	1.22 ( 0.2 )	1.22 ( 0.59 )	0.29 ( -0.89 )
POTENTIATING DRUG INTERACTION	POTENTIATING DRUG INTERACTION	5	13232	1268	30547946	9.1	3.78	21.91	9.1	35.91	8.22	9.98	9.07	4.35	3.18	2	GENERAL DISORDERS AND ADMINISTRATION SITE CONDITIONS	9.1 ( 3.78 - 21.91 )	9.1 ( 35.91 )	9.07 ( 4.35 )	3.18 ( 2 )
DISCOMFORT	DISCOMFORT	5	13232	32971	30516243	0.35	0.15	0.84	0.35	6.04	-0.53	1.23	0.35	0.17	-1.51	-2.69	GENERAL DISORDERS AND ADMINISTRATION SITE CONDITIONS	0.35 ( 0.15 - 0.84 )	0.35 ( 6.04 )	0.35 ( 0.17 )	-1.51 ( -2.69 )
CYANOSIS	CYANOSIS	5	13232	7608	30541606	1.52	0.63	3.65	1.52	0.88	0.64	2.39	1.52	0.73	0.6	-0.58	VASCULAR DISORDERS	1.52 ( 0.63 - 3.65 )	1.52 ( 0.88 )	1.52 ( 0.73 )	0.6 ( -0.58 )
HALLUCINATIONS, MIXED	HALLUCINATIONS, MIXED	5	13232	1943	30547271	5.94	2.47	14.29	5.94	20.49	5.06	6.82	5.93	2.84	2.57	1.39	PSYCHIATRIC DISORDERS	5.94 ( 2.47 - 14.29 )	5.94 ( 20.49 )	5.93 ( 2.84 )	2.57 ( 1.39 )
STUPOR	STUPOR	5	13232	1487	30547727	7.76	3.23	18.68	7.76	29.35	6.88	8.64	7.74	3.71	2.95	1.77	NERVOUS SYSTEM DISORDERS	7.76 ( 3.23 - 18.68 )	7.76 ( 29.35 )	7.74 ( 3.71 )	2.95 ( 1.77 )
PARATONIA	PARATONIA	5	13232	2	30549212	5771.84	1119.69	29753.1	5769.66	8239.52	5768.02	5771.3	1649.19	418.15	10.69	9.13	NERVOUS SYSTEM DISORDERS	5771.84 ( 1119.69 - 29753.11 )	5769.66 ( 8239.52 )	1649.19 ( 418.15 )	10.69 ( 9.13 )
PRODUCT BLISTER PACKAGING ISSUE	PRODUCT BLISTER PACKAGING ISSUE	5	13232	512	30548702	22.55	9.34	54.41	22.54	101.92	21.66	23.42	22.33	10.68	4.48	3.3	PRODUCT ISSUES	22.55 ( 9.34 - 54.41 )	22.54 ( 101.92 )	22.33 ( 10.68 )	4.48 ( 3.3 )
ELECTROCARDIOGRAM T WAVE ABNORMAL	ELECTROCARDIOGRAM T WAVE ABNORMAL	5	13232	790	30548424	14.61	6.06	35.21	14.61	62.98	13.73	15.49	14.52	6.96	3.86	2.68	INVESTIGATIONS	14.61 ( 6.06 - 35.21 )	14.61 ( 62.98 )	14.52 ( 6.96 )	3.86 ( 2.68 )
APATHY	APATHY	5	13232	6719	30542495	1.72	0.71	4.13	1.72	1.5	0.84	2.59	1.72	0.82	0.78	-0.4	PSYCHIATRIC DISORDERS	1.72 ( 0.71 - 4.13 )	1.72 ( 1.5 )	1.72 ( 0.82 )	0.78 ( -0.4 )
FREQUENT BOWEL MOVEMENTS	FREQUENT BOWEL MOVEMENTS	5	13232	12743	30536471	0.91	0.38	2.18	0.91	0.05	0.03	1.78	0.91	0.43	-0.14	-1.32	GASTROINTESTINAL DISORDERS	0.91 ( 0.38 - 2.18 )	0.91 ( 0.05 )	0.91 ( 0.43 )	-0.14 ( -1.32 )
BLOOD POTASSIUM INCREASED	BLOOD POTASSIUM INCREASED	5	13232	6620	30542594	1.74	0.73	4.19	1.74	1.58	0.87	2.62	1.74	0.84	0.8	-0.38	INVESTIGATIONS	1.74 ( 0.73 - 4.19 )	1.74 ( 1.58 )	1.74 ( 0.84 )	0.8 ( -0.38 )
HIATUS HERNIA	HIATUS HERNIA	5	13232	7552	30541662	1.53	0.64	3.67	1.53	0.91	0.65	2.4	1.53	0.73	0.61	-0.57	GASTROINTESTINAL DISORDERS	1.53 ( 0.64 - 3.67 )	1.53 ( 0.91 )	1.53 ( 0.73 )	0.61 ( -0.57 )
POSTURAL TREMOR	POSTURAL TREMOR	5	13232	118	30549096	97.83	39.97	239.44	97.79	459.54	96.9	98.69	93.86	44.38	6.55	5.35	NERVOUS SYSTEM DISORDERS	97.83 ( 39.97 - 239.44 )	97.79 ( 459.54 )	93.86 ( 44.38 )	6.55 ( 5.35 )
BLOOD ALKALINE PHOSPHATASE INCREASED	BLOOD ALKALINE PHOSPHATASE INCREASED	5	13232	12364	30536850	0.93	0.39	2.24	0.93	0.02	0.06	1.81	0.93	0.45	-0.1	-1.28	INVESTIGATIONS	0.93 ( 0.39 - 2.24 )	0.93 ( 0.02 )	0.93 ( 0.45 )	-0.1 ( -1.28 )
INFLAMMATION	INFLAMMATION	5	13232	28689	30520525	0.4	0.17	0.97	0.4	4.45	-0.47	1.28	0.4	0.19	-1.31	-2.49	GENERAL DISORDERS AND ADMINISTRATION SITE CONDITIONS	0.4 ( 0.17 - 0.97 )	0.4 ( 4.45 )	0.4 ( 0.19 )	-1.31 ( -2.49 )
OESOPHAGEAL ULCER	OESOPHAGEAL ULCER	5	13232	1816	30547398	6.36	2.64	15.29	6.35	22.5	5.48	7.23	6.34	3.04	2.66	1.48	GASTROINTESTINAL DISORDERS	6.36 ( 2.64 - 15.29 )	6.35 ( 22.5 )	6.34 ( 3.04 )	2.66 ( 1.48 )
CATATONIA	CATATONIA	5	13232	2032	30547182	5.68	2.36	13.66	5.68	19.23	4.8	6.56	5.67	2.72	2.5	1.32	PSYCHIATRIC DISORDERS	5.68 ( 2.36 - 13.66 )	5.68 ( 19.23 )	5.67 ( 2.72 )	2.5 ( 1.32 )
ASTHMA	ASTHMA	5	13232	60446	30488768	0.19	0.08	0.46	0.19	17.18	-0.69	1.07	0.19	0.09	-2.39	-3.57	RESPIRATORY, THORACIC AND MEDIASTINAL DISORDERS	0.19 ( 0.08 - 0.46 )	0.19 ( 17.18 )	0.19 ( 0.09 )	-2.39 ( -3.57 )
OVERCONFIDENCE	OVERCONFIDENCE	5	13232	10	30549204	1154.37	394.51	3377.8	1153.93	3839.78	1152.86	1155.01	769.62	313.41	9.59	8.21	PSYCHIATRIC DISORDERS	1154.37 ( 394.51 - 3377.8 )	1153.93 ( 3839.78 )	769.62 ( 313.41 )	9.59 ( 8.21 )
OSTEOPOROSIS	OSTEOPOROSIS	4	13233	23745	30525469	0.39	0.15	1.04	0.39	3.85	-0.59	1.37	0.39	0.17	-1.36	-2.65	MUSCULOSKELETAL AND CONNECTIVE TISSUE DISORDERS	0.39 ( 0.15 - 1.04 )	0.39 ( 3.85 )	0.39 ( 0.17 )	-1.36 ( -2.65 )
PRODUCT QUALITY ISSUE	PRODUCT QUALITY ISSUE	4	13233	72988	30476226	0.13	0.05	0.34	0.13	24.19	-0.85	1.11	0.13	0.06	-2.98	-4.27	PRODUCT ISSUES	0.13 ( 0.05 - 0.34 )	0.13 ( 24.19 )	0.13 ( 0.06 )	-2.98 ( -4.27 )
SUBDURAL HAEMORRHAGE	SUBDURAL HAEMORRHAGE	4	13233	1014	30548200	9.11	3.41	24.31	9.1	28.74	8.12	10.09	9.07	3.99	3.18	1.89	INJURY, POISONING AND PROCEDURAL COMPLICATIONS	9.11 ( 3.41 - 24.31 )	9.1 ( 28.74 )	9.07 ( 3.99 )	3.18 ( 1.89 )
HEPATITIS CHOLESTATIC	HEPATITIS CHOLESTATIC	4	13233	2307	30546907	4	1.5	10.67	4	8.99	3.02	4.98	4	1.76	2	0.71	HEPATOBILIARY DISORDERS	4 ( 1.5 - 10.67 )	4 ( 8.99 )	4 ( 1.76 )	2 ( 0.71 )
THEFT	THEFT	4	13233	234	30548980	39.46	14.69	106.04	39.45	147.39	38.46	40.44	38.8	16.97	5.28	3.97	SOCIAL CIRCUMSTANCES	39.46 ( 14.69 - 106.04 )	39.45 ( 147.39 )	38.8 ( 16.97 )	5.28 ( 3.97 )
BREAST CANCER	BREAST CANCER	4	13233	79393	30469821	0.12	0.04	0.31	0.12	26.93	-0.86	1.1	0.12	0.05	-3.1	-4.39	NEOPLASMS BENIGN, MALIGNANT AND UNSPECIFIED (INCL CYSTS AND POLYPS)	0.12 ( 0.04 - 0.31 )	0.12 ( 26.93 )	0.12 ( 0.05 )	-3.1 ( -4.39 )
AKINESIA	AKINESIA	4	13233	837	30548377	11.03	4.13	29.47	11.03	36.31	10.05	12.01	10.98	4.83	3.46	2.16	NERVOUS SYSTEM DISORDERS	11.03 ( 4.13 - 29.47 )	11.03 ( 36.31 )	10.98 ( 4.83 )	3.46 ( 2.16 )
URTICARIA	URTICARIA	4	13233	95045	30454169	0.1	0.04	0.26	0.1	33.67	-0.88	1.08	0.1	0.04	-3.36	-4.65	SKIN AND SUBCUTANEOUS TISSUE DISORDERS	0.1 ( 0.04 - 0.26 )	0.1 ( 33.67 )	0.1 ( 0.04 )	-3.36 ( -4.65 )
SUBARACHNOID HAEMORRHAGE	SUBARACHNOID HAEMORRHAGE	4	13233	4701	30544513	1.96	0.74	5.24	1.96	1.89	0.98	2.94	1.96	0.86	0.97	-0.32	NERVOUS SYSTEM DISORDERS	1.96 ( 0.74 - 5.24 )	1.96 ( 1.89 )	1.96 ( 0.86 )	0.97 ( -0.32 )
ACUTE HEPATIC FAILURE	ACUTE HEPATIC FAILURE	4	13233	5521	30543693	1.67	0.63	4.46	1.67	1.08	0.69	2.65	1.67	0.74	0.74	-0.55	HEPATOBILIARY DISORDERS	1.67 ( 0.63 - 4.46 )	1.67 ( 1.08 )	1.67 ( 0.74 )	0.74 ( -0.55 )
MULTIPLE ORGAN DYSFUNCTION SYNDROME	MULTIPLE ORGAN DYSFUNCTION SYNDROME	4	13233	9105	30540109	1.01	0.38	2.7	1.01	0	0.03	1.99	1.01	0.45	0.02	-1.27	GENERAL DISORDERS AND ADMINISTRATION SITE CONDITIONS	1.01 ( 0.38 - 2.7 )	1.01 ( 0 )	1.01 ( 0.45 )	0.02 ( -1.27 )
RETCHING	RETCHING	4	13233	12001	30537213	0.77	0.29	2.05	0.77	0.28	-0.21	1.75	0.77	0.34	-0.38	-1.67	GASTROINTESTINAL DISORDERS	0.77 ( 0.29 - 2.05 )	0.77 ( 0.28 )	0.77 ( 0.34 )	-0.38 ( -1.67 )
HYPOKINESIA	HYPOKINESIA	4	13233	7978	30541236	1.16	0.43	3.08	1.16	0.09	0.18	2.14	1.16	0.51	0.21	-1.08	NERVOUS SYSTEM DISORDERS	1.16 ( 0.43 - 3.08 )	1.16 ( 0.09 )	1.16 ( 0.51 )	0.21 ( -1.08 )
GASTROOESOPHAGEAL REFLUX DISEASE	GASTROOESOPHAGEAL REFLUX DISEASE	4	13233	44471	30504743	0.21	0.08	0.55	0.21	12.12	-0.77	1.19	0.21	0.09	-2.27	-3.56	GASTROINTESTINAL DISORDERS	0.21 ( 0.08 - 0.55 )	0.21 ( 12.12 )	0.21 ( 0.09 )	-2.27 ( -3.56 )
ACUTE MYOCARDIAL INFARCTION	ACUTE MYOCARDIAL INFARCTION	4	13233	9586	30539628	0.96	0.36	2.57	0.96	0.01	-0.02	1.94	0.96	0.42	-0.05	-1.35	CARDIAC DISORDERS	0.96 ( 0.36 - 2.57 )	0.96 ( 0.01 )	0.96 ( 0.42 )	-0.05 ( -1.35 )
ANGINA PECTORIS	ANGINA PECTORIS	4	13233	12539	30536675	0.74	0.28	1.96	0.74	0.38	-0.24	1.72	0.74	0.32	-0.44	-1.73	CARDIAC DISORDERS	0.74 ( 0.28 - 1.96 )	0.74 ( 0.38 )	0.74 ( 0.32 )	-0.44 ( -1.73 )
MITRAL VALVE INCOMPETENCE	MITRAL VALVE INCOMPETENCE	4	13233	5532	30543682	1.67	0.63	4.45	1.67	1.07	0.69	2.65	1.67	0.73	0.74	-0.55	CARDIAC DISORDERS	1.67 ( 0.63 - 4.45 )	1.67 ( 1.07 )	1.67 ( 0.73 )	0.74 ( -0.55 )
MOOD SWINGS	MOOD SWINGS	4	13233	18483	30530731	0.5	0.19	1.33	0.5	2.01	-0.48	1.48	0.5	0.22	-1	-2.29	PSYCHIATRIC DISORDERS	0.5 ( 0.19 - 1.33 )	0.5 ( 2.01 )	0.5 ( 0.22 )	-1 ( -2.29 )
ARTERIOSCLEROSIS CORONARY ARTERY	ARTERIOSCLEROSIS CORONARY ARTERY	4	13233	2261	30546953	4.08	1.53	10.89	4.08	9.3	3.1	5.06	4.08	1.79	2.03	0.74	CARDIAC DISORDERS	4.08 ( 1.53 - 10.89 )	4.08 ( 9.3 )	4.08 ( 1.79 )	2.03 ( 0.74 )
EUPHORIC MOOD	EUPHORIC MOOD	4	13233	4556	30544658	2.03	0.76	5.4	2.03	2.08	1.05	3.01	2.03	0.89	1.02	-0.27	PSYCHIATRIC DISORDERS	2.03 ( 0.76 - 5.4 )	2.03 ( 2.08 )	2.03 ( 0.89 )	1.02 ( -0.27 )
PHYSICAL ASSAULT	PHYSICAL ASSAULT	4	13233	593	30548621	15.57	5.82	41.63	15.57	54.16	14.58	16.55	15.47	6.79	3.95	2.66	SOCIAL CIRCUMSTANCES	15.57 ( 5.82 - 41.63 )	15.57 ( 54.16 )	15.47 ( 6.79 )	3.95 ( 2.66 )
NEUROPATHY PERIPHERAL	NEUROPATHY PERIPHERAL	4	13233	42268	30506946	0.22	0.08	0.58	0.22	11.2	-0.76	1.2	0.22	0.1	-2.19	-3.49	NERVOUS SYSTEM DISORDERS	0.22 ( 0.08 - 0.58 )	0.22 ( 11.2 )	0.22 ( 0.1 )	-2.19 ( -3.49 )
MUSCULOSKELETAL PAIN	MUSCULOSKELETAL PAIN	4	13233	32724	30516490	0.28	0.11	0.75	0.28	7.31	-0.7	1.26	0.28	0.12	-1.83	-3.12	MUSCULOSKELETAL AND CONNECTIVE TISSUE DISORDERS	0.28 ( 0.11 - 0.75 )	0.28 ( 7.31 )	0.28 ( 0.12 )	-1.83 ( -3.12 )
EXPIRED PRODUCT ADMINISTERED	EXPIRED PRODUCT ADMINISTERED	4	13233	17366	30531848	0.53	0.2	1.42	0.53	1.65	-0.45	1.51	0.53	0.23	-0.91	-2.2	INJURY, POISONING AND PROCEDURAL COMPLICATIONS	0.53 ( 0.2 - 1.42 )	0.53 ( 1.65 )	0.53 ( 0.23 )	-0.91 ( -2.2 )
INTESTINAL OBSTRUCTION	INTESTINAL OBSTRUCTION	4	13233	17205	30532009	0.54	0.2	1.43	0.54	1.6	-0.44	1.52	0.54	0.24	-0.9	-2.19	GASTROINTESTINAL DISORDERS	0.54 ( 0.2 - 1.43 )	0.54 ( 1.6 )	0.54 ( 0.24 )	-0.9 ( -2.19 )
HEAD DISCOMFORT	HEAD DISCOMFORT	4	13233	10334	30538880	0.89	0.34	2.38	0.89	0.05	-0.09	1.87	0.89	0.39	-0.16	-1.45	NERVOUS SYSTEM DISORDERS	0.89 ( 0.34 - 2.38 )	0.89 ( 0.05 )	0.89 ( 0.39 )	-0.16 ( -1.45 )
BLOOD GLUCOSE DECREASED	BLOOD GLUCOSE DECREASED	4	13233	25865	30523349	0.36	0.13	0.95	0.36	4.64	-0.62	1.34	0.36	0.16	-1.49	-2.78	INVESTIGATIONS	0.36 ( 0.13 - 0.95 )	0.36 ( 4.64 )	0.36 ( 0.16 )	-1.49 ( -2.78 )
BRONCHITIS	BRONCHITIS	4	13233	48852	30500362	0.19	0.07	0.5	0.19	13.94	-0.79	1.17	0.19	0.08	-2.4	-3.69	INFECTIONS AND INFESTATIONS	0.19 ( 0.07 - 0.5 )	0.19 ( 13.94 )	0.19 ( 0.08 )	-2.4 ( -3.69 )
PHARYNGEAL OEDEMA	PHARYNGEAL OEDEMA	4	13233	10220	30538994	0.9	0.34	2.41	0.9	0.04	-0.08	1.88	0.9	0.4	-0.15	-1.44	RESPIRATORY, THORACIC AND MEDIASTINAL DISORDERS	0.9 ( 0.34 - 2.41 )	0.9 ( 0.04 )	0.9 ( 0.4 )	-0.15 ( -1.44 )
CARDIOMEGALY	CARDIOMEGALY	4	13233	6091	30543123	1.52	0.57	4.04	1.52	0.7	0.54	2.5	1.52	0.67	0.6	-0.69	CARDIAC DISORDERS	1.52 ( 0.57 - 4.04 )	1.52 ( 0.7 )	1.52 ( 0.67 )	0.6 ( -0.69 )
THROMBOSIS	THROMBOSIS	4	13233	39969	30509245	0.23	0.09	0.61	0.23	10.25	-0.75	1.21	0.23	0.1	-2.11	-3.4	VASCULAR DISORDERS	0.23 ( 0.09 - 0.61 )	0.23 ( 10.25 )	0.23 ( 0.1 )	-2.11 ( -3.4 )
CARDIAC PACEMAKER INSERTION	CARDIAC PACEMAKER INSERTION	4	13233	2754	30546460	3.35	1.26	8.94	3.35	6.59	2.37	4.33	3.35	1.47	1.74	0.45	SURGICAL AND MEDICAL PROCEDURES	3.35 ( 1.26 - 8.94 )	3.35 ( 6.59 )	3.35 ( 1.47 )	1.74 ( 0.45 )
FAECES DISCOLOURED	FAECES DISCOLOURED	4	13233	10419	30538795	0.89	0.33	2.36	0.89	0.06	-0.09	1.87	0.89	0.39	-0.17	-1.47	GASTROINTESTINAL DISORDERS	0.89 ( 0.33 - 2.36 )	0.89 ( 0.06 )	0.89 ( 0.39 )	-0.17 ( -1.47 )
LACK OF SPONTANEOUS SPEECH	LACK OF SPONTANEOUS SPEECH	4	13233	248	30548966	37.23	13.86	100.01	37.22	138.77	36.24	38.21	36.65	16.03	5.2	3.89	PSYCHIATRIC DISORDERS	37.23 ( 13.86 - 100.01 )	37.22 ( 138.77 )	36.65 ( 16.03 )	5.2 ( 3.89 )
COLD SWEAT	COLD SWEAT	4	13233	8892	30540322	1.04	0.39	2.77	1.04	0.01	0.06	2.02	1.04	0.46	0.05	-1.24	SKIN AND SUBCUTANEOUS TISSUE DISORDERS	1.04 ( 0.39 - 2.77 )	1.04 ( 0.01 )	1.04 ( 0.46 )	0.05 ( -1.24 )
LIMB INJURY	LIMB INJURY	4	13233	14037	30535177	0.66	0.25	1.75	0.66	0.71	-0.32	1.64	0.66	0.29	-0.6	-1.9	INJURY, POISONING AND PROCEDURAL COMPLICATIONS	0.66 ( 0.25 - 1.75 )	0.66 ( 0.71 )	0.66 ( 0.29 )	-0.6 ( -1.9 )
HYPOMAGNESAEMIA	HYPOMAGNESAEMIA	4	13233	5949	30543265	1.55	0.58	4.14	1.55	0.78	0.57	2.53	1.55	0.68	0.63	-0.66	METABOLISM AND NUTRITION DISORDERS	1.55 ( 0.58 - 4.14 )	1.55 ( 0.78 )	1.55 ( 0.68 )	0.63 ( -0.66 )
IMPAIRED QUALITY OF LIFE	IMPAIRED QUALITY OF LIFE	4	13233	7640	30541574	1.21	0.45	3.22	1.21	0.14	0.23	2.19	1.21	0.53	0.27	-1.02	SOCIAL CIRCUMSTANCES	1.21 ( 0.45 - 3.22 )	1.21 ( 0.14 )	1.21 ( 0.53 )	0.27 ( -1.02 )
TRANSAMINASES INCREASED	TRANSAMINASES INCREASED	4	13233	9668	30539546	0.95	0.36	2.55	0.95	0.01	-0.03	1.93	0.95	0.42	-0.07	-1.36	INVESTIGATIONS	0.95 ( 0.36 - 2.55 )	0.95 ( 0.01 )	0.95 ( 0.42 )	-0.07 ( -1.36 )
EOSINOPHILIA	EOSINOPHILIA	4	13233	6690	30542524	1.38	0.52	3.68	1.38	0.42	0.4	2.36	1.38	0.61	0.46	-0.83	BLOOD AND LYMPHATIC SYSTEM DISORDERS	1.38 ( 0.52 - 3.68 )	1.38 ( 0.42 )	1.38 ( 0.61 )	0.46 ( -0.83 )
DEMENTIA WITH LEWY BODIES	DEMENTIA WITH LEWY BODIES	4	13233	267	30548947	34.58	12.88	92.84	34.57	128.49	33.59	35.56	34.08	14.92	5.09	3.79	NERVOUS SYSTEM DISORDERS	34.58 ( 12.88 - 92.84 )	34.57 ( 128.49 )	34.08 ( 14.92 )	5.09 ( 3.79 )
PROGRESSIVE SUPRANUCLEAR PALSY	PROGRESSIVE SUPRANUCLEAR PALSY	4	13233	76	30549138	121.5	44.45	332.14	121.47	454.01	120.46	122.47	115.44	49.77	6.85	5.52	NERVOUS SYSTEM DISORDERS	121.5 ( 44.45 - 332.14 )	121.47 ( 454.01 )	115.44 ( 49.77 )	6.85 ( 5.52 )
EMOTIONAL DISORDER	EMOTIONAL DISORDER	4	13233	14267	30534947	0.65	0.24	1.72	0.65	0.77	-0.33	1.63	0.65	0.28	-0.63	-1.92	PSYCHIATRIC DISORDERS	0.65 ( 0.24 - 1.72 )	0.65 ( 0.77 )	0.65 ( 0.28 )	-0.63 ( -1.92 )
OXYGEN SATURATION DECREASED	OXYGEN SATURATION DECREASED	4	13233	26130	30523084	0.35	0.13	0.94	0.35	4.74	-0.63	1.33	0.35	0.16	-1.5	-2.79	INVESTIGATIONS	0.35 ( 0.13 - 0.94 )	0.35 ( 4.74 )	0.35 ( 0.16 )	-1.5 ( -2.79 )
PELVIC FRACTURE	PELVIC FRACTURE	4	13233	5314	30543900	1.74	0.65	4.63	1.74	1.25	0.76	2.72	1.74	0.76	0.8	-0.49	INJURY, POISONING AND PROCEDURAL COMPLICATIONS	1.74 ( 0.65 - 4.63 )	1.74 ( 1.25 )	1.74 ( 0.76 )	0.8 ( -0.49 )
PRODUCT USE COMPLAINT	PRODUCT USE COMPLAINT	4	13233	6853	30542361	1.35	0.51	3.59	1.35	0.36	0.37	2.33	1.35	0.59	0.43	-0.86	INJURY, POISONING AND PROCEDURAL COMPLICATIONS	1.35 ( 0.51 - 3.59 )	1.35 ( 0.36 )	1.35 ( 0.59 )	0.43 ( -0.86 )
PRODUCT DOSE OMISSION ISSUE	PRODUCT DOSE OMISSION ISSUE	4	13233	116259	30432955	0.08	0.03	0.21	0.08	42.85	-0.9	1.06	0.08	0.03	-3.65	-4.94	INJURY, POISONING AND PROCEDURAL COMPLICATIONS	0.08 ( 0.03 - 0.21 )	0.08 ( 42.85 )	0.08 ( 0.03 )	-3.65 ( -4.94 )
FOOT DEFORMITY	FOOT DEFORMITY	4	13233	7626	30541588	1.21	0.45	3.23	1.21	0.15	0.23	2.19	1.21	0.53	0.28	-1.02	MUSCULOSKELETAL AND CONNECTIVE TISSUE DISORDERS	1.21 ( 0.45 - 3.23 )	1.21 ( 0.15 )	1.21 ( 0.53 )	0.28 ( -1.02 )
CORONARY ARTERY DISEASE	CORONARY ARTERY DISEASE	4	13233	10591	30538623	0.87	0.33	2.32	0.87	0.08	-0.11	1.85	0.87	0.38	-0.2	-1.49	CARDIAC DISORDERS	0.87 ( 0.33 - 2.32 )	0.87 ( 0.08 )	0.87 ( 0.38 )	-0.2 ( -1.49 )
BLOOD CHOLESTEROL DECREASED	BLOOD CHOLESTEROL DECREASED	4	13233	732	30548482	12.61	4.72	33.71	12.61	42.53	11.63	13.59	12.55	5.51	3.65	2.35	INVESTIGATIONS	12.61 ( 4.72 - 33.71 )	12.61 ( 42.53 )	12.55 ( 5.51 )	3.65 ( 2.35 )
BLOOD CREATINE INCREASED	BLOOD CREATINE INCREASED	4	13233	1711	30547503	5.4	2.02	14.4	5.4	14.29	4.41	6.38	5.39	2.37	2.43	1.14	INVESTIGATIONS	5.4 ( 2.02 - 14.4 )	5.4 ( 14.29 )	5.39 ( 2.37 )	2.43 ( 1.14 )
UNEVALUABLE EVENT	UNEVALUABLE EVENT	4	13233	38764	30510450	0.24	0.09	0.63	0.24	9.76	-0.74	1.22	0.24	0.1	-2.07	-3.36	GENERAL DISORDERS AND ADMINISTRATION SITE CONDITIONS	0.24 ( 0.09 - 0.63 )	0.24 ( 9.76 )	0.24 ( 0.1 )	-2.07 ( -3.36 )
CHROMATURIA	CHROMATURIA	4	13233	10511	30538703	0.88	0.33	2.34	0.88	0.07	-0.1	1.86	0.88	0.39	-0.19	-1.48	RENAL AND URINARY DISORDERS	0.88 ( 0.33 - 2.34 )	0.88 ( 0.07 )	0.88 ( 0.39 )	-0.19 ( -1.48 )
LOWER RESPIRATORY TRACT INFECTION	LOWER RESPIRATORY TRACT INFECTION	4	13233	23597	30525617	0.39	0.15	1.04	0.39	3.79	-0.59	1.37	0.39	0.17	-1.35	-2.64	INFECTIONS AND INFESTATIONS	0.39 ( 0.15 - 1.04 )	0.39 ( 3.79 )	0.39 ( 0.17 )	-1.35 ( -2.64 )
ON AND OFF PHENOMENON	ON AND OFF PHENOMENON	4	13233	1636	30547578	5.64	2.12	15.06	5.64	15.24	4.66	6.62	5.63	2.48	2.49	1.2	NERVOUS SYSTEM DISORDERS	5.64 ( 2.12 - 15.06 )	5.64 ( 15.24 )	5.63 ( 2.48 )	2.49 ( 1.2 )
BRAIN FOG	BRAIN FOG	4	13233	4341	30544873	2.13	0.8	5.67	2.13	2.39	1.15	3.11	2.13	0.94	1.09	-0.2	NERVOUS SYSTEM DISORDERS	2.13 ( 0.8 - 5.67 )	2.13 ( 2.39 )	2.13 ( 0.94 )	1.09 ( -0.2 )
HEART RATE IRREGULAR	HEART RATE IRREGULAR	4	13233	11585	30537629	0.8	0.3	2.12	0.8	0.21	-0.18	1.78	0.8	0.35	-0.33	-1.62	INVESTIGATIONS	0.8 ( 0.3 - 2.12 )	0.8 ( 0.21 )	0.8 ( 0.35 )	-0.33 ( -1.62 )
CEREBROVASCULAR DISORDER	CEREBROVASCULAR DISORDER	4	13233	1419	30547795	6.51	2.44	17.36	6.51	18.59	5.52	7.49	6.49	2.85	2.7	1.41	NERVOUS SYSTEM DISORDERS	6.51 ( 2.44 - 17.36 )	6.51 ( 18.59 )	6.49 ( 2.85 )	2.7 ( 1.41 )
AGRANULOCYTOSIS	AGRANULOCYTOSIS	4	13233	7706	30541508	1.2	0.45	3.19	1.2	0.13	0.22	2.18	1.2	0.53	0.26	-1.03	BLOOD AND LYMPHATIC SYSTEM DISORDERS	1.2 ( 0.45 - 3.19 )	1.2 ( 0.13 )	1.2 ( 0.53 )	0.26 ( -1.03 )
RESPIRATORY DISTRESS	RESPIRATORY DISTRESS	4	13233	11695	30537519	0.79	0.3	2.1	0.79	0.22	-0.19	1.77	0.79	0.35	-0.34	-1.63	RESPIRATORY, THORACIC AND MEDIASTINAL DISORDERS	0.79 ( 0.3 - 2.1 )	0.79 ( 0.22 )	0.79 ( 0.35 )	-0.34 ( -1.63 )
PURPURA	PURPURA	4	13233	3891	30545323	2.37	0.89	6.33	2.37	3.17	1.39	3.35	2.37	1.04	1.25	-0.05	SKIN AND SUBCUTANEOUS TISSUE DISORDERS	2.37 ( 0.89 - 6.33 )	2.37 ( 3.17 )	2.37 ( 1.04 )	1.25 ( -0.05 )
RASH MACULO-PAPULAR	RASH MACULO-PAPULAR	4	13233	9731	30539483	0.95	0.36	2.53	0.95	0.01	-0.03	1.93	0.95	0.42	-0.08	-1.37	SKIN AND SUBCUTANEOUS TISSUE DISORDERS	0.95 ( 0.36 - 2.53 )	0.95 ( 0.01 )	0.95 ( 0.42 )	-0.08 ( -1.37 )
PLATELET COUNT DECREASED	PLATELET COUNT DECREASED	4	13233	45574	30503640	0.2	0.08	0.54	0.2	12.58	-0.78	1.18	0.2	0.09	-2.3	-3.59	INVESTIGATIONS	0.2 ( 0.08 - 0.54 )	0.2 ( 12.58 )	0.2 ( 0.09 )	-2.3 ( -3.59 )
HYPERKINESIA	HYPERKINESIA	4	13233	813	30548401	11.36	4.25	30.34	11.35	37.59	10.37	12.34	11.3	4.97	3.5	2.2	NERVOUS SYSTEM DISORDERS	11.36 ( 4.25 - 30.34 )	11.35 ( 37.59 )	11.3 ( 4.97 )	3.5 ( 2.2 )
CHRONIC OBSTRUCTIVE PULMONARY DISEASE	CHRONIC OBSTRUCTIVE PULMONARY DISEASE	4	13233	25147	30524067	0.37	0.14	0.98	0.37	4.37	-0.61	1.35	0.37	0.16	-1.45	-2.74	RESPIRATORY, THORACIC AND MEDIASTINAL DISORDERS	0.37 ( 0.14 - 0.98 )	0.37 ( 4.37 )	0.37 ( 0.16 )	-1.45 ( -2.74 )
EXECUTIVE DYSFUNCTION	EXECUTIVE DYSFUNCTION	4	13233	210	30549004	43.97	16.35	118.27	43.96	164.79	42.97	44.95	43.16	18.86	5.43	4.13	PSYCHIATRIC DISORDERS	43.97 ( 16.35 - 118.27 )	43.96 ( 164.79 )	43.16 ( 18.86 )	5.43 ( 4.13 )
ENCEPHALOMALACIA	ENCEPHALOMALACIA	4	13233	262	30548952	35.24	13.13	94.62	35.23	131.05	34.25	36.22	34.72	15.19	5.12	3.82	NERVOUS SYSTEM DISORDERS	35.24 ( 13.13 - 94.62 )	35.23 ( 131.05 )	34.72 ( 15.19 )	5.12 ( 3.82 )
HAEMOPTYSIS	HAEMOPTYSIS	3	13234	10849	30538365	0.64	0.21	1.98	0.64	0.62	-0.49	1.77	0.64	0.25	-0.65	-2.09	RESPIRATORY, THORACIC AND MEDIASTINAL DISORDERS	0.64 ( 0.21 - 1.98 )	0.64 ( 0.62 )	0.64 ( 0.25 )	-0.65 ( -2.09 )
PORIOMANIA	PORIOMANIA	3	13234	70	30549144	98.93	31.15	314.24	98.91	278.81	97.75	100.06	94.88	36.08	6.57	5.09	PSYCHIATRIC DISORDERS	98.93 ( 31.15 - 314.24 )	98.91 ( 278.81 )	94.88 ( 36.08 )	6.57 ( 5.09 )
PYELONEPHRITIS	PYELONEPHRITIS	3	13234	5241	30543973	1.32	0.43	4.1	1.32	0.23	0.19	2.45	1.32	0.51	0.4	-1.04	INFECTIONS AND INFESTATIONS	1.32 ( 0.43 - 4.1 )	1.32 ( 0.23 )	1.32 ( 0.51 )	0.4 ( -1.04 )
SOMNAMBULISM	SOMNAMBULISM	3	13234	3349	30545865	2.07	0.67	6.41	2.07	1.65	0.94	3.2	2.07	0.8	1.05	-0.4	PSYCHIATRIC DISORDERS	2.07 ( 0.67 - 6.41 )	2.07 ( 1.65 )	2.07 ( 0.8 )	1.05 ( -0.4 )
CONSCIOUSNESS FLUCTUATING	CONSCIOUSNESS FLUCTUATING	3	13234	458	30548756	15.12	4.86	47.06	15.12	39.29	13.98	16.25	15.03	5.81	3.91	2.46	NERVOUS SYSTEM DISORDERS	15.12 ( 4.86 - 47.06 )	15.12 ( 39.29 )	15.03 ( 5.81 )	3.91 ( 2.46 )
INTERSTITIAL LUNG DISEASE	INTERSTITIAL LUNG DISEASE	3	13234	17348	30531866	0.4	0.13	1.24	0.4	2.72	-0.73	1.53	0.4	0.15	-1.32	-2.77	RESPIRATORY, THORACIC AND MEDIASTINAL DISORDERS	0.4 ( 0.13 - 1.24 )	0.4 ( 2.72 )	0.4 ( 0.15 )	-1.32 ( -2.77 )
PLEURAL EFFUSION	PLEURAL EFFUSION	3	13234	27547	30521667	0.25	0.08	0.78	0.25	6.7	-0.88	1.38	0.25	0.1	-1.99	-3.43	RESPIRATORY, THORACIC AND MEDIASTINAL DISORDERS	0.25 ( 0.08 - 0.78 )	0.25 ( 6.7 )	0.25 ( 0.1 )	-1.99 ( -3.43 )
METABOLIC ACIDOSIS	METABOLIC ACIDOSIS	3	13234	13684	30535530	0.51	0.16	1.57	0.51	1.45	-0.63	1.64	0.51	0.2	-0.98	-2.43	METABOLISM AND NUTRITION DISORDERS	0.51 ( 0.16 - 1.57 )	0.51 ( 1.45 )	0.51 ( 0.2 )	-0.98 ( -2.43 )
INTERNATIONAL NORMALISED RATIO INCREASED	INTERNATIONAL NORMALISED RATIO INCREASED	3	13234	12422	30536792	0.56	0.18	1.73	0.56	1.05	-0.57	1.69	0.56	0.22	-0.84	-2.29	INVESTIGATIONS	0.56 ( 0.18 - 1.73 )	0.56 ( 1.05 )	0.56 ( 0.22 )	-0.84 ( -2.29 )
LISTLESS	LISTLESS	3	13234	1617	30547597	4.28	1.38	13.29	4.28	7.53	3.15	5.41	4.28	1.66	2.1	0.65	PSYCHIATRIC DISORDERS	4.28 ( 1.38 - 13.29 )	4.28 ( 7.53 )	4.28 ( 1.66 )	2.1 ( 0.65 )
HYPOGLYCAEMIC COMA	HYPOGLYCAEMIC COMA	3	13234	1287	30547927	5.38	1.73	16.71	5.38	10.67	4.25	6.51	5.37	2.08	2.42	0.98	NERVOUS SYSTEM DISORDERS	5.38 ( 1.73 - 16.71 )	5.38 ( 10.67 )	5.37 ( 2.08 )	2.42 ( 0.98 )
ISCHAEMIA	ISCHAEMIA	3	13234	1888	30547326	3.67	1.18	11.38	3.67	5.81	2.53	4.8	3.66	1.42	1.87	0.43	VASCULAR DISORDERS	3.67 ( 1.18 - 11.38 )	3.67 ( 5.81 )	3.66 ( 1.42 )	1.87 ( 0.43 )
THERAPEUTIC RESPONSE UNEXPECTED	THERAPEUTIC RESPONSE UNEXPECTED	3	13234	22865	30526349	0.3	0.1	0.94	0.3	4.82	-0.83	1.43	0.3	0.12	-1.72	-3.17	GENERAL DISORDERS AND ADMINISTRATION SITE CONDITIONS	0.3 ( 0.1 - 0.94 )	0.3 ( 4.82 )	0.3 ( 0.12 )	-1.72 ( -3.17 )
HOMICIDAL IDEATION	HOMICIDAL IDEATION	3	13234	1712	30547502	4.04	1.3	12.56	4.04	6.86	2.91	5.18	4.04	1.57	2.01	0.57	PSYCHIATRIC DISORDERS	4.04 ( 1.3 - 12.56 )	4.04 ( 6.86 )	4.04 ( 1.57 )	2.01 ( 0.57 )
COLON CANCER	COLON CANCER	3	13234	6016	30543198	1.15	0.37	3.57	1.15	0.06	0.02	2.28	1.15	0.45	0.2	-1.24	NEOPLASMS BENIGN, MALIGNANT AND UNSPECIFIED (INCL CYSTS AND POLYPS)	1.15 ( 0.37 - 3.57 )	1.15 ( 0.06 )	1.15 ( 0.45 )	0.2 ( -1.24 )
SINUS ARRHYTHMIA	SINUS ARRHYTHMIA	3	13234	636	30548578	10.89	3.5	33.86	10.89	26.81	9.75	12.02	10.84	4.2	3.44	1.99	CARDIAC DISORDERS	10.89 ( 3.5 - 33.86 )	10.89 ( 26.81 )	10.84 ( 4.2 )	3.44 ( 1.99 )
DROWNING	DROWNING	3	13234	373	30548841	18.57	5.96	57.84	18.56	49.45	17.43	19.7	18.42	7.12	4.2	2.75	GENERAL DISORDERS AND ADMINISTRATION SITE CONDITIONS	18.57 ( 5.96 - 57.84 )	18.56 ( 49.45 )	18.42 ( 7.12 )	4.2 ( 2.75 )
HYPOACUSIS	HYPOACUSIS	3	13234	19843	30529371	0.35	0.11	1.08	0.35	3.65	-0.78	1.48	0.35	0.14	-1.52	-2.96	EAR AND LABYRINTH DISORDERS	0.35 ( 0.11 - 1.08 )	0.35 ( 3.65 )	0.35 ( 0.14 )	-1.52 ( -2.96 )
NIGHT SWEATS	NIGHT SWEATS	3	13234	17297	30531917	0.4	0.13	1.24	0.4	2.7	-0.73	1.53	0.4	0.16	-1.32	-2.76	SKIN AND SUBCUTANEOUS TISSUE DISORDERS	0.4 ( 0.13 - 1.24 )	0.4 ( 2.7 )	0.4 ( 0.16 )	-1.32 ( -2.76 )
ELECTROCARDIOGRAM QRS COMPLEX PROLONGED	ELECTROCARDIOGRAM QRS COMPLEX PROLONGED	3	13234	2109	30547105	3.28	1.06	10.19	3.28	4.76	2.15	4.42	3.28	1.27	1.71	0.27	INVESTIGATIONS	3.28 ( 1.06 - 10.19 )	3.28 ( 4.76 )	3.28 ( 1.27 )	1.71 ( 0.27 )
RIB FRACTURE	RIB FRACTURE	3	13234	10511	30538703	0.66	0.21	2.04	0.66	0.53	-0.47	1.79	0.66	0.26	-0.6	-2.05	INJURY, POISONING AND PROCEDURAL COMPLICATIONS	0.66 ( 0.21 - 2.04 )	0.66 ( 0.53 )	0.66 ( 0.26 )	-0.6 ( -2.05 )
NERVOUSNESS	NERVOUSNESS	3	13234	33946	30515268	0.2	0.07	0.63	0.2	9.33	-0.93	1.34	0.2	0.08	-2.29	-3.74	PSYCHIATRIC DISORDERS	0.2 ( 0.07 - 0.63 )	0.2 ( 9.33 )	0.2 ( 0.08 )	-2.29 ( -3.74 )
CARDIAC MURMUR	CARDIAC MURMUR	3	13234	4605	30544609	1.5	0.48	4.66	1.5	0.51	0.37	2.64	1.5	0.58	0.59	-0.86	INVESTIGATIONS	1.5 ( 0.48 - 4.66 )	1.5 ( 0.51 )	1.5 ( 0.58 )	0.59 ( -0.86 )
BLOOD PRESSURE FLUCTUATION	BLOOD PRESSURE FLUCTUATION	3	13234	11376	30537838	0.61	0.2	1.89	0.61	0.76	-0.52	1.74	0.61	0.24	-0.72	-2.16	VASCULAR DISORDERS	0.61 ( 0.2 - 1.89 )	0.61 ( 0.76 )	0.61 ( 0.24 )	-0.72 ( -2.16 )
SKIN TIGHTNESS	SKIN TIGHTNESS	3	13234	2948	30546266	2.35	0.76	7.29	2.35	2.32	1.22	3.48	2.35	0.91	1.23	-0.21	SKIN AND SUBCUTANEOUS TISSUE DISORDERS	2.35 ( 0.76 - 7.29 )	2.35 ( 2.32 )	2.35 ( 0.91 )	1.23 ( -0.21 )
SYSTEMIC LUPUS ERYTHEMATOSUS	SYSTEMIC LUPUS ERYTHEMATOSUS	3	13234	22981	30526233	0.3	0.1	0.93	0.3	4.86	-0.83	1.43	0.3	0.12	-1.73	-3.17	MUSCULOSKELETAL AND CONNECTIVE TISSUE DISORDERS	0.3 ( 0.1 - 0.93 )	0.3 ( 4.86 )	0.3 ( 0.12 )	-1.73 ( -3.17 )
DUODENAL ULCER	DUODENAL ULCER	3	13234	2341	30546873	2.96	0.95	9.18	2.96	3.88	1.83	4.09	2.96	1.15	1.56	0.12	GASTROINTESTINAL DISORDERS	2.96 ( 0.95 - 9.18 )	2.96 ( 3.88 )	2.96 ( 1.15 )	1.56 ( 0.12 )
DISINHIBITION	DISINHIBITION	3	13234	514	30548700	13.47	4.33	41.92	13.47	34.43	12.34	14.6	13.4	5.18	3.74	2.3	PSYCHIATRIC DISORDERS	13.47 ( 4.33 - 41.92 )	13.47 ( 34.43 )	13.4 ( 5.18 )	3.74 ( 2.3 )
JEALOUS DELUSION	JEALOUS DELUSION	3	13234	70	30549144	98.93	31.15	314.24	98.91	278.81	97.75	100.06	94.88	36.08	6.57	5.09	PSYCHIATRIC DISORDERS	98.93 ( 31.15 - 314.24 )	98.91 ( 278.81 )	94.88 ( 36.08 )	6.57 ( 5.09 )
CIRCADIAN RHYTHM SLEEP DISORDER	CIRCADIAN RHYTHM SLEEP DISORDER	3	13234	381	30548833	18.18	5.84	56.62	18.17	48.3	17.04	19.31	18.04	6.97	4.17	2.72	NERVOUS SYSTEM DISORDERS	18.18 ( 5.84 - 56.62 )	18.17 ( 48.3 )	18.04 ( 6.97 )	4.17 ( 2.72 )
THERAPEUTIC RESPONSE DECREASED	THERAPEUTIC RESPONSE DECREASED	3	13234	28070	30521144	0.25	0.08	0.76	0.25	6.91	-0.88	1.38	0.25	0.1	-2.02	-3.46	GENERAL DISORDERS AND ADMINISTRATION SITE CONDITIONS	0.25 ( 0.08 - 0.76 )	0.25 ( 6.91 )	0.25 ( 0.1 )	-2.02 ( -3.46 )
BLOOD LACTATE DEHYDROGENASE INCREASED	BLOOD LACTATE DEHYDROGENASE INCREASED	3	13234	6913	30542301	1	0.32	3.11	1	0	-0.13	2.13	1	0.39	0	-1.44	INVESTIGATIONS	1 ( 0.32 - 3.11 )	1 ( 0 )	1 ( 0.39 )	0 ( -1.44 )
CEREBRAL DISORDER	CEREBRAL DISORDER	3	13234	3757	30545457	1.84	0.59	5.72	1.84	1.16	0.71	2.97	1.84	0.71	0.88	-0.56	NERVOUS SYSTEM DISORDERS	1.84 ( 0.59 - 5.72 )	1.84 ( 1.16 )	1.84 ( 0.71 )	0.88 ( -0.56 )
RASH PAPULAR	RASH PAPULAR	3	13234	13324	30535890	0.52	0.17	1.61	0.52	1.33	-0.61	1.65	0.52	0.2	-0.94	-2.39	SKIN AND SUBCUTANEOUS TISSUE DISORDERS	0.52 ( 0.17 - 1.61 )	0.52 ( 1.33 )	0.52 ( 0.2 )	-0.94 ( -2.39 )
SWELLING FACE	SWELLING FACE	3	13234	39593	30509621	0.17	0.06	0.54	0.17	11.69	-0.96	1.31	0.17	0.07	-2.52	-3.96	GENERAL DISORDERS AND ADMINISTRATION SITE CONDITIONS	0.17 ( 0.06 - 0.54 )	0.17 ( 11.69 )	0.17 ( 0.07 )	-2.52 ( -3.96 )
THINKING ABNORMAL	THINKING ABNORMAL	3	13234	10448	30538766	0.66	0.21	2.06	0.66	0.52	-0.47	1.79	0.66	0.26	-0.59	-2.04	PSYCHIATRIC DISORDERS	0.66 ( 0.21 - 2.06 )	0.66 ( 0.52 )	0.66 ( 0.26 )	-0.59 ( -2.04 )
ECCHYMOSIS	ECCHYMOSIS	3	13234	3604	30545610	1.92	0.62	5.96	1.92	1.32	0.79	3.05	1.92	0.74	0.94	-0.5	SKIN AND SUBCUTANEOUS TISSUE DISORDERS	1.92 ( 0.62 - 5.96 )	1.92 ( 1.32 )	1.92 ( 0.74 )	0.94 ( -0.5 )
ARTHRITIS	ARTHRITIS	3	13234	48759	30500455	0.14	0.05	0.44	0.14	15.58	-0.99	1.27	0.14	0.06	-2.82	-4.26	MUSCULOSKELETAL AND CONNECTIVE TISSUE DISORDERS	0.14 ( 0.05 - 0.44 )	0.14 ( 15.58 )	0.14 ( 0.06 )	-2.82 ( -4.26 )
LARGE INTESTINE PERFORATION	LARGE INTESTINE PERFORATION	3	13234	2966	30546248	2.33	0.75	7.24	2.33	2.29	1.2	3.47	2.33	0.9	1.22	-0.22	GASTROINTESTINAL DISORDERS	2.33 ( 0.75 - 7.24 )	2.33 ( 2.29 )	2.33 ( 0.9 )	1.22 ( -0.22 )
PERSECUTORY DELUSION	PERSECUTORY DELUSION	3	13234	987	30548227	7.02	2.26	21.79	7.01	15.43	5.88	8.15	7	2.71	2.81	1.36	PSYCHIATRIC DISORDERS	7.02 ( 2.26 - 21.79 )	7.01 ( 15.43 )	7 ( 2.71 )	2.81 ( 1.36 )
NECROSIS	NECROSIS	3	13234	2513	30546701	2.76	0.89	8.55	2.76	3.35	1.62	3.89	2.75	1.07	1.46	0.02	GENERAL DISORDERS AND ADMINISTRATION SITE CONDITIONS	2.76 ( 0.89 - 8.55 )	2.76 ( 3.35 )	2.75 ( 1.07 )	1.46 ( 0.02 )
HAEMORRHOIDAL HAEMORRHAGE	HAEMORRHOIDAL HAEMORRHAGE	3	13234	2308	30546906	3	0.97	9.31	3	3.99	1.87	4.13	3	1.16	1.58	0.14	GASTROINTESTINAL DISORDERS	3 ( 0.97 - 9.31 )	3 ( 3.99 )	3 ( 1.16 )	1.58 ( 0.14 )
MUSCLE CONTRACTURE	MUSCLE CONTRACTURE	3	13234	1056	30548158	6.56	2.11	20.37	6.56	14.09	5.42	7.69	6.54	2.53	2.71	1.26	MUSCULOSKELETAL AND CONNECTIVE TISSUE DISORDERS	6.56 ( 2.11 - 20.37 )	6.56 ( 14.09 )	6.54 ( 2.53 )	2.71 ( 1.26 )
MUSCULOSKELETAL CHEST PAIN	MUSCULOSKELETAL CHEST PAIN	3	13234	8864	30540350	0.78	0.25	2.42	0.78	0.18	-0.35	1.91	0.78	0.3	-0.36	-1.8	MUSCULOSKELETAL AND CONNECTIVE TISSUE DISORDERS	0.78 ( 0.25 - 2.42 )	0.78 ( 0.18 )	0.78 ( 0.3 )	-0.36 ( -1.8 )
BLOOD PRESSURE SYSTOLIC INCREASED	BLOOD PRESSURE SYSTOLIC INCREASED	3	13234	9296	30539918	0.74	0.24	2.31	0.74	0.26	-0.39	1.88	0.74	0.29	-0.42	-1.87	INVESTIGATIONS	0.74 ( 0.24 - 2.31 )	0.74 ( 0.26 )	0.74 ( 0.29 )	-0.42 ( -1.87 )
PEMPHIGOID	PEMPHIGOID	3	13234	2515	30546699	2.75	0.89	8.54	2.75	3.34	1.62	3.89	2.75	1.07	1.46	0.02	SKIN AND SUBCUTANEOUS TISSUE DISORDERS	2.75 ( 0.89 - 8.54 )	2.75 ( 3.34 )	2.75 ( 1.07 )	1.46 ( 0.02 )
ILL-DEFINED DISORDER	ILL-DEFINED DISORDER	3	13234	23441	30525773	0.3	0.1	0.92	0.3	5.05	-0.84	1.43	0.3	0.11	-1.76	-3.2	GENERAL DISORDERS AND ADMINISTRATION SITE CONDITIONS	0.3 ( 0.1 - 0.92 )	0.3 ( 5.05 )	0.3 ( 0.11 )	-1.76 ( -3.2 )
RESUSCITATION	RESUSCITATION	3	13234	699	30548515	9.91	3.19	30.8	9.91	23.92	8.77	11.04	9.87	3.82	3.3	1.86	SURGICAL AND MEDICAL PROCEDURES	9.91 ( 3.19 - 30.8 )	9.91 ( 23.92 )	9.87 ( 3.82 )	3.3 ( 1.86 )
APPLICATION SITE PRURITUS	APPLICATION SITE PRURITUS	3	13234	12848	30536366	0.54	0.17	1.67	0.54	1.18	-0.59	1.67	0.54	0.21	-0.89	-2.33	GENERAL DISORDERS AND ADMINISTRATION SITE CONDITIONS	0.54 ( 0.17 - 1.67 )	0.54 ( 1.18 )	0.54 ( 0.21 )	-0.89 ( -2.33 )
PERIPHERAL COLDNESS	PERIPHERAL COLDNESS	3	13234	7309	30541905	0.95	0.31	2.94	0.95	0.01	-0.18	2.08	0.95	0.37	-0.08	-1.52	VASCULAR DISORDERS	0.95 ( 0.31 - 2.94 )	0.95 ( 0.01 )	0.95 ( 0.37 )	-0.08 ( -1.52 )
PRODUCT ADMINISTRATION ERROR	PRODUCT ADMINISTRATION ERROR	3	13234	8512	30540702	0.81	0.26	2.52	0.81	0.13	-0.32	1.95	0.81	0.32	-0.3	-1.74	INJURY, POISONING AND PROCEDURAL COMPLICATIONS	0.81 ( 0.26 - 2.52 )	0.81 ( 0.13 )	0.81 ( 0.32 )	-0.3 ( -1.74 )
ORTHOPNOEA	ORTHOPNOEA	3	13234	1414	30547800	4.9	1.58	15.21	4.9	9.28	3.76	6.03	4.89	1.89	2.29	0.84	RESPIRATORY, THORACIC AND MEDIASTINAL DISORDERS	4.9 ( 1.58 - 15.21 )	4.9 ( 9.28 )	4.89 ( 1.89 )	2.29 ( 0.84 )
ANAPHYLACTIC REACTION	ANAPHYLACTIC REACTION	3	13234	26643	30522571	0.26	0.08	0.81	0.26	6.33	-0.87	1.39	0.26	0.1	-1.94	-3.39	IMMUNE SYSTEM DISORDERS	0.26 ( 0.08 - 0.81 )	0.26 ( 6.33 )	0.26 ( 0.1 )	-1.94 ( -3.39 )
FEAR	FEAR	3	13234	16728	30532486	0.41	0.13	1.28	0.41	2.49	-0.72	1.55	0.41	0.16	-1.27	-2.72	PSYCHIATRIC DISORDERS	0.41 ( 0.13 - 1.28 )	0.41 ( 2.49 )	0.41 ( 0.16 )	-1.27 ( -2.72 )
DIVERTICULITIS	DIVERTICULITIS	3	13234	14871	30534343	0.47	0.15	1.44	0.47	1.84	-0.67	1.6	0.47	0.18	-1.1	-2.55	INFECTIONS AND INFESTATIONS	0.47 ( 0.15 - 1.44 )	0.47 ( 1.84 )	0.47 ( 0.18 )	-1.1 ( -2.55 )
GASTRIC HAEMORRHAGE	GASTRIC HAEMORRHAGE	3	13234	3970	30545244	1.74	0.56	5.41	1.74	0.95	0.61	2.88	1.74	0.68	0.8	-0.64	GASTROINTESTINAL DISORDERS	1.74 ( 0.56 - 5.41 )	1.74 ( 0.95 )	1.74 ( 0.68 )	0.8 ( -0.64 )
BUNDLE BRANCH BLOCK RIGHT	BUNDLE BRANCH BLOCK RIGHT	3	13234	1691	30547523	4.1	1.32	12.71	4.09	7	2.96	5.23	4.09	1.58	2.03	0.59	CARDIAC DISORDERS	4.1 ( 1.32 - 12.71 )	4.09 ( 7 )	4.09 ( 1.58 )	2.03 ( 0.59 )
SECONDARY ADRENOCORTICAL INSUFFICIENCY	SECONDARY ADRENOCORTICAL INSUFFICIENCY	3	13234	536	30548678	12.92	4.15	40.19	12.92	32.8	11.78	14.05	12.85	4.97	3.68	2.24	ENDOCRINE DISORDERS	12.92 ( 4.15 - 40.19 )	12.92 ( 32.8 )	12.85 ( 4.97 )	3.68 ( 2.24 )
CLOSTRIDIUM DIFFICILE INFECTION	CLOSTRIDIUM DIFFICILE INFECTION	3	13234	10520	30538694	0.66	0.21	2.04	0.66	0.53	-0.47	1.79	0.66	0.26	-0.6	-2.05	INFECTIONS AND INFESTATIONS	0.66 ( 0.21 - 2.04 )	0.66 ( 0.53 )	0.66 ( 0.26 )	-0.6 ( -2.05 )
SKIN ABRASION	SKIN ABRASION	3	13234	2130	30547084	3.25	1.05	10.09	3.25	4.67	2.12	4.38	3.25	1.26	1.7	0.25	INJURY, POISONING AND PROCEDURAL COMPLICATIONS	3.25 ( 1.05 - 10.09 )	3.25 ( 4.67 )	3.25 ( 1.26 )	1.7 ( 0.25 )
PRODUCT PHYSICAL ISSUE	PRODUCT PHYSICAL ISSUE	3	13234	9900	30539314	0.7	0.23	2.17	0.7	0.39	-0.43	1.83	0.7	0.27	-0.52	-1.96	PRODUCT ISSUES	0.7 ( 0.23 - 2.17 )	0.7 ( 0.39 )	0.7 ( 0.27 )	-0.52 ( -1.96 )
ISCHAEMIC STROKE	ISCHAEMIC STROKE	3	13234	7384	30541830	0.94	0.3	2.91	0.94	0.01	-0.19	2.07	0.94	0.36	-0.09	-1.54	NERVOUS SYSTEM DISORDERS	0.94 ( 0.3 - 2.91 )	0.94 ( 0.01 )	0.94 ( 0.36 )	-0.09 ( -1.54 )
INTESTINAL ISCHAEMIA	INTESTINAL ISCHAEMIA	3	13234	2352	30546862	2.94	0.95	9.14	2.94	3.85	1.81	4.08	2.94	1.14	1.56	0.11	GASTROINTESTINAL DISORDERS	2.94 ( 0.95 - 9.14 )	2.94 ( 3.85 )	2.94 ( 1.14 )	1.56 ( 0.11 )
QUALITY OF LIFE DECREASED	QUALITY OF LIFE DECREASED	3	13234	6906	30542308	1	0.32	3.11	1	0	-0.13	2.13	1	0.39	0	-1.44	INVESTIGATIONS	1 ( 0.32 - 3.11 )	1 ( 0 )	1 ( 0.39 )	0 ( -1.44 )
EMOTIONAL POVERTY	EMOTIONAL POVERTY	3	13234	628	30548586	11.03	3.55	34.29	11.02	27.22	9.89	12.16	10.98	4.25	3.46	2.01	PSYCHIATRIC DISORDERS	11.03 ( 3.55 - 34.29 )	11.02 ( 27.22 )	10.98 ( 4.25 )	3.46 ( 2.01 )
VISION BLURRED	VISION BLURRED	3	13234	76471	30472743	0.09	0.03	0.28	0.09	27.47	-1.04	1.22	0.09	0.04	-3.46	-4.91	EYE DISORDERS	0.09 ( 0.03 - 0.28 )	0.09 ( 27.47 )	0.09 ( 0.04 )	-3.46 ( -4.91 )
LEUKOCYTOSIS	LEUKOCYTOSIS	3	13234	7492	30541722	0.92	0.3	2.87	0.92	0.02	-0.21	2.06	0.92	0.36	-0.11	-1.56	BLOOD AND LYMPHATIC SYSTEM DISORDERS	0.92 ( 0.3 - 2.87 )	0.92 ( 0.02 )	0.92 ( 0.36 )	-0.11 ( -1.56 )
THERAPY NON-RESPONDER	THERAPY NON-RESPONDER	3	13234	18984	30530230	0.36	0.12	1.13	0.36	3.32	-0.77	1.5	0.36	0.14	-1.45	-2.9	GENERAL DISORDERS AND ADMINISTRATION SITE CONDITIONS	0.36 ( 0.12 - 1.13 )	0.36 ( 3.32 )	0.36 ( 0.14 )	-1.45 ( -2.9 )
NOCTURNAL DYSPNOEA	NOCTURNAL DYSPNOEA	3	13234	652	30548562	10.62	3.42	33.02	10.62	26.02	9.48	11.75	10.57	4.09	3.4	1.96	RESPIRATORY, THORACIC AND MEDIASTINAL DISORDERS	10.62 ( 3.42 - 33.02 )	10.62 ( 26.02 )	10.57 ( 4.09 )	3.4 ( 1.96 )
REDUCED FACIAL EXPRESSION	REDUCED FACIAL EXPRESSION	3	13234	390	30548824	17.76	5.7	55.3	17.75	47.07	16.62	18.89	17.62	6.81	4.14	2.69	NERVOUS SYSTEM DISORDERS	17.76 ( 5.7 - 55.3 )	17.75 ( 47.07 )	17.62 ( 6.81 )	4.14 ( 2.69 )
CONCOMITANT DISEASE AGGRAVATED	CONCOMITANT DISEASE AGGRAVATED	3	13234	3136	30546078	2.21	0.71	6.85	2.21	1.98	1.08	3.34	2.21	0.86	1.14	-0.3	GENERAL DISORDERS AND ADMINISTRATION SITE CONDITIONS	2.21 ( 0.71 - 6.85 )	2.21 ( 1.98 )	2.21 ( 0.86 )	1.14 ( -0.3 )
CEREBRAL VENTRICLE DILATATION	CEREBRAL VENTRICLE DILATATION	3	13234	437	30548777	15.85	5.09	49.33	15.84	41.44	14.71	16.98	15.74	6.09	3.98	2.53	NERVOUS SYSTEM DISORDERS	15.85 ( 5.09 - 49.33 )	15.84 ( 41.44 )	15.74 ( 6.09 )	3.98 ( 2.53 )
RESPIRATORY TRACT INFECTION	RESPIRATORY TRACT INFECTION	3	13234	13209	30536005	0.52	0.17	1.63	0.52	1.3	-0.61	1.66	0.52	0.2	-0.93	-2.37	INFECTIONS AND INFESTATIONS	0.52 ( 0.17 - 1.63 )	0.52 ( 1.3 )	0.52 ( 0.2 )	-0.93 ( -2.37 )
HUMERUS FRACTURE	HUMERUS FRACTURE	3	13234	3158	30546056	2.19	0.71	6.8	2.19	1.94	1.06	3.32	2.19	0.85	1.13	-0.31	INJURY, POISONING AND PROCEDURAL COMPLICATIONS	2.19 ( 0.71 - 6.8 )	2.19 ( 1.94 )	2.19 ( 0.85 )	1.13 ( -0.31 )
LYMPHOMA	LYMPHOMA	3	13234	6132	30543082	1.13	0.36	3.5	1.13	0.04	0	2.26	1.13	0.44	0.18	-1.27	NEOPLASMS BENIGN, MALIGNANT AND UNSPECIFIED (INCL CYSTS AND POLYPS)	1.13 ( 0.36 - 3.5 )	1.13 ( 0.04 )	1.13 ( 0.44 )	0.18 ( -1.27 )
CYSTITIS	CYSTITIS	3	13234	22578	30526636	0.31	0.1	0.95	0.31	4.71	-0.82	1.44	0.31	0.12	-1.7	-3.15	INFECTIONS AND INFESTATIONS	0.31 ( 0.1 - 0.95 )	0.31 ( 4.71 )	0.31 ( 0.12 )	-1.7 ( -3.15 )
PEPTIC ULCER	PEPTIC ULCER	3	13234	1582	30547632	4.38	1.41	13.59	4.38	7.8	3.24	5.51	4.37	1.69	2.13	0.68	GASTROINTESTINAL DISORDERS	4.38 ( 1.41 - 13.59 )	4.38 ( 7.8 )	4.37 ( 1.69 )	2.13 ( 0.68 )
GASTRIC POLYPS	GASTRIC POLYPS	3	13234	1182	30548032	5.86	1.89	18.19	5.86	12.05	4.72	6.99	5.85	2.26	2.55	1.1	GASTROINTESTINAL DISORDERS	5.86 ( 1.89 - 18.19 )	5.86 ( 12.05 )	5.85 ( 2.26 )	2.55 ( 1.1 )
BLOOD UREA INCREASED	BLOOD UREA INCREASED	3	13234	6947	30542267	1	0.32	3.09	1	0	-0.14	2.13	1	0.39	0	-1.45	INVESTIGATIONS	1 ( 0.32 - 3.09 )	1 ( 0 )	1 ( 0.39 )	0 ( -1.45 )
GASTRITIS EROSIVE	GASTRITIS EROSIVE	3	13234	2016	30547198	3.43	1.11	10.66	3.43	5.17	2.3	4.57	3.43	1.33	1.78	0.33	GASTROINTESTINAL DISORDERS	3.43 ( 1.11 - 10.66 )	3.43 ( 5.17 )	3.43 ( 1.33 )	1.78 ( 0.33 )
SIALOADENITIS	SIALOADENITIS	3	13234	727	30548487	9.53	3.06	29.61	9.52	22.79	8.39	10.66	9.49	3.67	3.25	1.8	INFECTIONS AND INFESTATIONS	9.53 ( 3.06 - 29.61 )	9.52 ( 22.79 )	9.49 ( 3.67 )	3.25 ( 1.8 )
INAPPROPRIATE ANTIDIURETIC HORMONE SECRETION	INAPPROPRIATE ANTIDIURETIC HORMONE SECRETION	3	13234	4547	30544667	1.52	0.49	4.72	1.52	0.54	0.39	2.65	1.52	0.59	0.61	-0.84	ENDOCRINE DISORDERS	1.52 ( 0.49 - 4.72 )	1.52 ( 0.54 )	1.52 ( 0.59 )	0.61 ( -0.84 )
MIDDLE INSOMNIA	MIDDLE INSOMNIA	3	13234	10346	30538868	0.67	0.22	2.08	0.67	0.49	-0.46	1.8	0.67	0.26	-0.58	-2.02	PSYCHIATRIC DISORDERS	0.67 ( 0.22 - 2.08 )	0.67 ( 0.49 )	0.67 ( 0.26 )	-0.58 ( -2.02 )
STRESS CARDIOMYOPATHY	STRESS CARDIOMYOPATHY	3	13234	3699	30545515	1.87	0.6	5.81	1.87	1.22	0.74	3	1.87	0.73	0.9	-0.54	CARDIAC DISORDERS	1.87 ( 0.6 - 5.81 )	1.87 ( 1.22 )	1.87 ( 0.73 )	0.9 ( -0.54 )
DRUG WITHDRAWAL CONVULSIONS	DRUG WITHDRAWAL CONVULSIONS	3	13234	851	30548363	8.14	2.62	25.28	8.14	18.71	7	9.27	8.11	3.14	3.02	1.57	NERVOUS SYSTEM DISORDERS	8.14 ( 2.62 - 25.28 )	8.14 ( 18.71 )	8.11 ( 3.14 )	3.02 ( 1.57 )
POSTMORTEM BLOOD DRUG LEVEL INCREASED	POSTMORTEM BLOOD DRUG LEVEL INCREASED	3	13234	133	30549081	52.07	16.58	163.53	52.06	146.92	50.91	53.2	50.93	19.55	5.67	4.21	INVESTIGATIONS	52.07 ( 16.58 - 163.53 )	52.06 ( 146.92 )	50.93 ( 19.55 )	5.67 ( 4.21 )
HYPERTHYROIDISM	HYPERTHYROIDISM	3	13234	7385	30541829	0.94	0.3	2.91	0.94	0.01	-0.19	2.07	0.94	0.36	-0.09	-1.54	ENDOCRINE DISORDERS	0.94 ( 0.3 - 2.91 )	0.94 ( 0.01 )	0.94 ( 0.36 )	-0.09 ( -1.54 )
HYPERAMMONAEMIA	HYPERAMMONAEMIA	3	13234	1715	30547499	4.04	1.3	12.53	4.04	6.84	2.9	5.17	4.03	1.56	2.01	0.57	METABOLISM AND NUTRITION DISORDERS	4.04 ( 1.3 - 12.53 )	4.04 ( 6.84 )	4.03 ( 1.56 )	2.01 ( 0.57 )
BIPOLAR DISORDER	BIPOLAR DISORDER	3	13234	6204	30543010	1.12	0.36	3.46	1.12	0.04	-0.02	2.25	1.12	0.43	0.16	-1.29	PSYCHIATRIC DISORDERS	1.12 ( 0.36 - 3.46 )	1.12 ( 0.04 )	1.12 ( 0.43 )	0.16 ( -1.29 )
COAGULOPATHY	COAGULOPATHY	3	13234	7514	30541700	0.92	0.3	2.86	0.92	0.02	-0.21	2.05	0.92	0.36	-0.12	-1.56	BLOOD AND LYMPHATIC SYSTEM DISORDERS	0.92 ( 0.3 - 2.86 )	0.92 ( 0.02 )	0.92 ( 0.36 )	-0.12 ( -1.56 )
THROMBOCYTOPENIC PURPURA	THROMBOCYTOPENIC PURPURA	3	13234	640	30548574	10.82	3.48	33.64	10.82	26.61	9.68	11.95	10.77	4.17	3.43	1.98	BLOOD AND LYMPHATIC SYSTEM DISORDERS	10.82 ( 3.48 - 33.64 )	10.82 ( 26.61 )	10.77 ( 4.17 )	3.43 ( 1.98 )
TOXIC SKIN ERUPTION	TOXIC SKIN ERUPTION	3	13234	4623	30544591	1.5	0.48	4.65	1.5	0.5	0.37	2.63	1.5	0.58	0.58	-0.86	SKIN AND SUBCUTANEOUS TISSUE DISORDERS	1.5 ( 0.48 - 4.65 )	1.5 ( 0.5 )	1.5 ( 0.58 )	0.58 ( -0.86 )
AORTIC VALVE STENOSIS	AORTIC VALVE STENOSIS	3	13234	782	30548432	8.86	2.85	27.52	8.85	20.82	7.72	9.99	8.82	3.42	3.14	1.69	CARDIAC DISORDERS	8.86 ( 2.85 - 27.52 )	8.85 ( 20.82 )	8.82 ( 3.42 )	3.14 ( 1.69 )
DIALYSIS	DIALYSIS	3	13234	5556	30543658	1.25	0.4	3.87	1.25	0.15	0.11	2.38	1.25	0.48	0.32	-1.13	SURGICAL AND MEDICAL PROCEDURES	1.25 ( 0.4 - 3.87 )	1.25 ( 0.15 )	1.25 ( 0.48 )	0.32 ( -1.13 )
CHOREA	CHOREA	3	13234	829	30548385	8.35	2.69	25.96	8.35	19.34	7.22	9.49	8.33	3.22	3.06	1.61	NERVOUS SYSTEM DISORDERS	8.35 ( 2.69 - 25.96 )	8.35 ( 19.34 )	8.33 ( 3.22 )	3.06 ( 1.61 )
RASH ERYTHEMATOUS	RASH ERYTHEMATOUS	3	13234	23444	30525770	0.3	0.1	0.92	0.3	5.05	-0.84	1.43	0.3	0.11	-1.76	-3.2	SKIN AND SUBCUTANEOUS TISSUE DISORDERS	0.3 ( 0.1 - 0.92 )	0.3 ( 5.05 )	0.3 ( 0.11 )	-1.76 ( -3.2 )
DISSEMINATED INTRAVASCULAR COAGULATION	DISSEMINATED INTRAVASCULAR COAGULATION	3	13234	5816	30543398	1.19	0.38	3.69	1.19	0.09	0.06	2.32	1.19	0.46	0.25	-1.19	BLOOD AND LYMPHATIC SYSTEM DISORDERS	1.19 ( 0.38 - 3.69 )	1.19 ( 0.09 )	1.19 ( 0.46 )	0.25 ( -1.19 )
PANCYTOPENIA	PANCYTOPENIA	3	13234	22922	30526292	0.3	0.1	0.94	0.3	4.84	-0.83	1.43	0.3	0.12	-1.73	-3.17	BLOOD AND LYMPHATIC SYSTEM DISORDERS	0.3 ( 0.1 - 0.94 )	0.3 ( 4.84 )	0.3 ( 0.12 )	-1.73 ( -3.17 )
STEVENS-JOHNSON SYNDROME	STEVENS-JOHNSON SYNDROME	3	13234	10438	30538776	0.66	0.21	2.06	0.66	0.51	-0.47	1.79	0.66	0.26	-0.59	-2.04	SKIN AND SUBCUTANEOUS TISSUE DISORDERS	0.66 ( 0.21 - 2.06 )	0.66 ( 0.51 )	0.66 ( 0.26 )	-0.59 ( -2.04 )
HEPATITIS FULMINANT	HEPATITIS FULMINANT	3	13234	1170	30548044	5.92	1.91	18.38	5.92	12.23	4.78	7.05	5.91	2.29	2.56	1.12	HEPATOBILIARY DISORDERS	5.92 ( 1.91 - 18.38 )	5.92 ( 12.23 )	5.91 ( 2.29 )	2.56 ( 1.12 )
CHOLELITHIASIS	CHOLELITHIASIS	3	13234	19400	30529814	0.36	0.12	1.11	0.36	3.48	-0.77	1.49	0.36	0.14	-1.49	-2.93	HEPATOBILIARY DISORDERS	0.36 ( 0.12 - 1.11 )	0.36 ( 3.48 )	0.36 ( 0.14 )	-1.49 ( -2.93 )
TACHYARRHYTHMIA	TACHYARRHYTHMIA	3	13234	1122	30548092	6.17	1.99	19.17	6.17	12.96	5.04	7.3	6.16	2.39	2.62	1.18	CARDIAC DISORDERS	6.17 ( 1.99 - 19.17 )	6.17 ( 12.96 )	6.16 ( 2.39 )	2.62 ( 1.18 )
OSTEOPENIA	OSTEOPENIA	3	13234	8210	30541004	0.84	0.27	2.62	0.84	0.09	-0.29	1.97	0.84	0.33	-0.25	-1.69	MUSCULOSKELETAL AND CONNECTIVE TISSUE DISORDERS	0.84 ( 0.27 - 2.62 )	0.84 ( 0.09 )	0.84 ( 0.33 )	-0.25 ( -1.69 )
AMYLASE INCREASED	AMYLASE INCREASED	2	13235	1402	30547812	3.29	0.82	13.18	3.29	3.19	1.91	4.68	3.29	1.03	1.72	0.05	INVESTIGATIONS	3.29 ( 0.82 - 13.18 )	3.29 ( 3.19 )	3.29 ( 1.03 )	1.72 ( 0.05 )
ACQUIRED MACROGLOSSIA	ACQUIRED MACROGLOSSIA	2	13235	47	30549167	98.22	23.86	404.41	98.21	184.58	96.79	99.62	94.24	28.84	6.56	4.84	GASTROINTESTINAL DISORDERS	98.22 ( 23.86 - 404.41 )	98.21 ( 184.58 )	94.24 ( 28.84 )	6.56 ( 4.84 )
DENTAL CARIES	DENTAL CARIES	2	13235	6349	30542865	0.73	0.18	2.91	0.73	0.21	-0.66	2.11	0.73	0.23	-0.46	-2.13	GASTROINTESTINAL DISORDERS	0.73 ( 0.18 - 2.91 )	0.73 ( 0.21 )	0.73 ( 0.23 )	-0.46 ( -2.13 )
SUBDURAL HAEMATOMA	SUBDURAL HAEMATOMA	2	13235	4885	30544329	0.94	0.24	3.78	0.94	0.01	-0.44	2.33	0.94	0.3	-0.08	-1.75	INJURY, POISONING AND PROCEDURAL COMPLICATIONS	0.94 ( 0.24 - 3.78 )	0.94 ( 0.01 )	0.94 ( 0.3 )	-0.08 ( -1.75 )
ELECTROLYTE IMBALANCE	ELECTROLYTE IMBALANCE	2	13235	5434	30543780	0.85	0.21	3.4	0.85	0.05	-0.54	2.24	0.85	0.27	-0.24	-1.9	METABOLISM AND NUTRITION DISORDERS	0.85 ( 0.21 - 3.4 )	0.85 ( 0.05 )	0.85 ( 0.27 )	-0.24 ( -1.9 )
ATROPHY	ATROPHY	2	13235	1057	30548157	4.37	1.09	17.49	4.37	5.18	2.98	5.75	4.36	1.37	2.12	0.46	GENERAL DISORDERS AND ADMINISTRATION SITE CONDITIONS	4.37 ( 1.09 - 17.49 )	4.37 ( 5.18 )	4.36 ( 1.37 )	2.12 ( 0.46 )
MUSCLE CONTRACTIONS INVOLUNTARY	MUSCLE CONTRACTIONS INVOLUNTARY	2	13235	1715	30547499	2.69	0.67	10.77	2.69	2.12	1.3	4.08	2.69	0.84	1.43	-0.24	NERVOUS SYSTEM DISORDERS	2.69 ( 0.67 - 10.77 )	2.69 ( 2.12 )	2.69 ( 0.84 )	1.43 ( -0.24 )
COMPRESSION FRACTURE	COMPRESSION FRACTURE	2	13235	2603	30546611	1.77	0.44	7.1	1.77	0.67	0.39	3.16	1.77	0.56	0.83	-0.84	INJURY, POISONING AND PROCEDURAL COMPLICATIONS	1.77 ( 0.44 - 7.1 )	1.77 ( 0.67 )	1.77 ( 0.56 )	0.83 ( -0.84 )
GASTROINTESTINAL PAIN	GASTROINTESTINAL PAIN	2	13235	6033	30543181	0.77	0.19	3.06	0.77	0.14	-0.62	2.15	0.77	0.24	-0.39	-2.05	GASTROINTESTINAL DISORDERS	0.77 ( 0.19 - 3.06 )	0.77 ( 0.14 )	0.77 ( 0.24 )	-0.39 ( -2.05 )
HYPOALBUMINAEMIA	HYPOALBUMINAEMIA	2	13235	3042	30546172	1.52	0.38	6.07	1.52	0.35	0.13	2.9	1.52	0.48	0.6	-1.07	METABOLISM AND NUTRITION DISORDERS	1.52 ( 0.38 - 6.07 )	1.52 ( 0.35 )	1.52 ( 0.48 )	0.6 ( -1.07 )
HEPATIC ENCEPHALOPATHY	HEPATIC ENCEPHALOPATHY	2	13235	3282	30545932	1.41	0.35	5.63	1.41	0.23	0.02	2.79	1.41	0.44	0.49	-1.18	NERVOUS SYSTEM DISORDERS	1.41 ( 0.35 - 5.63 )	1.41 ( 0.23 )	1.41 ( 0.44 )	0.49 ( -1.18 )
PANIC DISORDER	PANIC DISORDER	2	13235	2312	30546902	2	0.5	7.99	2	0.99	0.61	3.38	2	0.63	1	-0.67	PSYCHIATRIC DISORDERS	2 ( 0.5 - 7.99 )	2 ( 0.99 )	2 ( 0.63 )	1 ( -0.67 )
FAILURE TO THRIVE	FAILURE TO THRIVE	2	13235	2175	30547039	2.12	0.53	8.49	2.12	1.19	0.74	3.51	2.12	0.66	1.08	-0.58	METABOLISM AND NUTRITION DISORDERS	2.12 ( 0.53 - 8.49 )	2.12 ( 1.19 )	2.12 ( 0.66 )	1.08 ( -0.58 )
STRESS	STRESS	2	13235	44882	30504332	0.1	0.03	0.41	0.1	15.68	-1.28	1.49	0.1	0.03	-3.28	-4.95	PSYCHIATRIC DISORDERS	0.1 ( 0.03 - 0.41 )	0.1 ( 15.68 )	0.1 ( 0.03 )	-3.28 ( -4.95 )
VISUAL ACUITY REDUCED	VISUAL ACUITY REDUCED	2	13235	18462	30530752	0.25	0.06	1	0.25	4.5	-1.14	1.64	0.25	0.08	-2	-3.67	EYE DISORDERS	0.25 ( 0.06 - 1 )	0.25 ( 4.5 )	0.25 ( 0.08 )	-2 ( -3.67 )
FEELING OF DESPAIR	FEELING OF DESPAIR	2	13235	2672	30546542	1.73	0.43	6.91	1.73	0.61	0.34	3.11	1.73	0.54	0.79	-0.88	PSYCHIATRIC DISORDERS	1.73 ( 0.43 - 6.91 )	1.73 ( 0.61 )	1.73 ( 0.54 )	0.79 ( -0.88 )
ACUTE GENERALISED EXANTHEMATOUS PUSTULOSIS	ACUTE GENERALISED EXANTHEMATOUS PUSTULOSIS	2	13235	3764	30545450	1.23	0.31	4.91	1.23	0.08	-0.16	2.61	1.23	0.38	0.29	-1.37	SKIN AND SUBCUTANEOUS TISSUE DISORDERS	1.23 ( 0.31 - 4.91 )	1.23 ( 0.08 )	1.23 ( 0.38 )	0.29 ( -1.37 )
HEMIPLEGIA	HEMIPLEGIA	2	13235	4006	30545208	1.15	0.29	4.61	1.15	0.04	-0.23	2.54	1.15	0.36	0.2	-1.46	NERVOUS SYSTEM DISORDERS	1.15 ( 0.29 - 4.61 )	1.15 ( 0.04 )	1.15 ( 0.36 )	0.2 ( -1.46 )
HYPERVENTILATION	HYPERVENTILATION	2	13235	3382	30545832	1.36	0.34	5.46	1.36	0.19	-0.02	2.75	1.36	0.43	0.45	-1.22	RESPIRATORY, THORACIC AND MEDIASTINAL DISORDERS	1.36 ( 0.34 - 5.46 )	1.36 ( 0.19 )	1.36 ( 0.43 )	0.45 ( -1.22 )
UNINTENTIONAL USE FOR UNAPPROVED INDICATION	UNINTENTIONAL USE FOR UNAPPROVED INDICATION	2	13235	275	30548939	16.79	4.18	67.47	16.78	29.47	15.39	18.18	16.67	5.21	4.06	2.38	INJURY, POISONING AND PROCEDURAL COMPLICATIONS	16.79 ( 4.18 - 67.47 )	16.78 ( 29.47 )	16.67 ( 5.21 )	4.06 ( 2.38 )
INFARCTION	INFARCTION	2	13235	2781	30546433	1.66	0.41	6.64	1.66	0.52	0.27	3.05	1.66	0.52	0.73	-0.94	VASCULAR DISORDERS	1.66 ( 0.41 - 6.64 )	1.66 ( 0.52 )	1.66 ( 0.52 )	0.73 ( -0.94 )
HYPERTHERMIA	HYPERTHERMIA	2	13235	3076	30546138	1.5	0.38	6	1.5	0.33	0.11	2.89	1.5	0.47	0.59	-1.08	GENERAL DISORDERS AND ADMINISTRATION SITE CONDITIONS	1.5 ( 0.38 - 6 )	1.5 ( 0.33 )	1.5 ( 0.47 )	0.59 ( -1.08 )
DRUG ERUPTION	DRUG ERUPTION	2	13235	7726	30541488	0.6	0.15	2.39	0.6	0.54	-0.79	1.98	0.6	0.19	-0.74	-2.41	SKIN AND SUBCUTANEOUS TISSUE DISORDERS	0.6 ( 0.15 - 2.39 )	0.6 ( 0.54 )	0.6 ( 0.19 )	-0.74 ( -2.41 )
PNEUMONIA BACTERIAL	PNEUMONIA BACTERIAL	2	13235	3140	30546074	1.47	0.37	5.88	1.47	0.3	0.08	2.86	1.47	0.46	0.56	-1.11	INFECTIONS AND INFESTATIONS	1.47 ( 0.37 - 5.88 )	1.47 ( 0.3 )	1.47 ( 0.46 )	0.56 ( -1.11 )
ELECTROCARDIOGRAM P WAVE ABNORMAL	ELECTROCARDIOGRAM P WAVE ABNORMAL	2	13235	124	30549090	37.23	9.21	150.54	37.22	69.38	35.83	38.62	36.65	11.39	5.2	3.51	INVESTIGATIONS	37.23 ( 9.21 - 150.54 )	37.22 ( 69.38 )	36.65 ( 11.39 )	5.2 ( 3.51 )
GASTRIC CANCER	GASTRIC CANCER	2	13235	8057	30541157	0.57	0.14	2.29	0.57	0.64	-0.81	1.96	0.57	0.18	-0.8	-2.47	NEOPLASMS BENIGN, MALIGNANT AND UNSPECIFIED (INCL CYSTS AND POLYPS)	0.57 ( 0.14 - 2.29 )	0.57 ( 0.64 )	0.57 ( 0.18 )	-0.8 ( -2.47 )
HAEMORRHAGIC STROKE	HAEMORRHAGIC STROKE	2	13235	3122	30546092	1.48	0.37	5.92	1.48	0.31	0.09	2.86	1.48	0.46	0.56	-1.1	NERVOUS SYSTEM DISORDERS	1.48 ( 0.37 - 5.92 )	1.48 ( 0.31 )	1.48 ( 0.46 )	0.56 ( -1.1 )
TOXIC EPIDERMAL NECROLYSIS	TOXIC EPIDERMAL NECROLYSIS	2	13235	6634	30542580	0.7	0.17	2.78	0.7	0.27	-0.69	2.08	0.7	0.22	-0.52	-2.19	SKIN AND SUBCUTANEOUS TISSUE DISORDERS	0.7 ( 0.17 - 2.78 )	0.7 ( 0.27 )	0.7 ( 0.22 )	-0.52 ( -2.19 )
WITHDRAWAL OF LIFE SUPPORT	WITHDRAWAL OF LIFE SUPPORT	2	13235	37	30549177	124.77	30.07	517.73	124.75	232.92	123.33	126.17	118.4	36	6.89	5.16	SURGICAL AND MEDICAL PROCEDURES	124.77 ( 30.07 - 517.73 )	124.75 ( 232.92 )	118.4 ( 36 )	6.89 ( 5.16 )
CARDIOTOXICITY	CARDIOTOXICITY	2	13235	3087	30546127	1.5	0.37	5.98	1.5	0.33	0.11	2.88	1.49	0.47	0.58	-1.09	CARDIAC DISORDERS	1.5 ( 0.37 - 5.98 )	1.5 ( 0.33 )	1.49 ( 0.47 )	0.58 ( -1.09 )
MUSCLE DISORDER	MUSCLE DISORDER	2	13235	4380	30544834	1.05	0.26	4.22	1.05	0.01	-0.33	2.44	1.05	0.33	0.08	-1.59	MUSCULOSKELETAL AND CONNECTIVE TISSUE DISORDERS	1.05 ( 0.26 - 4.22 )	1.05 ( 0.01 )	1.05 ( 0.33 )	0.08 ( -1.59 )
MUSCULOSKELETAL DISORDER	MUSCULOSKELETAL DISORDER	2	13235	11824	30537390	0.39	0.1	1.56	0.39	1.9	-1	1.78	0.39	0.12	-1.36	-3.02	MUSCULOSKELETAL AND CONNECTIVE TISSUE DISORDERS	0.39 ( 0.1 - 1.56 )	0.39 ( 1.9 )	0.39 ( 0.12 )	-1.36 ( -3.02 )
CHOLESTATIC LIVER INJURY	CHOLESTATIC LIVER INJURY	2	13235	752	30548462	6.14	1.53	24.59	6.14	8.58	4.75	7.53	6.12	1.92	2.61	0.95	HEPATOBILIARY DISORDERS	6.14 ( 1.53 - 24.59 )	6.14 ( 8.58 )	6.12 ( 1.92 )	2.61 ( 0.95 )
PRINZMETAL ANGINA	PRINZMETAL ANGINA	2	13235	359	30548855	12.86	3.2	51.62	12.86	21.75	11.47	14.25	12.79	4	3.68	2	CARDIAC DISORDERS	12.86 ( 3.2 - 51.62 )	12.86 ( 21.75 )	12.79 ( 4 )	3.68 ( 2 )
CARDIOVASCULAR DISORDER	CARDIOVASCULAR DISORDER	2	13235	10937	30538277	0.42	0.11	1.69	0.42	1.58	-0.96	1.81	0.42	0.13	-1.24	-2.91	CARDIAC DISORDERS	0.42 ( 0.11 - 1.69 )	0.42 ( 1.58 )	0.42 ( 0.13 )	-1.24 ( -2.91 )
ACUTE CORONARY SYNDROME	ACUTE CORONARY SYNDROME	2	13235	2783	30546431	1.66	0.41	6.64	1.66	0.52	0.27	3.04	1.66	0.52	0.73	-0.94	CARDIAC DISORDERS	1.66 ( 0.41 - 6.64 )	1.66 ( 0.52 )	1.66 ( 0.52 )	0.73 ( -0.94 )
RASH VESICULAR	RASH VESICULAR	2	13235	2454	30546760	1.88	0.47	7.53	1.88	0.82	0.49	3.27	1.88	0.59	0.91	-0.76	SKIN AND SUBCUTANEOUS TISSUE DISORDERS	1.88 ( 0.47 - 7.53 )	1.88 ( 0.82 )	1.88 ( 0.59 )	0.91 ( -0.76 )
TINNITUS	TINNITUS	2	13235	24342	30524872	0.19	0.05	0.76	0.19	6.93	-1.2	1.58	0.19	0.06	-2.4	-4.06	EAR AND LABYRINTH DISORDERS	0.19 ( 0.05 - 0.76 )	0.19 ( 6.93 )	0.19 ( 0.06 )	-2.4 ( -4.06 )
SWOLLEN TONGUE	SWOLLEN TONGUE	2	13235	18752	30530462	0.25	0.06	0.98	0.25	4.62	-1.14	1.63	0.25	0.08	-2.02	-3.69	GASTROINTESTINAL DISORDERS	0.25 ( 0.06 - 0.98 )	0.25 ( 4.62 )	0.25 ( 0.08 )	-2.02 ( -3.69 )
IMPULSIVE BEHAVIOUR	IMPULSIVE BEHAVIOUR	2	13235	1309	30547905	3.53	0.88	14.12	3.53	3.61	2.14	4.91	3.52	1.1	1.82	0.15	PSYCHIATRIC DISORDERS	3.53 ( 0.88 - 14.12 )	3.53 ( 3.61 )	3.52 ( 1.1 )	1.82 ( 0.15 )
NEUROLOGICAL SYMPTOM	NEUROLOGICAL SYMPTOM	2	13235	2555	30546659	1.81	0.45	7.23	1.81	0.72	0.42	3.19	1.81	0.57	0.85	-0.81	NERVOUS SYSTEM DISORDERS	1.81 ( 0.45 - 7.23 )	1.81 ( 0.72 )	1.81 ( 0.57 )	0.85 ( -0.81 )
PSYCHIATRIC SYMPTOM	PSYCHIATRIC SYMPTOM	2	13235	3651	30545563	1.26	0.32	5.06	1.26	0.11	-0.12	2.65	1.26	0.4	0.34	-1.33	PSYCHIATRIC DISORDERS	1.26 ( 0.32 - 5.06 )	1.26 ( 0.11 )	1.26 ( 0.4 )	0.34 ( -1.33 )
LOWER GASTROINTESTINAL HAEMORRHAGE	LOWER GASTROINTESTINAL HAEMORRHAGE	2	13235	3072	30546142	1.5	0.38	6.01	1.5	0.34	0.12	2.89	1.5	0.47	0.59	-1.08	GASTROINTESTINAL DISORDERS	1.5 ( 0.38 - 6.01 )	1.5 ( 0.34 )	1.5 ( 0.47 )	0.59 ( -1.08 )
ELECTROCARDIOGRAM T WAVE INVERSION	ELECTROCARDIOGRAM T WAVE INVERSION	2	13235	1184	30548030	3.9	0.97	15.61	3.9	4.3	2.51	5.29	3.89	1.22	1.96	0.29	INVESTIGATIONS	3.9 ( 0.97 - 15.61 )	3.9 ( 4.3 )	3.89 ( 1.22 )	1.96 ( 0.29 )
TRICUSPID VALVE INCOMPETENCE	TRICUSPID VALVE INCOMPETENCE	2	13235	3728	30545486	1.24	0.31	4.95	1.24	0.09	-0.15	2.62	1.24	0.39	0.31	-1.36	CARDIAC DISORDERS	1.24 ( 0.31 - 4.95 )	1.24 ( 0.09 )	1.24 ( 0.39 )	0.31 ( -1.36 )
ELECTROCARDIOGRAM ABNORMAL	ELECTROCARDIOGRAM ABNORMAL	2	13235	3767	30545447	1.23	0.31	4.9	1.23	0.08	-0.16	2.61	1.23	0.38	0.29	-1.37	INVESTIGATIONS	1.23 ( 0.31 - 4.9 )	1.23 ( 0.08 )	1.23 ( 0.38 )	0.29 ( -1.37 )
ABDOMINAL TENDERNESS	ABDOMINAL TENDERNESS	2	13235	2792	30546422	1.65	0.41	6.61	1.65	0.52	0.27	3.04	1.65	0.52	0.72	-0.94	GASTROINTESTINAL DISORDERS	1.65 ( 0.41 - 6.61 )	1.65 ( 0.52 )	1.65 ( 0.52 )	0.72 ( -0.94 )
FLAT AFFECT	FLAT AFFECT	2	13235	1057	30548157	4.37	1.09	17.49	4.37	5.18	2.98	5.75	4.36	1.37	2.12	0.46	PSYCHIATRIC DISORDERS	4.37 ( 1.09 - 17.49 )	4.37 ( 5.18 )	4.36 ( 1.37 )	2.12 ( 0.46 )
SUPRAVENTRICULAR TACHYCARDIA	SUPRAVENTRICULAR TACHYCARDIA	2	13235	4714	30544500	0.98	0.24	3.92	0.98	0	-0.41	2.37	0.98	0.31	-0.03	-1.7	CARDIAC DISORDERS	0.98 ( 0.24 - 3.92 )	0.98 ( 0 )	0.98 ( 0.31 )	-0.03 ( -1.7 )
SMALL INTESTINAL HAEMORRHAGE	SMALL INTESTINAL HAEMORRHAGE	2	13235	778	30548436	5.93	1.48	23.77	5.93	8.18	4.55	7.32	5.92	1.85	2.57	0.9	GASTROINTESTINAL DISORDERS	5.93 ( 1.48 - 23.77 )	5.93 ( 8.18 )	5.92 ( 1.85 )	2.57 ( 0.9 )
ULCER HAEMORRHAGE	ULCER HAEMORRHAGE	2	13235	3079	30546135	1.5	0.37	6	1.5	0.33	0.11	2.89	1.5	0.47	0.58	-1.08	GENERAL DISORDERS AND ADMINISTRATION SITE CONDITIONS	1.5 ( 0.37 - 6 )	1.5 ( 0.33 )	1.5 ( 0.47 )	0.58 ( -1.08 )
GLUTEN SENSITIVITY	GLUTEN SENSITIVITY	2	13235	840	30548374	5.5	1.37	22.01	5.49	7.34	4.11	6.88	5.48	1.72	2.46	0.79	METABOLISM AND NUTRITION DISORDERS	5.5 ( 1.37 - 22.01 )	5.49 ( 7.34 )	5.48 ( 1.72 )	2.46 ( 0.79 )
FEELING COLD	FEELING COLD	2	13235	16347	30532867	0.28	0.07	1.13	0.28	3.65	-1.1	1.67	0.28	0.09	-1.82	-3.49	GENERAL DISORDERS AND ADMINISTRATION SITE CONDITIONS	0.28 ( 0.07 - 1.13 )	0.28 ( 3.65 )	0.28 ( 0.09 )	-1.82 ( -3.49 )
NEOPLASM	NEOPLASM	2	13235	5338	30543876	0.86	0.22	3.46	0.86	0.04	-0.52	2.25	0.86	0.27	-0.21	-1.88	NEOPLASMS BENIGN, MALIGNANT AND UNSPECIFIED (INCL CYSTS AND POLYPS)	0.86 ( 0.22 - 3.46 )	0.86 ( 0.04 )	0.86 ( 0.27 )	-0.21 ( -1.88 )
PANCREATIC CARCINOMA	PANCREATIC CARCINOMA	2	13235	10383	30538831	0.44	0.11	1.78	0.44	1.39	-0.94	1.83	0.44	0.14	-1.17	-2.84	NEOPLASMS BENIGN, MALIGNANT AND UNSPECIFIED (INCL CYSTS AND POLYPS)	0.44 ( 0.11 - 1.78 )	0.44 ( 1.39 )	0.44 ( 0.14 )	-1.17 ( -2.84 )
HICCUPS	HICCUPS	2	13235	1951	30547263	2.37	0.59	9.47	2.37	1.58	0.98	3.75	2.36	0.74	1.24	-0.43	RESPIRATORY, THORACIC AND MEDIASTINAL DISORDERS	2.37 ( 0.59 - 9.47 )	2.37 ( 1.58 )	2.36 ( 0.74 )	1.24 ( -0.43 )
MUSCLE HAEMORRHAGE	MUSCLE HAEMORRHAGE	2	13235	1067	30548147	4.33	1.08	17.32	4.33	5.1	2.94	5.71	4.32	1.35	2.11	0.44	MUSCULOSKELETAL AND CONNECTIVE TISSUE DISORDERS	4.33 ( 1.08 - 17.32 )	4.33 ( 5.1 )	4.32 ( 1.35 )	2.11 ( 0.44 )
MUSCLE SPASTICITY	MUSCLE SPASTICITY	2	13235	6722	30542492	0.69	0.17	2.75	0.69	0.29	-0.7	2.07	0.69	0.22	-0.54	-2.21	NERVOUS SYSTEM DISORDERS	0.69 ( 0.17 - 2.75 )	0.69 ( 0.29 )	0.69 ( 0.22 )	-0.54 ( -2.21 )
STOMATITIS	STOMATITIS	2	13235	33796	30515418	0.14	0.03	0.55	0.14	10.93	-1.25	1.52	0.14	0.04	-2.87	-4.54	GASTROINTESTINAL DISORDERS	0.14 ( 0.03 - 0.55 )	0.14 ( 10.93 )	0.14 ( 0.04 )	-2.87 ( -4.54 )
BLOOD GLUCOSE ABNORMAL	BLOOD GLUCOSE ABNORMAL	2	13235	8978	30540236	0.51	0.13	2.06	0.51	0.92	-0.87	1.9	0.51	0.16	-0.96	-2.63	INVESTIGATIONS	0.51 ( 0.13 - 2.06 )	0.51 ( 0.92 )	0.51 ( 0.16 )	-0.96 ( -2.63 )
DRUG DOSE TITRATION NOT PERFORMED	DRUG DOSE TITRATION NOT PERFORMED	2	13235	741	30548473	6.23	1.55	24.96	6.23	8.76	4.84	7.62	6.21	1.95	2.64	0.97	INJURY, POISONING AND PROCEDURAL COMPLICATIONS	6.23 ( 1.55 - 24.96 )	6.23 ( 8.76 )	6.21 ( 1.95 )	2.64 ( 0.97 )
BURNING SENSATION	BURNING SENSATION	2	13235	42895	30506319	0.11	0.03	0.43	0.11	14.82	-1.28	1.49	0.11	0.03	-3.22	-4.88	NERVOUS SYSTEM DISORDERS	0.11 ( 0.03 - 0.43 )	0.11 ( 14.82 )	0.11 ( 0.03 )	-3.22 ( -4.88 )
CHOKING	CHOKING	2	13235	10250	30538964	0.45	0.11	1.8	0.45	1.34	-0.94	1.84	0.45	0.14	-1.15	-2.82	RESPIRATORY, THORACIC AND MEDIASTINAL DISORDERS	0.45 ( 0.11 - 1.8 )	0.45 ( 1.34 )	0.45 ( 0.14 )	-1.15 ( -2.82 )
HERBAL INTERACTION	HERBAL INTERACTION	2	13235	92	30549122	50.18	12.36	203.69	50.17	94.33	48.77	51.57	49.12	15.21	5.62	3.93	GENERAL DISORDERS AND ADMINISTRATION SITE CONDITIONS	50.18 ( 12.36 - 203.69 )	50.17 ( 94.33 )	49.12 ( 15.21 )	5.62 ( 3.93 )
FACIAL PARALYSIS	FACIAL PARALYSIS	2	13235	4033	30545181	1.14	0.29	4.58	1.14	0.04	-0.24	2.53	1.14	0.36	0.19	-1.47	NERVOUS SYSTEM DISORDERS	1.14 ( 0.29 - 4.58 )	1.14 ( 0.04 )	1.14 ( 0.36 )	0.19 ( -1.47 )
SELF-MEDICATION	SELF-MEDICATION	2	13235	1611	30547603	2.87	0.72	11.47	2.87	2.43	1.48	4.25	2.86	0.9	1.52	-0.15	SURGICAL AND MEDICAL PROCEDURES	2.87 ( 0.72 - 11.47 )	2.87 ( 2.43 )	2.86 ( 0.9 )	1.52 ( -0.15 )
MAJOR DEPRESSION	MAJOR DEPRESSION	2	13235	3815	30545399	1.21	0.3	4.84	1.21	0.07	-0.18	2.6	1.21	0.38	0.27	-1.39	PSYCHIATRIC DISORDERS	1.21 ( 0.3 - 4.84 )	1.21 ( 0.07 )	1.21 ( 0.38 )	0.27 ( -1.39 )
BLOOD CALCIUM DECREASED	BLOOD CALCIUM DECREASED	2	13235	6336	30542878	0.73	0.18	2.91	0.73	0.2	-0.66	2.11	0.73	0.23	-0.46	-2.12	INVESTIGATIONS	0.73 ( 0.18 - 2.91 )	0.73 ( 0.2 )	0.73 ( 0.23 )	-0.46 ( -2.12 )
WATER INTOXICATION	WATER INTOXICATION	2	13235	211	30549003	21.88	5.44	88.07	21.88	39.47	20.48	23.27	21.68	6.76	4.44	2.76	METABOLISM AND NUTRITION DISORDERS	21.88 ( 5.44 - 88.07 )	21.88 ( 39.47 )	21.68 ( 6.76 )	4.44 ( 2.76 )
FEELING OF BODY TEMPERATURE CHANGE	FEELING OF BODY TEMPERATURE CHANGE	2	13235	3666	30545548	1.26	0.31	5.04	1.26	0.11	-0.13	2.65	1.26	0.39	0.33	-1.33	GENERAL DISORDERS AND ADMINISTRATION SITE CONDITIONS	1.26 ( 0.31 - 5.04 )	1.26 ( 0.11 )	1.26 ( 0.39 )	0.33 ( -1.33 )
WALKING DISABILITY	WALKING DISABILITY	2	13235	1064	30548150	4.34	1.08	17.37	4.34	5.13	2.95	5.73	4.33	1.36	2.11	0.45	SOCIAL CIRCUMSTANCES	4.34 ( 1.08 - 17.37 )	4.34 ( 5.13 )	4.33 ( 1.36 )	2.11 ( 0.45 )
INFLUENZA	INFLUENZA	2	13235	61518	30487696	0.07	0.02	0.3	0.08	22.85	-1.31	1.46	0.08	0.02	-3.74	-5.4	INFECTIONS AND INFESTATIONS	0.07 ( 0.02 - 0.3 )	0.08 ( 22.85 )	0.08 ( 0.02 )	-3.74 ( -5.4 )
VOLVULUS	VOLVULUS	2	13235	1020	30548194	4.53	1.13	18.12	4.53	5.48	3.14	5.91	4.52	1.42	2.18	0.51	GASTROINTESTINAL DISORDERS	4.53 ( 1.13 - 18.12 )	4.53 ( 5.48 )	4.52 ( 1.42 )	2.18 ( 0.51 )
LIP SWELLING	LIP SWELLING	2	13235	18754	30530460	0.25	0.06	0.98	0.25	4.62	-1.14	1.63	0.25	0.08	-2.02	-3.69	GASTROINTESTINAL DISORDERS	0.25 ( 0.06 - 0.98 )	0.25 ( 4.62 )	0.25 ( 0.08 )	-2.02 ( -3.69 )
PRODUCT COMPLAINT	PRODUCT COMPLAINT	2	13235	11893	30537321	0.39	0.1	1.55	0.39	1.93	-1	1.77	0.39	0.12	-1.37	-3.03	PRODUCT ISSUES	0.39 ( 0.1 - 1.55 )	0.39 ( 1.93 )	0.39 ( 0.12 )	-1.37 ( -3.03 )
JAW FRACTURE	JAW FRACTURE	2	13235	1134	30548080	4.07	1.02	16.3	4.07	4.62	2.68	5.46	4.06	1.27	2.02	0.35	INJURY, POISONING AND PROCEDURAL COMPLICATIONS	4.07 ( 1.02 - 16.3 )	4.07 ( 4.62 )	4.06 ( 1.27 )	2.02 ( 0.35 )
PRODUCT SELECTION ERROR	PRODUCT SELECTION ERROR	2	13235	356	30548858	12.97	3.23	52.06	12.97	21.96	11.58	14.36	12.9	4.03	3.69	2.02	INJURY, POISONING AND PROCEDURAL COMPLICATIONS	12.97 ( 3.23 - 52.06 )	12.97 ( 21.96 )	12.9 ( 4.03 )	3.69 ( 2.02 )
UNMASKING OF PREVIOUSLY UNIDENTIFIED DISEASE	UNMASKING OF PREVIOUSLY UNIDENTIFIED DISEASE	2	13235	329	30548885	14.03	3.49	56.35	14.03	24.06	12.64	15.42	13.95	4.36	3.8	2.13	GENERAL DISORDERS AND ADMINISTRATION SITE CONDITIONS	14.03 ( 3.49 - 56.35 )	14.03 ( 24.06 )	13.95 ( 4.36 )	3.8 ( 2.13 )
MYOCARDIAL ISCHAEMIA	MYOCARDIAL ISCHAEMIA	2	13235	4150	30545064	1.11	0.28	4.45	1.11	0.02	-0.27	2.5	1.11	0.35	0.15	-1.51	CARDIAC DISORDERS	1.11 ( 0.28 - 4.45 )	1.11 ( 0.02 )	1.11 ( 0.35 )	0.15 ( -1.51 )
BLOOD PRESSURE ORTHOSTATIC DECREASED	BLOOD PRESSURE ORTHOSTATIC DECREASED	2	13235	130	30549084	35.51	8.79	143.52	35.51	66.05	34.11	36.9	34.98	10.87	5.13	3.44	INVESTIGATIONS	35.51 ( 8.79 - 143.52 )	35.51 ( 66.05 )	34.98 ( 10.87 )	5.13 ( 3.44 )
PANIC REACTION	PANIC REACTION	2	13235	4510	30544704	1.02	0.26	4.09	1.02	0	-0.36	2.41	1.02	0.32	0.03	-1.63	PSYCHIATRIC DISORDERS	1.02 ( 0.26 - 4.09 )	1.02 ( 0 )	1.02 ( 0.32 )	0.03 ( -1.63 )
HOSPITALISATION	HOSPITALISATION	2	13235	63353	30485861	0.07	0.02	0.29	0.07	23.64	-1.31	1.46	0.07	0.02	-3.78	-5.44	SURGICAL AND MEDICAL PROCEDURES	0.07 ( 0.02 - 0.29 )	0.07 ( 23.64 )	0.07 ( 0.02 )	-3.78 ( -5.44 )
UPPER LIMB FRACTURE	UPPER LIMB FRACTURE	2	13235	13548	30535666	0.34	0.09	1.36	0.34	2.55	-1.05	1.73	0.34	0.11	-1.55	-3.22	INJURY, POISONING AND PROCEDURAL COMPLICATIONS	0.34 ( 0.09 - 1.36 )	0.34 ( 2.55 )	0.34 ( 0.11 )	-1.55 ( -3.22 )
CARDIOMYOPATHY	CARDIOMYOPATHY	2	13235	6186	30543028	0.75	0.19	2.98	0.75	0.17	-0.64	2.13	0.75	0.23	-0.42	-2.09	CARDIAC DISORDERS	0.75 ( 0.19 - 2.98 )	0.75 ( 0.17 )	0.75 ( 0.23 )	-0.42 ( -2.09 )
THERAPEUTIC PRODUCT EFFECT DECREASED	THERAPEUTIC PRODUCT EFFECT DECREASED	2	13235	21693	30527521	0.21	0.05	0.85	0.21	5.83	-1.17	1.6	0.21	0.07	-2.23	-3.9	GENERAL DISORDERS AND ADMINISTRATION SITE CONDITIONS	0.21 ( 0.05 - 0.85 )	0.21 ( 5.83 )	0.21 ( 0.07 )	-2.23 ( -3.9 )
VISUOSPATIAL DEFICIT	VISUOSPATIAL DEFICIT	2	13235	17	30549197	271.55	62.73	1175.5	271.51	482.29	270.05	272.98	243.04	71.32	7.93	6.14	NERVOUS SYSTEM DISORDERS	271.55 ( 62.73 - 1175.5 )	271.51 ( 482.29 )	243.04 ( 71.32 )	7.93 ( 6.14 )
MYOCLONIC EPILEPSY	MYOCLONIC EPILEPSY	2	13235	607	30548607	7.61	1.9	30.48	7.6	11.43	6.22	8.99	7.58	2.37	2.92	1.25	NERVOUS SYSTEM DISORDERS	7.61 ( 1.9 - 30.48 )	7.6 ( 11.43 )	7.58 ( 2.37 )	2.92 ( 1.25 )
GASTROINTESTINAL SOUNDS ABNORMAL	GASTROINTESTINAL SOUNDS ABNORMAL	2	13235	2347	30546867	1.97	0.49	7.87	1.97	0.95	0.58	3.35	1.97	0.62	0.98	-0.69	GASTROINTESTINAL DISORDERS	1.97 ( 0.49 - 7.87 )	1.97 ( 0.95 )	1.97 ( 0.62 )	0.98 ( -0.69 )
SLOW RESPONSE TO STIMULI	SLOW RESPONSE TO STIMULI	2	13235	562	30548652	8.21	2.05	32.93	8.21	12.62	6.82	9.6	8.19	2.56	3.03	1.36	NERVOUS SYSTEM DISORDERS	8.21 ( 2.05 - 32.93 )	8.21 ( 12.62 )	8.19 ( 2.56 )	3.03 ( 1.36 )
HYPORESPONSIVE TO STIMULI	HYPORESPONSIVE TO STIMULI	2	13235	474	30548740	9.74	2.43	39.06	9.74	15.62	8.35	11.13	9.7	3.03	3.28	1.61	NERVOUS SYSTEM DISORDERS	9.74 ( 2.43 - 39.06 )	9.74 ( 15.62 )	9.7 ( 3.03 )	3.28 ( 1.61 )
CARDIAC DYSFUNCTION	CARDIAC DYSFUNCTION	2	13235	1347	30547867	3.43	0.86	13.72	3.43	3.43	2.04	4.81	3.42	1.07	1.78	0.11	CARDIAC DISORDERS	3.43 ( 0.86 - 13.72 )	3.43 ( 3.43 )	3.42 ( 1.07 )	1.78 ( 0.11 )
LEFT VENTRICULAR FAILURE	LEFT VENTRICULAR FAILURE	2	13235	1561	30547653	2.96	0.74	11.84	2.96	2.59	1.57	4.34	2.95	0.93	1.56	-0.1	CARDIAC DISORDERS	2.96 ( 0.74 - 11.84 )	2.96 ( 2.59 )	2.95 ( 0.93 )	1.56 ( -0.1 )
THERAPY CESSATION	THERAPY CESSATION	2	13235	26181	30523033	0.18	0.04	0.7	0.18	7.7	-1.21	1.56	0.18	0.06	-2.5	-4.17	SURGICAL AND MEDICAL PROCEDURES	0.18 ( 0.04 - 0.7 )	0.18 ( 7.7 )	0.18 ( 0.06 )	-2.5 ( -4.17 )
DEAFNESS	DEAFNESS	2	13235	12558	30536656	0.37	0.09	1.47	0.37	2.18	-1.02	1.75	0.37	0.12	-1.44	-3.11	EAR AND LABYRINTH DISORDERS	0.37 ( 0.09 - 1.47 )	0.37 ( 2.18 )	0.37 ( 0.12 )	-1.44 ( -3.11 )
PRESCRIPTION DRUG USED WITHOUT A PRESCRIPTION	PRESCRIPTION DRUG USED WITHOUT A PRESCRIPTION	2	13235	2431	30546783	1.9	0.47	7.6	1.9	0.85	0.51	3.29	1.9	0.59	0.92	-0.74	INJURY, POISONING AND PROCEDURAL COMPLICATIONS	1.9 ( 0.47 - 7.6 )	1.9 ( 0.85 )	1.9 ( 0.59 )	0.92 ( -0.74 )
FOREIGN BODY	FOREIGN BODY	2	13235	2252	30546962	2.05	0.51	8.2	2.05	1.07	0.66	3.44	2.05	0.64	1.03	-0.63	INJURY, POISONING AND PROCEDURAL COMPLICATIONS	2.05 ( 0.51 - 8.2 )	2.05 ( 1.07 )	2.05 ( 0.64 )	1.03 ( -0.63 )
CARDIOPULMONARY FAILURE	CARDIOPULMONARY FAILURE	2	13235	1559	30547655	2.96	0.74	11.85	2.96	2.59	1.57	4.35	2.96	0.93	1.56	-0.1	CARDIAC DISORDERS	2.96 ( 0.74 - 11.85 )	2.96 ( 2.59 )	2.96 ( 0.93 )	1.56 ( -0.1 )
SLEEP TERROR	SLEEP TERROR	2	13235	1738	30547476	2.66	0.66	10.63	2.66	2.06	1.27	4.04	2.65	0.83	1.41	-0.26	PSYCHIATRIC DISORDERS	2.66 ( 0.66 - 10.63 )	2.66 ( 2.06 )	2.65 ( 0.83 )	1.41 ( -0.26 )
LACUNAR INFARCTION	LACUNAR INFARCTION	2	13235	1098	30548116	4.2	1.05	16.83	4.2	4.87	2.82	5.59	4.2	1.31	2.07	0.4	NERVOUS SYSTEM DISORDERS	4.2 ( 1.05 - 16.83 )	4.2 ( 4.87 )	4.2 ( 1.31 )	2.07 ( 0.4 )
TRISMUS	TRISMUS	2	13235	2823	30546391	1.64	0.41	6.54	1.64	0.49	0.25	3.02	1.63	0.51	0.71	-0.96	MUSCULOSKELETAL AND CONNECTIVE TISSUE DISORDERS	1.64 ( 0.41 - 6.54 )	1.64 ( 0.49 )	1.63 ( 0.51 )	0.71 ( -0.96 )
VENTRICULAR ARRHYTHMIA	VENTRICULAR ARRHYTHMIA	2	13235	1275	30547939	3.62	0.9	14.49	3.62	3.79	2.23	5.01	3.62	1.13	1.85	0.19	CARDIAC DISORDERS	3.62 ( 0.9 - 14.49 )	3.62 ( 3.79 )	3.62 ( 1.13 )	1.85 ( 0.19 )
LABELLED DRUG-DRUG INTERACTION ISSUE	LABELLED DRUG-DRUG INTERACTION ISSUE	2	13235	431	30548783	10.71	2.67	42.97	10.71	17.52	9.32	12.1	10.66	3.34	3.41	1.74	INJURY, POISONING AND PROCEDURAL COMPLICATIONS	10.71 ( 2.67 - 42.97 )	10.71 ( 17.52 )	10.66 ( 3.34 )	3.41 ( 1.74 )
NEUROGLYCOPENIA	NEUROGLYCOPENIA	2	13235	60	30549154	76.94	18.8	314.81	76.93	145.05	75.52	78.34	74.48	22.91	6.22	4.51	NERVOUS SYSTEM DISORDERS	76.94 ( 18.8 - 314.81 )	76.93 ( 145.05 )	74.48 ( 22.91 )	6.22 ( 4.51 )
AUTOIMMUNE THYROIDITIS	AUTOIMMUNE THYROIDITIS	2	13235	2450	30546764	1.88	0.47	7.54	1.88	0.83	0.5	3.27	1.88	0.59	0.91	-0.75	ENDOCRINE DISORDERS	1.88 ( 0.47 - 7.54 )	1.88 ( 0.83 )	1.88 ( 0.59 )	0.91 ( -0.75 )
MICTURITION DISORDER	MICTURITION DISORDER	2	13235	1490	30547724	3.1	0.77	12.4	3.1	2.84	1.71	4.48	3.09	0.97	1.63	-0.04	RENAL AND URINARY DISORDERS	3.1 ( 0.77 - 12.4 )	3.1 ( 2.84 )	3.09 ( 0.97 )	1.63 ( -0.04 )
TYPE 2 DIABETES MELLITUS	TYPE 2 DIABETES MELLITUS	2	13235	17940	30531274	0.26	0.06	1.03	0.26	4.29	-1.13	1.64	0.26	0.08	-1.96	-3.62	METABOLISM AND NUTRITION DISORDERS	0.26 ( 0.06 - 1.03 )	0.26 ( 4.29 )	0.26 ( 0.08 )	-1.96 ( -3.62 )
INCORRECT PRODUCT ADMINISTRATION DURATION	INCORRECT PRODUCT ADMINISTRATION DURATION	2	13235	11423	30537791	0.4	0.1	1.62	0.4	1.76	-0.98	1.79	0.4	0.13	-1.31	-2.97	INJURY, POISONING AND PROCEDURAL COMPLICATIONS	0.4 ( 0.1 - 1.62 )	0.4 ( 1.76 )	0.4 ( 0.13 )	-1.31 ( -2.97 )
CHOLECYSTECTOMY	CHOLECYSTECTOMY	2	13235	7353	30541861	0.63	0.16	2.51	0.63	0.44	-0.76	2.01	0.63	0.2	-0.67	-2.34	SURGICAL AND MEDICAL PROCEDURES	0.63 ( 0.16 - 2.51 )	0.63 ( 0.44 )	0.63 ( 0.2 )	-0.67 ( -2.34 )
CHRONIC KIDNEY DISEASE	CHRONIC KIDNEY DISEASE	2	13235	24790	30524424	0.19	0.05	0.74	0.19	7.12	-1.2	1.57	0.19	0.06	-2.42	-4.09	RENAL AND URINARY DISORDERS	0.19 ( 0.05 - 0.74 )	0.19 ( 7.12 )	0.19 ( 0.06 )	-2.42 ( -4.09 )
MULTIPLE DRUG THERAPY	MULTIPLE DRUG THERAPY	2	13235	306	30548908	15.09	3.76	60.6	15.08	26.13	13.69	16.47	14.99	4.68	3.91	2.23	SURGICAL AND MEDICAL PROCEDURES	15.09 ( 3.76 - 60.6 )	15.08 ( 26.13 )	14.99 ( 4.68 )	3.91 ( 2.23 )
PERIPHERAL CIRCULATORY FAILURE	PERIPHERAL CIRCULATORY FAILURE	2	13235	188	30549026	24.56	6.1	98.92	24.55	44.71	23.16	25.94	24.3	7.57	4.6	2.92	VASCULAR DISORDERS	24.56 ( 6.1 - 98.92 )	24.55 ( 44.71 )	24.3 ( 7.57 )	4.6 ( 2.92 )
OBESITY	OBESITY	2	13235	6762	30542452	0.68	0.17	2.73	0.68	0.3	-0.7	2.07	0.68	0.21	-0.55	-2.22	METABOLISM AND NUTRITION DISORDERS	0.68 ( 0.17 - 2.73 )	0.68 ( 0.3 )	0.68 ( 0.21 )	-0.55 ( -2.22 )
THROMBOPHLEBITIS	THROMBOPHLEBITIS	2	13235	1897	30547317	2.43	0.61	9.74	2.43	1.69	1.05	3.82	2.43	0.76	1.28	-0.39	VASCULAR DISORDERS	2.43 ( 0.61 - 9.74 )	2.43 ( 1.69 )	2.43 ( 0.76 )	1.28 ( -0.39 )
POOR QUALITY PRODUCT ADMINISTERED	POOR QUALITY PRODUCT ADMINISTERED	2	13235	3828	30545386	1.21	0.3	4.82	1.21	0.07	-0.18	2.59	1.21	0.38	0.27	-1.4	INJURY, POISONING AND PROCEDURAL COMPLICATIONS	1.21 ( 0.3 - 4.82 )	1.21 ( 0.07 )	1.21 ( 0.38 )	0.27 ( -1.4 )
PRODUCT LABEL ISSUE	PRODUCT LABEL ISSUE	2	13235	2947	30546267	1.57	0.39	6.27	1.57	0.41	0.18	2.95	1.57	0.49	0.65	-1.02	PRODUCT ISSUES	1.57 ( 0.39 - 6.27 )	1.57 ( 0.41 )	1.57 ( 0.49 )	0.65 ( -1.02 )
CELLULITIS	CELLULITIS	2	13235	25816	30523398	0.18	0.04	0.71	0.18	7.55	-1.21	1.56	0.18	0.06	-2.48	-4.15	INFECTIONS AND INFESTATIONS	0.18 ( 0.04 - 0.71 )	0.18 ( 7.55 )	0.18 ( 0.06 )	-2.48 ( -4.15 )
WRONG PRODUCT ADMINISTERED	WRONG PRODUCT ADMINISTERED	2	13235	2331	30546883	1.98	0.49	7.92	1.98	0.97	0.59	3.37	1.98	0.62	0.98	-0.68	INJURY, POISONING AND PROCEDURAL COMPLICATIONS	1.98 ( 0.49 - 7.92 )	1.98 ( 0.97 )	1.98 ( 0.62 )	0.98 ( -0.68 )
DECUBITUS ULCER	DECUBITUS ULCER	2	13235	4026	30545188	1.15	0.29	4.59	1.15	0.04	-0.24	2.53	1.15	0.36	0.2	-1.47	SKIN AND SUBCUTANEOUS TISSUE DISORDERS	1.15 ( 0.29 - 4.59 )	1.15 ( 0.04 )	1.15 ( 0.36 )	0.2 ( -1.47 )
HYPERLIPIDAEMIA	HYPERLIPIDAEMIA	2	13235	5776	30543438	0.8	0.2	3.2	0.8	0.1	-0.59	2.19	0.8	0.25	-0.32	-1.99	METABOLISM AND NUTRITION DISORDERS	0.8 ( 0.2 - 3.2 )	0.8 ( 0.1 )	0.8 ( 0.25 )	-0.32 ( -1.99 )
DIPLOPIA	DIPLOPIA	2	13235	13151	30536063	0.35	0.09	1.4	0.35	2.4	-1.03	1.74	0.35	0.11	-1.51	-3.18	EYE DISORDERS	0.35 ( 0.09 - 1.4 )	0.35 ( 2.4 )	0.35 ( 0.11 )	-1.51 ( -3.18 )
CSF PROTEIN INCREASED	CSF PROTEIN INCREASED	2	13235	324	30548890	14.25	3.55	57.22	14.25	24.48	12.86	15.64	14.16	4.43	3.82	2.15	INVESTIGATIONS	14.25 ( 3.55 - 57.22 )	14.25 ( 24.48 )	14.16 ( 4.43 )	3.82 ( 2.15 )
ANKLE FRACTURE	ANKLE FRACTURE	2	13235	10346	30538868	0.45	0.11	1.78	0.45	1.38	-0.94	1.83	0.45	0.14	-1.16	-2.83	INJURY, POISONING AND PROCEDURAL COMPLICATIONS	0.45 ( 0.11 - 1.78 )	0.45 ( 1.38 )	0.45 ( 0.14 )	-1.16 ( -2.83 )
FOCAL MYOSITIS	FOCAL MYOSITIS	2	13235	13	30549201	355.11	80.13	1573.8	355.06	611.97	353.57	356.54	307.85	88.58	8.27	6.45	MUSCULOSKELETAL AND CONNECTIVE TISSUE DISORDERS	355.11 ( 80.13 - 1573.8 )	355.06 ( 611.97 )	307.85 ( 88.58 )	8.27 ( 6.45 )
SLUGGISHNESS	SLUGGISHNESS	2	13235	5264	30543950	0.88	0.22	3.51	0.88	0.03	-0.51	2.26	0.88	0.27	-0.19	-1.86	GENERAL DISORDERS AND ADMINISTRATION SITE CONDITIONS	0.88 ( 0.22 - 3.51 )	0.88 ( 0.03 )	0.88 ( 0.27 )	-0.19 ( -1.86 )
STATUS EPILEPTICUS	STATUS EPILEPTICUS	2	13235	4932	30544282	0.94	0.23	3.74	0.94	0.01	-0.45	2.32	0.94	0.29	-0.1	-1.76	NERVOUS SYSTEM DISORDERS	0.94 ( 0.23 - 3.74 )	0.94 ( 0.01 )	0.94 ( 0.29 )	-0.1 ( -1.76 )
SOMATIC SYMPTOM DISORDER	SOMATIC SYMPTOM DISORDER	2	13235	550	30548664	8.39	2.09	33.65	8.39	12.98	7	9.78	8.37	2.62	3.06	1.39	PSYCHIATRIC DISORDERS	8.39 ( 2.09 - 33.65 )	8.39 ( 12.98 )	8.37 ( 2.62 )	3.06 ( 1.39 )
PSEUDOMONAS INFECTION	PSEUDOMONAS INFECTION	2	13235	3261	30545953	1.42	0.35	5.66	1.42	0.24	0.03	2.8	1.42	0.44	0.5	-1.17	INFECTIONS AND INFESTATIONS	1.42 ( 0.35 - 5.66 )	1.42 ( 0.24 )	1.42 ( 0.44 )	0.5 ( -1.17 )
DRY EYE	DRY EYE	2	13235	27302	30521912	0.17	0.04	0.68	0.17	8.17	-1.22	1.55	0.17	0.05	-2.56	-4.23	EYE DISORDERS	0.17 ( 0.04 - 0.68 )	0.17 ( 8.17 )	0.17 ( 0.05 )	-2.56 ( -4.23 )
CEREBRAL SMALL VESSEL ISCHAEMIC DISEASE	CEREBRAL SMALL VESSEL ISCHAEMIC DISEASE	2	13235	307	30548907	15.04	3.74	60.4	15.03	26.03	13.64	16.43	14.94	4.67	3.9	2.23	NERVOUS SYSTEM DISORDERS	15.04 ( 3.74 - 60.4 )	15.03 ( 26.03 )	14.94 ( 4.67 )	3.9 ( 2.23 )
THERAPEUTIC PRODUCT INEFFECTIVE	THERAPEUTIC PRODUCT INEFFECTIVE	2	13235	1971	30547243	2.34	0.59	9.37	2.34	1.54	0.96	3.73	2.34	0.73	1.23	-0.44	GENERAL DISORDERS AND ADMINISTRATION SITE CONDITIONS	2.34 ( 0.59 - 9.37 )	2.34 ( 1.54 )	2.34 ( 0.73 )	1.23 ( -0.44 )
MUSCLE HYPERTROPHY	MUSCLE HYPERTROPHY	2	13235	148	30549066	31.19	7.73	125.9	31.19	57.66	29.79	32.58	30.78	9.58	4.94	3.26	MUSCULOSKELETAL AND CONNECTIVE TISSUE DISORDERS	31.19 ( 7.73 - 125.9 )	31.19 ( 57.66 )	30.78 ( 9.58 )	4.94 ( 3.26 )
CEREBRAL ISCHAEMIA	CEREBRAL ISCHAEMIA	2	13235	2393	30546821	1.93	0.48	7.72	1.93	0.89	0.54	3.32	1.93	0.6	0.95	-0.72	NERVOUS SYSTEM DISORDERS	1.93 ( 0.48 - 7.72 )	1.93 ( 0.89 )	1.93 ( 0.6 )	0.95 ( -0.72 )
BLOOD CHLORIDE DECREASED	BLOOD CHLORIDE DECREASED	2	13235	1345	30547869	3.43	0.86	13.74	3.43	3.44	2.04	4.82	3.43	1.07	1.78	0.11	INVESTIGATIONS	3.43 ( 0.86 - 13.74 )	3.43 ( 3.44 )	3.43 ( 1.07 )	1.78 ( 0.11 )
HAEMATOCRIT DECREASED	HAEMATOCRIT DECREASED	2	13235	9268	30539946	0.5	0.12	1.99	0.5	1.01	-0.89	1.88	0.5	0.16	-1.01	-2.67	INVESTIGATIONS	0.5 ( 0.12 - 1.99 )	0.5 ( 1.01 )	0.5 ( 0.16 )	-1.01 ( -2.67 )
LYMPHOCYTE PERCENTAGE DECREASED	LYMPHOCYTE PERCENTAGE DECREASED	2	13235	714	30548500	6.47	1.61	25.91	6.46	9.21	5.08	7.85	6.45	2.02	2.69	1.02	INVESTIGATIONS	6.47 ( 1.61 - 25.91 )	6.46 ( 9.21 )	6.45 ( 2.02 )	2.69 ( 1.02 )
NEUTROPHIL PERCENTAGE INCREASED	NEUTROPHIL PERCENTAGE INCREASED	2	13235	689	30548525	6.7	1.67	26.85	6.7	9.67	5.31	8.09	6.68	2.09	2.74	1.07	INVESTIGATIONS	6.7 ( 1.67 - 26.85 )	6.7 ( 9.67 )	6.68 ( 2.09 )	2.74 ( 1.07 )
VIRAL INFECTION	VIRAL INFECTION	2	13235	17760	30531454	0.26	0.06	1.04	0.26	4.22	-1.13	1.65	0.26	0.08	-1.94	-3.61	INFECTIONS AND INFESTATIONS	0.26 ( 0.06 - 1.04 )	0.26 ( 4.22 )	0.26 ( 0.08 )	-1.94 ( -3.61 )
ESCHERICHIA BACTERAEMIA	ESCHERICHIA BACTERAEMIA	2	13235	940	30548274	4.91	1.23	19.67	4.91	6.21	3.52	6.3	4.9	1.54	2.29	0.62	INFECTIONS AND INFESTATIONS	4.91 ( 1.23 - 19.67 )	4.91 ( 6.21 )	4.9 ( 1.54 )	2.29 ( 0.62 )
DIVERTICULUM	DIVERTICULUM	2	13235	3703	30545511	1.25	0.31	4.99	1.25	0.1	-0.14	2.63	1.25	0.39	0.32	-1.35	GASTROINTESTINAL DISORDERS	1.25 ( 0.31 - 4.99 )	1.25 ( 0.1 )	1.25 ( 0.39 )	0.32 ( -1.35 )
VENTRICULAR FLUTTER	VENTRICULAR FLUTTER	2	13235	46	30549168	100.36	24.36	413.47	100.34	188.51	98.93	101.76	96.2	29.42	6.59	4.87	CARDIAC DISORDERS	100.36 ( 24.36 - 413.47 )	100.34 ( 188.51 )	96.2 ( 29.42 )	6.59 ( 4.87 )
CULTURE URINE POSITIVE	CULTURE URINE POSITIVE	2	13235	921	30548293	5.01	1.25	20.07	5.01	6.41	3.62	6.4	5	1.57	2.32	0.65	INVESTIGATIONS	5.01 ( 1.25 - 20.07 )	5.01 ( 6.41 )	5 ( 1.57 )	2.32 ( 0.65 )
ROAD TRAFFIC ACCIDENT	ROAD TRAFFIC ACCIDENT	2	13235	20417	30528797	0.23	0.06	0.9	0.23	5.3	-1.16	1.61	0.23	0.07	-2.14	-3.81	INJURY, POISONING AND PROCEDURAL COMPLICATIONS	0.23 ( 0.06 - 0.9 )	0.23 ( 5.3 )	0.23 ( 0.07 )	-2.14 ( -3.81 )
EXTENSOR PLANTAR RESPONSE	EXTENSOR PLANTAR RESPONSE	2	13235	490	30548724	9.42	2.35	37.78	9.42	14.99	8.03	10.81	9.39	2.94	3.23	1.56	NERVOUS SYSTEM DISORDERS	9.42 ( 2.35 - 37.78 )	9.42 ( 14.99 )	9.39 ( 2.94 )	3.23 ( 1.56 )
HYPERREFLEXIA	HYPERREFLEXIA	2	13235	1799	30547415	2.57	0.64	10.27	2.57	1.91	1.18	3.95	2.56	0.8	1.36	-0.31	NERVOUS SYSTEM DISORDERS	2.57 ( 0.64 - 10.27 )	2.57 ( 1.91 )	2.56 ( 0.8 )	1.36 ( -0.31 )
SINUS TACHYCARDIA	SINUS TACHYCARDIA	2	13235	7034	30542180	0.66	0.16	2.62	0.66	0.36	-0.73	2.04	0.66	0.21	-0.61	-2.27	CARDIAC DISORDERS	0.66 ( 0.16 - 2.62 )	0.66 ( 0.36 )	0.66 ( 0.21 )	-0.61 ( -2.27 )
PSORIASIS	PSORIASIS	2	13235	67631	30481583	0.07	0.02	0.27	0.07	25.5	-1.32	1.45	0.07	0.02	-3.87	-5.54	SKIN AND SUBCUTANEOUS TISSUE DISORDERS	0.07 ( 0.02 - 0.27 )	0.07 ( 25.5 )	0.07 ( 0.02 )	-3.87 ( -5.54 )
METABOLIC DISORDER	METABOLIC DISORDER	2	13235	2665	30546549	1.73	0.43	6.93	1.73	0.62	0.35	3.12	1.73	0.54	0.79	-0.88	METABOLISM AND NUTRITION DISORDERS	1.73 ( 0.43 - 6.93 )	1.73 ( 0.62 )	1.73 ( 0.54 )	0.79 ( -0.88 )
HYPOAESTHESIA ORAL	HYPOAESTHESIA ORAL	2	13235	9470	30539744	0.49	0.12	1.95	0.49	1.08	-0.9	1.87	0.49	0.15	-1.04	-2.7	GASTROINTESTINAL DISORDERS	0.49 ( 0.12 - 1.95 )	0.49 ( 1.08 )	0.49 ( 0.15 )	-1.04 ( -2.7 )
ATHETOSIS	ATHETOSIS	2	13235	86	30549128	53.68	13.21	218.13	53.67	101.03	52.27	55.07	52.47	16.24	5.71	4.02	NERVOUS SYSTEM DISORDERS	53.68 ( 13.21 - 218.13 )	53.67 ( 101.03 )	52.47 ( 16.24 )	5.71 ( 4.02 )
FAECALOMA	FAECALOMA	2	13235	2547	30546667	1.81	0.45	7.25	1.81	0.73	0.43	3.2	1.81	0.57	0.86	-0.81	GASTROINTESTINAL DISORDERS	1.81 ( 0.45 - 7.25 )	1.81 ( 0.73 )	1.81 ( 0.57 )	0.86 ( -0.81 )
CEREBRAL THROMBOSIS	CEREBRAL THROMBOSIS	2	13235	1466	30547748	3.15	0.79	12.6	3.15	2.93	1.76	4.54	3.15	0.99	1.65	-0.01	NERVOUS SYSTEM DISORDERS	3.15 ( 0.79 - 12.6 )	3.15 ( 2.93 )	3.15 ( 0.99 )	1.65 ( -0.01 )
OPHTHALMOPLEGIA	OPHTHALMOPLEGIA	2	13235	670	30548544	6.89	1.72	27.61	6.89	10.04	5.5	8.28	6.87	2.15	2.78	1.11	EYE DISORDERS	6.89 ( 1.72 - 27.61 )	6.89 ( 10.04 )	6.87 ( 2.15 )	2.78 ( 1.11 )
COMMUNICATION DISORDER	COMMUNICATION DISORDER	2	13235	1791	30547423	2.58	0.64	10.31	2.58	1.93	1.19	3.96	2.58	0.81	1.36	-0.3	PSYCHIATRIC DISORDERS	2.58 ( 0.64 - 10.31 )	2.58 ( 1.93 )	2.58 ( 0.81 )	1.36 ( -0.3 )
NEOPLASM MALIGNANT	NEOPLASM MALIGNANT	2	13235	27242	30521972	0.17	0.04	0.68	0.17	8.15	-1.22	1.56	0.17	0.05	-2.56	-4.23	NEOPLASMS BENIGN, MALIGNANT AND UNSPECIFIED (INCL CYSTS AND POLYPS)	0.17 ( 0.04 - 0.68 )	0.17 ( 8.15 )	0.17 ( 0.05 )	-2.56 ( -4.23 )
ANGLE CLOSURE GLAUCOMA	ANGLE CLOSURE GLAUCOMA	2	13235	1564	30547650	2.95	0.74	11.81	2.95	2.58	1.56	4.34	2.95	0.92	1.56	-0.11	EYE DISORDERS	2.95 ( 0.74 - 11.81 )	2.95 ( 2.58 )	2.95 ( 0.92 )	1.56 ( -0.11 )
VAGINAL HAEMORRHAGE	VAGINAL HAEMORRHAGE	2	13235	38334	30510880	0.12	0.03	0.48	0.12	12.87	-1.27	1.51	0.12	0.04	-3.05	-4.72	REPRODUCTIVE SYSTEM AND BREAST DISORDERS	0.12 ( 0.03 - 0.48 )	0.12 ( 12.87 )	0.12 ( 0.04 )	-3.05 ( -4.72 )
PULMONARY INFARCTION	PULMONARY INFARCTION	2	13235	1557	30547657	2.96	0.74	11.87	2.96	2.6	1.58	4.35	2.96	0.93	1.57	-0.1	RESPIRATORY, THORACIC AND MEDIASTINAL DISORDERS	2.96 ( 0.74 - 11.87 )	2.96 ( 2.6 )	2.96 ( 0.93 )	1.57 ( -0.1 )
OCULAR ICTERUS	OCULAR ICTERUS	2	13235	2098	30547116	2.2	0.55	8.8	2.2	1.31	0.81	3.59	2.2	0.69	1.14	-0.53	HEPATOBILIARY DISORDERS	2.2 ( 0.55 - 8.8 )	2.2 ( 1.31 )	2.2 ( 0.69 )	1.14 ( -0.53 )
LIP HAEMORRHAGE	LIP HAEMORRHAGE	2	13235	647	30548567	7.13	1.78	28.59	7.13	10.52	5.75	8.52	7.12	2.23	2.83	1.16	GASTROINTESTINAL DISORDERS	7.13 ( 1.78 - 28.59 )	7.13 ( 10.52 )	7.12 ( 2.23 )	2.83 ( 1.16 )
APLASTIC ANAEMIA	APLASTIC ANAEMIA	2	13235	2156	30547058	2.14	0.54	8.57	2.14	1.21	0.75	3.53	2.14	0.67	1.1	-0.57	BLOOD AND LYMPHATIC SYSTEM DISORDERS	2.14 ( 0.54 - 8.57 )	2.14 ( 1.21 )	2.14 ( 0.67 )	1.1 ( -0.57 )
COORDINATION ABNORMAL	COORDINATION ABNORMAL	2	13235	7677	30541537	0.6	0.15	2.4	0.6	0.53	-0.78	1.99	0.6	0.19	-0.73	-2.4	NERVOUS SYSTEM DISORDERS	0.6 ( 0.15 - 2.4 )	0.6 ( 0.53 )	0.6 ( 0.19 )	-0.73 ( -2.4 )
ANGIOPATHY	ANGIOPATHY	2	13235	2568	30546646	1.8	0.45	7.19	1.8	0.71	0.41	3.18	1.8	0.56	0.85	-0.82	VASCULAR DISORDERS	1.8 ( 0.45 - 7.19 )	1.8 ( 0.71 )	1.8 ( 0.56 )	0.85 ( -0.82 )
CLAVICLE FRACTURE	CLAVICLE FRACTURE	2	13235	1906	30547308	2.42	0.61	9.69	2.42	1.67	1.04	3.81	2.42	0.76	1.28	-0.39	INJURY, POISONING AND PROCEDURAL COMPLICATIONS	2.42 ( 0.61 - 9.69 )	2.42 ( 1.67 )	2.42 ( 0.76 )	1.28 ( -0.39 )
METASTASIS	METASTASIS	2	13235	3091	30546123	1.49	0.37	5.97	1.49	0.33	0.11	2.88	1.49	0.47	0.58	-1.09	NEOPLASMS BENIGN, MALIGNANT AND UNSPECIFIED (INCL CYSTS AND POLYPS)	1.49 ( 0.37 - 5.97 )	1.49 ( 0.33 )	1.49 ( 0.47 )	0.58 ( -1.09 )
DAYDREAMING	DAYDREAMING	2	13235	761	30548453	6.07	1.51	24.3	6.07	8.44	4.68	7.45	6.05	1.89	2.6	0.93	PSYCHIATRIC DISORDERS	6.07 ( 1.51 - 24.3 )	6.07 ( 8.44 )	6.05 ( 1.89 )	2.6 ( 0.93 )
NEPHRITIS	NEPHRITIS	2	13235	1277	30547937	3.61	0.9	14.47	3.61	3.78	2.23	5	3.61	1.13	1.85	0.18	RENAL AND URINARY DISORDERS	3.61 ( 0.9 - 14.47 )	3.61 ( 3.78 )	3.61 ( 1.13 )	1.85 ( 0.18 )
COGWHEEL RIGIDITY	COGWHEEL RIGIDITY	2	13235	468	30548746	9.86	2.46	39.56	9.86	15.86	8.47	11.25	9.82	3.07	3.3	1.63	NERVOUS SYSTEM DISORDERS	9.86 ( 2.46 - 39.56 )	9.86 ( 15.86 )	9.82 ( 3.07 )	3.3 ( 1.63 )
HOT FLUSH	HOT FLUSH	2	13235	39938	30509276	0.12	0.03	0.46	0.12	13.55	-1.27	1.5	0.12	0.04	-3.11	-4.78	VASCULAR DISORDERS	0.12 ( 0.03 - 0.46 )	0.12 ( 13.55 )	0.12 ( 0.04 )	-3.11 ( -4.78 )
BLOOD PRESSURE SYSTOLIC DECREASED	BLOOD PRESSURE SYSTOLIC DECREASED	2	13235	2093	30547121	2.21	0.55	8.83	2.21	1.32	0.82	3.59	2.2	0.69	1.14	-0.53	INVESTIGATIONS	2.21 ( 0.55 - 8.83 )	2.21 ( 1.32 )	2.2 ( 0.69 )	1.14 ( -0.53 )
SUBILEUS	SUBILEUS	2	13235	937	30548277	4.93	1.23	19.73	4.93	6.25	3.54	6.31	4.92	1.54	2.3	0.63	GASTROINTESTINAL DISORDERS	4.93 ( 1.23 - 19.73 )	4.93 ( 6.25 )	4.92 ( 1.54 )	2.3 ( 0.63 )
HYPERNATRAEMIA	HYPERNATRAEMIA	2	13235	1916	30547298	2.41	0.6	9.64	2.41	1.65	1.02	3.8	2.41	0.75	1.27	-0.4	METABOLISM AND NUTRITION DISORDERS	2.41 ( 0.6 - 9.64 )	2.41 ( 1.65 )	2.41 ( 0.75 )	1.27 ( -0.4 )
LUNG INFILTRATION	LUNG INFILTRATION	2	13235	4062	30545152	1.14	0.28	4.55	1.14	0.03	-0.25	2.52	1.14	0.36	0.18	-1.48	RESPIRATORY, THORACIC AND MEDIASTINAL DISORDERS	1.14 ( 0.28 - 4.55 )	1.14 ( 0.03 )	1.14 ( 0.36 )	0.18 ( -1.48 )
MONOCYTOSIS	MONOCYTOSIS	2	13235	228	30548986	20.25	5.03	81.46	20.24	36.27	18.85	21.64	20.08	6.26	4.33	2.65	BLOOD AND LYMPHATIC SYSTEM DISORDERS	20.25 ( 5.03 - 81.46 )	20.24 ( 36.27 )	20.08 ( 6.26 )	4.33 ( 2.65 )
LARGE INTESTINAL ULCER	LARGE INTESTINAL ULCER	2	13235	1267	30547947	3.64	0.91	14.59	3.64	3.83	2.26	5.03	3.64	1.14	1.86	0.2	GASTROINTESTINAL DISORDERS	3.64 ( 0.91 - 14.59 )	3.64 ( 3.83 )	3.64 ( 1.14 )	1.86 ( 0.2 )
GASTRIC ULCER HELICOBACTER	GASTRIC ULCER HELICOBACTER	2	13235	49	30549165	94.21	22.91	387.45	94.2	177.19	92.78	95.61	90.54	27.73	6.5	4.79	INFECTIONS AND INFESTATIONS	94.21 ( 22.91 - 387.45 )	94.2 ( 177.19 )	90.54 ( 27.73 )	6.5 ( 4.79 )
DEAFNESS NEUROSENSORY	DEAFNESS NEUROSENSORY	2	13235	1327	30547887	3.48	0.87	13.93	3.48	3.53	2.09	4.87	3.47	1.09	1.8	0.13	EAR AND LABYRINTH DISORDERS	3.48 ( 0.87 - 13.93 )	3.48 ( 3.53 )	3.47 ( 1.09 )	1.8 ( 0.13 )
ELECTROENCEPHALOGRAM ABNORMAL	ELECTROENCEPHALOGRAM ABNORMAL	2	13235	1557	30547657	2.96	0.74	11.87	2.96	2.6	1.58	4.35	2.96	0.93	1.57	-0.1	INVESTIGATIONS	2.96 ( 0.74 - 11.87 )	2.96 ( 2.6 )	2.96 ( 0.93 )	1.57 ( -0.1 )
HEPATORENAL SYNDROME	HEPATORENAL SYNDROME	2	13235	551	30548663	8.38	2.09	33.59	8.38	12.95	6.99	9.77	8.35	2.61	3.06	1.39	HEPATOBILIARY DISORDERS	8.38 ( 2.09 - 33.59 )	8.38 ( 12.95 )	8.35 ( 2.61 )	3.06 ( 1.39 )
NEUTROPHIL COUNT DECREASED	NEUTROPHIL COUNT DECREASED	1	13236	18246	30530968	0.13	0.02	0.9	0.13	6.04	-1.83	2.09	0.13	0.02	-2.98	-5.02	INVESTIGATIONS	0.13 ( 0.02 - 0.9 )	0.13 ( 6.04 )	0.13 ( 0.02 )	-2.98 ( -5.02 )
WHITE BLOOD CELL COUNT DECREASED	WHITE BLOOD CELL COUNT DECREASED	1	13236	59056	30490158	0.04	0.01	0.28	0.04	23.67	-1.92	2	0.04	0.01	-4.68	-6.72	INVESTIGATIONS	0.04 ( 0.01 - 0.28 )	0.04 ( 23.67 )	0.04 ( 0.01 )	-4.68 ( -6.72 )
STERNAL FRACTURE	STERNAL FRACTURE	1	13236	710	30548504	3.25	0.46	23.11	3.25	1.56	1.29	5.21	3.25	0.63	1.7	-0.34	INJURY, POISONING AND PROCEDURAL COMPLICATIONS	3.25 ( 0.46 - 23.11 )	3.25 ( 1.56 )	3.25 ( 0.63 )	1.7 ( -0.34 )
AORTIC DISORDER	AORTIC DISORDER	1	13236	403	30548811	5.73	0.8	40.76	5.73	3.89	3.76	7.69	5.72	1.11	2.51	0.47	VASCULAR DISORDERS	5.73 ( 0.8 - 40.76 )	5.73 ( 3.89 )	5.72 ( 1.11 )	2.51 ( 0.47 )
DEVICE ISSUE	DEVICE ISSUE	1	13236	42955	30506259	0.05	0.01	0.38	0.05	16.69	-1.91	2.01	0.05	0.01	-4.22	-6.26	PRODUCT ISSUES	0.05 ( 0.01 - 0.38 )	0.05 ( 16.69 )	0.05 ( 0.01 )	-4.22 ( -6.26 )
HEMIANOPIA	HEMIANOPIA	1	13236	460	30548754	5.02	0.71	35.7	5.02	3.21	3.06	6.98	5.01	0.97	2.32	0.28	NERVOUS SYSTEM DISORDERS	5.02 ( 0.71 - 35.7 )	5.02 ( 3.21 )	5.01 ( 0.97 )	2.32 ( 0.28 )
BLOOD SODIUM INCREASED	BLOOD SODIUM INCREASED	1	13236	1251	30547963	1.84	0.26	13.11	1.84	0.39	-0.12	3.81	1.84	0.36	0.88	-1.16	INVESTIGATIONS	1.84 ( 0.26 - 13.11 )	1.84 ( 0.39 )	1.84 ( 0.36 )	0.88 ( -1.16 )
NEUTROPHIL COUNT INCREASED	NEUTROPHIL COUNT INCREASED	1	13236	4168	30545046	0.55	0.08	3.93	0.55	0.36	-1.41	2.51	0.55	0.11	-0.85	-2.89	INVESTIGATIONS	0.55 ( 0.08 - 3.93 )	0.55 ( 0.36 )	0.55 ( 0.11 )	-0.85 ( -2.89 )
CORONARY ARTERY OCCLUSION	CORONARY ARTERY OCCLUSION	1	13236	5116	30544098	0.45	0.06	3.2	0.45	0.67	-1.51	2.41	0.45	0.09	-1.15	-3.19	CARDIAC DISORDERS	0.45 ( 0.06 - 3.2 )	0.45 ( 0.67 )	0.45 ( 0.09 )	-1.15 ( -3.19 )
BLOOD PROLACTIN INCREASED	BLOOD PROLACTIN INCREASED	1	13236	2319	30546895	1	0.14	7.07	1	0	-0.97	2.96	1	0.19	-0.01	-2.05	INVESTIGATIONS	1 ( 0.14 - 7.07 )	1 ( 0 )	1 ( 0.19 )	-0.01 ( -2.05 )
SENILE DEMENTIA	SENILE DEMENTIA	1	13236	369	30548845	6.25	0.88	44.53	6.25	4.4	4.29	8.22	6.24	1.21	2.64	0.6	NERVOUS SYSTEM DISORDERS	6.25 ( 0.88 - 44.53 )	6.25 ( 4.4 )	6.24 ( 1.21 )	2.64 ( 0.6 )
HYPOREFLEXIA	HYPOREFLEXIA	1	13236	921	30548293	2.51	0.35	17.81	2.51	0.9	0.54	4.47	2.5	0.49	1.32	-0.72	NERVOUS SYSTEM DISORDERS	2.51 ( 0.35 - 17.81 )	2.51 ( 0.9 )	2.5 ( 0.49 )	1.32 ( -0.72 )
DRUG LEVEL ABOVE THERAPEUTIC	DRUG LEVEL ABOVE THERAPEUTIC	1	13236	1553	30547661	1.49	0.21	10.56	1.49	0.16	-0.47	3.45	1.49	0.29	0.57	-1.47	INVESTIGATIONS	1.49 ( 0.21 - 10.56 )	1.49 ( 0.16 )	1.49 ( 0.29 )	0.57 ( -1.47 )
INFLUENZA LIKE ILLNESS	INFLUENZA LIKE ILLNESS	1	13236	50200	30499014	0.05	0.01	0.33	0.05	19.83	-1.91	2.01	0.05	0.01	-4.44	-6.48	GENERAL DISORDERS AND ADMINISTRATION SITE CONDITIONS	0.05 ( 0.01 - 0.33 )	0.05 ( 19.83 )	0.05 ( 0.01 )	-4.44 ( -6.48 )
CARDIAC TAMPONADE	CARDIAC TAMPONADE	1	13236	1694	30547520	1.36	0.19	9.68	1.36	0.1	-0.6	3.32	1.36	0.26	0.45	-1.6	CARDIAC DISORDERS	1.36 ( 0.19 - 9.68 )	1.36 ( 0.1 )	1.36 ( 0.26 )	0.45 ( -1.6 )
PUSTULAR PSORIASIS	PUSTULAR PSORIASIS	1	13236	2021	30547193	1.14	0.16	8.11	1.14	0.02	-0.82	3.1	1.14	0.22	0.19	-1.85	SKIN AND SUBCUTANEOUS TISSUE DISORDERS	1.14 ( 0.16 - 8.11 )	1.14 ( 0.02 )	1.14 ( 0.22 )	0.19 ( -1.85 )
HEPATITIS CHRONIC ACTIVE	HEPATITIS CHRONIC ACTIVE	1	13236	78	30549136	29.59	4.12	212.73	29.59	27.27	27.62	31.56	29.23	5.61	4.87	2.8	HEPATOBILIARY DISORDERS	29.59 ( 4.12 - 212.73 )	29.59 ( 27.27 )	29.23 ( 5.61 )	4.87 ( 2.8 )
SHOCK HAEMORRHAGIC	SHOCK HAEMORRHAGIC	1	13236	3024	30546190	0.76	0.11	5.42	0.76	0.07	-1.2	2.72	0.76	0.15	-0.39	-2.43	VASCULAR DISORDERS	0.76 ( 0.11 - 5.42 )	0.76 ( 0.07 )	0.76 ( 0.15 )	-0.39 ( -2.43 )
INCREASED APPETITE	INCREASED APPETITE	1	13236	9133	30540081	0.25	0.04	1.79	0.25	2.21	-1.71	2.21	0.25	0.05	-1.98	-4.02	METABOLISM AND NUTRITION DISORDERS	0.25 ( 0.04 - 1.79 )	0.25 ( 2.21 )	0.25 ( 0.05 )	-1.98 ( -4.02 )
MOTOR NEURONE DISEASE	MOTOR NEURONE DISEASE	1	13236	169	30549045	13.66	1.91	97.53	13.66	11.66	11.69	15.62	13.58	2.62	3.76	1.71	NERVOUS SYSTEM DISORDERS	13.66 ( 1.91 - 97.53 )	13.66 ( 11.66 )	13.58 ( 2.62 )	3.76 ( 1.71 )
MICTURITION URGENCY	MICTURITION URGENCY	1	13236	5745	30543469	0.4	0.06	2.85	0.4	0.89	-1.56	2.36	0.4	0.08	-1.32	-3.36	RENAL AND URINARY DISORDERS	0.4 ( 0.06 - 2.85 )	0.4 ( 0.89 )	0.4 ( 0.08 )	-1.32 ( -3.36 )
ABULIA	ABULIA	1	13236	376	30548838	6.14	0.86	43.69	6.14	4.29	4.18	8.1	6.12	1.19	2.61	0.57	PSYCHIATRIC DISORDERS	6.14 ( 0.86 - 43.69 )	6.14 ( 4.29 )	6.12 ( 1.19 )	2.61 ( 0.57 )
ENTEROSTOMY	ENTEROSTOMY	1	13236	148	30549066	15.59	2.18	111.46	15.59	13.57	13.63	17.56	15.5	2.99	3.95	1.9	SURGICAL AND MEDICAL PROCEDURES	15.59 ( 2.18 - 111.46 )	15.59 ( 13.57 )	15.5 ( 2.99 )	3.95 ( 1.9 )
ARTERIOSCLEROSIS	ARTERIOSCLEROSIS	1	13236	3705	30545509	0.62	0.09	4.42	0.62	0.23	-1.34	2.58	0.62	0.12	-0.68	-2.72	VASCULAR DISORDERS	0.62 ( 0.09 - 4.42 )	0.62 ( 0.23 )	0.62 ( 0.12 )	-0.68 ( -2.72 )
PRE-EXISTING CONDITION IMPROVED	PRE-EXISTING CONDITION IMPROVED	1	13236	3897	30545317	0.59	0.08	4.21	0.59	0.28	-1.37	2.55	0.59	0.11	-0.76	-2.8	GENERAL DISORDERS AND ADMINISTRATION SITE CONDITIONS	0.59 ( 0.08 - 4.21 )	0.59 ( 0.28 )	0.59 ( 0.11 )	-0.76 ( -2.8 )
LIGAMENT SPRAIN	LIGAMENT SPRAIN	1	13236	6031	30543183	0.38	0.05	2.72	0.38	1	-1.58	2.34	0.38	0.07	-1.39	-3.43	INJURY, POISONING AND PROCEDURAL COMPLICATIONS	0.38 ( 0.05 - 2.72 )	0.38 ( 1 )	0.38 ( 0.07 )	-1.39 ( -3.43 )
BIPOLAR I DISORDER	BIPOLAR I DISORDER	1	13236	1205	30548009	1.92	0.27	13.61	1.92	0.44	-0.05	3.88	1.91	0.37	0.94	-1.11	PSYCHIATRIC DISORDERS	1.92 ( 0.27 - 13.61 )	1.92 ( 0.44 )	1.91 ( 0.37 )	0.94 ( -1.11 )
HEAD BANGING	HEAD BANGING	1	13236	243	30548971	9.5	1.33	67.71	9.5	7.57	7.53	11.46	9.46	1.83	3.24	1.19	PSYCHIATRIC DISORDERS	9.5 ( 1.33 - 67.71 )	9.5 ( 7.57 )	9.46 ( 1.83 )	3.24 ( 1.19 )
UNCINATE FITS	UNCINATE FITS	1	13236	0	30549214	#NUM!	#NUM!	#NUM!	#NUM!	2307.87	#NUM!	#NUM!	2308.87	0	11.17	8.29	NERVOUS SYSTEM DISORDERS	Inf ( NaN - Inf )	Inf ( 2307.87 )	2308.87 ( 0 )	11.17 ( 8.29 )
EYE HAEMORRHAGE	EYE HAEMORRHAGE	1	13236	7172	30542042	0.32	0.05	2.28	0.32	1.43	-1.64	2.28	0.32	0.06	-1.64	-3.68	EYE DISORDERS	0.32 ( 0.05 - 2.28 )	0.32 ( 1.43 )	0.32 ( 0.06 )	-1.64 ( -3.68 )
RETINAL HAEMORRHAGE	RETINAL HAEMORRHAGE	1	13236	2936	30546278	0.79	0.11	5.58	0.79	0.06	-1.17	2.75	0.79	0.15	-0.35	-2.39	EYE DISORDERS	0.79 ( 0.11 - 5.58 )	0.79 ( 0.06 )	0.79 ( 0.15 )	-0.35 ( -2.39 )
EAR DISCOMFORT	EAR DISCOMFORT	1	13236	6309	30542905	0.37	0.05	2.6	0.37	1.1	-1.59	2.33	0.37	0.07	-1.45	-3.49	EAR AND LABYRINTH DISORDERS	0.37 ( 0.05 - 2.6 )	0.37 ( 1.1 )	0.37 ( 0.07 )	-1.45 ( -3.49 )
NASAL DISCOMFORT	NASAL DISCOMFORT	1	13236	4840	30544374	0.48	0.07	3.39	0.48	0.57	-1.48	2.44	0.48	0.09	-1.07	-3.11	RESPIRATORY, THORACIC AND MEDIASTINAL DISORDERS	0.48 ( 0.07 - 3.39 )	0.48 ( 0.57 )	0.48 ( 0.09 )	-1.07 ( -3.11 )
DIABETES MELLITUS	DIABETES MELLITUS	1	13236	36813	30512401	0.06	0.01	0.44	0.06	14.03	-1.9	2.02	0.06	0.01	-3.99	-6.04	METABOLISM AND NUTRITION DISORDERS	0.06 ( 0.01 - 0.44 )	0.06 ( 14.03 )	0.06 ( 0.01 )	-3.99 ( -6.04 )
LUNG ADENOCARCINOMA	LUNG ADENOCARCINOMA	1	13236	1281	30547933	1.8	0.25	12.8	1.8	0.36	-0.16	3.76	1.8	0.35	0.85	-1.19	NEOPLASMS BENIGN, MALIGNANT AND UNSPECIFIED (INCL CYSTS AND POLYPS)	1.8 ( 0.25 - 12.8 )	1.8 ( 0.36 )	1.8 ( 0.35 )	0.85 ( -1.19 )
NECK INJURY	NECK INJURY	1	13236	1554	30547660	1.49	0.21	10.55	1.49	0.16	-0.48	3.45	1.48	0.29	0.57	-1.47	INJURY, POISONING AND PROCEDURAL COMPLICATIONS	1.49 ( 0.21 - 10.55 )	1.49 ( 0.16 )	1.48 ( 0.29 )	0.57 ( -1.47 )
NOCTURNAL FEAR	NOCTURNAL FEAR	1	13236	69	30549145	33.45	4.65	240.87	33.45	31.03	31.47	35.42	32.98	6.32	5.04	2.97	PSYCHIATRIC DISORDERS	33.45 ( 4.65 - 240.87 )	33.45 ( 31.03 )	32.98 ( 6.32 )	5.04 ( 2.97 )
DILATATION ATRIAL	DILATATION ATRIAL	1	13236	533	30548681	4.33	0.61	30.8	4.33	2.56	2.37	6.29	4.32	0.84	2.11	0.07	CARDIAC DISORDERS	4.33 ( 0.61 - 30.8 )	4.33 ( 2.56 )	4.32 ( 0.84 )	2.11 ( 0.07 )
DRUG REACTION WITH EOSINOPHILIA AND SYSTEMIC SYMPTOMS	DRUG REACTION WITH EOSINOPHILIA AND SYSTEMIC SYMPTOMS	1	13236	10186	30539028	0.23	0.03	1.61	0.23	2.64	-1.73	2.19	0.23	0.04	-2.14	-4.18	SKIN AND SUBCUTANEOUS TISSUE DISORDERS	0.23 ( 0.03 - 1.61 )	0.23 ( 2.64 )	0.23 ( 0.04 )	-2.14 ( -4.18 )
EXCESSIVE MASTURBATION	EXCESSIVE MASTURBATION	1	13236	38	30549176	60.74	8.34	442.42	60.73	57.24	58.75	62.72	59.2	11.24	5.89	3.8	PSYCHIATRIC DISORDERS	60.74 ( 8.34 - 442.42 )	60.73 ( 57.24 )	59.2 ( 11.24 )	5.89 ( 3.8 )
HEPATIC STEATOSIS	HEPATIC STEATOSIS	1	13236	9273	30539941	0.25	0.04	1.77	0.25	2.27	-1.71	2.21	0.25	0.05	-2.01	-4.05	HEPATOBILIARY DISORDERS	0.25 ( 0.04 - 1.77 )	0.25 ( 2.27 )	0.25 ( 0.05 )	-2.01 ( -4.05 )
MYOGLOBIN BLOOD INCREASED	MYOGLOBIN BLOOD INCREASED	1	13236	485	30548729	4.76	0.67	33.85	4.76	2.96	2.8	6.72	4.75	0.92	2.25	0.2	INVESTIGATIONS	4.76 ( 0.67 - 33.85 )	4.76 ( 2.96 )	4.75 ( 0.92 )	2.25 ( 0.2 )
CALCULUS URINARY	CALCULUS URINARY	1	13236	563	30548651	4.1	0.58	29.16	4.1	2.34	2.14	6.06	4.09	0.79	2.03	-0.01	RENAL AND URINARY DISORDERS	4.1 ( 0.58 - 29.16 )	4.1 ( 2.34 )	4.09 ( 0.79 )	2.03 ( -0.01 )
FLIGHT OF IDEAS	FLIGHT OF IDEAS	1	13236	275	30548939	8.39	1.18	59.8	8.39	6.49	6.43	10.36	8.37	1.62	3.06	1.02	PSYCHIATRIC DISORDERS	8.39 ( 1.18 - 59.8 )	8.39 ( 6.49 )	8.37 ( 1.62 )	3.06 ( 1.02 )
GRANDIOSITY	GRANDIOSITY	1	13236	140	30549074	16.49	2.31	117.87	16.48	14.44	14.52	18.45	16.37	3.16	4.03	1.98	PSYCHIATRIC DISORDERS	16.49 ( 2.31 - 117.87 )	16.48 ( 14.44 )	16.37 ( 3.16 )	4.03 ( 1.98 )
LOOSE ASSOCIATIONS	LOOSE ASSOCIATIONS	1	13236	27	30549187	85.48	11.61	629.14	85.48	80.51	83.48	87.47	82.46	15.52	6.37	4.26	PSYCHIATRIC DISORDERS	85.48 ( 11.61 - 629.14 )	85.48 ( 80.51 )	82.46 ( 15.52 )	6.37 ( 4.26 )
TEARFULNESS	TEARFULNESS	1	13236	2817	30546397	0.82	0.12	5.82	0.82	0.04	-1.14	2.78	0.82	0.16	-0.29	-2.33	PSYCHIATRIC DISORDERS	0.82 ( 0.12 - 5.82 )	0.82 ( 0.04 )	0.82 ( 0.16 )	-0.29 ( -2.33 )
CACHEXIA	CACHEXIA	1	13236	2004	30547210	1.15	0.16	8.18	1.15	0.02	-0.81	3.11	1.15	0.22	0.2	-1.84	METABOLISM AND NUTRITION DISORDERS	1.15 ( 0.16 - 8.18 )	1.15 ( 0.02 )	1.15 ( 0.22 )	0.2 ( -1.84 )
ABDOMINAL WALL HAEMATOMA	ABDOMINAL WALL HAEMATOMA	1	13236	1021	30548193	2.26	0.32	16.06	2.26	0.7	0.3	4.22	2.26	0.44	1.18	-0.87	GASTROINTESTINAL DISORDERS	2.26 ( 0.32 - 16.06 )	2.26 ( 0.7 )	2.26 ( 0.44 )	1.18 ( -0.87 )
PHOTOPHOBIA	PHOTOPHOBIA	1	13236	10128	30539086	0.23	0.03	1.62	0.23	2.62	-1.73	2.19	0.23	0.04	-2.13	-4.17	EYE DISORDERS	0.23 ( 0.03 - 1.62 )	0.23 ( 2.62 )	0.23 ( 0.04 )	-2.13 ( -4.17 )
JUDGEMENT IMPAIRED	JUDGEMENT IMPAIRED	1	13236	670	30548544	3.44	0.48	24.49	3.44	1.73	1.48	5.41	3.44	0.67	1.78	-0.26	NERVOUS SYSTEM DISORDERS	3.44 ( 0.48 - 24.49 )	3.44 ( 1.73 )	3.44 ( 0.67 )	1.78 ( -0.26 )
MARITAL PROBLEM	MARITAL PROBLEM	1	13236	287	30548927	8.04	1.13	57.29	8.04	6.14	6.08	10	8.02	1.55	3	0.96	SOCIAL CIRCUMSTANCES	8.04 ( 1.13 - 57.29 )	8.04 ( 6.14 )	8.02 ( 1.55 )	3 ( 0.96 )
HYPOGEUSIA	HYPOGEUSIA	1	13236	912	30548302	2.53	0.36	17.99	2.53	0.92	0.57	4.49	2.53	0.49	1.34	-0.7	NERVOUS SYSTEM DISORDERS	2.53 ( 0.36 - 17.99 )	2.53 ( 0.92 )	2.53 ( 0.49 )	1.34 ( -0.7 )
HYPOSMIA	HYPOSMIA	1	13236	711	30548503	3.25	0.46	23.08	3.25	1.55	1.28	5.21	3.24	0.63	1.7	-0.35	NERVOUS SYSTEM DISORDERS	3.25 ( 0.46 - 23.08 )	3.25 ( 1.55 )	3.24 ( 0.63 )	1.7 ( -0.35 )
DEPRESSIVE SYMPTOM	DEPRESSIVE SYMPTOM	1	13236	1705	30547509	1.35	0.19	9.62	1.35	0.09	-0.61	3.31	1.35	0.26	0.44	-1.61	PSYCHIATRIC DISORDERS	1.35 ( 0.19 - 9.62 )	1.35 ( 0.09 )	1.35 ( 0.26 )	0.44 ( -1.61 )
SKIN CANCER	SKIN CANCER	1	13236	8634	30540580	0.27	0.04	1.9	0.27	2.01	-1.69	2.23	0.27	0.05	-1.9	-3.94	NEOPLASMS BENIGN, MALIGNANT AND UNSPECIFIED (INCL CYSTS AND POLYPS)	0.27 ( 0.04 - 1.9 )	0.27 ( 2.01 )	0.27 ( 0.05 )	-1.9 ( -3.94 )
BILIRUBIN CONJUGATED INCREASED	BILIRUBIN CONJUGATED INCREASED	1	13236	895	30548319	2.58	0.36	18.33	2.58	0.97	0.62	4.54	2.58	0.5	1.37	-0.68	INVESTIGATIONS	2.58 ( 0.36 - 18.33 )	2.58 ( 0.97 )	2.58 ( 0.5 )	1.37 ( -0.68 )
HYPERVIGILANCE	HYPERVIGILANCE	1	13236	474	30548740	4.87	0.68	34.64	4.87	3.07	2.91	6.83	4.86	0.94	2.28	0.24	PSYCHIATRIC DISORDERS	4.87 ( 0.68 - 34.64 )	4.87 ( 3.07 )	4.86 ( 0.94 )	2.28 ( 0.24 )
PHOTOPSIA	PHOTOPSIA	1	13236	3699	30545515	0.62	0.09	4.43	0.62	0.23	-1.34	2.58	0.62	0.12	-0.68	-2.72	EYE DISORDERS	0.62 ( 0.09 - 4.43 )	0.62 ( 0.23 )	0.62 ( 0.12 )	-0.68 ( -2.72 )
ALPHA 1 FOETOPROTEIN INCREASED	ALPHA 1 FOETOPROTEIN INCREASED	1	13236	198	30549016	11.66	1.63	83.17	11.66	9.69	9.69	13.62	11.6	2.24	3.54	1.49	INVESTIGATIONS	11.66 ( 1.63 - 83.17 )	11.66 ( 9.69 )	11.6 ( 2.24 )	3.54 ( 1.49 )
IDIOPATHIC PULMONARY FIBROSIS	IDIOPATHIC PULMONARY FIBROSIS	1	13236	843	30548371	2.74	0.39	19.46	2.74	1.1	0.78	4.7	2.74	0.53	1.45	-0.59	RESPIRATORY, THORACIC AND MEDIASTINAL DISORDERS	2.74 ( 0.39 - 19.46 )	2.74 ( 1.1 )	2.74 ( 0.53 )	1.45 ( -0.59 )
DYSENTERY	DYSENTERY	1	13236	1034	30548180	2.23	0.31	15.86	2.23	0.68	0.27	4.19	2.23	0.43	1.16	-0.88	INFECTIONS AND INFESTATIONS	2.23 ( 0.31 - 15.86 )	2.23 ( 0.68 )	2.23 ( 0.43 )	1.16 ( -0.88 )
TRAUMATIC HAEMOTHORAX	TRAUMATIC HAEMOTHORAX	1	13236	71	30549143	32.51	4.52	234	32.51	30.11	30.53	34.48	32.07	6.15	5	2.93	INJURY, POISONING AND PROCEDURAL COMPLICATIONS	32.51 ( 4.52 - 234 )	32.51 ( 30.11 )	32.07 ( 6.15 )	5 ( 2.93 )
ADVERSE EVENT	ADVERSE EVENT	1	13236	41423	30507791	0.06	0.01	0.4	0.06	16.03	-1.9	2.02	0.06	0.01	-4.17	-6.21	GENERAL DISORDERS AND ADMINISTRATION SITE CONDITIONS	0.06 ( 0.01 - 0.4 )	0.06 ( 16.03 )	0.06 ( 0.01 )	-4.17 ( -6.21 )
END STAGE RENAL DISEASE	END STAGE RENAL DISEASE	1	13236	5660	30543554	0.41	0.06	2.9	0.41	0.86	-1.55	2.37	0.41	0.08	-1.29	-3.33	RENAL AND URINARY DISORDERS	0.41 ( 0.06 - 2.9 )	0.41 ( 0.86 )	0.41 ( 0.08 )	-1.29 ( -3.33 )
POVERTY OF SPEECH	POVERTY OF SPEECH	1	13236	193	30549021	11.96	1.68	85.34	11.96	9.99	9.99	13.92	11.9	2.3	3.57	1.52	PSYCHIATRIC DISORDERS	11.96 ( 1.68 - 85.34 )	11.96 ( 9.99 )	11.9 ( 2.3 )	3.57 ( 1.52 )
BELLIGERENCE	BELLIGERENCE	1	13236	168	30549046	13.74	1.92	98.11	13.74	11.74	11.77	15.7	13.66	2.64	3.77	1.72	PSYCHIATRIC DISORDERS	13.74 ( 1.92 - 98.11 )	13.74 ( 11.74 )	13.66 ( 2.64 )	3.77 ( 1.72 )
RENAL TUBULAR NECROSIS	RENAL TUBULAR NECROSIS	1	13236	3708	30545506	0.62	0.09	4.42	0.62	0.23	-1.34	2.58	0.62	0.12	-0.68	-2.72	RENAL AND URINARY DISORDERS	0.62 ( 0.09 - 4.42 )	0.62 ( 0.23 )	0.62 ( 0.12 )	-0.68 ( -2.72 )
EYE SWELLING	EYE SWELLING	1	13236	22579	30526635	0.1	0.01	0.73	0.1	7.89	-1.86	2.06	0.1	0.02	-3.29	-5.33	EYE DISORDERS	0.1 ( 0.01 - 0.73 )	0.1 ( 7.89 )	0.1 ( 0.02 )	-3.29 ( -5.33 )
INTERNAL HAEMORRHAGE	INTERNAL HAEMORRHAGE	1	13236	4719	30544495	0.49	0.07	3.47	0.49	0.53	-1.47	2.45	0.49	0.09	-1.03	-3.07	VASCULAR DISORDERS	0.49 ( 0.07 - 3.47 )	0.49 ( 0.53 )	0.49 ( 0.09 )	-1.03 ( -3.07 )
DRY SKIN	DRY SKIN	1	13236	74412	30474802	0.03	0	0.22	0.03	30.35	-1.93	1.99	0.03	0.01	-5.01	-7.05	SKIN AND SUBCUTANEOUS TISSUE DISORDERS	0.03 ( 0 - 0.22 )	0.03 ( 30.35 )	0.03 ( 0.01 )	-5.01 ( -7.05 )
WHEEZING	WHEEZING	1	13236	30239	30518975	0.08	0.01	0.54	0.08	11.19	-1.88	2.04	0.08	0.01	-3.71	-5.75	RESPIRATORY, THORACIC AND MEDIASTINAL DISORDERS	0.08 ( 0.01 - 0.54 )	0.08 ( 11.19 )	0.08 ( 0.01 )	-3.71 ( -5.75 )
BLOOD BILIRUBIN UNCONJUGATED INCREASED	BLOOD BILIRUBIN UNCONJUGATED INCREASED	1	13236	249	30548965	9.27	1.3	66.07	9.27	7.35	7.3	11.23	9.24	1.79	3.21	1.16	INVESTIGATIONS	9.27 ( 1.3 - 66.07 )	9.27 ( 7.35 )	9.24 ( 1.79 )	3.21 ( 1.16 )
HYPOVITAMINOSIS	HYPOVITAMINOSIS	1	13236	721	30548493	3.2	0.45	22.76	3.2	1.51	1.24	5.16	3.2	0.62	1.68	-0.37	METABOLISM AND NUTRITION DISORDERS	3.2 ( 0.45 - 22.76 )	3.2 ( 1.51 )	3.2 ( 0.62 )	1.68 ( -0.37 )
LEFT VENTRICULAR HYPERTROPHY	LEFT VENTRICULAR HYPERTROPHY	1	13236	1657	30547557	1.39	0.2	9.89	1.39	0.11	-0.57	3.35	1.39	0.27	0.48	-1.56	CARDIAC DISORDERS	1.39 ( 0.2 - 9.89 )	1.39 ( 0.11 )	1.39 ( 0.27 )	0.48 ( -1.56 )
FEELING JITTERY	FEELING JITTERY	1	13236	11653	30537561	0.2	0.03	1.41	0.2	3.25	-1.76	2.16	0.2	0.04	-2.34	-4.38	GENERAL DISORDERS AND ADMINISTRATION SITE CONDITIONS	0.2 ( 0.03 - 1.41 )	0.2 ( 3.25 )	0.2 ( 0.04 )	-2.34 ( -4.38 )
GLASSY EYES	GLASSY EYES	1	13236	316	30548898	7.3	1.03	52.02	7.3	5.42	5.34	9.27	7.28	1.41	2.86	0.82	GENERAL DISORDERS AND ADMINISTRATION SITE CONDITIONS	7.3 ( 1.03 - 52.02 )	7.3 ( 5.42 )	7.28 ( 1.41 )	2.86 ( 0.82 )
OBSESSIVE-COMPULSIVE DISORDER	OBSESSIVE-COMPULSIVE DISORDER	1	13236	3339	30545875	0.69	0.1	4.91	0.69	0.14	-1.27	2.65	0.69	0.13	-0.53	-2.57	PSYCHIATRIC DISORDERS	0.69 ( 0.1 - 4.91 )	0.69 ( 0.14 )	0.69 ( 0.13 )	-0.53 ( -2.57 )
SENSORY DISTURBANCE	SENSORY DISTURBANCE	1	13236	9684	30539530	0.24	0.03	1.69	0.24	2.43	-1.72	2.2	0.24	0.05	-2.07	-4.11	NERVOUS SYSTEM DISORDERS	0.24 ( 0.03 - 1.69 )	0.24 ( 2.43 )	0.24 ( 0.05 )	-2.07 ( -4.11 )
GASTRIC PERFORATION	GASTRIC PERFORATION	1	13236	1082	30548132	2.13	0.3	15.16	2.13	0.6	0.17	4.09	2.13	0.41	1.09	-0.95	GASTROINTESTINAL DISORDERS	2.13 ( 0.3 - 15.16 )	2.13 ( 0.6 )	2.13 ( 0.41 )	1.09 ( -0.95 )
PRESCRIBED OVERDOSE	PRESCRIBED OVERDOSE	1	13236	8334	30540880	0.28	0.04	1.97	0.28	1.89	-1.68	2.24	0.28	0.05	-1.85	-3.89	INJURY, POISONING AND PROCEDURAL COMPLICATIONS	0.28 ( 0.04 - 1.97 )	0.28 ( 1.89 )	0.28 ( 0.05 )	-1.85 ( -3.89 )
DRUG TITRATION ERROR	DRUG TITRATION ERROR	1	13236	1043	30548171	2.21	0.31	15.73	2.21	0.66	0.25	4.17	2.21	0.43	1.15	-0.9	INJURY, POISONING AND PROCEDURAL COMPLICATIONS	2.21 ( 0.31 - 15.73 )	2.21 ( 0.66 )	2.21 ( 0.43 )	1.15 ( -0.9 )
MALIGNANT NEOPLASM PROGRESSION	MALIGNANT NEOPLASM PROGRESSION	1	13236	38841	30510373	0.06	0.01	0.42	0.06	14.91	-1.9	2.02	0.06	0.01	-4.07	-6.11	NEOPLASMS BENIGN, MALIGNANT AND UNSPECIFIED (INCL CYSTS AND POLYPS)	0.06 ( 0.01 - 0.42 )	0.06 ( 14.91 )	0.06 ( 0.01 )	-4.07 ( -6.11 )
FORMICATION	FORMICATION	1	13236	4344	30544870	0.53	0.07	3.77	0.53	0.41	-1.43	2.49	0.53	0.1	-0.91	-2.95	NERVOUS SYSTEM DISORDERS	0.53 ( 0.07 - 3.77 )	0.53 ( 0.41 )	0.53 ( 0.1 )	-0.91 ( -2.95 )
LARGE INTESTINE POLYP	LARGE INTESTINE POLYP	1	13236	2600	30546614	0.89	0.12	6.3	0.89	0.01	-1.07	2.85	0.89	0.17	-0.17	-2.21	GASTROINTESTINAL DISORDERS	0.89 ( 0.12 - 6.3 )	0.89 ( 0.01 )	0.89 ( 0.17 )	-0.17 ( -2.21 )
POLYURIA	POLYURIA	1	13236	3505	30545709	0.66	0.09	4.68	0.66	0.18	-1.3	2.62	0.66	0.13	-0.6	-2.64	RENAL AND URINARY DISORDERS	0.66 ( 0.09 - 4.68 )	0.66 ( 0.18 )	0.66 ( 0.13 )	-0.6 ( -2.64 )
ATAXIA	ATAXIA	1	13236	5196	30544018	0.44	0.06	3.15	0.44	0.7	-1.52	2.4	0.44	0.09	-1.17	-3.21	NERVOUS SYSTEM DISORDERS	0.44 ( 0.06 - 3.15 )	0.44 ( 0.7 )	0.44 ( 0.09 )	-1.17 ( -3.21 )
HAEMATURIA	HAEMATURIA	1	13236	10668	30538546	0.22	0.03	1.54	0.22	2.84	-1.74	2.18	0.22	0.04	-2.21	-4.25	RENAL AND URINARY DISORDERS	0.22 ( 0.03 - 1.54 )	0.22 ( 2.84 )	0.22 ( 0.04 )	-2.21 ( -4.25 )
BLOOD PRESSURE ORTHOSTATIC	BLOOD PRESSURE ORTHOSTATIC	1	13236	61	30549153	37.84	5.24	272.97	37.83	35.28	35.86	39.81	37.24	7.13	5.22	3.15	INVESTIGATIONS	37.84 ( 5.24 - 272.97 )	37.83 ( 35.28 )	37.24 ( 7.13 )	5.22 ( 3.15 )
KETOACIDOSIS	KETOACIDOSIS	1	13236	3249	30545965	0.71	0.1	5.04	0.71	0.12	-1.25	2.67	0.71	0.14	-0.49	-2.53	METABOLISM AND NUTRITION DISORDERS	0.71 ( 0.1 - 5.04 )	0.71 ( 0.12 )	0.71 ( 0.14 )	-0.49 ( -2.53 )
GASTROINTESTINAL TUBE INSERTION	GASTROINTESTINAL TUBE INSERTION	1	13236	783	30548431	2.95	0.41	20.95	2.95	1.29	0.99	4.91	2.94	0.57	1.56	-0.48	SURGICAL AND MEDICAL PROCEDURES	2.95 ( 0.41 - 20.95 )	2.95 ( 1.29 )	2.94 ( 0.57 )	1.56 ( -0.48 )
NO ADVERSE EVENT	NO ADVERSE EVENT	1	13236	70997	30478217	0.03	0	0.23	0.03	28.86	-1.93	1.99	0.03	0.01	-4.94	-6.98	GENERAL DISORDERS AND ADMINISTRATION SITE CONDITIONS	0.03 ( 0 - 0.23 )	0.03 ( 28.86 )	0.03 ( 0.01 )	-4.94 ( -6.98 )
AMNESTIC DISORDER	AMNESTIC DISORDER	1	13236	204	30549010	11.31	1.59	80.71	11.31	9.36	9.35	13.28	11.26	2.18	3.49	1.44	NERVOUS SYSTEM DISORDERS	11.31 ( 1.59 - 80.71 )	11.31 ( 9.36 )	11.26 ( 2.18 )	3.49 ( 1.44 )
TRACHEOSTOMY	TRACHEOSTOMY	1	13236	570	30548644	4.05	0.57	28.8	4.05	2.29	2.09	6.01	4.04	0.78	2.02	-0.03	SURGICAL AND MEDICAL PROCEDURES	4.05 ( 0.57 - 28.8 )	4.05 ( 2.29 )	4.04 ( 0.78 )	2.02 ( -0.03 )
ABDOMINAL RIGIDITY	ABDOMINAL RIGIDITY	1	13236	1467	30547747	1.57	0.22	11.18	1.57	0.21	-0.39	3.53	1.57	0.3	0.65	-1.39	GASTROINTESTINAL DISORDERS	1.57 ( 0.22 - 11.18 )	1.57 ( 0.21 )	1.57 ( 0.3 )	0.65 ( -1.39 )
SUFFOCATION FEELING	SUFFOCATION FEELING	1	13236	1396	30547818	1.65	0.23	11.75	1.65	0.26	-0.31	3.61	1.65	0.32	0.72	-1.32	RESPIRATORY, THORACIC AND MEDIASTINAL DISORDERS	1.65 ( 0.23 - 11.75 )	1.65 ( 0.26 )	1.65 ( 0.32 )	0.72 ( -1.32 )
THROAT TIGHTNESS	THROAT TIGHTNESS	1	13236	16922	30532292	0.14	0.02	0.97	0.14	5.47	-1.82	2.1	0.14	0.03	-2.87	-4.91	RESPIRATORY, THORACIC AND MEDIASTINAL DISORDERS	0.14 ( 0.02 - 0.97 )	0.14 ( 5.47 )	0.14 ( 0.03 )	-2.87 ( -4.91 )
GASTROINTESTINAL HYPOMOTILITY	GASTROINTESTINAL HYPOMOTILITY	1	13236	665	30548549	3.47	0.49	24.68	3.47	1.76	1.51	5.43	3.47	0.67	1.79	-0.25	GASTROINTESTINAL DISORDERS	3.47 ( 0.49 - 24.68 )	3.47 ( 1.76 )	3.47 ( 0.67 )	1.79 ( -0.25 )
ACCIDENTAL EXPOSURE TO PRODUCT PACKAGING	ACCIDENTAL EXPOSURE TO PRODUCT PACKAGING	1	13236	104	30549110	22.19	3.1	159.05	22.19	20.04	20.22	24.16	21.99	4.23	4.46	2.4	INJURY, POISONING AND PROCEDURAL COMPLICATIONS	22.19 ( 3.1 - 159.05 )	22.19 ( 20.04 )	21.99 ( 4.23 )	4.46 ( 2.4 )
INTESTINAL PERFORATION	INTESTINAL PERFORATION	1	13236	4805	30544409	0.48	0.07	3.41	0.48	0.56	-1.48	2.44	0.48	0.09	-1.06	-3.1	GASTROINTESTINAL DISORDERS	0.48 ( 0.07 - 3.41 )	0.48 ( 0.56 )	0.48 ( 0.09 )	-1.06 ( -3.1 )
ECZEMA	ECZEMA	1	13236	20131	30529083	0.11	0.02	0.81	0.11	6.84	-1.85	2.07	0.11	0.02	-3.12	-5.16	SKIN AND SUBCUTANEOUS TISSUE DISORDERS	0.11 ( 0.02 - 0.81 )	0.11 ( 6.84 )	0.11 ( 0.02 )	-3.12 ( -5.16 )
GLOMERULAR FILTRATION RATE DECREASED	GLOMERULAR FILTRATION RATE DECREASED	1	13236	4693	30544521	0.49	0.07	3.49	0.49	0.53	-1.47	2.45	0.49	0.1	-1.02	-3.06	INVESTIGATIONS	0.49 ( 0.07 - 3.49 )	0.49 ( 0.53 )	0.49 ( 0.1 )	-1.02 ( -3.06 )
MACULAR OEDEMA	MACULAR OEDEMA	1	13236	2471	30546743	0.93	0.13	6.63	0.93	0	-1.03	2.89	0.93	0.18	-0.1	-2.14	EYE DISORDERS	0.93 ( 0.13 - 6.63 )	0.93 ( 0 )	0.93 ( 0.18 )	-0.1 ( -2.14 )
EAR DISORDER	EAR DISORDER	1	13236	2704	30546510	0.85	0.12	6.06	0.85	0.03	-1.11	2.81	0.85	0.17	-0.23	-2.27	EAR AND LABYRINTH DISORDERS	0.85 ( 0.12 - 6.06 )	0.85 ( 0.03 )	0.85 ( 0.17 )	-0.23 ( -2.27 )
INTENTIONAL UNDERDOSE	INTENTIONAL UNDERDOSE	1	13236	3895	30545319	0.59	0.08	4.21	0.59	0.28	-1.37	2.55	0.59	0.11	-0.75	-2.8	INJURY, POISONING AND PROCEDURAL COMPLICATIONS	0.59 ( 0.08 - 4.21 )	0.59 ( 0.28 )	0.59 ( 0.11 )	-0.75 ( -2.8 )
FEMALE SEXUAL AROUSAL DISORDER	FEMALE SEXUAL AROUSAL DISORDER	1	13236	77	30549137	29.97	4.17	215.53	29.97	27.65	28	31.94	29.6	5.68	4.89	2.82	REPRODUCTIVE SYSTEM AND BREAST DISORDERS	29.97 ( 4.17 - 215.53 )	29.97 ( 27.65 )	29.6 ( 5.68 )	4.89 ( 2.82 )
BACTERIAL INFECTION	BACTERIAL INFECTION	1	13236	8414	30540800	0.27	0.04	1.95	0.27	1.92	-1.69	2.23	0.27	0.05	-1.87	-3.91	INFECTIONS AND INFESTATIONS	0.27 ( 0.04 - 1.95 )	0.27 ( 1.92 )	0.27 ( 0.05 )	-1.87 ( -3.91 )
THIRST DECREASED	THIRST DECREASED	1	13236	313	30548901	7.37	1.04	52.52	7.37	5.49	5.41	9.34	7.35	1.42	2.88	0.83	GENERAL DISORDERS AND ADMINISTRATION SITE CONDITIONS	7.37 ( 1.04 - 52.52 )	7.37 ( 5.49 )	7.35 ( 1.42 )	2.88 ( 0.83 )
EYELID OEDEMA	EYELID OEDEMA	1	13236	7352	30541862	0.31	0.04	2.23	0.31	1.5	-1.65	2.27	0.31	0.06	-1.67	-3.71	EYE DISORDERS	0.31 ( 0.04 - 2.23 )	0.31 ( 1.5 )	0.31 ( 0.06 )	-1.67 ( -3.71 )
FAECES SOFT	FAECES SOFT	1	13236	3335	30545879	0.69	0.1	4.91	0.69	0.14	-1.27	2.65	0.69	0.13	-0.53	-2.57	GASTROINTESTINAL DISORDERS	0.69 ( 0.1 - 4.91 )	0.69 ( 0.14 )	0.69 ( 0.13 )	-0.53 ( -2.57 )
ANOREXIA NERVOSA	ANOREXIA NERVOSA	1	13236	210	30549004	10.99	1.54	78.4	10.99	9.04	9.03	12.95	10.94	2.11	3.45	1.4	PSYCHIATRIC DISORDERS	10.99 ( 1.54 - 78.4 )	10.99 ( 9.04 )	10.94 ( 2.11 )	3.45 ( 1.4 )
ABNORMAL FAECES	ABNORMAL FAECES	1	13236	3957	30545257	0.58	0.08	4.14	0.58	0.3	-1.38	2.54	0.58	0.11	-0.78	-2.82	GASTROINTESTINAL DISORDERS	0.58 ( 0.08 - 4.14 )	0.58 ( 0.3 )	0.58 ( 0.11 )	-0.78 ( -2.82 )
DYSCHEZIA	DYSCHEZIA	1	13236	1309	30547905	1.76	0.25	12.53	1.76	0.33	-0.2	3.72	1.76	0.34	0.82	-1.22	GASTROINTESTINAL DISORDERS	1.76 ( 0.25 - 12.53 )	1.76 ( 0.33 )	1.76 ( 0.34 )	0.82 ( -1.22 )
HEPATIC PAIN	HEPATIC PAIN	1	13236	2256	30546958	1.02	0.14	7.27	1.02	0	-0.94	2.98	1.02	0.2	0.03	-2.01	HEPATOBILIARY DISORDERS	1.02 ( 0.14 - 7.27 )	1.02 ( 0 )	1.02 ( 0.2 )	0.03 ( -2.01 )
APPLICATION SITE HYPERSENSITIVITY	APPLICATION SITE HYPERSENSITIVITY	1	13236	665	30548549	3.47	0.49	24.68	3.47	1.76	1.51	5.43	3.47	0.67	1.79	-0.25	GENERAL DISORDERS AND ADMINISTRATION SITE CONDITIONS	3.47 ( 0.49 - 24.68 )	3.47 ( 1.76 )	3.47 ( 0.67 )	1.79 ( -0.25 )
SYNAESTHESIA	SYNAESTHESIA	1	13236	10	30549204	230.8	29.54	1803.18	230.79	207.99	228.73	232.84	209.9	37.58	7.71	5.51	NERVOUS SYSTEM DISORDERS	230.8 ( 29.54 - 1803.18 )	230.79 ( 207.99 )	209.9 ( 37.58 )	7.71 ( 5.51 )
TONGUE OEDEMA	TONGUE OEDEMA	1	13236	2011	30547203	1.15	0.16	8.15	1.15	0.02	-0.81	3.11	1.15	0.22	0.2	-1.84	GASTROINTESTINAL DISORDERS	1.15 ( 0.16 - 8.15 )	1.15 ( 0.02 )	1.15 ( 0.22 )	0.2 ( -1.84 )
INCREASED TENDENCY TO BRUISE	INCREASED TENDENCY TO BRUISE	1	13236	5468	30543746	0.42	0.06	3	0.42	0.79	-1.54	2.38	0.42	0.08	-1.24	-3.28	BLOOD AND LYMPHATIC SYSTEM DISORDERS	0.42 ( 0.06 - 3 )	0.42 ( 0.79 )	0.42 ( 0.08 )	-1.24 ( -3.28 )
JOINT STIFFNESS	JOINT STIFFNESS	1	13236	15531	30533683	0.15	0.02	1.05	0.15	4.88	-1.81	2.11	0.15	0.03	-2.75	-4.79	MUSCULOSKELETAL AND CONNECTIVE TISSUE DISORDERS	0.15 ( 0.02 - 1.05 )	0.15 ( 4.88 )	0.15 ( 0.03 )	-2.75 ( -4.79 )
FIBROMYALGIA	FIBROMYALGIA	1	13236	18476	30530738	0.12	0.02	0.89	0.12	6.13	-1.84	2.08	0.12	0.02	-3	-5.04	MUSCULOSKELETAL AND CONNECTIVE TISSUE DISORDERS	0.12 ( 0.02 - 0.89 )	0.12 ( 6.13 )	0.12 ( 0.02 )	-3 ( -5.04 )
ONYCHOMYCOSIS	ONYCHOMYCOSIS	1	13236	2387	30546827	0.97	0.14	6.87	0.97	0	-0.99	2.93	0.97	0.19	-0.05	-2.09	INFECTIONS AND INFESTATIONS	0.97 ( 0.14 - 6.87 )	0.97 ( 0 )	0.97 ( 0.19 )	-0.05 ( -2.09 )
PAIN OF SKIN	PAIN OF SKIN	1	13236	17315	30531899	0.13	0.02	0.95	0.13	5.64	-1.83	2.09	0.13	0.03	-2.91	-4.95	SKIN AND SUBCUTANEOUS TISSUE DISORDERS	0.13 ( 0.02 - 0.95 )	0.13 ( 5.64 )	0.13 ( 0.03 )	-2.91 ( -4.95 )
ROTATOR CUFF SYNDROME	ROTATOR CUFF SYNDROME	1	13236	7538	30541676	0.31	0.04	2.17	0.31	1.57	-1.65	2.27	0.31	0.06	-1.71	-3.75	MUSCULOSKELETAL AND CONNECTIVE TISSUE DISORDERS	0.31 ( 0.04 - 2.17 )	0.31 ( 1.57 )	0.31 ( 0.06 )	-1.71 ( -3.75 )
SKIN LACERATION	SKIN LACERATION	1	13236	4890	30544324	0.47	0.07	3.35	0.47	0.59	-1.49	2.43	0.47	0.09	-1.08	-3.12	INJURY, POISONING AND PROCEDURAL COMPLICATIONS	0.47 ( 0.07 - 3.35 )	0.47 ( 0.59 )	0.47 ( 0.09 )	-1.08 ( -3.12 )
BLOOD PRESSURE ABNORMAL	BLOOD PRESSURE ABNORMAL	1	13236	10200	30539014	0.23	0.03	1.61	0.23	2.65	-1.73	2.19	0.23	0.04	-2.14	-4.18	INVESTIGATIONS	0.23 ( 0.03 - 1.61 )	0.23 ( 2.65 )	0.23 ( 0.04 )	-2.14 ( -4.18 )
HOMOCYSTINAEMIA	HOMOCYSTINAEMIA	1	13236	12	30549202	192.34	25.01	1479.34	192.32	175.69	190.28	194.36	177.61	32.22	7.47	5.29	CONGENITAL, FAMILIAL AND GENETIC DISORDERS	192.34 ( 25.01 - 1479.34 )	192.32 ( 175.69 )	177.61 ( 32.22 )	7.47 ( 5.29 )
SUICIDAL BEHAVIOUR	SUICIDAL BEHAVIOUR	1	13236	2038	30547176	1.13	0.16	8.04	1.13	0.02	-0.83	3.09	1.13	0.22	0.18	-1.86	PSYCHIATRIC DISORDERS	1.13 ( 0.16 - 8.04 )	1.13 ( 0.02 )	1.13 ( 0.22 )	0.18 ( -1.86 )
IRREGULAR SLEEP WAKE RHYTHM DISORDER	IRREGULAR SLEEP WAKE RHYTHM DISORDER	1	13236	78	30549136	29.59	4.12	212.73	29.59	27.27	27.62	31.56	29.23	5.61	4.87	2.8	NERVOUS SYSTEM DISORDERS	29.59 ( 4.12 - 212.73 )	29.59 ( 27.27 )	29.23 ( 5.61 )	4.87 ( 2.8 )
NEGATIVISM	NEGATIVISM	1	13236	294	30548920	7.85	1.1	55.92	7.85	5.96	5.89	9.81	7.83	1.51	2.97	0.92	PSYCHIATRIC DISORDERS	7.85 ( 1.1 - 55.92 )	7.85 ( 5.96 )	7.83 ( 1.51 )	2.97 ( 0.92 )
SUPRAPUBIC PAIN	SUPRAPUBIC PAIN	1	13236	252	30548962	9.16	1.28	65.28	9.16	7.24	7.19	11.12	9.13	1.76	3.19	1.14	GENERAL DISORDERS AND ADMINISTRATION SITE CONDITIONS	9.16 ( 1.28 - 65.28 )	9.16 ( 7.24 )	9.13 ( 1.76 )	3.19 ( 1.14 )
BRAIN STEM INFARCTION	BRAIN STEM INFARCTION	1	13236	421	30548793	5.48	0.77	39.01	5.48	3.66	3.52	7.44	5.47	1.06	2.45	0.41	NERVOUS SYSTEM DISORDERS	5.48 ( 0.77 - 39.01 )	5.48 ( 3.66 )	5.47 ( 1.06 )	2.45 ( 0.41 )
SWELLING	SWELLING	1	13236	56361	30492853	0.04	0.01	0.29	0.04	22.5	-1.92	2	0.04	0.01	-4.61	-6.65	GENERAL DISORDERS AND ADMINISTRATION SITE CONDITIONS	0.04 ( 0.01 - 0.29 )	0.04 ( 22.5 )	0.04 ( 0.01 )	-4.61 ( -6.65 )
ANTINEUTROPHIL CYTOPLASMIC ANTIBODY POSITIVE	ANTINEUTROPHIL CYTOPLASMIC ANTIBODY POSITIVE	1	13236	271	30548943	8.52	1.2	60.69	8.52	6.61	6.55	10.48	8.49	1.64	3.09	1.04	INVESTIGATIONS	8.52 ( 1.2 - 60.69 )	8.52 ( 6.61 )	8.49 ( 1.64 )	3.09 ( 1.04 )
ANTINUCLEAR ANTIBODY POSITIVE	ANTINUCLEAR ANTIBODY POSITIVE	1	13236	2144	30547070	1.08	0.15	7.65	1.08	0.01	-0.88	3.04	1.08	0.21	0.11	-1.94	INVESTIGATIONS	1.08 ( 0.15 - 7.65 )	1.08 ( 0.01 )	1.08 ( 0.21 )	0.11 ( -1.94 )
PULMONARY ALVEOLAR HAEMORRHAGE	PULMONARY ALVEOLAR HAEMORRHAGE	1	13236	1740	30547474	1.33	0.19	9.42	1.33	0.08	-0.63	3.29	1.33	0.26	0.41	-1.63	RESPIRATORY, THORACIC AND MEDIASTINAL DISORDERS	1.33 ( 0.19 - 9.42 )	1.33 ( 0.08 )	1.33 ( 0.26 )	0.41 ( -1.63 )
PRODUCT TASTE ABNORMAL	PRODUCT TASTE ABNORMAL	1	13236	6876	30542338	0.34	0.05	2.38	0.34	1.32	-1.62	2.3	0.34	0.07	-1.57	-3.62	PRODUCT ISSUES	0.34 ( 0.05 - 2.38 )	0.34 ( 1.32 )	0.34 ( 0.07 )	-1.57 ( -3.62 )
STEROID WITHDRAWAL SYNDROME	STEROID WITHDRAWAL SYNDROME	1	13236	556	30548658	4.15	0.58	29.52	4.15	2.39	2.19	6.11	4.15	0.8	2.05	0.01	ENDOCRINE DISORDERS	4.15 ( 0.58 - 29.52 )	4.15 ( 2.39 )	4.15 ( 0.8 )	2.05 ( 0.01 )
INTESTINAL FISTULA	INTESTINAL FISTULA	1	13236	629	30548585	3.67	0.52	26.09	3.67	1.94	1.71	5.63	3.66	0.71	1.87	-0.17	GASTROINTESTINAL DISORDERS	3.67 ( 0.52 - 26.09 )	3.67 ( 1.94 )	3.66 ( 0.71 )	1.87 ( -0.17 )
POISONING	POISONING	1	13236	5525	30543689	0.42	0.06	2.97	0.42	0.81	-1.54	2.38	0.42	0.08	-1.26	-3.3	INJURY, POISONING AND PROCEDURAL COMPLICATIONS	0.42 ( 0.06 - 2.97 )	0.42 ( 0.81 )	0.42 ( 0.08 )	-1.26 ( -3.3 )
TYPE IV HYPERSENSITIVITY REACTION	TYPE IV HYPERSENSITIVITY REACTION	1	13236	1326	30547888	1.74	0.24	12.37	1.74	0.31	-0.22	3.7	1.74	0.34	0.8	-1.24	IMMUNE SYSTEM DISORDERS	1.74 ( 0.24 - 12.37 )	1.74 ( 0.31 )	1.74 ( 0.34 )	0.8 ( -1.24 )
INTERCEPTED PRODUCT DISPENSING ERROR	INTERCEPTED PRODUCT DISPENSING ERROR	1	13236	307	30548907	7.52	1.06	53.55	7.52	5.63	5.55	9.48	7.5	1.45	2.91	0.86	INJURY, POISONING AND PROCEDURAL COMPLICATIONS	7.52 ( 1.06 - 53.55 )	7.52 ( 5.63 )	7.5 ( 1.45 )	2.91 ( 0.86 )
GLAUCOMA	GLAUCOMA	1	13236	10799	30538415	0.21	0.03	1.52	0.21	2.89	-1.75	2.17	0.21	0.04	-2.23	-4.27	EYE DISORDERS	0.21 ( 0.03 - 1.52 )	0.21 ( 2.89 )	0.21 ( 0.04 )	-2.23 ( -4.27 )
GENERAL SYMPTOM	GENERAL SYMPTOM	1	13236	4756	30544458	0.49	0.07	3.45	0.49	0.55	-1.47	2.45	0.49	0.09	-1.04	-3.08	GENERAL DISORDERS AND ADMINISTRATION SITE CONDITIONS	0.49 ( 0.07 - 3.45 )	0.49 ( 0.55 )	0.49 ( 0.09 )	-1.04 ( -3.08 )
ILLUSION	ILLUSION	1	13236	736	30548478	3.14	0.44	22.29	3.14	1.45	1.17	5.1	3.13	0.61	1.65	-0.4	PSYCHIATRIC DISORDERS	3.14 ( 0.44 - 22.29 )	3.14 ( 1.45 )	3.13 ( 0.61 )	1.65 ( -0.4 )
RESPIRATORY ALKALOSIS	RESPIRATORY ALKALOSIS	1	13236	714	30548500	3.23	0.45	22.98	3.23	1.54	1.27	5.19	3.23	0.63	1.69	-0.35	RESPIRATORY, THORACIC AND MEDIASTINAL DISORDERS	3.23 ( 0.45 - 22.98 )	3.23 ( 1.54 )	3.23 ( 0.63 )	1.69 ( -0.35 )
GASTRIC DILATATION	GASTRIC DILATATION	1	13236	945	30548269	2.44	0.34	17.36	2.44	0.85	0.48	4.4	2.44	0.47	1.29	-0.76	GASTROINTESTINAL DISORDERS	2.44 ( 0.34 - 17.36 )	2.44 ( 0.85 )	2.44 ( 0.47 )	1.29 ( -0.76 )
AFFECTIVE DISORDER	AFFECTIVE DISORDER	1	13236	3925	30545289	0.59	0.08	4.18	0.59	0.29	-1.37	2.55	0.59	0.11	-0.77	-2.81	PSYCHIATRIC DISORDERS	0.59 ( 0.08 - 4.18 )	0.59 ( 0.29 )	0.59 ( 0.11 )	-0.77 ( -2.81 )
MUSCLE TIGHTNESS	MUSCLE TIGHTNESS	1	13236	9441	30539773	0.24	0.03	1.74	0.24	2.34	-1.72	2.2	0.24	0.05	-2.03	-4.07	MUSCULOSKELETAL AND CONNECTIVE TISSUE DISORDERS	0.24 ( 0.03 - 1.74 )	0.24 ( 2.34 )	0.24 ( 0.05 )	-2.03 ( -4.07 )
BLOOD CREATININE ABNORMAL	BLOOD CREATININE ABNORMAL	1	13236	1351	30547863	1.71	0.24	12.14	1.71	0.29	-0.25	3.67	1.71	0.33	0.77	-1.27	INVESTIGATIONS	1.71 ( 0.24 - 12.14 )	1.71 ( 0.29 )	1.71 ( 0.33 )	0.77 ( -1.27 )
BLOOD UREA ABNORMAL	BLOOD UREA ABNORMAL	1	13236	382	30548832	6.04	0.85	43.01	6.04	4.2	4.08	8	6.03	1.17	2.59	0.55	INVESTIGATIONS	6.04 ( 0.85 - 43.01 )	6.04 ( 4.2 )	6.03 ( 1.17 )	2.59 ( 0.55 )
STARING	STARING	1	13236	1028	30548186	2.25	0.32	15.96	2.25	0.69	0.28	4.21	2.24	0.43	1.17	-0.88	PSYCHIATRIC DISORDERS	2.25 ( 0.32 - 15.96 )	2.25 ( 0.69 )	2.24 ( 0.43 )	1.17 ( -0.88 )
THERAPEUTIC PRODUCT EFFECT INCOMPLETE	THERAPEUTIC PRODUCT EFFECT INCOMPLETE	1	13236	32089	30517125	0.07	0.01	0.51	0.07	11.99	-1.89	2.03	0.07	0.01	-3.8	-5.84	GENERAL DISORDERS AND ADMINISTRATION SITE CONDITIONS	0.07 ( 0.01 - 0.51 )	0.07 ( 11.99 )	0.07 ( 0.01 )	-3.8 ( -5.84 )
WHITE BLOOD CELL DISORDER	WHITE BLOOD CELL DISORDER	1	13236	1331	30547883	1.73	0.24	12.32	1.73	0.31	-0.23	3.69	1.73	0.34	0.79	-1.25	BLOOD AND LYMPHATIC SYSTEM DISORDERS	1.73 ( 0.24 - 12.32 )	1.73 ( 0.31 )	1.73 ( 0.34 )	0.79 ( -1.25 )
BACTERIAL VULVOVAGINITIS	BACTERIAL VULVOVAGINITIS	1	13236	216	30548998	10.69	1.5	76.21	10.68	8.74	8.72	12.65	10.64	2.06	3.41	1.36	INFECTIONS AND INFESTATIONS	10.69 ( 1.5 - 76.21 )	10.68 ( 8.74 )	10.64 ( 2.06 )	3.41 ( 1.36 )
DISRUPTIVE MOOD DYSREGULATION DISORDER	DISRUPTIVE MOOD DYSREGULATION DISORDER	1	13236	22	30549192	104.91	14.14	778.39	104.9	98.44	102.9	106.91	100.39	18.77	6.65	4.53	PSYCHIATRIC DISORDERS	104.91 ( 14.14 - 778.39 )	104.9 ( 98.44 )	100.39 ( 18.77 )	6.65 ( 4.53 )
DISORGANISED SPEECH	DISORGANISED SPEECH	1	13236	725	30548489	3.18	0.45	22.63	3.18	1.5	1.22	5.14	3.18	0.62	1.67	-0.37	PSYCHIATRIC DISORDERS	3.18 ( 0.45 - 22.63 )	3.18 ( 1.5 )	3.18 ( 0.62 )	1.67 ( -0.37 )
CARBON DIOXIDE DECREASED	CARBON DIOXIDE DECREASED	1	13236	540	30548674	4.27	0.6	30.4	4.27	2.5	2.31	6.24	4.27	0.83	2.09	0.05	INVESTIGATIONS	4.27 ( 0.6 - 30.4 )	4.27 ( 2.5 )	4.27 ( 0.83 )	2.09 ( 0.05 )
BREAST CANCER RECURRENT	BREAST CANCER RECURRENT	1	13236	2506	30546708	0.92	0.13	6.54	0.92	0.01	-1.04	2.88	0.92	0.18	-0.12	-2.16	NEOPLASMS BENIGN, MALIGNANT AND UNSPECIFIED (INCL CYSTS AND POLYPS)	0.92 ( 0.13 - 6.54 )	0.92 ( 0.01 )	0.92 ( 0.18 )	-0.12 ( -2.16 )
SLEEP DEFICIT	SLEEP DEFICIT	1	13236	764	30548450	3.02	0.42	21.48	3.02	1.35	1.06	4.98	3.02	0.58	1.59	-0.45	NERVOUS SYSTEM DISORDERS	3.02 ( 0.42 - 21.48 )	3.02 ( 1.35 )	3.02 ( 0.58 )	1.59 ( -0.45 )
BOREDOM	BOREDOM	1	13236	152	30549062	15.18	2.12	108.5	15.18	13.16	13.22	17.15	15.09	2.91	3.92	1.86	PSYCHIATRIC DISORDERS	15.18 ( 2.12 - 108.5 )	15.18 ( 13.16 )	15.09 ( 2.91 )	3.92 ( 1.86 )
CENTRAL NERVOUS SYSTEM LESION	CENTRAL NERVOUS SYSTEM LESION	1	13236	8843	30540371	0.26	0.04	1.85	0.26	2.09	-1.7	2.22	0.26	0.05	-1.94	-3.98	NERVOUS SYSTEM DISORDERS	0.26 ( 0.04 - 1.85 )	0.26 ( 2.09 )	0.26 ( 0.05 )	-1.94 ( -3.98 )
SLEEP TALKING	SLEEP TALKING	1	13236	801	30548413	2.88	0.41	20.48	2.88	1.23	0.92	4.84	2.88	0.56	1.53	-0.52	PSYCHIATRIC DISORDERS	2.88 ( 0.41 - 20.48 )	2.88 ( 1.23 )	2.88 ( 0.56 )	1.53 ( -0.52 )
WHITE MATTER LESION	WHITE MATTER LESION	1	13236	636	30548578	3.63	0.51	25.8	3.63	1.9	1.67	5.59	3.62	0.7	1.86	-0.19	NERVOUS SYSTEM DISORDERS	3.63 ( 0.51 - 25.8 )	3.63 ( 1.9 )	3.62 ( 0.7 )	1.86 ( -0.19 )
INTENTIONAL DOSE OMISSION	INTENTIONAL DOSE OMISSION	1	13236	10567	30538647	0.22	0.03	1.55	0.22	2.8	-1.74	2.18	0.22	0.04	-2.19	-4.24	INJURY, POISONING AND PROCEDURAL COMPLICATIONS	0.22 ( 0.03 - 1.55 )	0.22 ( 2.8 )	0.22 ( 0.04 )	-2.19 ( -4.24 )
WALKING AID USER	WALKING AID USER	1	13236	3958	30545256	0.58	0.08	4.14	0.58	0.3	-1.38	2.54	0.58	0.11	-0.78	-2.82	SOCIAL CIRCUMSTANCES	0.58 ( 0.08 - 4.14 )	0.58 ( 0.3 )	0.58 ( 0.11 )	-0.78 ( -2.82 )
PYELONEPHRITIS ACUTE	PYELONEPHRITIS ACUTE	1	13236	1154	30548060	2	0.28	14.21	2	0.5	0.04	3.96	2	0.39	1	-1.04	INFECTIONS AND INFESTATIONS	2 ( 0.28 - 14.21 )	2 ( 0.5 )	2 ( 0.39 )	1 ( -1.04 )
NON-CARDIAC CHEST PAIN	NON-CARDIAC CHEST PAIN	1	13236	1754	30547460	1.32	0.19	9.35	1.32	0.08	-0.64	3.28	1.32	0.26	0.4	-1.65	GENERAL DISORDERS AND ADMINISTRATION SITE CONDITIONS	1.32 ( 0.19 - 9.35 )	1.32 ( 0.08 )	1.32 ( 0.26 )	0.4 ( -1.65 )
NEPHROLITHIASIS	NEPHROLITHIASIS	1	13236	21507	30527707	0.11	0.02	0.76	0.11	7.43	-1.85	2.07	0.11	0.02	-3.22	-5.26	RENAL AND URINARY DISORDERS	0.11 ( 0.02 - 0.76 )	0.11 ( 7.43 )	0.11 ( 0.02 )	-3.22 ( -5.26 )
URINARY TRACT INFECTION BACTERIAL	URINARY TRACT INFECTION BACTERIAL	1	13236	1474	30547740	1.57	0.22	11.12	1.57	0.2	-0.39	3.53	1.57	0.3	0.65	-1.4	INFECTIONS AND INFESTATIONS	1.57 ( 0.22 - 11.12 )	1.57 ( 0.2 )	1.57 ( 0.3 )	0.65 ( -1.4 )
FULL BLOOD COUNT DECREASED	FULL BLOOD COUNT DECREASED	1	13236	10198	30539016	0.23	0.03	1.61	0.23	2.65	-1.73	2.19	0.23	0.04	-2.14	-4.18	INVESTIGATIONS	0.23 ( 0.03 - 1.61 )	0.23 ( 2.65 )	0.23 ( 0.04 )	-2.14 ( -4.18 )
DISCOLOURED VOMIT	DISCOLOURED VOMIT	1	13236	395	30548819	5.84	0.82	41.59	5.84	4	3.88	7.81	5.83	1.13	2.54	0.5	GASTROINTESTINAL DISORDERS	5.84 ( 0.82 - 41.59 )	5.84 ( 4 )	5.83 ( 1.13 )	2.54 ( 0.5 )
HYPOPHOSPHATAEMIA	HYPOPHOSPHATAEMIA	1	13236	2891	30546323	0.8	0.11	5.67	0.8	0.05	-1.16	2.76	0.8	0.15	-0.32	-2.37	METABOLISM AND NUTRITION DISORDERS	0.8 ( 0.11 - 5.67 )	0.8 ( 0.05 )	0.8 ( 0.15 )	-0.32 ( -2.37 )
PULMONARY THROMBOSIS	PULMONARY THROMBOSIS	1	13236	5707	30543507	0.4	0.06	2.87	0.4	0.88	-1.56	2.36	0.4	0.08	-1.31	-3.35	RESPIRATORY, THORACIC AND MEDIASTINAL DISORDERS	0.4 ( 0.06 - 2.87 )	0.4 ( 0.88 )	0.4 ( 0.08 )	-1.31 ( -3.35 )
APPENDICECTOMY	APPENDICECTOMY	1	13236	2014	30547200	1.15	0.16	8.14	1.15	0.02	-0.81	3.11	1.15	0.22	0.2	-1.85	SURGICAL AND MEDICAL PROCEDURES	1.15 ( 0.16 - 8.14 )	1.15 ( 0.02 )	1.15 ( 0.22 )	0.2 ( -1.85 )
DIVERTICULUM INTESTINAL	DIVERTICULUM INTESTINAL	1	13236	1634	30547580	1.41	0.2	10.03	1.41	0.12	-0.55	3.37	1.41	0.27	0.5	-1.54	GASTROINTESTINAL DISORDERS	1.41 ( 0.2 - 10.03 )	1.41 ( 0.12 )	1.41 ( 0.27 )	0.5 ( -1.54 )
PRODUCT ODOUR ABNORMAL	PRODUCT ODOUR ABNORMAL	1	13236	4969	30544245	0.46	0.07	3.3	0.46	0.62	-1.5	2.42	0.46	0.09	-1.11	-3.15	PRODUCT ISSUES	0.46 ( 0.07 - 3.3 )	0.46 ( 0.62 )	0.46 ( 0.09 )	-1.11 ( -3.15 )
BLOOD CREATININE INCREASED	BLOOD CREATININE INCREASED	1	13236	24496	30524718	0.09	0.01	0.67	0.09	8.71	-1.87	2.05	0.09	0.02	-3.41	-5.45	INVESTIGATIONS	0.09 ( 0.01 - 0.67 )	0.09 ( 8.71 )	0.09 ( 0.02 )	-3.41 ( -5.45 )
PRODUCT COMMUNICATION ISSUE	PRODUCT COMMUNICATION ISSUE	1	13236	3632	30545582	0.64	0.09	4.51	0.64	0.21	-1.32	2.6	0.64	0.12	-0.65	-2.69	INJURY, POISONING AND PROCEDURAL COMPLICATIONS	0.64 ( 0.09 - 4.51 )	0.64 ( 0.21 )	0.64 ( 0.12 )	-0.65 ( -2.69 )
THERAPY INTERRUPTED	THERAPY INTERRUPTED	1	13236	31232	30517982	0.07	0.01	0.52	0.07	11.62	-1.89	2.03	0.07	0.01	-3.76	-5.8	SURGICAL AND MEDICAL PROCEDURES	0.07 ( 0.01 - 0.52 )	0.07 ( 11.62 )	0.07 ( 0.01 )	-3.76 ( -5.8 )
ARTERIAL INSUFFICIENCY	ARTERIAL INSUFFICIENCY	1	13236	84	30549130	27.48	3.83	197.36	27.47	25.21	25.5	29.45	27.16	5.22	4.76	2.7	VASCULAR DISORDERS	27.48 ( 3.83 - 197.36 )	27.47 ( 25.21 )	27.16 ( 5.22 )	4.76 ( 2.7 )
DEVICE USE ISSUE	DEVICE USE ISSUE	1	13236	8688	30540526	0.27	0.04	1.89	0.27	2.03	-1.69	2.23	0.27	0.05	-1.91	-3.95	INJURY, POISONING AND PROCEDURAL COMPLICATIONS	0.27 ( 0.04 - 1.89 )	0.27 ( 2.03 )	0.27 ( 0.05 )	-1.91 ( -3.95 )
COELIAC DISEASE	COELIAC DISEASE	1	13236	5919	30543295	0.39	0.05	2.77	0.39	0.95	-1.57	2.35	0.39	0.08	-1.36	-3.4	GASTROINTESTINAL DISORDERS	0.39 ( 0.05 - 2.77 )	0.39 ( 0.95 )	0.39 ( 0.08 )	-1.36 ( -3.4 )
POOR PERIPHERAL CIRCULATION	POOR PERIPHERAL CIRCULATION	1	13236	2094	30547120	1.1	0.16	7.83	1.1	0.01	-0.86	3.06	1.1	0.21	0.14	-1.9	VASCULAR DISORDERS	1.1 ( 0.16 - 7.83 )	1.1 ( 0.01 )	1.1 ( 0.21 )	0.14 ( -1.9 )
PRODUCT PRESCRIBING ISSUE	PRODUCT PRESCRIBING ISSUE	1	13236	6389	30542825	0.36	0.05	2.56	0.36	1.13	-1.6	2.32	0.36	0.07	-1.47	-3.51	INJURY, POISONING AND PROCEDURAL COMPLICATIONS	0.36 ( 0.05 - 2.56 )	0.36 ( 1.13 )	0.36 ( 0.07 )	-1.47 ( -3.51 )
FEEDING DISORDER	FEEDING DISORDER	1	13236	9958	30539256	0.23	0.03	1.65	0.23	2.55	-1.73	2.19	0.23	0.04	-2.11	-4.15	METABOLISM AND NUTRITION DISORDERS	0.23 ( 0.03 - 1.65 )	0.23 ( 2.55 )	0.23 ( 0.04 )	-2.11 ( -4.15 )
HELICOBACTER GASTRITIS	HELICOBACTER GASTRITIS	1	13236	606	30548608	3.81	0.54	27.08	3.81	2.07	1.85	5.77	3.8	0.74	1.93	-0.12	INFECTIONS AND INFESTATIONS	3.81 ( 0.54 - 27.08 )	3.81 ( 2.07 )	3.8 ( 0.74 )	1.93 ( -0.12 )
SPEECH SOUND DISORDER	SPEECH SOUND DISORDER	1	13236	67	30549147	34.45	4.78	248.17	34.45	32	32.47	36.42	33.95	6.51	5.09	3.02	PSYCHIATRIC DISORDERS	34.45 ( 4.78 - 248.17 )	34.45 ( 32 )	33.95 ( 6.51 )	5.09 ( 3.02 )
ATONIC SEIZURES	ATONIC SEIZURES	1	13236	271	30548943	8.52	1.2	60.69	8.52	6.61	6.55	10.48	8.49	1.64	3.09	1.04	NERVOUS SYSTEM DISORDERS	8.52 ( 1.2 - 60.69 )	8.52 ( 6.61 )	8.49 ( 1.64 )	3.09 ( 1.04 )
SKIN IRRITATION	SKIN IRRITATION	1	13236	28013	30521201	0.08	0.01	0.58	0.08	10.23	-1.88	2.04	0.08	0.02	-3.6	-5.64	SKIN AND SUBCUTANEOUS TISSUE DISORDERS	0.08 ( 0.01 - 0.58 )	0.08 ( 10.23 )	0.08 ( 0.02 )	-3.6 ( -5.64 )
LOCKED-IN SYNDROME	LOCKED-IN SYNDROME	1	13236	217	30548997	10.64	1.49	75.86	10.64	8.69	8.67	12.6	10.59	2.05	3.4	1.36	NERVOUS SYSTEM DISORDERS	10.64 ( 1.49 - 75.86 )	10.64 ( 8.69 )	10.59 ( 2.05 )	3.4 ( 1.36 )
APPLICATION SITE IRRITATION	APPLICATION SITE IRRITATION	1	13236	6415	30542799	0.36	0.05	2.55	0.36	1.14	-1.6	2.32	0.36	0.07	-1.47	-3.52	GENERAL DISORDERS AND ADMINISTRATION SITE CONDITIONS	0.36 ( 0.05 - 2.55 )	0.36 ( 1.14 )	0.36 ( 0.07 )	-1.47 ( -3.52 )
SYMPTOM MASKED	SYMPTOM MASKED	1	13236	282	30548932	8.18	1.15	58.31	8.18	6.28	6.22	10.15	8.16	1.58	3.03	0.98	GENERAL DISORDERS AND ADMINISTRATION SITE CONDITIONS	8.18 ( 1.15 - 58.31 )	8.18 ( 6.28 )	8.16 ( 1.58 )	3.03 ( 0.98 )
REBOUND EFFECT	REBOUND EFFECT	1	13236	3172	30546042	0.73	0.1	5.17	0.73	0.1	-1.23	2.69	0.73	0.14	-0.46	-2.5	GENERAL DISORDERS AND ADMINISTRATION SITE CONDITIONS	0.73 ( 0.1 - 5.17 )	0.73 ( 0.1 )	0.73 ( 0.14 )	-0.46 ( -2.5 )
ANAL HAEMORRHAGE	ANAL HAEMORRHAGE	1	13236	1240	30547974	1.86	0.26	13.23	1.86	0.4	-0.1	3.82	1.86	0.36	0.9	-1.15	GASTROINTESTINAL DISORDERS	1.86 ( 0.26 - 13.23 )	1.86 ( 0.4 )	1.86 ( 0.36 )	0.9 ( -1.15 )
COMPULSIONS	COMPULSIONS	1	13236	254	30548960	9.09	1.27	64.76	9.09	7.17	7.12	11.05	9.05	1.75	3.18	1.13	PSYCHIATRIC DISORDERS	9.09 ( 1.27 - 64.76 )	9.09 ( 7.17 )	9.05 ( 1.75 )	3.18 ( 1.13 )
CONVERSION DISORDER	CONVERSION DISORDER	1	13236	1320	30547894	1.75	0.25	12.42	1.75	0.32	-0.21	3.71	1.75	0.34	0.81	-1.24	PSYCHIATRIC DISORDERS	1.75 ( 0.25 - 12.42 )	1.75 ( 0.32 )	1.75 ( 0.34 )	0.81 ( -1.24 )
PERFORMANCE STATUS DECREASED	PERFORMANCE STATUS DECREASED	1	13236	2043	30547171	1.13	0.16	8.02	1.13	0.01	-0.83	3.09	1.13	0.22	0.18	-1.87	GENERAL DISORDERS AND ADMINISTRATION SITE CONDITIONS	1.13 ( 0.16 - 8.02 )	1.13 ( 0.01 )	1.13 ( 0.22 )	0.18 ( -1.87 )
CEREBELLAR SYNDROME	CEREBELLAR SYNDROME	1	13236	972	30548242	2.37	0.33	16.88	2.37	0.79	0.41	4.34	2.37	0.46	1.25	-0.8	NERVOUS SYSTEM DISORDERS	2.37 ( 0.33 - 16.88 )	2.37 ( 0.79 )	2.37 ( 0.46 )	1.25 ( -0.8 )
THERAPEUTIC RESPONSE INCREASED	THERAPEUTIC RESPONSE INCREASED	1	13236	431	30548783	5.36	0.75	38.11	5.35	3.53	3.39	7.32	5.34	1.03	2.42	0.37	GENERAL DISORDERS AND ADMINISTRATION SITE CONDITIONS	5.36 ( 0.75 - 38.11 )	5.35 ( 3.53 )	5.34 ( 1.03 )	2.42 ( 0.37 )
PHARYNGEAL DISORDER	PHARYNGEAL DISORDER	1	13236	1757	30547457	1.31	0.18	9.33	1.31	0.07	-0.65	3.27	1.31	0.25	0.39	-1.65	RESPIRATORY, THORACIC AND MEDIASTINAL DISORDERS	1.31 ( 0.18 - 9.33 )	1.31 ( 0.07 )	1.31 ( 0.25 )	0.39 ( -1.65 )
ADVERSE DRUG REACTION	ADVERSE DRUG REACTION	1	13236	37918	30511296	0.06	0.01	0.43	0.06	14.51	-1.9	2.02	0.06	0.01	-4.04	-6.08	GENERAL DISORDERS AND ADMINISTRATION SITE CONDITIONS	0.06 ( 0.01 - 0.43 )	0.06 ( 14.51 )	0.06 ( 0.01 )	-4.04 ( -6.08 )
APPLICATION SITE ERYTHEMA	APPLICATION SITE ERYTHEMA	1	13236	15782	30533432	0.15	0.02	1.04	0.15	4.99	-1.81	2.11	0.15	0.03	-2.77	-4.81	GENERAL DISORDERS AND ADMINISTRATION SITE CONDITIONS	0.15 ( 0.02 - 1.04 )	0.15 ( 4.99 )	0.15 ( 0.03 )	-2.77 ( -4.81 )
ELECTROCARDIOGRAM T WAVE AMPLITUDE DECREASED	ELECTROCARDIOGRAM T WAVE AMPLITUDE DECREASED	1	13236	179	30549035	12.89	1.81	92.05	12.89	10.91	10.93	14.86	12.83	2.48	3.68	1.63	INVESTIGATIONS	12.89 ( 1.81 - 92.05 )	12.89 ( 10.91 )	12.83 ( 2.48 )	3.68 ( 1.63 )
PROCTITIS	PROCTITIS	1	13236	1164	30548050	1.98	0.28	14.09	1.98	0.49	0.02	3.94	1.98	0.38	0.99	-1.06	GASTROINTESTINAL DISORDERS	1.98 ( 0.28 - 14.09 )	1.98 ( 0.49 )	1.98 ( 0.38 )	0.99 ( -1.06 )
APPLICATION SITE BURN	APPLICATION SITE BURN	1	13236	3173	30546041	0.73	0.1	5.17	0.73	0.1	-1.23	2.69	0.73	0.14	-0.46	-2.5	GENERAL DISORDERS AND ADMINISTRATION SITE CONDITIONS	0.73 ( 0.1 - 5.17 )	0.73 ( 0.1 )	0.73 ( 0.14 )	-0.46 ( -2.5 )
RESTING TREMOR	RESTING TREMOR	1	13236	267	30548947	8.64	1.21	61.6	8.64	6.73	6.68	10.61	8.62	1.67	3.11	1.06	NERVOUS SYSTEM DISORDERS	8.64 ( 1.21 - 61.6 )	8.64 ( 6.73 )	8.62 ( 1.67 )	3.11 ( 1.06 )
THERAPY PARTIAL RESPONDER	THERAPY PARTIAL RESPONDER	1	13236	4247	30544967	0.54	0.08	3.86	0.54	0.38	-1.42	2.5	0.54	0.11	-0.88	-2.92	GENERAL DISORDERS AND ADMINISTRATION SITE CONDITIONS	0.54 ( 0.08 - 3.86 )	0.54 ( 0.38 )	0.54 ( 0.11 )	-0.88 ( -2.92 )
INTESTINAL PSEUDO-OBSTRUCTION	INTESTINAL PSEUDO-OBSTRUCTION	1	13236	228	30548986	10.12	1.42	72.18	10.12	8.19	8.16	12.09	10.08	1.95	3.33	1.28	GASTROINTESTINAL DISORDERS	10.12 ( 1.42 - 72.18 )	10.12 ( 8.19 )	10.08 ( 1.95 )	3.33 ( 1.28 )
ORAL MUCOSAL DISCOLOURATION	ORAL MUCOSAL DISCOLOURATION	1	13236	385	30548829	5.99	0.84	42.67	5.99	4.15	4.03	7.96	5.98	1.16	2.58	0.53	GASTROINTESTINAL DISORDERS	5.99 ( 0.84 - 42.67 )	5.99 ( 4.15 )	5.98 ( 1.16 )	2.58 ( 0.53 )
PRODUCT COMMINGLING	PRODUCT COMMINGLING	1	13236	457	30548757	5.05	0.71	35.93	5.05	3.24	3.09	7.01	5.04	0.98	2.33	0.29	PRODUCT ISSUES	5.05 ( 0.71 - 35.93 )	5.05 ( 3.24 )	5.04 ( 0.98 )	2.33 ( 0.29 )
ENTEROCOLITIS	ENTEROCOLITIS	1	13236	2090	30547124	1.1	0.16	7.84	1.1	0.01	-0.86	3.06	1.1	0.21	0.14	-1.9	GASTROINTESTINAL DISORDERS	1.1 ( 0.16 - 7.84 )	1.1 ( 0.01 )	1.1 ( 0.21 )	0.14 ( -1.9 )
INCORRECT DOSAGE ADMINISTERED	INCORRECT DOSAGE ADMINISTERED	1	13236	2334	30546880	0.99	0.14	7.02	0.99	0	-0.97	2.95	0.99	0.19	-0.02	-2.06	INJURY, POISONING AND PROCEDURAL COMPLICATIONS	0.99 ( 0.14 - 7.02 )	0.99 ( 0 )	0.99 ( 0.19 )	-0.02 ( -2.06 )
PARKINSONIAN GAIT	PARKINSONIAN GAIT	1	13236	237	30548977	9.74	1.37	69.43	9.74	7.81	7.77	11.7	9.7	1.88	3.28	1.23	NERVOUS SYSTEM DISORDERS	9.74 ( 1.37 - 69.43 )	9.74 ( 7.81 )	9.7 ( 1.88 )	3.28 ( 1.23 )
POSTURAL REFLEX IMPAIRMENT	POSTURAL REFLEX IMPAIRMENT	1	13236	18	30549196	128.22	17.12	960.6	128.21	119.58	126.2	130.23	121.52	22.54	6.93	4.79	NERVOUS SYSTEM DISORDERS	128.22 ( 17.12 - 960.6 )	128.21 ( 119.58 )	121.52 ( 22.54 )	6.93 ( 4.79 )
HOSPICE CARE	HOSPICE CARE	1	13236	4023	30545191	0.57	0.08	4.07	0.57	0.32	-1.39	2.53	0.57	0.11	-0.8	-2.84	SURGICAL AND MEDICAL PROCEDURES	0.57 ( 0.08 - 4.07 )	0.57 ( 0.32 )	0.57 ( 0.11 )	-0.8 ( -2.84 )
AGONAL RESPIRATION	AGONAL RESPIRATION	1	13236	73	30549141	31.62	4.39	227.5	31.61	29.25	29.64	33.59	31.2	5.98	4.96	2.9	RESPIRATORY, THORACIC AND MEDIASTINAL DISORDERS	31.62 ( 4.39 - 227.5 )	31.61 ( 29.25 )	31.2 ( 5.98 )	4.96 ( 2.9 )
RUPTURED CEREBRAL ANEURYSM	RUPTURED CEREBRAL ANEURYSM	1	13236	381	30548833	6.06	0.85	43.12	6.06	4.21	4.09	8.02	6.04	1.17	2.6	0.55	NERVOUS SYSTEM DISORDERS	6.06 ( 0.85 - 43.12 )	6.06 ( 4.21 )	6.04 ( 1.17 )	2.6 ( 0.55 )
INTESTINAL POLYP	INTESTINAL POLYP	1	13236	805	30548409	2.87	0.4	20.38	2.87	1.21	0.91	4.83	2.86	0.56	1.52	-0.52	GASTROINTESTINAL DISORDERS	2.87 ( 0.4 - 20.38 )	2.87 ( 1.21 )	2.86 ( 0.56 )	1.52 ( -0.52 )
BONE DENSITY DECREASED	BONE DENSITY DECREASED	1	13236	12140	30537074	0.19	0.03	1.35	0.19	3.45	-1.77	2.15	0.19	0.04	-2.39	-4.44	INVESTIGATIONS	0.19 ( 0.03 - 1.35 )	0.19 ( 3.45 )	0.19 ( 0.04 )	-2.39 ( -4.44 )
BINOCULAR EYE MOVEMENT DISORDER	BINOCULAR EYE MOVEMENT DISORDER	1	13236	121	30549093	19.07	2.66	136.53	19.07	16.99	17.11	21.04	18.93	3.65	4.24	2.19	EYE DISORDERS	19.07 ( 2.66 - 136.53 )	19.07 ( 16.99 )	18.93 ( 3.65 )	4.24 ( 2.19 )
FIBRIN D DIMER	FIBRIN D DIMER	1	13236	16	30549198	144.25	19.13	1087.85	144.24	133.88	142.22	146.26	135.82	25.05	7.09	4.93	INVESTIGATIONS	144.25 ( 19.13 - 1087.85 )	144.24 ( 133.88 )	135.82 ( 25.05 )	7.09 ( 4.93 )
RED BLOOD CELL COUNT DECREASED	RED BLOOD CELL COUNT DECREASED	1	13236	14048	30535166	0.16	0.02	1.17	0.16	4.25	-1.8	2.12	0.16	0.03	-2.61	-4.65	INVESTIGATIONS	0.16 ( 0.02 - 1.17 )	0.16 ( 4.25 )	0.16 ( 0.03 )	-2.61 ( -4.65 )
GRUNTING	GRUNTING	1	13236	234	30548980	9.86	1.38	70.32	9.86	7.93	7.9	11.83	9.82	1.9	3.3	1.25	RESPIRATORY, THORACIC AND MEDIASTINAL DISORDERS	9.86 ( 1.38 - 70.32 )	9.86 ( 7.93 )	9.82 ( 1.9 )	3.3 ( 1.25 )
MOANING	MOANING	1	13236	549	30548665	4.2	0.59	29.9	4.2	2.44	2.24	6.17	4.2	0.81	2.07	0.03	GENERAL DISORDERS AND ADMINISTRATION SITE CONDITIONS	4.2 ( 0.59 - 29.9 )	4.2 ( 2.44 )	4.2 ( 0.81 )	2.07 ( 0.03 )
FACE INJURY	FACE INJURY	1	13236	2110	30547104	1.09	0.15	7.77	1.09	0.01	-0.87	3.05	1.09	0.21	0.13	-1.91	INJURY, POISONING AND PROCEDURAL COMPLICATIONS	1.09 ( 0.15 - 7.77 )	1.09 ( 0.01 )	1.09 ( 0.21 )	0.13 ( -1.91 )
OESOPHAGITIS	OESOPHAGITIS	1	13236	5007	30544207	0.46	0.06	3.27	0.46	0.63	-1.5	2.42	0.46	0.09	-1.12	-3.16	GASTROINTESTINAL DISORDERS	0.46 ( 0.06 - 3.27 )	0.46 ( 0.63 )	0.46 ( 0.09 )	-1.12 ( -3.16 )
ILEUS PARALYTIC	ILEUS PARALYTIC	1	13236	1613	30547601	1.43	0.2	10.16	1.43	0.13	-0.53	3.39	1.43	0.28	0.52	-1.53	GASTROINTESTINAL DISORDERS	1.43 ( 0.2 - 10.16 )	1.43 ( 0.13 )	1.43 ( 0.28 )	0.52 ( -1.53 )
NECROTISING OESOPHAGITIS	NECROTISING OESOPHAGITIS	1	13236	92	30549122	25.09	3.5	180.02	25.09	22.88	23.11	27.06	24.83	4.77	4.63	2.57	GASTROINTESTINAL DISORDERS	25.09 ( 3.5 - 180.02 )	25.09 ( 22.88 )	24.83 ( 4.77 )	4.63 ( 2.57 )
JOINT INJURY	JOINT INJURY	1	13236	12021	30537193	0.19	0.03	1.36	0.19	3.4	-1.77	2.15	0.19	0.04	-2.38	-4.42	INJURY, POISONING AND PROCEDURAL COMPLICATIONS	0.19 ( 0.03 - 1.36 )	0.19 ( 3.4 )	0.19 ( 0.04 )	-2.38 ( -4.42 )
ACARODERMATITIS	ACARODERMATITIS	1	13236	597	30548617	3.87	0.54	27.49	3.87	2.12	1.9	5.83	3.86	0.75	1.95	-0.09	INFECTIONS AND INFESTATIONS	3.87 ( 0.54 - 27.49 )	3.87 ( 2.12 )	3.86 ( 0.75 )	1.95 ( -0.09 )
OPISTHOTONUS	OPISTHOTONUS	1	13236	260	30548954	8.88	1.25	63.26	8.88	6.96	6.91	10.84	8.85	1.71	3.15	1.1	NERVOUS SYSTEM DISORDERS	8.88 ( 1.25 - 63.26 )	8.88 ( 6.96 )	8.85 ( 1.71 )	3.15 ( 1.1 )
VENTRICULAR HYPERTROPHY	VENTRICULAR HYPERTROPHY	1	13236	1047	30548167	2.2	0.31	15.67	2.2	0.66	0.24	4.17	2.2	0.43	1.14	-0.9	CARDIAC DISORDERS	2.2 ( 0.31 - 15.67 )	2.2 ( 0.66 )	2.2 ( 0.43 )	1.14 ( -0.9 )
ENTEROCOCCAL INFECTION	ENTEROCOCCAL INFECTION	1	13236	1786	30547428	1.29	0.18	9.18	1.29	0.07	-0.67	3.25	1.29	0.25	0.37	-1.67	INFECTIONS AND INFESTATIONS	1.29 ( 0.18 - 9.18 )	1.29 ( 0.07 )	1.29 ( 0.25 )	0.37 ( -1.67 )
SPUTUM CULTURE POSITIVE	SPUTUM CULTURE POSITIVE	1	13236	372	30548842	6.2	0.87	44.17	6.2	4.35	4.24	8.17	6.19	1.2	2.63	0.58	INVESTIGATIONS	6.2 ( 0.87 - 44.17 )	6.2 ( 4.35 )	6.19 ( 1.2 )	2.63 ( 0.58 )
STREPTOCOCCAL INFECTION	STREPTOCOCCAL INFECTION	1	13236	2788	30546426	0.83	0.12	5.88	0.83	0.04	-1.13	2.79	0.83	0.16	-0.27	-2.31	INFECTIONS AND INFESTATIONS	0.83 ( 0.12 - 5.88 )	0.83 ( 0.04 )	0.83 ( 0.16 )	-0.27 ( -2.31 )
UROSEPSIS	UROSEPSIS	1	13236	4393	30544821	0.53	0.07	3.73	0.53	0.43	-1.43	2.49	0.53	0.1	-0.93	-2.97	INFECTIONS AND INFESTATIONS	0.53 ( 0.07 - 3.73 )	0.53 ( 0.43 )	0.53 ( 0.1 )	-0.93 ( -2.97 )
PERIORBITAL HAEMATOMA	PERIORBITAL HAEMATOMA	1	13236	537	30548677	4.3	0.6	30.57	4.3	2.53	2.34	6.26	4.29	0.83	2.1	0.06	INJURY, POISONING AND PROCEDURAL COMPLICATIONS	4.3 ( 0.6 - 30.57 )	4.3 ( 2.53 )	4.29 ( 0.83 )	2.1 ( 0.06 )
ANAESTHETIC COMPLICATION	ANAESTHETIC COMPLICATION	1	13236	1429	30547785	1.62	0.23	11.47	1.62	0.23	-0.35	3.58	1.61	0.31	0.69	-1.35	INJURY, POISONING AND PROCEDURAL COMPLICATIONS	1.62 ( 0.23 - 11.47 )	1.62 ( 0.23 )	1.61 ( 0.31 )	0.69 ( -1.35 )
INCREASED BRONCHIAL SECRETION	INCREASED BRONCHIAL SECRETION	1	13236	1115	30548099	2.07	0.29	14.71	2.07	0.55	0.11	4.03	2.07	0.4	1.05	-0.99	RESPIRATORY, THORACIC AND MEDIASTINAL DISORDERS	2.07 ( 0.29 - 14.71 )	2.07 ( 0.55 )	2.07 ( 0.4 )	1.05 ( -0.99 )
ACUTE LEFT VENTRICULAR FAILURE	ACUTE LEFT VENTRICULAR FAILURE	1	13236	274	30548940	8.42	1.18	60.02	8.42	6.52	6.46	10.39	8.4	1.62	3.07	1.02	CARDIAC DISORDERS	8.42 ( 1.18 - 60.02 )	8.42 ( 6.52 )	8.4 ( 1.62 )	3.07 ( 1.02 )
DECEREBRATION	DECEREBRATION	1	13236	61	30549153	37.84	5.24	272.97	37.83	35.28	35.86	39.81	37.24	7.13	5.22	3.15	INJURY, POISONING AND PROCEDURAL COMPLICATIONS	37.84 ( 5.24 - 272.97 )	37.83 ( 35.28 )	37.24 ( 7.13 )	5.22 ( 3.15 )
IATROGENIC INJURY	IATROGENIC INJURY	1	13236	655	30548559	3.52	0.5	25.05	3.52	1.8	1.56	5.48	3.52	0.68	1.82	-0.23	INJURY, POISONING AND PROCEDURAL COMPLICATIONS	3.52 ( 0.5 - 25.05 )	3.52 ( 1.8 )	3.52 ( 0.68 )	1.82 ( -0.23 )
PEMPHIGUS	PEMPHIGUS	1	13236	7639	30541575	0.3	0.04	2.14	0.3	1.61	-1.66	2.26	0.3	0.06	-1.73	-3.77	SKIN AND SUBCUTANEOUS TISSUE DISORDERS	0.3 ( 0.04 - 2.14 )	0.3 ( 1.61 )	0.3 ( 0.06 )	-1.73 ( -3.77 )
AMMONIA INCREASED	AMMONIA INCREASED	1	13236	2057	30547157	1.12	0.16	7.97	1.12	0.01	-0.84	3.08	1.12	0.22	0.17	-1.88	INVESTIGATIONS	1.12 ( 0.16 - 7.97 )	1.12 ( 0.01 )	1.12 ( 0.22 )	0.17 ( -1.88 )
FEBRILE NEUTROPENIA	FEBRILE NEUTROPENIA	1	13236	23776	30525438	0.1	0.01	0.69	0.1	8.41	-1.86	2.06	0.1	0.02	-3.36	-5.4	BLOOD AND LYMPHATIC SYSTEM DISORDERS	0.1 ( 0.01 - 0.69 )	0.1 ( 8.41 )	0.1 ( 0.02 )	-3.36 ( -5.4 )
STOMATITIS HAEMORRHAGIC	STOMATITIS HAEMORRHAGIC	1	13236	55	30549159	41.96	5.81	303.27	41.96	39.27	39.98	43.94	41.23	7.88	5.37	3.29	GASTROINTESTINAL DISORDERS	41.96 ( 5.81 - 303.27 )	41.96 ( 39.27 )	41.23 ( 7.88 )	5.37 ( 3.29 )
GOITRE	GOITRE	1	13236	2833	30546381	0.81	0.11	5.79	0.81	0.04	-1.15	2.77	0.81	0.16	-0.3	-2.34	ENDOCRINE DISORDERS	0.81 ( 0.11 - 5.79 )	0.81 ( 0.04 )	0.81 ( 0.16 )	-0.3 ( -2.34 )
HORMONE LEVEL ABNORMAL	HORMONE LEVEL ABNORMAL	1	13236	3201	30546013	0.72	0.1	5.12	0.72	0.11	-1.24	2.68	0.72	0.14	-0.47	-2.51	INVESTIGATIONS	0.72 ( 0.1 - 5.12 )	0.72 ( 0.11 )	0.72 ( 0.14 )	-0.47 ( -2.51 )
MASTICATION DISORDER	MASTICATION DISORDER	1	13236	1682	30547532	1.37	0.19	9.75	1.37	0.1	-0.59	3.33	1.37	0.27	0.46	-1.59	MUSCULOSKELETAL AND CONNECTIVE TISSUE DISORDERS	1.37 ( 0.19 - 9.75 )	1.37 ( 0.1 )	1.37 ( 0.27 )	0.46 ( -1.59 )
REVERSIBLE ISCHAEMIC NEUROLOGICAL DEFICIT	REVERSIBLE ISCHAEMIC NEUROLOGICAL DEFICIT	1	13236	48	30549166	48.08	6.64	348.39	48.08	45.16	46.1	50.06	47.12	8.99	5.56	3.48	NERVOUS SYSTEM DISORDERS	48.08 ( 6.64 - 348.39 )	48.08 ( 45.16 )	47.12 ( 8.99 )	5.56 ( 3.48 )
RADIUS FRACTURE	RADIUS FRACTURE	1	13236	1637	30547577	1.41	0.2	10.02	1.41	0.12	-0.55	3.37	1.41	0.27	0.5	-1.55	INJURY, POISONING AND PROCEDURAL COMPLICATIONS	1.41 ( 0.2 - 10.02 )	1.41 ( 0.12 )	1.41 ( 0.27 )	0.5 ( -1.55 )
BRAIN SCAN ABNORMAL	BRAIN SCAN ABNORMAL	1	13236	275	30548939	8.39	1.18	59.8	8.39	6.49	6.43	10.36	8.37	1.62	3.06	1.02	INVESTIGATIONS	8.39 ( 1.18 - 59.8 )	8.39 ( 6.49 )	8.37 ( 1.62 )	3.06 ( 1.02 )
PROCEDURAL COMPLICATION	PROCEDURAL COMPLICATION	1	13236	3815	30545399	0.6	0.09	4.3	0.6	0.26	-1.36	2.57	0.61	0.12	-0.72	-2.77	INJURY, POISONING AND PROCEDURAL COMPLICATIONS	0.6 ( 0.09 - 4.3 )	0.6 ( 0.26 )	0.61 ( 0.12 )	-0.72 ( -2.77 )
FLUSHING	FLUSHING	1	13236	55149	30494065	0.04	0.01	0.3	0.04	21.98	-1.92	2	0.04	0.01	-4.58	-6.62	VASCULAR DISORDERS	0.04 ( 0.01 - 0.3 )	0.04 ( 21.98 )	0.04 ( 0.01 )	-4.58 ( -6.62 )
ENURESIS	ENURESIS	1	13236	1795	30547419	1.29	0.18	9.13	1.29	0.06	-0.67	3.25	1.29	0.25	0.36	-1.68	PSYCHIATRIC DISORDERS	1.29 ( 0.18 - 9.13 )	1.29 ( 0.06 )	1.29 ( 0.25 )	0.36 ( -1.68 )
BLOOD PRESSURE IMMEASURABLE	BLOOD PRESSURE IMMEASURABLE	1	13236	754	30548460	3.06	0.43	21.76	3.06	1.39	1.1	5.02	3.06	0.59	1.61	-0.43	INVESTIGATIONS	3.06 ( 0.43 - 21.76 )	3.06 ( 1.39 )	3.06 ( 0.59 )	1.61 ( -0.43 )
CEREBRAL ARTERY EMBOLISM	CEREBRAL ARTERY EMBOLISM	1	13236	515	30548699	4.48	0.63	31.88	4.48	2.7	2.52	6.44	4.47	0.87	2.16	0.12	NERVOUS SYSTEM DISORDERS	4.48 ( 0.63 - 31.88 )	4.48 ( 2.7 )	4.47 ( 0.87 )	2.16 ( 0.12 )
HEPATIC LESION	HEPATIC LESION	1	13236	2145	30547069	1.08	0.15	7.64	1.08	0.01	-0.88	3.04	1.08	0.21	0.11	-1.94	HEPATOBILIARY DISORDERS	1.08 ( 0.15 - 7.64 )	1.08 ( 0.01 )	1.08 ( 0.21 )	0.11 ( -1.94 )
EYELID PTOSIS	EYELID PTOSIS	1	13236	5634	30543580	0.41	0.06	2.91	0.41	0.85	-1.55	2.37	0.41	0.08	-1.29	-3.33	EYE DISORDERS	0.41 ( 0.06 - 2.91 )	0.41 ( 0.85 )	0.41 ( 0.08 )	-1.29 ( -3.33 )
HAEMODIALYSIS	HAEMODIALYSIS	1	13236	3572	30545642	0.65	0.09	4.59	0.65	0.19	-1.31	2.61	0.65	0.13	-0.63	-2.67	SURGICAL AND MEDICAL PROCEDURES	0.65 ( 0.09 - 4.59 )	0.65 ( 0.19 )	0.65 ( 0.13 )	-0.63 ( -2.67 )
PERICARDIAL HAEMORRHAGE	PERICARDIAL HAEMORRHAGE	1	13236	744	30548470	3.1	0.44	22.05	3.1	1.42	1.14	5.06	3.1	0.6	1.63	-0.41	CARDIAC DISORDERS	3.1 ( 0.44 - 22.05 )	3.1 ( 1.42 )	3.1 ( 0.6 )	1.63 ( -0.41 )
APALLIC SYNDROME	APALLIC SYNDROME	1	13236	361	30548853	6.39	0.9	45.52	6.39	4.54	4.43	8.36	6.38	1.23	2.67	0.63	NERVOUS SYSTEM DISORDERS	6.39 ( 0.9 - 45.52 )	6.39 ( 4.54 )	6.38 ( 1.23 )	2.67 ( 0.63 )
AUTONOMIC FAILURE SYNDROME	AUTONOMIC FAILURE SYNDROME	1	13236	34	30549180	67.88	9.29	495.95	67.88	64.01	65.89	69.87	65.97	12.49	6.04	3.95	NERVOUS SYSTEM DISORDERS	67.88 ( 9.29 - 495.95 )	67.88 ( 64.01 )	65.97 ( 12.49 )	6.04 ( 3.95 )
BLOOD CALCIUM INCREASED	BLOOD CALCIUM INCREASED	1	13236	5641	30543573	0.41	0.06	2.9	0.41	0.85	-1.55	2.37	0.41	0.08	-1.29	-3.33	INVESTIGATIONS	0.41 ( 0.06 - 2.9 )	0.41 ( 0.85 )	0.41 ( 0.08 )	-1.29 ( -3.33 )
CARDIOGENIC SHOCK	CARDIOGENIC SHOCK	1	13236	5515	30543699	0.42	0.06	2.97	0.42	0.81	-1.54	2.38	0.42	0.08	-1.26	-3.3	CARDIAC DISORDERS	0.42 ( 0.06 - 2.97 )	0.42 ( 0.81 )	0.42 ( 0.08 )	-1.26 ( -3.3 )
PULSE PRESSURE DECREASED	PULSE PRESSURE DECREASED	1	13236	286	30548928	8.07	1.13	57.49	8.07	6.17	6.11	10.03	8.04	1.56	3.01	0.96	INVESTIGATIONS	8.07 ( 1.13 - 57.49 )	8.07 ( 6.17 )	8.04 ( 1.56 )	3.01 ( 0.96 )
QUADRIPLEGIA	QUADRIPLEGIA	1	13236	916	30548298	2.52	0.35	17.91	2.52	0.92	0.56	4.48	2.52	0.49	1.33	-0.71	NERVOUS SYSTEM DISORDERS	2.52 ( 0.35 - 17.91 )	2.52 ( 0.92 )	2.52 ( 0.49 )	1.33 ( -0.71 )
RENAL TUBULAR DISORDER	RENAL TUBULAR DISORDER	1	13236	964	30548250	2.39	0.34	17.02	2.39	0.81	0.43	4.35	2.39	0.46	1.26	-0.78	RENAL AND URINARY DISORDERS	2.39 ( 0.34 - 17.02 )	2.39 ( 0.81 )	2.39 ( 0.46 )	1.26 ( -0.78 )
AORTIC STENOSIS	AORTIC STENOSIS	1	13236	1509	30547705	1.53	0.22	10.87	1.53	0.18	-0.43	3.49	1.53	0.3	0.61	-1.43	VASCULAR DISORDERS	1.53 ( 0.22 - 10.87 )	1.53 ( 0.18 )	1.53 ( 0.3 )	0.61 ( -1.43 )
HYPOVOLAEMIC SHOCK	HYPOVOLAEMIC SHOCK	1	13236	1912	30547302	1.21	0.17	8.57	1.21	0.04	-0.75	3.17	1.21	0.23	0.27	-1.77	VASCULAR DISORDERS	1.21 ( 0.17 - 8.57 )	1.21 ( 0.04 )	1.21 ( 0.23 )	0.27 ( -1.77 )
MALLORY-WEISS SYNDROME	MALLORY-WEISS SYNDROME	1	13236	438	30548776	5.27	0.74	37.5	5.27	3.45	3.31	7.23	5.26	1.02	2.39	0.35	GASTROINTESTINAL DISORDERS	5.27 ( 0.74 - 37.5 )	5.27 ( 3.45 )	5.26 ( 1.02 )	2.39 ( 0.35 )
BLOOD INSULIN INCREASED	BLOOD INSULIN INCREASED	1	13236	253	30548961	9.12	1.28	65.02	9.12	7.2	7.16	11.09	9.09	1.76	3.18	1.14	INVESTIGATIONS	9.12 ( 1.28 - 65.02 )	9.12 ( 7.2 )	9.09 ( 1.76 )	3.18 ( 1.14 )
GLUCOSE TOLERANCE IMPAIRED	GLUCOSE TOLERANCE IMPAIRED	1	13236	3042	30546172	0.76	0.11	5.39	0.76	0.08	-1.2	2.72	0.76	0.15	-0.4	-2.44	METABOLISM AND NUTRITION DISORDERS	0.76 ( 0.11 - 5.39 )	0.76 ( 0.08 )	0.76 ( 0.15 )	-0.4 ( -2.44 )
HYPERCHOLESTEROLAEMIA	HYPERCHOLESTEROLAEMIA	1	13236	4715	30544499	0.49	0.07	3.48	0.49	0.53	-1.47	2.45	0.49	0.09	-1.03	-3.07	METABOLISM AND NUTRITION DISORDERS	0.49 ( 0.07 - 3.48 )	0.49 ( 0.53 )	0.49 ( 0.09 )	-1.03 ( -3.07 )
TACHYPHYLAXIS	TACHYPHYLAXIS	1	13236	153	30549061	15.09	2.11	107.79	15.08	13.07	13.12	17.05	14.99	2.89	3.91	1.85	GENERAL DISORDERS AND ADMINISTRATION SITE CONDITIONS	15.09 ( 2.11 - 107.79 )	15.08 ( 13.07 )	14.99 ( 2.89 )	3.91 ( 1.85 )
DERMATOSIS	DERMATOSIS	1	13236	300	30548914	7.69	1.08	54.8	7.69	5.8	5.73	9.66	7.67	1.48	2.94	0.89	SKIN AND SUBCUTANEOUS TISSUE DISORDERS	7.69 ( 1.08 - 54.8 )	7.69 ( 5.8 )	7.67 ( 1.48 )	2.94 ( 0.89 )
CONJUNCTIVITIS	CONJUNCTIVITIS	1	13236	8696	30540518	0.27	0.04	1.88	0.27	2.03	-1.69	2.23	0.27	0.05	-1.91	-3.95	INFECTIONS AND INFESTATIONS	0.27 ( 0.04 - 1.88 )	0.27 ( 2.03 )	0.27 ( 0.05 )	-1.91 ( -3.95 )
CREPITATIONS	CREPITATIONS	1	13236	1711	30547503	1.35	0.19	9.58	1.35	0.09	-0.61	3.31	1.35	0.26	0.43	-1.61	GENERAL DISORDERS AND ADMINISTRATION SITE CONDITIONS	1.35 ( 0.19 - 9.58 )	1.35 ( 0.09 )	1.35 ( 0.26 )	0.43 ( -1.61 )
EYELID DISORDER	EYELID DISORDER	1	13236	1389	30547825	1.66	0.23	11.81	1.66	0.26	-0.3	3.62	1.66	0.32	0.73	-1.31	EYE DISORDERS	1.66 ( 0.23 - 11.81 )	1.66 ( 0.26 )	1.66 ( 0.32 )	0.73 ( -1.31 )
RALES	RALES	1	13236	2824	30546390	0.82	0.12	5.8	0.82	0.04	-1.14	2.78	0.82	0.16	-0.29	-2.33	RESPIRATORY, THORACIC AND MEDIASTINAL DISORDERS	0.82 ( 0.12 - 5.8 )	0.82 ( 0.04 )	0.82 ( 0.16 )	-0.29 ( -2.33 )
RASH MACULAR	RASH MACULAR	1	13236	19079	30530135	0.12	0.02	0.86	0.12	6.39	-1.84	2.08	0.12	0.02	-3.05	-5.09	SKIN AND SUBCUTANEOUS TISSUE DISORDERS	0.12 ( 0.02 - 0.86 )	0.12 ( 6.39 )	0.12 ( 0.02 )	-3.05 ( -5.09 )
BUNDLE BRANCH BLOCK	BUNDLE BRANCH BLOCK	1	13236	378	30548836	6.11	0.86	43.46	6.11	4.26	4.14	8.07	6.09	1.18	2.61	0.56	CARDIAC DISORDERS	6.11 ( 0.86 - 43.46 )	6.11 ( 4.26 )	6.09 ( 1.18 )	2.61 ( 0.56 )
ANURIA	ANURIA	1	13236	3745	30545469	0.62	0.09	4.38	0.62	0.24	-1.34	2.58	0.62	0.12	-0.7	-2.74	RENAL AND URINARY DISORDERS	0.62 ( 0.09 - 4.38 )	0.62 ( 0.24 )	0.62 ( 0.12 )	-0.7 ( -2.74 )
FLUID RETENTION	FLUID RETENTION	1	13236	28035	30521179	0.08	0.01	0.58	0.08	10.24	-1.88	2.04	0.08	0.02	-3.6	-5.64	METABOLISM AND NUTRITION DISORDERS	0.08 ( 0.01 - 0.58 )	0.08 ( 10.24 )	0.08 ( 0.02 )	-3.6 ( -5.64 )
OESOPHAGEAL DILATATION	OESOPHAGEAL DILATATION	1	13236	259	30548955	8.91	1.25	63.51	8.91	7	6.95	10.87	8.88	1.72	3.15	1.1	GASTROINTESTINAL DISORDERS	8.91 ( 1.25 - 63.51 )	8.91 ( 7 )	8.88 ( 1.72 )	3.15 ( 1.1 )
LICHENOID KERATOSIS	LICHENOID KERATOSIS	1	13236	830	30548384	2.78	0.39	19.77	2.78	1.14	0.82	4.74	2.78	0.54	1.47	-0.57	SKIN AND SUBCUTANEOUS TISSUE DISORDERS	2.78 ( 0.39 - 19.77 )	2.78 ( 1.14 )	2.78 ( 0.54 )	1.47 ( -0.57 )
STREPTOCOCCAL SEPSIS	STREPTOCOCCAL SEPSIS	1	13236	490	30548724	4.71	0.66	33.51	4.71	2.92	2.75	6.67	4.7	0.91	2.23	0.19	INFECTIONS AND INFESTATIONS	4.71 ( 0.66 - 33.51 )	4.71 ( 2.92 )	4.7 ( 0.91 )	2.23 ( 0.19 )
HYSTERECTOMY	HYSTERECTOMY	1	13236	7166	30542048	0.32	0.05	2.29	0.32	1.43	-1.64	2.28	0.32	0.06	-1.63	-3.67	SURGICAL AND MEDICAL PROCEDURES	0.32 ( 0.05 - 2.29 )	0.32 ( 1.43 )	0.32 ( 0.06 )	-1.63 ( -3.67 )
HYSTEROSALPINGO-OOPHORECTOMY	HYSTEROSALPINGO-OOPHORECTOMY	1	13236	93	30549121	24.82	3.46	178.06	24.82	22.61	22.85	26.79	24.56	4.72	4.62	2.56	SURGICAL AND MEDICAL PROCEDURES	24.82 ( 3.46 - 178.06 )	24.82 ( 22.61 )	24.56 ( 4.72 )	4.62 ( 2.56 )
RADIAL NERVE PALSY	RADIAL NERVE PALSY	1	13236	214	30549000	10.79	1.51	76.92	10.78	8.84	8.82	12.75	10.74	2.08	3.42	1.37	NERVOUS SYSTEM DISORDERS	10.79 ( 1.51 - 76.92 )	10.78 ( 8.84 )	10.74 ( 2.08 )	3.42 ( 1.37 )
NEURALGIA	NEURALGIA	1	13236	13879	30535335	0.17	0.02	1.18	0.17	4.18	-1.79	2.13	0.17	0.03	-2.59	-4.63	NERVOUS SYSTEM DISORDERS	0.17 ( 0.02 - 1.18 )	0.17 ( 4.18 )	0.17 ( 0.03 )	-2.59 ( -4.63 )
PARAPROTEINAEMIA	PARAPROTEINAEMIA	1	13236	119	30549095	19.4	2.71	138.84	19.39	17.3	17.43	21.36	19.24	3.71	4.27	2.21	NEOPLASMS BENIGN, MALIGNANT AND UNSPECIFIED (INCL CYSTS AND POLYPS)	19.4 ( 2.71 - 138.84 )	19.39 ( 17.3 )	19.24 ( 3.71 )	4.27 ( 2.21 )
RED BLOOD CELL ABNORMALITY	RED BLOOD CELL ABNORMALITY	1	13236	458	30548756	5.04	0.71	35.85	5.04	3.23	3.08	7	5.03	0.97	2.33	0.29	BLOOD AND LYMPHATIC SYSTEM DISORDERS	5.04 ( 0.71 - 35.85 )	5.04 ( 3.23 )	5.03 ( 0.97 )	2.33 ( 0.29 )
YAWNING	YAWNING	1	13236	1315	30547899	1.76	0.25	12.47	1.76	0.32	-0.21	3.72	1.75	0.34	0.81	-1.23	RESPIRATORY, THORACIC AND MEDIASTINAL DISORDERS	1.76 ( 0.25 - 12.47 )	1.76 ( 0.32 )	1.75 ( 0.34 )	0.81 ( -1.23 )
NODAL RHYTHM	NODAL RHYTHM	1	13236	680	30548534	3.39	0.48	24.13	3.39	1.69	1.43	5.36	3.39	0.66	1.76	-0.28	CARDIAC DISORDERS	3.39 ( 0.48 - 24.13 )	3.39 ( 1.69 )	3.39 ( 0.66 )	1.76 ( -0.28 )
HAEMORRHAGIC CEREBRAL INFARCTION	HAEMORRHAGIC CEREBRAL INFARCTION	1	13236	286	30548928	8.07	1.13	57.49	8.07	6.17	6.11	10.03	8.04	1.56	3.01	0.96	NERVOUS SYSTEM DISORDERS	8.07 ( 1.13 - 57.49 )	8.07 ( 6.17 )	8.04 ( 1.56 )	3.01 ( 0.96 )
CONJUNCTIVAL HYPERAEMIA	CONJUNCTIVAL HYPERAEMIA	1	13236	1448	30547766	1.59	0.22	11.32	1.59	0.22	-0.37	3.55	1.59	0.31	0.67	-1.37	EYE DISORDERS	1.59 ( 0.22 - 11.32 )	1.59 ( 0.22 )	1.59 ( 0.31 )	0.67 ( -1.37 )
LACRIMATION INCREASED	LACRIMATION INCREASED	1	13236	16068	30533146	0.14	0.02	1.02	0.14	5.11	-1.82	2.1	0.14	0.03	-2.8	-4.84	EYE DISORDERS	0.14 ( 0.02 - 1.02 )	0.14 ( 5.11 )	0.14 ( 0.03 )	-2.8 ( -4.84 )
LYMPHOCYTIC INFILTRATION	LYMPHOCYTIC INFILTRATION	1	13236	442	30548772	5.22	0.73	37.16	5.22	3.41	3.26	7.18	5.21	1.01	2.38	0.34	BLOOD AND LYMPHATIC SYSTEM DISORDERS	5.22 ( 0.73 - 37.16 )	5.22 ( 3.41 )	5.21 ( 1.01 )	2.38 ( 0.34 )
NECK PAIN	NECK PAIN	1	13236	33865	30515349	0.07	0.01	0.48	0.07	12.76	-1.89	2.03	0.07	0.01	-3.87	-5.92	MUSCULOSKELETAL AND CONNECTIVE TISSUE DISORDERS	0.07 ( 0.01 - 0.48 )	0.07 ( 12.76 )	0.07 ( 0.01 )	-3.87 ( -5.92 )
OBSTRUCTION	OBSTRUCTION	1	13236	1730	30547484	1.33	0.19	9.48	1.33	0.08	-0.63	3.29	1.33	0.26	0.42	-1.63	GENERAL DISORDERS AND ADMINISTRATION SITE CONDITIONS	1.33 ( 0.19 - 9.48 )	1.33 ( 0.08 )	1.33 ( 0.26 )	0.42 ( -1.63 )
HEMIPARESIS	HEMIPARESIS	1	13236	9045	30540169	0.26	0.04	1.81	0.26	2.17	-1.7	2.22	0.26	0.05	-1.97	-4.01	NERVOUS SYSTEM DISORDERS	0.26 ( 0.04 - 1.81 )	0.26 ( 2.17 )	0.26 ( 0.05 )	-1.97 ( -4.01 )
VASCULITIS	VASCULITIS	1	13236	5711	30543503	0.4	0.06	2.87	0.4	0.88	-1.56	2.36	0.4	0.08	-1.31	-3.35	VASCULAR DISORDERS	0.4 ( 0.06 - 2.87 )	0.4 ( 0.88 )	0.4 ( 0.08 )	-1.31 ( -3.35 )
PROTHROMBIN TIME PROLONGED	PROTHROMBIN TIME PROLONGED	1	13236	2770	30546444	0.83	0.12	5.92	0.83	0.03	-1.13	2.79	0.83	0.16	-0.26	-2.3	INVESTIGATIONS	0.83 ( 0.12 - 5.92 )	0.83 ( 0.03 )	0.83 ( 0.16 )	-0.26 ( -2.3 )
NOCTURIA	NOCTURIA	1	13236	4678	30544536	0.49	0.07	3.5	0.49	0.52	-1.47	2.45	0.49	0.1	-1.02	-3.06	RENAL AND URINARY DISORDERS	0.49 ( 0.07 - 3.5 )	0.49 ( 0.52 )	0.49 ( 0.1 )	-1.02 ( -3.06 )
ACUTE RESPIRATORY FAILURE	ACUTE RESPIRATORY FAILURE	1	13236	7849	30541365	0.29	0.04	2.09	0.29	1.7	-1.67	2.25	0.29	0.06	-1.77	-3.81	RESPIRATORY, THORACIC AND MEDIASTINAL DISORDERS	0.29 ( 0.04 - 2.09 )	0.29 ( 1.7 )	0.29 ( 0.06 )	-1.77 ( -3.81 )
ACUTE RESPIRATORY DISTRESS SYNDROME	ACUTE RESPIRATORY DISTRESS SYNDROME	1	13236	6855	30542359	0.34	0.05	2.39	0.34	1.31	-1.62	2.3	0.34	0.07	-1.57	-3.61	RESPIRATORY, THORACIC AND MEDIASTINAL DISORDERS	0.34 ( 0.05 - 2.39 )	0.34 ( 1.31 )	0.34 ( 0.07 )	-1.57 ( -3.61 )
MEGACOLON	MEGACOLON	1	13236	595	30548619	3.88	0.55	27.59	3.88	2.13	1.92	5.84	3.87	0.75	1.95	-0.09	GASTROINTESTINAL DISORDERS	3.88 ( 0.55 - 27.59 )	3.88 ( 2.13 )	3.87 ( 0.75 )	1.95 ( -0.09 )
APPENDICEAL ABSCESS	APPENDICEAL ABSCESS	1	13236	101	30549113	22.85	3.19	163.82	22.85	20.69	20.88	24.82	22.64	4.36	4.5	2.44	INFECTIONS AND INFESTATIONS	22.85 ( 3.19 - 163.82 )	22.85 ( 20.69 )	22.64 ( 4.36 )	4.5 ( 2.44 )
APPENDICITIS PERFORATED	APPENDICITIS PERFORATED	1	13236	1169	30548045	1.97	0.28	14.03	1.97	0.48	0.01	3.93	1.97	0.38	0.98	-1.06	INFECTIONS AND INFESTATIONS	1.97 ( 0.28 - 14.03 )	1.97 ( 0.48 )	1.97 ( 0.38 )	0.98 ( -1.06 )
CONCUSSION	CONCUSSION	1	13236	4677	30544537	0.49	0.07	3.5	0.49	0.52	-1.47	2.45	0.49	0.1	-1.02	-3.06	INJURY, POISONING AND PROCEDURAL COMPLICATIONS	0.49 ( 0.07 - 3.5 )	0.49 ( 0.52 )	0.49 ( 0.1 )	-1.02 ( -3.06 )
ACUTE PULMONARY OEDEMA	ACUTE PULMONARY OEDEMA	1	13236	2578	30546636	0.9	0.13	6.36	0.9	0.01	-1.07	2.86	0.9	0.17	-0.16	-2.2	RESPIRATORY, THORACIC AND MEDIASTINAL DISORDERS	0.9 ( 0.13 - 6.36 )	0.9 ( 0.01 )	0.9 ( 0.17 )	-0.16 ( -2.2 )
NONSPECIFIC REACTION	NONSPECIFIC REACTION	1	13236	2785	30546429	0.83	0.12	5.89	0.83	0.04	-1.13	2.79	0.83	0.16	-0.27	-2.31	GENERAL DISORDERS AND ADMINISTRATION SITE CONDITIONS	0.83 ( 0.12 - 5.89 )	0.83 ( 0.04 )	0.83 ( 0.16 )	-0.27 ( -2.31 )
APNOEIC ATTACK	APNOEIC ATTACK	1	13236	209	30549005	11.04	1.55	78.77	11.04	9.09	9.08	13.01	10.99	2.12	3.46	1.41	RESPIRATORY, THORACIC AND MEDIASTINAL DISORDERS	11.04 ( 1.55 - 78.77 )	11.04 ( 9.09 )	10.99 ( 2.12 )	3.46 ( 1.41 )
COMPUTERISED TOMOGRAM ABNORMAL	COMPUTERISED TOMOGRAM ABNORMAL	1	13236	1192	30548022	1.94	0.27	13.76	1.94	0.45	-0.02	3.9	1.94	0.38	0.95	-1.09	INVESTIGATIONS	1.94 ( 0.27 - 13.76 )	1.94 ( 0.45 )	1.94 ( 0.38 )	0.95 ( -1.09 )
LARYNGEAL OEDEMA	LARYNGEAL OEDEMA	1	13236	3167	30546047	0.73	0.1	5.18	0.73	0.1	-1.23	2.69	0.73	0.14	-0.46	-2.5	RESPIRATORY, THORACIC AND MEDIASTINAL DISORDERS	0.73 ( 0.1 - 5.18 )	0.73 ( 0.1 )	0.73 ( 0.14 )	-0.46 ( -2.5 )
PHARYNGITIS	PHARYNGITIS	1	13236	7404	30541810	0.31	0.04	2.21	0.31	1.52	-1.65	2.27	0.31	0.06	-1.68	-3.72	INFECTIONS AND INFESTATIONS	0.31 ( 0.04 - 2.21 )	0.31 ( 1.52 )	0.31 ( 0.06 )	-1.68 ( -3.72 )
STRIDOR	STRIDOR	1	13236	1429	30547785	1.62	0.23	11.47	1.62	0.23	-0.35	3.58	1.61	0.31	0.69	-1.35	RESPIRATORY, THORACIC AND MEDIASTINAL DISORDERS	1.62 ( 0.23 - 11.47 )	1.62 ( 0.23 )	1.61 ( 0.31 )	0.69 ( -1.35 )
EMBOLISM	EMBOLISM	1	13236	3307	30545907	0.7	0.1	4.96	0.7	0.13	-1.26	2.66	0.7	0.14	-0.52	-2.56	VASCULAR DISORDERS	0.7 ( 0.1 - 4.96 )	0.7 ( 0.13 )	0.7 ( 0.14 )	-0.52 ( -2.56 )
HEART RATE ABNORMAL	HEART RATE ABNORMAL	1	13236	2865	30546349	0.81	0.11	5.72	0.81	0.05	-1.15	2.77	0.81	0.16	-0.31	-2.35	INVESTIGATIONS	0.81 ( 0.11 - 5.72 )	0.81 ( 0.05 )	0.81 ( 0.16 )	-0.31 ( -2.35 )
HAEMORRHAGE SUBCUTANEOUS	HAEMORRHAGE SUBCUTANEOUS	1	13236	1642	30547572	1.41	0.2	9.99	1.41	0.12	-0.56	3.37	1.41	0.27	0.49	-1.55	SKIN AND SUBCUTANEOUS TISSUE DISORDERS	1.41 ( 0.2 - 9.99 )	1.41 ( 0.12 )	1.41 ( 0.27 )	0.49 ( -1.55 )
HAEMORRHAGIC DIATHESIS	HAEMORRHAGIC DIATHESIS	1	13236	1473	30547741	1.57	0.22	11.13	1.57	0.2	-0.39	3.53	1.57	0.3	0.65	-1.39	BLOOD AND LYMPHATIC SYSTEM DISORDERS	1.57 ( 0.22 - 11.13 )	1.57 ( 0.2 )	1.57 ( 0.3 )	0.65 ( -1.39 )
MEGAKARYOCYTES ABNORMAL	MEGAKARYOCYTES ABNORMAL	1	13236	49	30549165	47.1	6.5	341.14	47.1	44.22	45.12	49.08	46.18	8.81	5.53	3.45	INVESTIGATIONS	47.1 ( 6.5 - 341.14 )	47.1 ( 44.22 )	46.18 ( 8.81 )	5.53 ( 3.45 )
MEGAKARYOCYTES DECREASED	MEGAKARYOCYTES DECREASED	1	13236	33	30549181	69.94	9.56	511.42	69.94	65.95	67.95	71.92	67.91	12.85	6.09	3.99	INVESTIGATIONS	69.94 ( 9.56 - 511.42 )	69.94 ( 65.95 )	67.91 ( 12.85 )	6.09 ( 3.99 )
DYSPHORIA	DYSPHORIA	1	13236	2426	30546788	0.95	0.13	6.76	0.95	0	-1.01	2.91	0.95	0.18	-0.07	-2.11	PSYCHIATRIC DISORDERS	0.95 ( 0.13 - 6.76 )	0.95 ( 0 )	0.95 ( 0.18 )	-0.07 ( -2.11 )
ELECTROCARDIOGRAM REPOLARISATION ABNORMALITY	ELECTROCARDIOGRAM REPOLARISATION ABNORMALITY	1	13236	367	30548847	6.29	0.88	44.77	6.29	4.44	4.33	8.25	6.27	1.21	2.65	0.6	INVESTIGATIONS	6.29 ( 0.88 - 44.77 )	6.29 ( 4.44 )	6.27 ( 1.21 )	2.65 ( 0.6 )
EMPHYSEMA	EMPHYSEMA	1	13236	4594	30544620	0.5	0.07	3.57	0.5	0.49	-1.46	2.46	0.5	0.1	-0.99	-3.03	RESPIRATORY, THORACIC AND MEDIASTINAL DISORDERS	0.5 ( 0.07 - 3.57 )	0.5 ( 0.49 )	0.5 ( 0.1 )	-0.99 ( -3.03 )
HEART SOUNDS ABNORMAL	HEART SOUNDS ABNORMAL	1	13236	337	30548877	6.85	0.96	48.77	6.85	4.98	4.89	8.81	6.83	1.32	2.77	0.73	INVESTIGATIONS	6.85 ( 0.96 - 48.77 )	6.85 ( 4.98 )	6.83 ( 1.32 )	2.77 ( 0.73 )
LABILE HYPERTENSION	LABILE HYPERTENSION	1	13236	164	30549050	14.07	1.97	100.52	14.07	12.07	12.11	16.04	13.99	2.7	3.81	1.75	VASCULAR DISORDERS	14.07 ( 1.97 - 100.52 )	14.07 ( 12.07 )	13.99 ( 2.7 )	3.81 ( 1.75 )
TONIC CONVULSION	TONIC CONVULSION	1	13236	570	30548644	4.05	0.57	28.8	4.05	2.29	2.09	6.01	4.04	0.78	2.02	-0.03	NERVOUS SYSTEM DISORDERS	4.05 ( 0.57 - 28.8 )	4.05 ( 2.29 )	4.04 ( 0.78 )	2.02 ( -0.03 )
ACTIVATED PARTIAL THROMBOPLASTIN TIME PROLONGED	ACTIVATED PARTIAL THROMBOPLASTIN TIME PROLONGED	1	13236	2094	30547120	1.1	0.16	7.83	1.1	0.01	-0.86	3.06	1.1	0.21	0.14	-1.9	INVESTIGATIONS	1.1 ( 0.16 - 7.83 )	1.1 ( 0.01 )	1.1 ( 0.21 )	0.14 ( -1.9 )
BLOOD BICARBONATE DECREASED	BLOOD BICARBONATE DECREASED	1	13236	877	30548337	2.63	0.37	18.71	2.63	1.01	0.67	4.59	2.63	0.51	1.39	-0.65	INVESTIGATIONS	2.63 ( 0.37 - 18.71 )	2.63 ( 1.01 )	2.63 ( 0.51 )	1.39 ( -0.65 )
BLOOD PH DECREASED	BLOOD PH DECREASED	1	13236	778	30548436	2.97	0.42	21.09	2.97	1.3	1.01	4.93	2.96	0.57	1.57	-0.48	INVESTIGATIONS	2.97 ( 0.42 - 21.09 )	2.97 ( 1.3 )	2.96 ( 0.57 )	1.57 ( -0.48 )
MEAN CELL HAEMOGLOBIN INCREASED	MEAN CELL HAEMOGLOBIN INCREASED	1	13236	865	30548349	2.67	0.38	18.97	2.67	1.04	0.71	4.63	2.67	0.52	1.41	-0.63	INVESTIGATIONS	2.67 ( 0.38 - 18.97 )	2.67 ( 1.04 )	2.67 ( 0.52 )	1.41 ( -0.63 )
MEAN CELL VOLUME INCREASED	MEAN CELL VOLUME INCREASED	1	13236	1273	30547941	1.81	0.26	12.88	1.81	0.36	-0.15	3.77	1.81	0.35	0.86	-1.18	INVESTIGATIONS	1.81 ( 0.26 - 12.88 )	1.81 ( 0.36 )	1.81 ( 0.35 )	0.86 ( -1.18 )
PCO2 INCREASED	PCO2 INCREASED	1	13236	319	30548895	7.24	1.02	51.53	7.23	5.36	5.27	9.2	7.22	1.4	2.85	0.8	INVESTIGATIONS	7.24 ( 1.02 - 51.53 )	7.23 ( 5.36 )	7.22 ( 1.4 )	2.85 ( 0.8 )
PO2 DECREASED	PO2 DECREASED	1	13236	521	30548693	4.43	0.62	31.51	4.43	2.65	2.47	6.39	4.42	0.86	2.15	0.1	INVESTIGATIONS	4.43 ( 0.62 - 31.51 )	4.43 ( 2.65 )	4.42 ( 0.86 )	2.15 ( 0.1 )
DISSOCIATIVE DISORDER	DISSOCIATIVE DISORDER	1	13236	345	30548869	6.69	0.94	47.63	6.69	4.83	4.73	8.65	6.67	1.29	2.74	0.69	PSYCHIATRIC DISORDERS	6.69 ( 0.94 - 47.63 )	6.69 ( 4.83 )	6.67 ( 1.29 )	2.74 ( 0.69 )
ENCEPHALITIS	ENCEPHALITIS	1	13236	2765	30546449	0.83	0.12	5.93	0.83	0.03	-1.13	2.79	0.83	0.16	-0.26	-2.3	INFECTIONS AND INFESTATIONS	0.83 ( 0.12 - 5.93 )	0.83 ( 0.03 )	0.83 ( 0.16 )	-0.26 ( -2.3 )
MENINGITIS VIRAL	MENINGITIS VIRAL	1	13236	685	30548529	3.37	0.47	23.96	3.37	1.66	1.41	5.33	3.37	0.65	1.75	-0.29	INFECTIONS AND INFESTATIONS	3.37 ( 0.47 - 23.96 )	3.37 ( 1.66 )	3.37 ( 0.65 )	1.75 ( -0.29 )
CLONIC CONVULSION	CLONIC CONVULSION	1	13236	334	30548880	6.91	0.97	49.21	6.91	5.04	4.95	8.87	6.89	1.33	2.78	0.74	NERVOUS SYSTEM DISORDERS	6.91 ( 0.97 - 49.21 )	6.91 ( 5.04 )	6.89 ( 1.33 )	2.78 ( 0.74 )
GAZE PALSY	GAZE PALSY	1	13236	755	30548459	3.06	0.43	21.73	3.06	1.38	1.1	5.02	3.05	0.59	1.61	-0.43	EYE DISORDERS	3.06 ( 0.43 - 21.73 )	3.06 ( 1.38 )	3.05 ( 0.59 )	1.61 ( -0.43 )
GASTROENTERITIS BACTERIAL	GASTROENTERITIS BACTERIAL	1	13236	167	30549047	13.82	1.94	98.7	13.82	11.82	11.85	15.79	13.74	2.65	3.78	1.73	INFECTIONS AND INFESTATIONS	13.82 ( 1.94 - 98.7 )	13.82 ( 11.82 )	13.74 ( 2.65 )	3.78 ( 1.73 )
ANAEMIA MEGALOBLASTIC	ANAEMIA MEGALOBLASTIC	1	13236	219	30548995	10.54	1.48	75.16	10.54	8.59	8.57	12.5	10.49	2.03	3.39	1.34	BLOOD AND LYMPHATIC SYSTEM DISORDERS	10.54 ( 1.48 - 75.16 )	10.54 ( 8.59 )	10.49 ( 2.03 )	3.39 ( 1.34 )
ANAEMIA VITAMIN B12 DEFICIENCY	ANAEMIA VITAMIN B12 DEFICIENCY	1	13236	248	30548966	9.31	1.31	66.34	9.31	7.38	7.34	11.27	9.27	1.79	3.21	1.16	BLOOD AND LYMPHATIC SYSTEM DISORDERS	9.31 ( 1.31 - 66.34 )	9.31 ( 7.38 )	9.27 ( 1.79 )	3.21 ( 1.16 )
APLASIA PURE RED CELL	APLASIA PURE RED CELL	1	13236	1204	30548010	1.92	0.27	13.62	1.92	0.44	-0.04	3.88	1.92	0.37	0.94	-1.1	BLOOD AND LYMPHATIC SYSTEM DISORDERS	1.92 ( 0.27 - 13.62 )	1.92 ( 0.44 )	1.92 ( 0.37 )	0.94 ( -1.1 )
ESSENTIAL TREMOR	ESSENTIAL TREMOR	1	13236	599	30548615	3.85	0.54	27.4	3.85	2.11	1.89	5.81	3.85	0.75	1.94	-0.1	NERVOUS SYSTEM DISORDERS	3.85 ( 0.54 - 27.4 )	3.85 ( 2.11 )	3.85 ( 0.75 )	1.94 ( -0.1 )
AZOTAEMIA	AZOTAEMIA	1	13236	1425	30547789	1.62	0.23	11.51	1.62	0.24	-0.34	3.58	1.62	0.31	0.7	-1.35	RENAL AND URINARY DISORDERS	1.62 ( 0.23 - 11.51 )	1.62 ( 0.24 )	1.62 ( 0.31 )	0.7 ( -1.35 )
PANCREATIC ENZYMES INCREASED	PANCREATIC ENZYMES INCREASED	1	13236	635	30548579	3.63	0.51	25.85	3.63	1.91	1.67	5.6	3.63	0.7	1.86	-0.18	INVESTIGATIONS	3.63 ( 0.51 - 25.85 )	3.63 ( 1.91 )	3.63 ( 0.7 )	1.86 ( -0.18 )
CORONARY ARTERY STENOSIS	CORONARY ARTERY STENOSIS	1	13236	1591	30547623	1.45	0.2	10.31	1.45	0.14	-0.51	3.41	1.45	0.28	0.54	-1.51	CARDIAC DISORDERS	1.45 ( 0.2 - 10.31 )	1.45 ( 0.14 )	1.45 ( 0.28 )	0.54 ( -1.51 )
ELECTROCARDIOGRAM QT SHORTENED	ELECTROCARDIOGRAM QT SHORTENED	1	13236	107	30549107	21.57	3.01	154.55	21.57	19.43	19.6	23.54	21.38	4.12	4.42	2.36	INVESTIGATIONS	21.57 ( 3.01 - 154.55 )	21.57 ( 19.43 )	21.38 ( 4.12 )	4.42 ( 2.36 )
SUDDEN CARDIAC DEATH	SUDDEN CARDIAC DEATH	1	13236	902	30548312	2.56	0.36	18.19	2.56	0.95	0.6	4.52	2.56	0.5	1.35	-0.69	GENERAL DISORDERS AND ADMINISTRATION SITE CONDITIONS	2.56 ( 0.36 - 18.19 )	2.56 ( 0.95 )	2.56 ( 0.5 )	1.35 ( -0.69 )
ERYSIPELAS	ERYSIPELAS	1	13236	2511	30546703	0.92	0.13	6.53	0.92	0.01	-1.04	2.88	0.92	0.18	-0.12	-2.16	INFECTIONS AND INFESTATIONS	0.92 ( 0.13 - 6.53 )	0.92 ( 0.01 )	0.92 ( 0.18 )	-0.12 ( -2.16 )
WOUND INFECTION	WOUND INFECTION	1	13236	5138	30544076	0.45	0.06	3.19	0.45	0.68	-1.51	2.41	0.45	0.09	-1.15	-3.2	INFECTIONS AND INFESTATIONS	0.45 ( 0.06 - 3.19 )	0.45 ( 0.68 )	0.45 ( 0.09 )	-1.15 ( -3.2 )
NASAL CONGESTION	NASAL CONGESTION	1	13236	32227	30516987	0.07	0.01	0.51	0.07	12.05	-1.89	2.03	0.07	0.01	-3.8	-5.84	RESPIRATORY, THORACIC AND MEDIASTINAL DISORDERS	0.07 ( 0.01 - 0.51 )	0.07 ( 12.05 )	0.07 ( 0.01 )	-3.8 ( -5.84 )
PERICARDITIS	PERICARDITIS	1	13236	8222	30540992	0.28	0.04	1.99	0.28	1.84	-1.68	2.24	0.28	0.05	-1.83	-3.87	CARDIAC DISORDERS	0.28 ( 0.04 - 1.99 )	0.28 ( 1.84 )	0.28 ( 0.05 )	-1.83 ( -3.87 )
HOSTILITY	HOSTILITY	1	13236	1220	30547994	1.89	0.27	13.44	1.89	0.42	-0.07	3.85	1.89	0.37	0.92	-1.12	PSYCHIATRIC DISORDERS	1.89 ( 0.27 - 13.44 )	1.89 ( 0.42 )	1.89 ( 0.37 )	0.92 ( -1.12 )
CHRONIC HEPATITIS	CHRONIC HEPATITIS	1	13236	359	30548855	6.43	0.9	45.77	6.43	4.57	4.47	8.39	6.41	1.24	2.68	0.64	HEPATOBILIARY DISORDERS	6.43 ( 0.9 - 45.77 )	6.43 ( 4.57 )	6.41 ( 1.24 )	2.68 ( 0.64 )
HEPATIC ATROPHY	HEPATIC ATROPHY	1	13236	190	30549024	12.15	1.7	86.69	12.15	10.18	10.18	14.11	12.09	2.33	3.6	1.54	HEPATOBILIARY DISORDERS	12.15 ( 1.7 - 86.69 )	12.15 ( 10.18 )	12.09 ( 2.33 )	3.6 ( 1.54 )
LYMPHOCYTE STIMULATION TEST POSITIVE	LYMPHOCYTE STIMULATION TEST POSITIVE	1	13236	369	30548845	6.25	0.88	44.53	6.25	4.4	4.29	8.22	6.24	1.21	2.64	0.6	INVESTIGATIONS	6.25 ( 0.88 - 44.53 )	6.25 ( 4.4 )	6.24 ( 1.21 )	2.64 ( 0.6 )
LOW CARDIAC OUTPUT SYNDROME	LOW CARDIAC OUTPUT SYNDROME	1	13236	125	30549089	18.46	2.58	132.12	18.46	16.39	16.5	20.43	18.32	3.53	4.2	2.14	CARDIAC DISORDERS	18.46 ( 2.58 - 132.12 )	18.46 ( 16.39 )	18.32 ( 3.53 )	4.2 ( 2.14 )
AORTIC ANEURYSM RUPTURE	AORTIC ANEURYSM RUPTURE	1	13236	265	30548949	8.71	1.22	62.07	8.71	6.8	6.75	10.67	8.68	1.68	3.12	1.07	VASCULAR DISORDERS	8.71 ( 1.22 - 62.07 )	8.71 ( 6.8 )	8.68 ( 1.68 )	3.12 ( 1.07 )
COLITIS ISCHAEMIC	COLITIS ISCHAEMIC	1	13236	3560	30545654	0.65	0.09	4.6	0.65	0.19	-1.31	2.61	0.65	0.13	-0.63	-2.67	GASTROINTESTINAL DISORDERS	0.65 ( 0.09 - 4.6 )	0.65 ( 0.19 )	0.65 ( 0.13 )	-0.63 ( -2.67 )
MACULAR RUPTURE	MACULAR RUPTURE	1	13236	21	30549193	109.91	14.78	817.15	109.9	103	107.89	111.9	104.95	19.59	6.71	4.59	EYE DISORDERS	109.91 ( 14.78 - 817.15 )	109.9 ( 103 )	104.95 ( 19.59 )	6.71 ( 4.59 )
BLOOD MAGNESIUM DECREASED	BLOOD MAGNESIUM DECREASED	1	13236	4920	30544294	0.47	0.07	3.33	0.47	0.6	-1.49	2.43	0.47	0.09	-1.09	-3.13	INVESTIGATIONS	0.47 ( 0.07 - 3.33 )	0.47 ( 0.6 )	0.47 ( 0.09 )	-1.09 ( -3.13 )
ELECTROCARDIOGRAM ST SEGMENT ABNORMAL	ELECTROCARDIOGRAM ST SEGMENT ABNORMAL	1	13236	378	30548836	6.11	0.86	43.46	6.11	4.26	4.14	8.07	6.09	1.18	2.61	0.56	INVESTIGATIONS	6.11 ( 0.86 - 43.46 )	6.11 ( 4.26 )	6.09 ( 1.18 )	2.61 ( 0.56 )
RESPIRATION ABNORMAL	RESPIRATION ABNORMAL	1	13236	3418	30545796	0.68	0.1	4.8	0.68	0.16	-1.29	2.64	0.68	0.13	-0.57	-2.61	RESPIRATORY, THORACIC AND MEDIASTINAL DISORDERS	0.68 ( 0.1 - 4.8 )	0.68 ( 0.16 )	0.68 ( 0.13 )	-0.57 ( -2.61 )
CONTINUOUS HAEMODIAFILTRATION	CONTINUOUS HAEMODIAFILTRATION	1	13236	447	30548767	5.16	0.73	36.74	5.16	3.35	3.2	7.13	5.15	1	2.37	0.32	SURGICAL AND MEDICAL PROCEDURES	5.16 ( 0.73 - 36.74 )	5.16 ( 3.35 )	5.15 ( 1 )	2.37 ( 0.32 )
EXCESSIVE EXERCISE	EXCESSIVE EXERCISE	1	13236	42	30549172	54.95	7.56	399.32	54.95	51.74	52.97	56.93	53.69	10.21	5.75	3.66	SOCIAL CIRCUMSTANCES	54.95 ( 7.56 - 399.32 )	54.95 ( 51.74 )	53.69 ( 10.21 )	5.75 ( 3.66 )
INADEQUATE DIET	INADEQUATE DIET	1	13236	266	30548948	8.68	1.22	61.83	8.68	6.77	6.71	10.64	8.65	1.67	3.11	1.06	SOCIAL CIRCUMSTANCES	8.68 ( 1.22 - 61.83 )	8.68 ( 6.77 )	8.65 ( 1.67 )	3.11 ( 1.06 )
SKIN ULCER	SKIN ULCER	1	13236	12742	30536472	0.18	0.03	1.29	0.18	3.7	-1.78	2.14	0.18	0.04	-2.46	-4.51	SKIN AND SUBCUTANEOUS TISSUE DISORDERS	0.18 ( 0.03 - 1.29 )	0.18 ( 3.7 )	0.18 ( 0.04 )	-2.46 ( -4.51 )
MONOPLEGIA	MONOPLEGIA	1	13236	2302	30546912	1	0.14	7.12	1	0	-0.96	2.96	1	0.19	0	-2.04	NERVOUS SYSTEM DISORDERS	1 ( 0.14 - 7.12 )	1 ( 0 )	1 ( 0.19 )	0 ( -2.04 )
POST PROCEDURAL HAEMORRHAGE	POST PROCEDURAL HAEMORRHAGE	1	13236	5954	30543260	0.39	0.05	2.75	0.39	0.97	-1.57	2.35	0.39	0.08	-1.37	-3.41	INJURY, POISONING AND PROCEDURAL COMPLICATIONS	0.39 ( 0.05 - 2.75 )	0.39 ( 0.97 )	0.39 ( 0.08 )	-1.37 ( -3.41 )
JOINT DISLOCATION	JOINT DISLOCATION	1	13236	6398	30542816	0.36	0.05	2.56	0.36	1.13	-1.6	2.32	0.36	0.07	-1.47	-3.51	INJURY, POISONING AND PROCEDURAL COMPLICATIONS	0.36 ( 0.05 - 2.56 )	0.36 ( 1.13 )	0.36 ( 0.07 )	-1.47 ( -3.51 )
URINE OUTPUT DECREASED	URINE OUTPUT DECREASED	1	13236	4237	30544977	0.54	0.08	3.87	0.54	0.38	-1.42	2.5	0.54	0.11	-0.88	-2.92	INVESTIGATIONS	0.54 ( 0.08 - 3.87 )	0.54 ( 0.38 )	0.54 ( 0.11 )	-0.88 ( -2.92 )
BLOOD ALDOSTERONE DECREASED	BLOOD ALDOSTERONE DECREASED	1	13236	26	30549188	88.77	12.04	654.23	88.76	83.56	86.77	90.76	85.51	16.08	6.42	4.31	INVESTIGATIONS	88.77 ( 12.04 - 654.23 )	88.76 ( 83.56 )	85.51 ( 16.08 )	6.42 ( 4.31 )
RENIN DECREASED	RENIN DECREASED	1	13236	42	30549172	54.95	7.56	399.32	54.95	51.74	52.97	56.93	53.69	10.21	5.75	3.66	INVESTIGATIONS	54.95 ( 7.56 - 399.32 )	54.95 ( 51.74 )	53.69 ( 10.21 )	5.75 ( 3.66 )
PURULENT DISCHARGE	PURULENT DISCHARGE	1	13236	2334	30546880	0.99	0.14	7.02	0.99	0	-0.97	2.95	0.99	0.19	-0.02	-2.06	INFECTIONS AND INFESTATIONS	0.99 ( 0.14 - 7.02 )	0.99 ( 0 )	0.99 ( 0.19 )	-0.02 ( -2.06 )
NORMAL PRESSURE HYDROCEPHALUS	NORMAL PRESSURE HYDROCEPHALUS	1	13236	173	30549041	13.34	1.87	95.26	13.34	11.35	11.37	15.31	13.27	2.56	3.73	1.68	NERVOUS SYSTEM DISORDERS	13.34 ( 1.87 - 95.26 )	13.34 ( 11.35 )	13.27 ( 2.56 )	3.73 ( 1.68 )
INTUSSUSCEPTION	INTUSSUSCEPTION	1	13236	398	30548816	5.8	0.81	41.27	5.8	3.96	3.84	7.76	5.79	1.12	2.53	0.49	GASTROINTESTINAL DISORDERS	5.8 ( 0.81 - 41.27 )	5.8 ( 3.96 )	5.79 ( 1.12 )	2.53 ( 0.49 )
BRONCHOPNEUMOPATHY	BRONCHOPNEUMOPATHY	1	13236	141	30549073	16.37	2.29	117.03	16.37	14.33	14.4	18.33	16.26	3.14	4.02	1.97	RESPIRATORY, THORACIC AND MEDIASTINAL DISORDERS	16.37 ( 2.29 - 117.03 )	16.37 ( 14.33 )	16.26 ( 3.14 )	4.02 ( 1.97 )
BARRETT'S OESOPHAGUS	BARRETT'S OESOPHAGUS	1	13236	1513	30547701	1.53	0.21	10.84	1.53	0.18	-0.44	3.49	1.53	0.3	0.61	-1.43	GASTROINTESTINAL DISORDERS	1.53 ( 0.21 - 10.84 )	1.53 ( 0.18 )	1.53 ( 0.3 )	0.61 ( -1.43 )
EROSIVE OESOPHAGITIS	EROSIVE OESOPHAGITIS	1	13236	802	30548412	2.88	0.4	20.46	2.88	1.22	0.92	4.84	2.88	0.56	1.52	-0.52	GASTROINTESTINAL DISORDERS	2.88 ( 0.4 - 20.46 )	2.88 ( 1.22 )	2.88 ( 0.56 )	1.52 ( -0.52 )
DIABETIC NEUROPATHY	DIABETIC NEUROPATHY	1	13236	2451	30546763	0.94	0.13	6.69	0.94	0	-1.02	2.9	0.94	0.18	-0.09	-2.13	NERVOUS SYSTEM DISORDERS	0.94 ( 0.13 - 6.69 )	0.94 ( 0 )	0.94 ( 0.18 )	-0.09 ( -2.13 )
WEIGHT BEARING DIFFICULTY	WEIGHT BEARING DIFFICULTY	1	13236	1664	30547550	1.39	0.2	9.85	1.39	0.11	-0.57	3.35	1.39	0.27	0.47	-1.57	MUSCULOSKELETAL AND CONNECTIVE TISSUE DISORDERS	1.39 ( 0.2 - 9.85 )	1.39 ( 0.11 )	1.39 ( 0.27 )	0.47 ( -1.57 )
LEG AMPUTATION	LEG AMPUTATION	1	13236	1394	30547820	1.66	0.23	11.76	1.66	0.26	-0.31	3.62	1.66	0.32	0.73	-1.31	SURGICAL AND MEDICAL PROCEDURES	1.66 ( 0.23 - 11.76 )	1.66 ( 0.26 )	1.66 ( 0.32 )	0.73 ( -1.31 )
WRIST FRACTURE	WRIST FRACTURE	1	13236	8477	30540737	0.27	0.04	1.93	0.27	1.95	-1.69	2.23	0.27	0.05	-1.88	-3.92	INJURY, POISONING AND PROCEDURAL COMPLICATIONS	0.27 ( 0.04 - 1.93 )	0.27 ( 1.95 )	0.27 ( 0.05 )	-1.88 ( -3.92 )
GAMMOPATHY	GAMMOPATHY	1	13236	92	30549122	25.09	3.5	180.02	25.09	22.88	23.11	27.06	24.83	4.77	4.63	2.57	NEOPLASMS BENIGN, MALIGNANT AND UNSPECIFIED (INCL CYSTS AND POLYPS)	25.09 ( 3.5 - 180.02 )	25.09 ( 22.88 )	24.83 ( 4.77 )	4.63 ( 2.57 )
HYPERCALCAEMIA	HYPERCALCAEMIA	1	13236	5930	30543284	0.39	0.05	2.76	0.39	0.96	-1.57	2.35	0.39	0.08	-1.36	-3.4	METABOLISM AND NUTRITION DISORDERS	0.39 ( 0.05 - 2.76 )	0.39 ( 0.96 )	0.39 ( 0.08 )	-1.36 ( -3.4 )
HYPERPARATHYROIDISM	HYPERPARATHYROIDISM	1	13236	1220	30547994	1.89	0.27	13.44	1.89	0.42	-0.07	3.85	1.89	0.37	0.92	-1.12	ENDOCRINE DISORDERS	1.89 ( 0.27 - 13.44 )	1.89 ( 0.42 )	1.89 ( 0.37 )	0.92 ( -1.12 )
HYPERVISCOSITY SYNDROME	HYPERVISCOSITY SYNDROME	1	13236	102	30549112	22.63	3.16	162.2	22.63	20.47	20.66	24.6	22.42	4.31	4.49	2.43	BLOOD AND LYMPHATIC SYSTEM DISORDERS	22.63 ( 3.16 - 162.2 )	22.63 ( 20.47 )	22.42 ( 4.31 )	4.49 ( 2.43 )
DYSPNOEA EXERTIONAL	DYSPNOEA EXERTIONAL	1	13236	18113	30531101	0.13	0.02	0.9	0.13	5.98	-1.83	2.09	0.13	0.02	-2.97	-5.01	RESPIRATORY, THORACIC AND MEDIASTINAL DISORDERS	0.13 ( 0.02 - 0.9 )	0.13 ( 5.98 )	0.13 ( 0.02 )	-2.97 ( -5.01 )
RENAL DISORDER	RENAL DISORDER	1	13236	21097	30528117	0.11	0.02	0.78	0.11	7.26	-1.85	2.07	0.11	0.02	-3.19	-5.23	RENAL AND URINARY DISORDERS	0.11 ( 0.02 - 0.78 )	0.11 ( 7.26 )	0.11 ( 0.02 )	-3.19 ( -5.23 )
SCRATCH	SCRATCH	1	13236	5086	30544128	0.45	0.06	3.22	0.45	0.66	-1.51	2.41	0.45	0.09	-1.14	-3.18	INJURY, POISONING AND PROCEDURAL COMPLICATIONS	0.45 ( 0.06 - 3.22 )	0.45 ( 0.66 )	0.45 ( 0.09 )	-1.14 ( -3.18 )
CARDIAC DEATH	CARDIAC DEATH	1	13236	307	30548907	7.52	1.06	53.55	7.52	5.63	5.55	9.48	7.5	1.45	2.91	0.86	GENERAL DISORDERS AND ADMINISTRATION SITE CONDITIONS	7.52 ( 1.06 - 53.55 )	7.52 ( 5.63 )	7.5 ( 1.45 )	2.91 ( 0.86 )
PERFORATED ULCER	PERFORATED ULCER	1	13236	389	30548825	5.93	0.83	42.23	5.93	4.09	3.97	7.9	5.92	1.15	2.57	0.52	GENERAL DISORDERS AND ADMINISTRATION SITE CONDITIONS	5.93 ( 0.83 - 42.23 )	5.93 ( 4.09 )	5.92 ( 1.15 )	2.57 ( 0.52 )
HYPERTENSIVE EMERGENCY	HYPERTENSIVE EMERGENCY	1	13236	543	30548671	4.25	0.6	30.23	4.25	2.48	2.29	6.21	4.24	0.82	2.09	0.04	VASCULAR DISORDERS	4.25 ( 0.6 - 30.23 )	4.25 ( 2.48 )	4.24 ( 0.82 )	2.09 ( 0.04 )
BRONCHIAL OBSTRUCTION	BRONCHIAL OBSTRUCTION	1	13236	628	30548586	3.68	0.52	26.13	3.67	1.94	1.71	5.64	3.67	0.71	1.88	-0.17	RESPIRATORY, THORACIC AND MEDIASTINAL DISORDERS	3.68 ( 0.52 - 26.13 )	3.67 ( 1.94 )	3.67 ( 0.71 )	1.88 ( -0.17 )
GLOSSODYNIA	GLOSSODYNIA	1	13236	14394	30534820	0.16	0.02	1.14	0.16	4.4	-1.8	2.12	0.16	0.03	-2.64	-4.68	GASTROINTESTINAL DISORDERS	0.16 ( 0.02 - 1.14 )	0.16 ( 4.4 )	0.16 ( 0.03 )	-2.64 ( -4.68 )
BREAST MASS	BREAST MASS	1	13236	5063	30544151	0.46	0.06	3.24	0.46	0.65	-1.5	2.42	0.46	0.09	-1.13	-3.17	REPRODUCTIVE SYSTEM AND BREAST DISORDERS	0.46 ( 0.06 - 3.24 )	0.46 ( 0.65 )	0.46 ( 0.09 )	-1.13 ( -3.17 )
CEREBRAL ARTERIOSCLEROSIS	CEREBRAL ARTERIOSCLEROSIS	1	13236	175	30549039	13.19	1.85	94.16	13.19	11.2	11.22	15.15	13.12	2.53	3.71	1.66	NERVOUS SYSTEM DISORDERS	13.19 ( 1.85 - 94.16 )	13.19 ( 11.2 )	13.12 ( 2.53 )	3.71 ( 1.66 )
OROPHARYNGEAL PAIN	OROPHARYNGEAL PAIN	1	13236	55495	30493719	0.04	0.01	0.29	0.04	22.13	-1.92	2	0.04	0.01	-4.59	-6.63	RESPIRATORY, THORACIC AND MEDIASTINAL DISORDERS	0.04 ( 0.01 - 0.29 )	0.04 ( 22.13 )	0.04 ( 0.01 )	-4.59 ( -6.63 )
REGURGITATION	REGURGITATION	1	13236	1768	30547446	1.31	0.18	9.27	1.31	0.07	-0.66	3.27	1.31	0.25	0.38	-1.66	GASTROINTESTINAL DISORDERS	1.31 ( 0.18 - 9.27 )	1.31 ( 0.07 )	1.31 ( 0.25 )	0.38 ( -1.66 )
COLITIS ULCERATIVE	COLITIS ULCERATIVE	1	13236	18413	30530801	0.13	0.02	0.89	0.13	6.11	-1.83	2.09	0.13	0.02	-3	-5.04	GASTROINTESTINAL DISORDERS	0.13 ( 0.02 - 0.89 )	0.13 ( 6.11 )	0.13 ( 0.02 )	-3 ( -5.04 )
MUSCULOSKELETAL DISCOMFORT	MUSCULOSKELETAL DISCOMFORT	1	13236	9834	30539380	0.23	0.03	1.67	0.23	2.5	-1.73	2.19	0.23	0.05	-2.09	-4.13	MUSCULOSKELETAL AND CONNECTIVE TISSUE DISORDERS	0.23 ( 0.03 - 1.67 )	0.23 ( 2.5 )	0.23 ( 0.05 )	-2.09 ( -4.13 )
PSEUDOLYMPHOMA	PSEUDOLYMPHOMA	1	13236	248	30548966	9.31	1.31	66.34	9.31	7.38	7.34	11.27	9.27	1.79	3.21	1.16	BLOOD AND LYMPHATIC SYSTEM DISORDERS	9.31 ( 1.31 - 66.34 )	9.31 ( 7.38 )	9.27 ( 1.79 )	3.21 ( 1.16 )
RASH PAPULOSQUAMOUS	RASH PAPULOSQUAMOUS	1	13236	73	30549141	31.62	4.39	227.5	31.61	29.25	29.64	33.59	31.2	5.98	4.96	2.9	SKIN AND SUBCUTANEOUS TISSUE DISORDERS	31.62 ( 4.39 - 227.5 )	31.61 ( 29.25 )	31.2 ( 5.98 )	4.96 ( 2.9 )
LIPOEDEMA	LIPOEDEMA	1	13236	254	30548960	9.09	1.27	64.76	9.09	7.17	7.12	11.05	9.05	1.75	3.18	1.13	METABOLISM AND NUTRITION DISORDERS	9.09 ( 1.27 - 64.76 )	9.09 ( 7.17 )	9.05 ( 1.75 )	3.18 ( 1.13 )
THROMBOTIC THROMBOCYTOPENIC PURPURA	THROMBOTIC THROMBOCYTOPENIC PURPURA	1	13236	1555	30547659	1.48	0.21	10.54	1.48	0.16	-0.48	3.44	1.48	0.29	0.57	-1.47	BLOOD AND LYMPHATIC SYSTEM DISORDERS	1.48 ( 0.21 - 10.54 )	1.48 ( 0.16 )	1.48 ( 0.29 )	0.57 ( -1.47 )
NARCOLEPSY	NARCOLEPSY	1	13236	1062	30548152	2.17	0.31	15.44	2.17	0.63	0.21	4.13	2.17	0.42	1.12	-0.92	NERVOUS SYSTEM DISORDERS	2.17 ( 0.31 - 15.44 )	2.17 ( 0.63 )	2.17 ( 0.42 )	1.12 ( -0.92 )
TYPHOID FEVER	TYPHOID FEVER	1	13236	130	30549084	17.75	2.48	127	17.75	15.69	15.79	19.72	17.62	3.4	4.14	2.08	INFECTIONS AND INFESTATIONS	17.75 ( 2.48 - 127 )	17.75 ( 15.69 )	17.62 ( 3.4 )	4.14 ( 2.08 )
PSYCHOTIC BEHAVIOUR	PSYCHOTIC BEHAVIOUR	1	13236	428	30548786	5.39	0.76	38.37	5.39	3.57	3.43	7.35	5.38	1.04	2.43	0.38	PSYCHIATRIC DISORDERS	5.39 ( 0.76 - 38.37 )	5.39 ( 3.57 )	5.38 ( 1.04 )	2.43 ( 0.38 )
TOURETTE'S DISORDER	TOURETTE'S DISORDER	1	13236	253	30548961	9.12	1.28	65.02	9.12	7.2	7.16	11.09	9.09	1.76	3.18	1.14	CONGENITAL, FAMILIAL AND GENETIC DISORDERS	9.12 ( 1.28 - 65.02 )	9.12 ( 7.2 )	9.09 ( 1.76 )	3.18 ( 1.14 )
GRANULOCYTOPENIA	GRANULOCYTOPENIA	1	13236	2341	30546873	0.99	0.14	7	0.99	0	-0.97	2.95	0.99	0.19	-0.02	-2.06	BLOOD AND LYMPHATIC SYSTEM DISORDERS	0.99 ( 0.14 - 7 )	0.99 ( 0 )	0.99 ( 0.19 )	-0.02 ( -2.06 )
SEPTIC EMBOLUS	SEPTIC EMBOLUS	1	13236	310	30548904	7.45	1.05	53.03	7.44	5.56	5.48	9.41	7.42	1.44	2.89	0.85	INFECTIONS AND INFESTATIONS	7.45 ( 1.05 - 53.03 )	7.44 ( 5.56 )	7.42 ( 1.44 )	2.89 ( 0.85 )
BLADDER CANCER	BLADDER CANCER	1	13236	10240	30538974	0.23	0.03	1.6	0.23	2.66	-1.73	2.19	0.23	0.04	-2.15	-4.19	NEOPLASMS BENIGN, MALIGNANT AND UNSPECIFIED (INCL CYSTS AND POLYPS)	0.23 ( 0.03 - 1.6 )	0.23 ( 2.66 )	0.23 ( 0.04 )	-2.15 ( -4.19 )
RECTAL ULCER HAEMORRHAGE	RECTAL ULCER HAEMORRHAGE	1	13236	113	30549101	20.43	2.85	146.28	20.42	18.31	18.46	22.39	20.25	3.9	4.34	2.28	GASTROINTESTINAL DISORDERS	20.43 ( 2.85 - 146.28 )	20.42 ( 18.31 )	20.25 ( 3.9 )	4.34 ( 2.28 )
ERYTHEMA NODOSUM	ERYTHEMA NODOSUM	1	13236	2009	30547205	1.15	0.16	8.16	1.15	0.02	-0.81	3.11	1.15	0.22	0.2	-1.84	SKIN AND SUBCUTANEOUS TISSUE DISORDERS	1.15 ( 0.16 - 8.16 )	1.15 ( 0.02 )	1.15 ( 0.22 )	0.2 ( -1.84 )
MECHANICAL VENTILATION	MECHANICAL VENTILATION	1	13236	774	30548440	2.98	0.42	21.2	2.98	1.32	1.02	4.94	2.98	0.58	1.57	-0.47	SURGICAL AND MEDICAL PROCEDURES	2.98 ( 0.42 - 21.2 )	2.98 ( 1.32 )	2.98 ( 0.58 )	1.57 ( -0.47 )
PARASYSTOLE	PARASYSTOLE	1	13236	1	30549213	2308.04	144.35	36903.6	2307.87	1152.93	2305.09	2310.64	1154.43	113.52	10.17	7.54	CARDIAC DISORDERS	2308.04 ( 144.35 - 36903.61 )	2307.87 ( 1152.93 )	1154.43 ( 113.52 )	10.17 ( 7.54 )
GASTROINTESTINAL HYPERMOTILITY	GASTROINTESTINAL HYPERMOTILITY	1	13236	199	30549015	11.6	1.63	82.75	11.6	9.64	9.63	13.56	11.54	2.23	3.53	1.48	GASTROINTESTINAL DISORDERS	11.6 ( 1.63 - 82.75 )	11.6 ( 9.64 )	11.54 ( 2.23 )	3.53 ( 1.48 )
OESOPHAGEAL DISORDER	OESOPHAGEAL DISORDER	1	13236	2265	30546949	1.02	0.14	7.24	1.02	0	-0.94	2.98	1.02	0.2	0.03	-2.01	GASTROINTESTINAL DISORDERS	1.02 ( 0.14 - 7.24 )	1.02 ( 0 )	1.02 ( 0.2 )	0.03 ( -2.01 )
FOOD AVERSION	FOOD AVERSION	1	13236	885	30548329	2.61	0.37	18.54	2.61	0.99	0.65	4.57	2.61	0.51	1.38	-0.66	METABOLISM AND NUTRITION DISORDERS	2.61 ( 0.37 - 18.54 )	2.61 ( 0.99 )	2.61 ( 0.51 )	1.38 ( -0.66 )
IMPAIRED DRIVING ABILITY	IMPAIRED DRIVING ABILITY	1	13236	6425	30542789	0.36	0.05	2.55	0.36	1.14	-1.6	2.32	0.36	0.07	-1.48	-3.52	SOCIAL CIRCUMSTANCES	0.36 ( 0.05 - 2.55 )	0.36 ( 1.14 )	0.36 ( 0.07 )	-1.48 ( -3.52 )
CERVICAL VERTEBRAL FRACTURE	CERVICAL VERTEBRAL FRACTURE	1	13236	1629	30547585	1.42	0.2	10.06	1.42	0.12	-0.54	3.38	1.42	0.27	0.5	-1.54	INJURY, POISONING AND PROCEDURAL COMPLICATIONS	1.42 ( 0.2 - 10.06 )	1.42 ( 0.12 )	1.42 ( 0.27 )	0.5 ( -1.54 )
ADVERSE REACTION	ADVERSE REACTION	1	13236	6881	30542333	0.34	0.05	2.38	0.34	1.32	-1.62	2.3	0.34	0.07	-1.58	-3.62	GENERAL DISORDERS AND ADMINISTRATION SITE CONDITIONS	0.34 ( 0.05 - 2.38 )	0.34 ( 1.32 )	0.34 ( 0.07 )	-1.58 ( -3.62 )
CROHN'S DISEASE	CROHN'S DISEASE	1	13236	32079	30517135	0.07	0.01	0.51	0.07	11.98	-1.89	2.03	0.07	0.01	-3.8	-5.84	GASTROINTESTINAL DISORDERS	0.07 ( 0.01 - 0.51 )	0.07 ( 11.98 )	0.07 ( 0.01 )	-3.8 ( -5.84 )
NECK DEFORMITY	NECK DEFORMITY	1	13236	268	30548946	8.61	1.21	61.37	8.61	6.7	6.65	10.58	8.58	1.66	3.1	1.05	MUSCULOSKELETAL AND CONNECTIVE TISSUE DISORDERS	8.61 ( 1.21 - 61.37 )	8.61 ( 6.7 )	8.58 ( 1.66 )	3.1 ( 1.05 )
HYSTEROSCOPY	HYSTEROSCOPY	1	13236	102	30549112	22.63	3.16	162.2	22.63	20.47	20.66	24.6	22.42	4.31	4.49	2.43	INVESTIGATIONS	22.63 ( 3.16 - 162.2 )	22.63 ( 20.47 )	22.42 ( 4.31 )	4.49 ( 2.43 )
HERPES ZOSTER	HERPES ZOSTER	1	13236	33594	30515620	0.07	0.01	0.49	0.07	12.64	-1.89	2.03	0.07	0.01	-3.86	-5.9	INFECTIONS AND INFESTATIONS	0.07 ( 0.01 - 0.49 )	0.07 ( 12.64 )	0.07 ( 0.01 )	-3.86 ( -5.9 )
CARCINOID SYNDROME	CARCINOID SYNDROME	1	13236	172	30549042	13.42	1.88	95.81	13.42	11.43	11.45	15.38	13.35	2.58	3.74	1.69	ENDOCRINE DISORDERS	13.42 ( 1.88 - 95.81 )	13.42 ( 11.43 )	13.35 ( 2.58 )	3.74 ( 1.69 )
INHIBITORY DRUG INTERACTION	INHIBITORY DRUG INTERACTION	1	13236	703	30548511	3.28	0.46	23.34	3.28	1.59	1.32	5.24	3.28	0.64	1.71	-0.33	GENERAL DISORDERS AND ADMINISTRATION SITE CONDITIONS	3.28 ( 0.46 - 23.34 )	3.28 ( 1.59 )	3.28 ( 0.64 )	1.71 ( -0.33 )
MOUTH ULCERATION	MOUTH ULCERATION	1	13236	11682	30537532	0.2	0.03	1.4	0.2	3.26	-1.76	2.16	0.2	0.04	-2.34	-4.38	GASTROINTESTINAL DISORDERS	0.2 ( 0.03 - 1.4 )	0.2 ( 3.26 )	0.2 ( 0.04 )	-2.34 ( -4.38 )
LIP ULCERATION	LIP ULCERATION	1	13236	659	30548555	3.5	0.49	24.9	3.5	1.78	1.54	5.46	3.5	0.68	1.81	-0.24	GASTROINTESTINAL DISORDERS	3.5 ( 0.49 - 24.9 )	3.5 ( 1.78 )	3.5 ( 0.68 )	1.81 ( -0.24 )
BRIEF PSYCHOTIC DISORDER WITH MARKED STRESSORS	BRIEF PSYCHOTIC DISORDER WITH MARKED STRESSORS	1	13236	55	30549159	41.96	5.81	303.27	41.96	39.27	39.98	43.94	41.23	7.88	5.37	3.29	PSYCHIATRIC DISORDERS	41.96 ( 5.81 - 303.27 )	41.96 ( 39.27 )	41.23 ( 7.88 )	5.37 ( 3.29 )
OSTEOARTHRITIS	OSTEOARTHRITIS	1	13236	27482	30521732	0.08	0.01	0.6	0.08	10	-1.88	2.04	0.08	0.02	-3.57	-5.61	MUSCULOSKELETAL AND CONNECTIVE TISSUE DISORDERS	0.08 ( 0.01 - 0.6 )	0.08 ( 10 )	0.08 ( 0.02 )	-3.57 ( -5.61 )
ASTHENOPIA	ASTHENOPIA	1	13236	3158	30546056	0.73	0.1	5.19	0.73	0.1	-1.23	2.69	0.73	0.14	-0.45	-2.49	EYE DISORDERS	0.73 ( 0.1 - 5.19 )	0.73 ( 0.1 )	0.73 ( 0.14 )	-0.45 ( -2.49 )
VAGINAL CANCER	VAGINAL CANCER	1	13236	281	30548933	8.21	1.15	58.52	8.21	6.31	6.25	10.18	8.19	1.58	3.03	0.99	NEOPLASMS BENIGN, MALIGNANT AND UNSPECIFIED (INCL CYSTS AND POLYPS)	8.21 ( 1.15 - 58.52 )	8.21 ( 6.31 )	8.19 ( 1.58 )	3.03 ( 0.99 )
TENDON DISORDER	TENDON DISORDER	1	13236	3505	30545709	0.66	0.09	4.68	0.66	0.18	-1.3	2.62	0.66	0.13	-0.6	-2.64	MUSCULOSKELETAL AND CONNECTIVE TISSUE DISORDERS	0.66 ( 0.09 - 4.68 )	0.66 ( 0.18 )	0.66 ( 0.13 )	-0.6 ( -2.64 )
BLOOD IRON DECREASED	BLOOD IRON DECREASED	1	13236	6745	30542469	0.34	0.05	2.43	0.34	1.26	-1.62	2.3	0.34	0.07	-1.55	-3.59	INVESTIGATIONS	0.34 ( 0.05 - 2.43 )	0.34 ( 1.26 )	0.34 ( 0.07 )	-1.55 ( -3.59 )
NEUROMUSCULAR BLOCK PROLONGED	NEUROMUSCULAR BLOCK PROLONGED	1	13236	168	30549046	13.74	1.92	98.11	13.74	11.74	11.77	15.7	13.66	2.64	3.77	1.72	INJURY, POISONING AND PROCEDURAL COMPLICATIONS	13.74 ( 1.92 - 98.11 )	13.74 ( 11.74 )	13.66 ( 2.64 )	3.77 ( 1.72 )
GALLBLADDER CANCER	GALLBLADDER CANCER	1	13236	666	30548548	3.47	0.49	24.64	3.47	1.75	1.5	5.43	3.46	0.67	1.79	-0.25	NEOPLASMS BENIGN, MALIGNANT AND UNSPECIFIED (INCL CYSTS AND POLYPS)	3.47 ( 0.49 - 24.64 )	3.47 ( 1.75 )	3.46 ( 0.67 )	1.79 ( -0.25 )
IRON DEFICIENCY ANAEMIA	IRON DEFICIENCY ANAEMIA	1	13236	4932	30544282	0.47	0.07	3.32	0.47	0.6	-1.49	2.43	0.47	0.09	-1.1	-3.14	BLOOD AND LYMPHATIC SYSTEM DISORDERS	0.47 ( 0.07 - 3.32 )	0.47 ( 0.6 )	0.47 ( 0.09 )	-1.1 ( -3.14 )
BRUXISM	BRUXISM	1	13236	3173	30546041	0.73	0.1	5.17	0.73	0.1	-1.23	2.69	0.73	0.14	-0.46	-2.5	PSYCHIATRIC DISORDERS	0.73 ( 0.1 - 5.17 )	0.73 ( 0.1 )	0.73 ( 0.14 )	-0.46 ( -2.5 )
GOODPASTURE'S SYNDROME	GOODPASTURE'S SYNDROME	1	13236	52	30549162	44.39	6.14	321.1	44.38	41.6	42.4	46.36	43.56	8.32	5.45	3.37	RENAL AND URINARY DISORDERS	44.39 ( 6.14 - 321.1 )	44.38 ( 41.6 )	43.56 ( 8.32 )	5.45 ( 3.37 )
ENTEROCOLITIS BACTERIAL	ENTEROCOLITIS BACTERIAL	1	13236	118	30549096	19.56	2.73	140.03	19.56	17.46	17.59	21.53	19.4	3.74	4.28	2.22	INFECTIONS AND INFESTATIONS	19.56 ( 2.73 - 140.03 )	19.56 ( 17.46 )	19.4 ( 3.74 )	4.28 ( 2.22 )
CIRCUMSTANCE OR INFORMATION CAPABLE OF LEADING TO MEDICATION ERROR	CIRCUMSTANCE OR INFORMATION CAPABLE OF LEADING TO MEDICATION ERROR	1	13236	9976	30539238	0.23	0.03	1.64	0.23	2.55	-1.73	2.19	0.23	0.04	-2.11	-4.15	INJURY, POISONING AND PROCEDURAL COMPLICATIONS	0.23 ( 0.03 - 1.64 )	0.23 ( 2.55 )	0.23 ( 0.04 )	-2.11 ( -4.15 )
LYMPHADENOPATHY	LYMPHADENOPATHY	1	13236	18501	30530713	0.12	0.02	0.89	0.12	6.14	-1.84	2.08	0.12	0.02	-3	-5.04	BLOOD AND LYMPHATIC SYSTEM DISORDERS	0.12 ( 0.02 - 0.89 )	0.12 ( 6.14 )	0.12 ( 0.02 )	-3 ( -5.04 )
BILE DUCT STONE	BILE DUCT STONE	1	13236	1571	30547643	1.47	0.21	10.44	1.47	0.15	-0.49	3.43	1.47	0.28	0.55	-1.49	HEPATOBILIARY DISORDERS	1.47 ( 0.21 - 10.44 )	1.47 ( 0.15 )	1.47 ( 0.28 )	0.55 ( -1.49 )
INGUINAL HERNIA, OBSTRUCTIVE	INGUINAL HERNIA, OBSTRUCTIVE	1	13236	16	30549198	144.25	19.13	1087.85	144.24	133.88	142.22	146.26	135.82	25.05	7.09	4.93	GASTROINTESTINAL DISORDERS	144.25 ( 19.13 - 1087.85 )	144.24 ( 133.88 )	135.82 ( 25.05 )	7.09 ( 4.93 )
HYPOTHYROIDISM	HYPOTHYROIDISM	1	13236	17635	30531579	0.13	0.02	0.93	0.13	5.78	-1.83	2.09	0.13	0.03	-2.93	-4.97	ENDOCRINE DISORDERS	0.13 ( 0.02 - 0.93 )	0.13 ( 5.78 )	0.13 ( 0.03 )	-2.93 ( -4.97 )
VISUAL FIELD DEFECT	VISUAL FIELD DEFECT	1	13236	3763	30545451	0.61	0.09	4.36	0.61	0.24	-1.35	2.57	0.61	0.12	-0.71	-2.75	EYE DISORDERS	0.61 ( 0.09 - 4.36 )	0.61 ( 0.24 )	0.61 ( 0.12 )	-0.71 ( -2.75 )
BODY TEMPERATURE FLUCTUATION	BODY TEMPERATURE FLUCTUATION	1	13236	998	30548216	2.31	0.33	16.44	2.31	0.74	0.35	4.27	2.31	0.45	1.21	-0.83	INVESTIGATIONS	2.31 ( 0.33 - 16.44 )	2.31 ( 0.74 )	2.31 ( 0.45 )	1.21 ( -0.83 )
ANAPHYLACTOID REACTION	ANAPHYLACTOID REACTION	1	13236	2036	30547178	1.13	0.16	8.05	1.13	0.02	-0.83	3.09	1.13	0.22	0.18	-1.86	IMMUNE SYSTEM DISORDERS	1.13 ( 0.16 - 8.05 )	1.13 ( 0.02 )	1.13 ( 0.22 )	0.18 ( -1.86 )
PULSE ABSENT	PULSE ABSENT	1	13236	2119	30547095	1.09	0.15	7.74	1.09	0.01	-0.87	3.05	1.09	0.21	0.12	-1.92	INVESTIGATIONS	1.09 ( 0.15 - 7.74 )	1.09 ( 0.01 )	1.09 ( 0.21 )	0.12 ( -1.92 )
ALPHA-1 ANTI-TRYPSIN INCREASED	ALPHA-1 ANTI-TRYPSIN INCREASED	1	13236	12	30549202	192.34	25.01	1479.34	192.32	175.69	190.28	194.36	177.61	32.22	7.47	5.29	INVESTIGATIONS	192.34 ( 25.01 - 1479.34 )	192.32 ( 175.69 )	177.61 ( 32.22 )	7.47 ( 5.29 )
LOW DENSITY LIPOPROTEIN INCREASED	LOW DENSITY LIPOPROTEIN INCREASED	1	13236	3427	30545787	0.67	0.09	4.78	0.67	0.16	-1.29	2.63	0.67	0.13	-0.57	-2.61	INVESTIGATIONS	0.67 ( 0.09 - 4.78 )	0.67 ( 0.16 )	0.67 ( 0.13 )	-0.57 ( -2.61 )
DYSGRAPHIA	DYSGRAPHIA	1	13236	3834	30545380	0.6	0.08	4.27	0.6	0.26	-1.36	2.56	0.6	0.12	-0.73	-2.77	NERVOUS SYSTEM DISORDERS	0.6 ( 0.08 - 4.27 )	0.6 ( 0.26 )	0.6 ( 0.12 )	-0.73 ( -2.77 )
CLOSTRIDIUM DIFFICILE COLITIS	CLOSTRIDIUM DIFFICILE COLITIS	1	13236	4860	30544354	0.47	0.07	3.37	0.47	0.58	-1.49	2.43	0.47	0.09	-1.07	-3.11	INFECTIONS AND INFESTATIONS	0.47 ( 0.07 - 3.37 )	0.47 ( 0.58 )	0.47 ( 0.09 )	-1.07 ( -3.11 )
RESPIRATORY DEPRESSION	RESPIRATORY DEPRESSION	1	13236	4559	30544655	0.51	0.07	3.59	0.51	0.48	-1.45	2.47	0.51	0.1	-0.98	-3.02	RESPIRATORY, THORACIC AND MEDIASTINAL DISORDERS	0.51 ( 0.07 - 3.59 )	0.51 ( 0.48 )	0.51 ( 0.1 )	-0.98 ( -3.02 )
BLOOD PRESSURE DIASTOLIC DECREASED	BLOOD PRESSURE DIASTOLIC DECREASED	1	13236	3624	30545590	0.64	0.09	4.52	0.64	0.21	-1.32	2.6	0.64	0.12	-0.65	-2.69	INVESTIGATIONS	0.64 ( 0.09 - 4.52 )	0.64 ( 0.21 )	0.64 ( 0.12 )	-0.65 ( -2.69 )
RESTLESS LEGS SYNDROME	RESTLESS LEGS SYNDROME	1	13236	10366	30538848	0.22	0.03	1.58	0.22	2.71	-1.74	2.18	0.22	0.04	-2.17	-4.21	NERVOUS SYSTEM DISORDERS	0.22 ( 0.03 - 1.58 )	0.22 ( 2.71 )	0.22 ( 0.04 )	-2.17 ( -4.21 )
ROTATOR CUFF REPAIR	ROTATOR CUFF REPAIR	1	13236	970	30548244	2.38	0.33	16.91	2.38	0.8	0.42	4.34	2.38	0.46	1.25	-0.79	SURGICAL AND MEDICAL PROCEDURES	2.38 ( 0.33 - 16.91 )	2.38 ( 0.8 )	2.38 ( 0.46 )	1.25 ( -0.79 )
SNORING	SNORING	1	13236	1793	30547421	1.29	0.18	9.14	1.29	0.06	-0.67	3.25	1.29	0.25	0.36	-1.68	RESPIRATORY, THORACIC AND MEDIASTINAL DISORDERS	1.29 ( 0.18 - 9.14 )	1.29 ( 0.06 )	1.29 ( 0.25 )	0.36 ( -1.68 )
URINE ODOUR ABNORMAL	URINE ODOUR ABNORMAL	1	13236	3686	30545528	0.63	0.09	4.45	0.63	0.22	-1.33	2.59	0.63	0.12	-0.68	-2.72	RENAL AND URINARY DISORDERS	0.63 ( 0.09 - 4.45 )	0.63 ( 0.22 )	0.63 ( 0.12 )	-0.68 ( -2.72 )
YELLOW SKIN	YELLOW SKIN	1	13236	2191	30547023	1.05	0.15	7.48	1.05	0	-0.91	3.01	1.05	0.2	0.07	-1.97	SKIN AND SUBCUTANEOUS TISSUE DISORDERS	1.05 ( 0.15 - 7.48 )	1.05 ( 0 )	1.05 ( 0.2 )	0.07 ( -1.97 )
ILEUS	ILEUS	1	13236	4586	30544628	0.5	0.07	3.57	0.5	0.49	-1.46	2.46	0.5	0.1	-0.99	-3.03	GASTROINTESTINAL DISORDERS	0.5 ( 0.07 - 3.57 )	0.5 ( 0.49 )	0.5 ( 0.1 )	-0.99 ( -3.03 )
BULBAR PALSY	BULBAR PALSY	1	13236	82	30549132	28.15	3.92	202.23	28.14	25.86	26.17	30.12	27.82	5.34	4.8	2.73	NERVOUS SYSTEM DISORDERS	28.15 ( 3.92 - 202.23 )	28.14 ( 25.86 )	27.82 ( 5.34 )	4.8 ( 2.73 )
UPPER RESPIRATORY TRACT INFLAMMATION	UPPER RESPIRATORY TRACT INFLAMMATION	1	13236	581	30548633	3.97	0.56	28.25	3.97	2.22	2.01	5.93	3.97	0.77	1.99	-0.06	RESPIRATORY, THORACIC AND MEDIASTINAL DISORDERS	3.97 ( 0.56 - 28.25 )	3.97 ( 2.22 )	3.97 ( 0.77 )	1.99 ( -0.06 )
BRAIN STEM HAEMORRHAGE	BRAIN STEM HAEMORRHAGE	1	13236	359	30548855	6.43	0.9	45.77	6.43	4.57	4.47	8.39	6.41	1.24	2.68	0.64	NERVOUS SYSTEM DISORDERS	6.43 ( 0.9 - 45.77 )	6.43 ( 4.57 )	6.41 ( 1.24 )	2.68 ( 0.64 )
ESCHERICHIA URINARY TRACT INFECTION	ESCHERICHIA URINARY TRACT INFECTION	1	13236	2783	30546431	0.83	0.12	5.89	0.83	0.04	-1.13	2.79	0.83	0.16	-0.27	-2.31	INFECTIONS AND INFESTATIONS	0.83 ( 0.12 - 5.89 )	0.83 ( 0.04 )	0.83 ( 0.16 )	-0.27 ( -2.31 )
PSYCHOMOTOR SKILLS IMPAIRED	PSYCHOMOTOR SKILLS IMPAIRED	1	13236	1066	30548148	2.17	0.3	15.39	2.16	0.63	0.2	4.13	2.16	0.42	1.11	-0.93	NERVOUS SYSTEM DISORDERS	2.17 ( 0.3 - 15.39 )	2.16 ( 0.63 )	2.16 ( 0.42 )	1.11 ( -0.93 )
CEREBRAL MICROANGIOPATHY	CEREBRAL MICROANGIOPATHY	1	13236	121	30549093	19.07	2.66	136.53	19.07	16.99	17.11	21.04	18.93	3.65	4.24	2.19	NERVOUS SYSTEM DISORDERS	19.07 ( 2.66 - 136.53 )	19.07 ( 16.99 )	18.93 ( 3.65 )	4.24 ( 2.19 )
DELAYED RECOVERY FROM ANAESTHESIA	DELAYED RECOVERY FROM ANAESTHESIA	1	13236	437	30548777	5.28	0.74	37.58	5.28	3.46	3.32	7.24	5.27	1.02	2.4	0.35	INJURY, POISONING AND PROCEDURAL COMPLICATIONS	5.28 ( 0.74 - 37.58 )	5.28 ( 3.46 )	5.27 ( 1.02 )	2.4 ( 0.35 )
HYPERCAPNIA	HYPERCAPNIA	1	13236	1297	30547917	1.78	0.25	12.64	1.78	0.34	-0.18	3.74	1.78	0.34	0.83	-1.21	RESPIRATORY, THORACIC AND MEDIASTINAL DISORDERS	1.78 ( 0.25 - 12.64 )	1.78 ( 0.34 )	1.78 ( 0.34 )	0.83 ( -1.21 )
OESOPHAGEAL RUPTURE	OESOPHAGEAL RUPTURE	1	13236	330	30548884	6.99	0.98	49.8	6.99	5.12	5.03	8.96	6.98	1.35	2.8	0.76	GASTROINTESTINAL DISORDERS	6.99 ( 0.98 - 49.8 )	6.99 ( 5.12 )	6.98 ( 1.35 )	2.8 ( 0.76 )
GAS POISONING	GAS POISONING	1	13236	31	30549183	74.45	10.16	545.44	74.45	70.2	72.46	76.44	72.15	13.63	6.17	4.07	INJURY, POISONING AND PROCEDURAL COMPLICATIONS	74.45 ( 10.16 - 545.44 )	74.45 ( 70.2 )	72.15 ( 13.63 )	6.17 ( 4.07 )
NYSTAGMUS	NYSTAGMUS	1	13236	2532	30546682	0.91	0.13	6.47	0.91	0.01	-1.05	2.87	0.91	0.18	-0.13	-2.17	NERVOUS SYSTEM DISORDERS	0.91 ( 0.13 - 6.47 )	0.91 ( 0.01 )	0.91 ( 0.18 )	-0.13 ( -2.17 )
ATRIAL FLUTTER	ATRIAL FLUTTER	1	13236	2737	30546477	0.84	0.12	5.99	0.84	0.03	-1.12	2.8	0.84	0.16	-0.25	-2.29	CARDIAC DISORDERS	0.84 ( 0.12 - 5.99 )	0.84 ( 0.03 )	0.84 ( 0.16 )	-0.25 ( -2.29 )
BLOOD PRESSURE INADEQUATELY CONTROLLED	BLOOD PRESSURE INADEQUATELY CONTROLLED	1	13236	3535	30545679	0.65	0.09	4.64	0.65	0.18	-1.31	2.61	0.65	0.13	-0.61	-2.66	VASCULAR DISORDERS	0.65 ( 0.09 - 4.64 )	0.65 ( 0.18 )	0.65 ( 0.13 )	-0.61 ( -2.66 )
RED BLOOD CELL SEDIMENTATION RATE INCREASED	RED BLOOD CELL SEDIMENTATION RATE INCREASED	1	13236	6783	30542431	0.34	0.05	2.42	0.34	1.28	-1.62	2.3	0.34	0.07	-1.55	-3.6	INVESTIGATIONS	0.34 ( 0.05 - 2.42 )	0.34 ( 1.28 )	0.34 ( 0.07 )	-1.55 ( -3.6 )
TENOSYNOVITIS	TENOSYNOVITIS	1	13236	1683	30547531	1.37	0.19	9.74	1.37	0.1	-0.59	3.33	1.37	0.27	0.46	-1.59	MUSCULOSKELETAL AND CONNECTIVE TISSUE DISORDERS	1.37 ( 0.19 - 9.74 )	1.37 ( 0.1 )	1.37 ( 0.27 )	0.46 ( -1.59 )
EMOTIONAL DISTRESS	EMOTIONAL DISTRESS	1	13236	54857	30494357	0.04	0.01	0.3	0.04	21.85	-1.92	2	0.04	0.01	-4.57	-6.61	PSYCHIATRIC DISORDERS	0.04 ( 0.01 - 0.3 )	0.04 ( 21.85 )	0.04 ( 0.01 )	-4.57 ( -6.61 )
VICTIM OF ELDER ABUSE	VICTIM OF ELDER ABUSE	1	13236	9	30549205	256.45	32.49	2024.38	256.43	228.99	254.36	258.5	230.89	40.98	7.85	5.63	SOCIAL CIRCUMSTANCES	256.45 ( 32.49 - 2024.38 )	256.43 ( 228.99 )	230.89 ( 40.98 )	7.85 ( 5.63 )
CONVULSIVE THRESHOLD LOWERED	CONVULSIVE THRESHOLD LOWERED	1	13236	169	30549045	13.66	1.91	97.53	13.66	11.66	11.69	15.62	13.58	2.62	3.76	1.71	NERVOUS SYSTEM DISORDERS	13.66 ( 1.91 - 97.53 )	13.66 ( 11.66 )	13.58 ( 2.62 )	3.76 ( 1.71 )
ACCIDENTAL DEATH	ACCIDENTAL DEATH	1	13236	607	30548607	3.8	0.53	27.04	3.8	2.06	1.84	5.76	3.8	0.74	1.93	-0.12	GENERAL DISORDERS AND ADMINISTRATION SITE CONDITIONS	3.8 ( 0.53 - 27.04 )	3.8 ( 2.06 )	3.8 ( 0.74 )	1.93 ( -0.12 )
RHEUMATOID FACTOR POSITIVE	RHEUMATOID FACTOR POSITIVE	1	13236	4006	30545208	0.58	0.08	4.09	0.58	0.31	-1.38	2.54	0.58	0.11	-0.8	-2.84	INVESTIGATIONS	0.58 ( 0.08 - 4.09 )	0.58 ( 0.31 )	0.58 ( 0.11 )	-0.8 ( -2.84 )
CATARACT	CATARACT	1	13236	33551	30515663	0.07	0.01	0.49	0.07	12.62	-1.89	2.03	0.07	0.01	-3.86	-5.9	EYE DISORDERS	0.07 ( 0.01 - 0.49 )	0.07 ( 12.62 )	0.07 ( 0.01 )	-3.86 ( -5.9 )
SECONDARY PROGRESSIVE MULTIPLE SCLEROSIS	SECONDARY PROGRESSIVE MULTIPLE SCLEROSIS	1	13236	1251	30547963	1.84	0.26	13.11	1.84	0.39	-0.12	3.81	1.84	0.36	0.88	-1.16	NERVOUS SYSTEM DISORDERS	1.84 ( 0.26 - 13.11 )	1.84 ( 0.39 )	1.84 ( 0.36 )	0.88 ( -1.16 )
