# Supplementary material for: Comprehensive safety assessment of donepezil: pharmacovigilance analysis based on the FDA adverse event reporting system
Source: Front Neurol. 2025 Dec 10;16:1655216. doi: 10.3389/fneur.2025.1655216 (PMC12728744; doi:10.3389/fneur.2025.1655216)
Supplement: Supplementary file 4 [file Table_4.XLSX]

## Sheet: Sheet1
Male								Female
PT	a	b	c	d	ROR	RORL	RORU	PT	a	b	c	d	ROR	RORL	RORU
BRADYCARDIA	283	9487	21726	18317523	25.15	22.33	28.33	BRADYCARDIA	334	12903	21725	30527489	36.37	32.6	40.58
CONFUSIONAL STATE	195	9575	57734	18281515	6.45	5.59	7.43	VOMITING	309	12928	264955	30284259	2.73	2.44	3.06
DIARRHOEA	189	9581	188064	18151185	1.9	1.65	2.2	SYNCOPE	296	12941	49848	30499366	13.99	12.47	15.71
FALL	184	9586	96166	18243083	3.64	3.15	4.21	NAUSEA	280	12957	471231	30077983	1.38	1.23	1.55
VOMITING	167	9603	117610	18221639	2.69	2.31	3.14	FALL	254	12983	187214	30362000	3.17	2.8	3.59
SYNCOPE	160	9610	33939	18305310	8.98	7.68	10.5	DIARRHOEA	247	12990	337271	30211943	1.7	1.5	1.93
DIZZINESS	153	9617	137739	18201510	2.1	1.79	2.47	DIZZINESS	235	13002	278260	30270954	1.97	1.73	2.24
DRUG INTERACTION	143	9627	60740	18278509	4.47	3.79	5.27	DRUG INTERACTION	206	13031	67419	30481795	7.15	6.23	8.2
AGITATION	122	9648	29043	18310206	7.97	6.67	9.53	CONFUSIONAL STATE	194	13043	78978	30470236	5.74	4.98	6.61
DELIRIUM	118	9652	14096	18325153	15.89	13.25	19.07	DECREASED APPETITE	182	13055	111316	30437898	3.81	3.29	4.41
SOMNOLENCE	114	9656	61958	18277291	3.48	2.9	4.19	ELECTROCARDIOGRAM QT PROLONGED	174	13063	16401	30532813	24.8	21.34	28.82
NAUSEA	111	9659	177643	18161606	1.17	0.97	1.42	AGITATION	126	13111	32792	30516422	8.94	7.5	10.66
DECREASED APPETITE	101	9669	77646	18261603	2.46	2.02	2.99	HALLUCINATION	119	13118	31612	30517602	8.76	7.31	10.49
AGGRESSION	100	9670	25629	18313620	7.39	6.07	9	DRUG INEFFECTIVE	114	13123	644930	29904284	0.4	0.33	0.48
HALLUCINATION	87	9683	29734	18309515	5.53	4.48	6.83	SINUS BRADYCARDIA	114	13123	4193	30545021	63.28	52.5	76.28
SINUS BRADYCARDIA	77	9693	3804	18335445	38.29	30.53	48.02	CONDITION AGGRAVATED	113	13124	143784	30405430	1.82	1.51	2.19
HYPOTENSION	76	9694	75585	18263664	1.89	1.51	2.37	HEADACHE	111	13126	380914	30168300	0.67	0.56	0.81
FATIGUE	75	9695	218923	18120326	0.64	0.51	0.8	TREMOR	110	13127	92467	30456747	2.76	2.29	3.33
ASTHENIA	73	9697	123114	18216135	1.11	0.88	1.4	HYPOTENSION	107	13130	90618	30458596	2.74	2.26	3.31
RHABDOMYOLYSIS	72	9698	20609	18318640	6.6	5.23	8.32	INSOMNIA	105	13132	145818	30403396	1.67	1.38	2.02
LOSS OF CONSCIOUSNESS	71	9699	44969	18294280	2.98	2.36	3.76	SOMNOLENCE	104	13133	101115	30448099	2.38	1.97	2.89
MANIA	68	9702	5770	18333479	22.27	17.52	28.31	AGGRESSION	104	13133	17134	30532080	14.11	11.63	17.12
OFF LABEL USE	68	9702	246195	18093054	0.52	0.41	0.65	MALAISE	100	13137	259424	30289790	0.89	0.73	1.08
DRUG INEFFECTIVE	67	9703	371104	17968145	0.33	0.26	0.43	FATIGUE	99	13138	419211	30130003	0.54	0.44	0.66
INSOMNIA	66	9704	78406	18260843	1.58	1.24	2.02	LOSS OF CONSCIOUSNESS	98	13139	63976	30485238	3.55	2.91	4.34
COGNITIVE DISORDER	65	9705	15331	18323918	8.01	6.27	10.22	TORSADE DE POINTES	94	13143	3994	30545220	54.7	44.55	67.16
HYPERHIDROSIS	65	9705	43757	18295492	2.8	2.19	3.57	ASTHENIA	88	13149	194040	30355174	1.05	0.85	1.29
CONDITION AGGRAVATED	64	9706	84491	18254758	1.42	1.11	1.82	COGNITIVE DISORDER	82	13155	23280	30525934	8.17	6.58	10.16
DEPRESSED LEVEL OF CONSCIOUSNESS	61	9709	14809	18324440	7.77	6.04	10	NIGHTMARE	78	13159	17650	30531564	10.25	8.2	12.82
NIGHTMARE	60	9710	11230	18328019	10.08	7.82	13.01	DELIRIUM	77	13160	12972	30536242	13.77	11	17.24
ABNORMAL BEHAVIOUR	56	9714	18937	18320312	5.58	4.29	7.26	DYSPNOEA	76	13161	297608	30251606	0.59	0.47	0.74
TREMOR	55	9715	48269	18290980	2.15	1.65	2.8	WEIGHT DECREASED	74	13163	136704	30412510	1.25	1	1.57
TOXICITY TO VARIOUS AGENTS	54	9716	54302	18284947	1.87	1.43	2.45	DEHYDRATION	72	13165	67300	30481914	2.48	1.96	3.12
ELECTROCARDIOGRAM QT PROLONGED	52	9718	10997	18328252	8.92	6.79	11.72	TOXICITY TO VARIOUS AGENTS	68	13169	63006	30486208	2.5	1.97	3.17
HEADACHE	51	9719	142007	18197242	0.67	0.51	0.89	OVERDOSE	65	13172	87861	30461353	1.71	1.34	2.18
NEUROLEPTIC MALIGNANT SYNDROME	51	9719	5811	18333438	16.56	12.56	21.83	SEIZURE	65	13172	47935	30501279	3.14	2.46	4.01
MALAISE	50	9720	114564	18224685	0.82	0.62	1.08	MUSCLE SPASMS	64	13173	107699	30441515	1.37	1.07	1.76
PNEUMONIA	49	9721	114773	18224476	0.8	0.6	1.06	DEMENTIA	62	13175	12384	30536830	11.6	9.04	14.9
DEMENTIA	48	9722	9856	18329393	9.18	6.91	12.2	LETHARGY	62	13175	27388	30521826	5.24	4.09	6.73
RESTLESSNESS	47	9723	13831	18325418	6.4	4.81	8.53	ABDOMINAL PAIN	60	13177	128513	30420701	1.08	0.84	1.39
DEHYDRATION	47	9723	46118	18293131	1.92	1.44	2.55	HYPOKALAEMIA	60	13177	23365	30525849	5.95	4.61	7.67
WEIGHT DECREASED	47	9723	96223	18243026	0.92	0.69	1.22	MANIA	60	13177	7735	30541479	17.98	13.94	23.19
GAIT DISTURBANCE	46	9724	55404	18283845	1.56	1.17	2.09	DEPRESSED LEVEL OF CONSCIOUSNESS	59	13178	18659	30530555	7.33	5.67	9.46
MEDICATION ERROR	44	9726	15927	18323322	5.2	3.87	7	OFF LABEL USE	59	13178	375288	30173926	0.36	0.28	0.46
PLEUROTHOTONUS	44	9726	262	18338987	316.66	229.95	436.06	DELUSION	57	13180	6159	30543055	21.45	16.51	27.85
DELUSION	44	9726	6756	18332493	12.28	9.12	16.52	HALLUCINATION, VISUAL	57	13180	9036	30540178	14.62	11.26	18.98
DISORIENTATION	43	9727	15054	18324195	5.38	3.99	7.26	ATRIAL FIBRILLATION	57	13180	40100	30509114	3.29	2.54	4.27
RASH	42	9728	121906	18217343	0.65	0.48	0.87	CIRCULATORY COLLAPSE	55	13182	7691	30541523	16.57	12.7	21.61
IRRITABILITY	41	9729	20409	18318840	3.78	2.78	5.14	ANXIETY	55	13182	159323	30389891	0.8	0.61	1.04
ATRIAL FIBRILLATION	40	9730	40880	18298369	1.84	1.35	2.51	URINARY INCONTINENCE	54	13183	16384	30532830	7.63	5.84	9.98
SEIZURE	39	9731	37009	18302240	1.98	1.45	2.71	CARDIAC ARREST	53	13184	33038	30516176	3.71	2.83	4.86
DEATH	39	9731	344937	17994312	0.21	0.15	0.29	ACCIDENTAL OVERDOSE	53	13184	14969	30534245	8.2	6.26	10.74
CARDIAC ARREST	39	9731	35819	18303430	2.05	1.5	2.81	HYPERTENSION	52	13185	109252	30439962	1.1	0.84	1.44
DEMENTIA ALZHEIMER'S TYPE	38	9732	3149	18336100	22.74	16.5	31.33	GAIT DISTURBANCE	51	13186	111135	30438079	1.06	0.8	1.39
MEMORY IMPAIRMENT	38	9732	37463	18301786	1.91	1.39	2.62	ABNORMAL BEHAVIOUR	51	13186	15692	30533522	7.53	5.71	9.91
CHOLINERGIC SYNDROME	38	9732	217	18339032	329.99	233.65	466.05	PARKINSONISM	51	13186	3777	30545437	31.28	23.72	41.26
GENERAL PHYSICAL HEALTH DETERIORATION	38	9732	39201	18300048	1.82	1.33	2.51	DISORIENTATION	50	13187	19467	30529747	5.95	4.5	7.85
DEPRESSION	37	9733	68564	18270685	1.01	0.73	1.4	CHEST PAIN	49	13188	99981	30449233	1.13	0.85	1.5
FEELING ABNORMAL	37	9733	61828	18277421	1.12	0.81	1.55	DYSKINESIA	49	13188	20178	30529036	5.62	4.24	7.44
ANAEMIA	36	9734	66115	18273134	1.02	0.74	1.42	HYPERHIDROSIS	48	13189	66097	30483117	1.68	1.26	2.23
COMPLETED SUICIDE	34	9736	31325	18307924	2.04	1.46	2.86	PLEUROTHOTONUS	48	13189	410	30548804	271.17	200.99	365.85
ANXIETY	34	9736	77943	18261306	0.82	0.58	1.15	GASTROINTESTINAL HAEMORRHAGE	48	13189	32872	30516342	3.38	2.54	4.49
COLD SWEAT	34	9736	6093	18333156	10.51	7.5	14.73	ABDOMINAL DISCOMFORT	47	13190	93229	30455985	1.16	0.87	1.55
BALANCE DISORDER	34	9736	25901	18313348	2.47	1.76	3.46	MYOCLONUS	46	13191	5042	30544172	21.13	15.79	28.26
MUSCLE SPASMS	33	9737	47261	18291988	1.31	0.93	1.85	MEMORY IMPAIRMENT	46	13191	81451	30467763	1.3	0.98	1.74
DYSPNOEA	32	9738	174218	18165031	0.34	0.24	0.48	ABDOMINAL PAIN UPPER	44	13193	119192	30430022	0.85	0.63	1.14
UNRESPONSIVE TO STIMULI	31	9739	10100	18329149	5.78	4.06	8.22	ALTERED STATE OF CONSCIOUSNESS	44	13193	8783	30540431	11.6	8.62	15.6
LETHARGY	30	9740	20529	18318720	2.75	1.92	3.93	MEDICATION ERROR	43	13194	24145	30525069	4.12	3.05	5.56
SLEEP DISORDER	30	9740	20620	18318629	2.74	1.91	3.92	DEPRESSION	42	13195	129136	30420078	0.75	0.55	1.02
URINARY INCONTINENCE	30	9740	9047	18330202	6.24	4.36	8.94	SPEECH DISORDER	42	13195	28119	30521095	3.45	2.55	4.68
SUDDEN DEATH	30	9740	5351	18333898	10.55	7.37	15.12	UNRESPONSIVE TO STIMULI	42	13195	11304	30537910	8.6	6.35	11.65
GASTROINTESTINAL HAEMORRHAGE	30	9740	36239	18303010	1.56	1.09	2.23	ATRIOVENTRICULAR BLOCK FIRST DEGREE	42	13195	1991	30547223	48.84	35.96	66.32
CIRCULATORY COLLAPSE	30	9740	6876	18332373	8.21	5.73	11.76	MOBILITY DECREASED	42	13195	41991	30507223	2.31	1.71	3.13
PSYCHOMOTOR HYPERACTIVITY	29	9741	6623	18332626	8.24	5.72	11.87	RHABDOMYOLYSIS	40	13197	12816	30536398	7.22	5.29	9.85
PYREXIA	29	9741	123202	18216047	0.44	0.31	0.63	DEATH	39	13198	302315	30246899	0.3	0.22	0.4
SEDATION	29	9741	8966	18330283	6.09	4.22	8.77	EXTRAPYRAMIDAL DISORDER	39	13198	12799	30536415	7.05	5.15	9.66
ATRIOVENTRICULAR BLOCK COMPLETE	28	9742	2790	18336459	18.89	13.01	27.42	COMA	38	13199	22252	30526962	3.95	2.87	5.43
ALTERED STATE OF CONSCIOUSNESS	28	9742	8073	18331176	6.53	4.5	9.46	DRUG LEVEL INCREASED	38	13199	6816	30542398	12.9	9.37	17.75
HAEMATEMESIS	28	9742	10339	18328910	5.1	3.51	7.39	ATRIOVENTRICULAR BLOCK COMPLETE	38	13199	2652	30546562	33.16	24.06	45.7
HALLUCINATION, VISUAL	27	9743	7641	18331608	6.65	4.55	9.71	NEUROLEPTIC MALIGNANT SYNDROME	36	13201	3836	30545378	21.72	15.63	30.16
ORTHOSTATIC HYPOTENSION	27	9743	7456	18331793	6.81	4.67	9.95	DEMENTIA ALZHEIMER'S TYPE	36	13201	4789	30544425	17.39	12.53	24.15
ABDOMINAL PAIN UPPER	27	9743	50491	18288758	1	0.69	1.46	SLEEP DISORDER	35	13202	35699	30513515	2.27	1.63	3.16
ACUTE KIDNEY INJURY	27	9743	60274	18278975	0.84	0.58	1.23	TACHYCARDIA	35	13202	44618	30504596	1.81	1.3	2.53
DUODENAL ULCER	26	9744	3402	18335847	14.38	9.77	21.16	HEART RATE DECREASED	35	13202	16150	30533064	5.01	3.6	6.99
SUICIDE ATTEMPT	26	9744	19706	18319543	2.48	1.69	3.65	MIOSIS	34	13203	2798	30546416	28.11	20.04	39.44
SALIVARY HYPERSECRETION	26	9744	3989	18335260	12.26	8.34	18.05	CONSTIPATION	34	13203	106717	30442497	0.73	0.52	1.03
CEREBROVASCULAR ACCIDENT	26	9744	63573	18275676	0.77	0.52	1.13	BLOOD PRESSURE DECREASED	33	13204	31909	30517305	2.39	1.7	3.36
SUICIDAL IDEATION	26	9744	30650	18308599	1.59	1.08	2.34	TORTICOLLIS	33	13204	956	30548258	79.86	56.42	113.04
ABDOMINAL PAIN	26	9744	64210	18275039	0.76	0.52	1.12	FEELING ABNORMAL	33	13204	143909	30405305	0.53	0.38	0.74
MYOCLONUS	26	9744	4656	18334593	10.51	7.14	15.46	VENTRICULAR TACHYCARDIA	32	13205	6137	30543077	12.06	8.52	17.08
PNEUMONIA ASPIRATION	25	9745	12236	18327013	3.84	2.59	5.69	MUSCLE RIGIDITY	32	13205	5253	30543961	14.09	9.95	19.95
BLOOD PRESSURE DECREASED	25	9745	23951	18315298	1.96	1.32	2.91	RESTLESSNESS	31	13206	17256	30531958	4.15	2.92	5.91
ARRHYTHMIA	25	9745	17738	18321511	2.65	1.79	3.92	ENCEPHALOPATHY	31	13206	9762	30539452	7.34	5.16	10.45
EPILEPSY	25	9745	10985	18328264	4.28	2.89	6.34	HYPONATRAEMIA	31	13206	27407	30521807	2.61	1.84	3.72
ATRIOVENTRICULAR BLOCK	24	9746	3242	18336007	13.93	9.32	20.82	SINUS NODE DYSFUNCTION	31	13206	741	30548473	96.77	67.54	138.67
MENTAL STATUS CHANGES	24	9746	11626	18327623	3.88	2.6	5.8	EPILEPSY	31	13206	13442	30535772	5.33	3.75	7.59
BRADYARRHYTHMIA	24	9746	671	18338578	67.3	44.77	101.17	PYREXIA	30	13207	167370	30381844	0.41	0.29	0.59
ACCIDENTAL OVERDOSE	24	9746	12780	18326469	3.53	2.36	5.27	DRUG ABUSE	30	13207	29377	30519837	2.36	1.65	3.38
OVERDOSE	24	9746	83736	18255513	0.54	0.36	0.8	SUDDEN DEATH	29	13208	3496	30545718	19.18	13.31	27.66
ANAL INCONTINENCE	24	9746	2393	18336856	18.87	12.62	28.22	HYPOTHERMIA	29	13208	4481	30544733	14.97	10.38	21.57
PRODUCT PRESCRIBING ERROR	24	9746	7249	18332000	6.23	4.17	9.3	CEREBROVASCULAR ACCIDENT	29	13208	78285	30470929	0.85	0.59	1.23
ATRIOVENTRICULAR BLOCK FIRST DEGREE	23	9747	1742	18337507	24.84	16.45	37.5	GASTROINTESTINAL DISORDER	28	13209	43135	30506079	1.5	1.03	2.17
NEUROTOXICITY	22	9748	6051	18333198	6.84	4.5	10.4	LIVER FUNCTION TEST ABNORMAL	28	13209	14576	30534638	4.44	3.06	6.44
MELAENA	22	9748	10394	18328855	3.98	2.62	6.05	ANAEMIA	27	13210	89347	30459867	0.7	0.48	1.02
EXTRAPYRAMIDAL DISORDER	22	9748	8884	18330365	4.66	3.06	7.08	ABNORMAL DREAMS	27	13210	14016	30535198	4.45	3.05	6.5
ARTHRALGIA	22	9748	99761	18239488	0.41	0.27	0.63	IRRITABILITY	27	13210	29928	30519286	2.08	1.43	3.04
PSYCHOTIC DISORDER	22	9748	12269	18326980	3.37	2.22	5.12	DYSARTHRIA	27	13210	18204	30531010	3.43	2.35	5
ACCIDENTAL EXPOSURE TO PRODUCT	21	9749	24086	18315163	1.64	1.07	2.51	PSYCHOTIC DISORDER	27	13210	11885	30537329	5.25	3.6	7.66
DROOLING	21	9749	2488	18336761	15.88	10.33	24.4	ATRIOVENTRICULAR BLOCK	26	13211	3042	30546172	19.76	13.43	29.08
MIOSIS	21	9749	3586	18335663	11.01	7.17	16.92	PSYCHOMOTOR HYPERACTIVITY	26	13211	7373	30541841	8.15	5.54	11.99
PARKINSON'S DISEASE	20	9750	8940	18330309	4.21	2.71	6.53	ACUTE KIDNEY INJURY	26	13211	51519	30497695	1.17	0.79	1.71
DYSKINESIA	19	9751	13675	18325574	2.61	1.66	4.1	FEMORAL NECK FRACTURE	26	13211	2955	30546259	20.34	13.82	29.94
SPEECH DISORDER	19	9751	17204	18322045	2.08	1.32	3.26	ARRHYTHMIA	26	13211	21308	30527906	2.82	1.92	4.14
SHOCK	19	9751	8778	18330471	4.07	2.59	6.39	RHINORRHOEA	25	13212	34696	30514518	1.66	1.12	2.46
DYSPHAGIA	19	9751	31107	18308142	1.15	0.73	1.8	GENERAL PHYSICAL HEALTH DETERIORATION	25	13212	50399	30498815	1.15	0.77	1.7
HYPONATRAEMIA	19	9751	18497	18320752	1.93	1.23	3.03	CARDIAC FAILURE	25	13212	32345	30516869	1.79	1.21	2.64
PARKINSONISM	19	9751	3475	18335774	10.28	6.55	16.15	URINARY TRACT INFECTION	25	13212	109150	30440064	0.53	0.36	0.78
SWELLING FACE	19	9751	14838	18324411	2.41	1.53	3.78	ORTHOSTATIC HYPOTENSION	25	13212	6930	30542284	8.34	5.63	12.36
POTENTIATING DRUG INTERACTION	19	9751	1291	18337958	27.68	17.59	43.55	PAIN	24	13213	358246	30190968	0.15	0.1	0.23
VENTRICULAR TACHYCARDIA	19	9751	7507	18331742	4.76	3.03	7.47	CHOLINERGIC SYNDROME	24	13213	222	30548992	249.95	163.98	380.99
RASH MACULAR	18	9752	9449	18329800	3.58	2.25	5.69	HYPOPHAGIA	24	13213	12667	30536547	4.38	2.93	6.54
RENAL IMPAIRMENT	18	9752	34137	18305112	0.99	0.62	1.57	PRESYNCOPE	24	13213	12560	30536654	4.42	2.96	6.59
OEDEMA	18	9752	16331	18322918	2.07	1.3	3.29	DRUG INTOLERANCE	24	13213	53735	30495479	1.03	0.69	1.54
HICCUPS	18	9752	4594	18334655	7.37	4.63	11.71	DYSPHAGIA	24	13213	45318	30503896	1.22	0.82	1.82
CEREBRAL ATROPHY	18	9752	1654	18337595	20.46	12.86	32.58	LONG QT SYNDROME	24	13213	1202	30548012	46.16	30.81	69.17
SEROTONIN SYNDROME	18	9752	6007	18333242	5.63	3.55	8.95	CRYING	24	13213	25080	30524134	2.21	1.48	3.3
COMA	18	9752	17758	18321491	1.9	1.2	3.02	COMPLETED SUICIDE	24	13213	37016	30512198	1.5	1	2.23
UPPER GASTROINTESTINAL HAEMORRHAGE	17	9753	8377	18330872	3.81	2.37	6.14	BALANCE DISORDER	24	13213	48573	30500641	1.14	0.76	1.7
BLOOD PRESSURE INCREASED	17	9753	45908	18293341	0.69	0.43	1.12	ARTHRALGIA	24	13213	241582	30307632	0.23	0.15	0.34
CARDIO-RESPIRATORY ARREST	17	9753	17728	18321521	1.8	1.12	2.9	MUSCULAR WEAKNESS	23	13214	61688	30487526	0.86	0.57	1.3
SOPOR	17	9753	4138	18335111	7.72	4.79	12.44	GENERALISED TONIC-CLONIC SEIZURE	23	13214	6948	30542266	7.65	5.08	11.53
CARDIAC FAILURE	17	9753	32973	18306276	0.97	0.6	1.56	RASH	23	13214	223008	30326206	0.24	0.16	0.36
DUODENAL ULCER HAEMORRHAGE	17	9753	1649	18337600	19.38	12.02	31.27	HEPATIC FUNCTION ABNORMAL	23	13214	13889	30535325	3.83	2.54	5.76
MUSCLE RIGIDITY	17	9753	4783	18334466	6.68	4.15	10.76	URINARY RETENTION	23	13214	11801	30537413	4.5	2.99	6.78
INAPPROPRIATE ANTIDIURETIC HORMONE SECRETION	17	9753	3393	18335856	9.42	5.85	15.18	SALIVARY HYPERSECRETION	22	13215	4211	30545003	12.08	7.94	18.37
DRUG WITHDRAWAL SYNDROME	17	9753	39234	18300015	0.81	0.51	1.31	BLOOD PRESSURE INCREASED	22	13215	80439	30468775	0.63	0.42	0.96
ACCIDENTAL EXPOSURE TO PRODUCT BY CHILD	16	9754	2695	18336554	11.16	6.82	18.25	PRODUCT DISPENSING ERROR	22	13215	8324	30540890	6.11	4.02	9.28
MOBILITY DECREASED	16	9754	18570	18320679	1.62	0.99	2.64	MUSCULOSKELETAL STIFFNESS	22	13215	51971	30497243	0.98	0.64	1.48
PAIN IN EXTREMITY	16	9754	73290	18265959	0.41	0.25	0.67	NEUTROPENIA	22	13215	54725	30494489	0.93	0.61	1.41
CONTUSION	16	9754	22205	18317044	1.35	0.83	2.21	PRODUCT SUBSTITUTION ISSUE	21	13216	28806	30520408	1.68	1.1	2.58
ATRIOVENTRICULAR BLOCK SECOND DEGREE	16	9754	1225	18338024	24.56	14.99	40.23	ELECTROCARDIOGRAM PR PROLONGATION	21	13216	290	30548924	167.39	107.45	260.75
CRYING	15	9755	6690	18332559	4.21	2.54	7	CEREBRAL INFARCTION	21	13216	9220	30539994	5.26	3.43	8.08
ABDOMINAL DISCOMFORT	15	9755	42536	18296713	0.66	0.4	1.1	CARDIO-RESPIRATORY ARREST	21	13216	17703	30531511	2.74	1.79	4.21
ANGER	15	9755	13532	18325717	2.08	1.25	3.46	MUSCLE TWITCHING	21	13216	12326	30536888	3.94	2.56	6.04
HEART RATE DECREASED	15	9755	12428	18326821	2.27	1.37	3.76	WITHDRAWAL SYNDROME	21	13216	19682	30529532	2.46	1.61	3.78
MUSCULOSKELETAL STIFFNESS	15	9755	22525	18316724	1.25	0.75	2.08	RECTAL HAEMORRHAGE	21	13216	19831	30529383	2.45	1.59	3.75
GASTRIC ULCER	15	9755	6485	18332764	4.35	2.62	7.22	INCORRECT DOSE ADMINISTERED	20	13217	102154	30447060	0.45	0.29	0.7
INCONTINENCE	15	9755	3284	18335965	8.59	5.17	14.26	PRURITUS	20	13217	198327	30350887	0.23	0.15	0.36
DEPRESSED MOOD	15	9755	14240	18325009	1.98	1.19	3.28	VERTIGO	20	13217	37090	30512124	1.24	0.8	1.93
DERMATITIS ALLERGIC	15	9755	3255	18335994	8.66	5.21	14.39	ATRIAL TACHYCARDIA	20	13217	955	30548259	48.4	31.08	75.4
POLLAKIURIA	15	9755	15136	18324113	1.86	1.12	3.09	INCONTINENCE	19	13218	5712	30543502	7.69	4.9	12.06
PALLOR	15	9755	10304	18328945	2.74	1.65	4.54	RESPIRATORY RATE INCREASED	19	13218	4111	30545103	10.68	6.8	16.77
CHEST PAIN	15	9755	59091	18280158	0.48	0.29	0.79	POLLAKIURIA	19	13218	19593	30529621	2.24	1.43	3.51
BLOOD CHOLINESTERASE DECREASED	14	9756	103	18339146	255.5	146.14	446.7	PNEUMONIA	19	13218	148941	30400273	0.29	0.19	0.46
ENCEPHALOPATHY	14	9756	9473	18329776	2.78	1.64	4.69	ABDOMINAL DISTENSION	19	13218	57913	30491301	0.76	0.48	1.19
INTENTIONAL PRODUCT MISUSE	14	9756	27145	18312104	0.97	0.57	1.64	HYPERKALAEMIA	19	13218	11816	30537398	3.71	2.37	5.83
GASTROINTESTINAL ULCER	14	9756	826	18338423	31.86	18.78	54.05	BACK PAIN	18	13219	134301	30414913	0.31	0.19	0.49
EMOTIONAL DISTRESS	14	9756	51714	18287535	0.51	0.3	0.86	FEMUR FRACTURE	18	13219	21972	30527242	1.89	1.19	3
URINARY TRACT INFECTION	14	9756	33216	18306033	0.79	0.47	1.34	SEDATION	18	13219	10645	30538569	3.91	2.46	6.2
HYPERSENSITIVITY	14	9756	39007	18300242	0.67	0.4	1.14	SUICIDE ATTEMPT	18	13219	30289	30518925	1.37	0.86	2.18
CEREBRAL HAEMORRHAGE	14	9756	15031	18324218	1.75	1.04	2.96	APHASIA	18	13219	16437	30532777	2.53	1.59	4.02
MUSCLE CONTRACTIONS INVOLUNTARY	14	9756	1300	18337949	20.24	11.95	34.29	JOINT SWELLING	18	13219	74902	30474312	0.55	0.35	0.88
HYPOTHERMIA	14	9756	3559	18335690	7.39	4.37	12.5	GASTRIC ULCER	18	13219	9307	30539907	4.47	2.81	7.1
DRUG RESISTANCE	14	9756	9218	18330031	2.85	1.69	4.82	MYOCARDIAL INFARCTION	18	13219	64310	30484904	0.65	0.41	1.02
TREATMENT NONCOMPLIANCE	14	9756	19540	18319709	1.35	0.8	2.27	FLUID INTAKE REDUCED	18	13219	2383	30546831	17.45	10.97	27.76
HYPERSOMNIA	14	9756	9181	18330068	2.87	1.7	4.84	HAEMATOCHEZIA	18	13219	23965	30525249	1.73	1.09	2.75
FLIGHT OF IDEAS	13	9757	198	18339051	123.41	70.38	216.37	OEDEMA PERIPHERAL	18	13219	67084	30482130	0.62	0.39	0.98
INTENTIONAL OVERDOSE	13	9757	18272	18320977	1.34	0.78	2.3	HYPERGLYCAEMIA	18	13219	15819	30533395	2.63	1.65	4.17
ABNORMAL DREAMS	13	9757	9671	18329578	2.53	1.47	4.35	PNEUMONIA ASPIRATION	17	13220	8310	30540904	4.73	2.94	7.61
CELLULITIS	13	9757	17297	18321952	1.41	0.82	2.43	DROPPED HEAD SYNDROME	17	13220	141	30549073	278.61	168.39	460.96
PRODUCT USE IN UNAPPROVED INDICATION	13	9757	66435	18272814	0.37	0.21	0.63	MENTAL STATUS CHANGES	17	13220	11679	30537535	3.36	2.09	5.41
SKIN LESION	13	9757	9032	18330217	2.7	1.57	4.66	PALPITATIONS	17	13220	73007	30476207	0.54	0.33	0.86
HAEMATOCHEZIA	13	9757	20715	18318534	1.18	0.68	2.03	CEREBRAL HAEMORRHAGE	17	13220	13647	30535567	2.88	1.79	4.63
MYOCARDIAL INFARCTION	13	9757	85366	18253883	0.28	0.17	0.49	ANGER	17	13220	15536	30533678	2.53	1.57	4.07
SEXUAL DYSFUNCTION	12	9758	7128	18332121	3.16	1.79	5.57	SOPOR	17	13220	7854	30541360	5	3.11	8.05
SUBDURAL HAEMATOMA	12	9758	7218	18332031	3.12	1.77	5.5	MENTAL DISORDER	17	13220	21554	30527660	1.82	1.13	2.93
MENTAL DISORDER	12	9758	14490	18324759	1.56	0.88	2.74	DEEP VEIN THROMBOSIS	17	13220	34051	30515163	1.15	0.72	1.85
URINARY RETENTION	12	9758	15470	18323779	1.46	0.83	2.57	MOVEMENT DISORDER	17	13220	18415	30530799	2.13	1.32	3.43
DRUG ABUSE	12	9758	38969	18300280	0.58	0.33	1.02	PARANOIA	16	13221	7758	30541456	4.76	2.92	7.78
EYELID OEDEMA	12	9758	3031	18336218	7.44	4.22	13.12	INJURY	16	13221	36622	30512592	1.01	0.62	1.65
ACUTE MYOCARDIAL INFARCTION	12	9758	16197	18323052	1.39	0.79	2.45	HAEMATEMESIS	16	13221	11009	30538205	3.36	2.06	5.48
COUGH	12	9758	78900	18260349	0.28	0.16	0.5	HYPOMANIA	16	13221	1794	30547420	20.61	12.59	33.72
BLOOD GLUCOSE INCREASED	12	9758	71278	18267971	0.32	0.18	0.56	ANAL INCONTINENCE	16	13221	4339	30544875	8.52	5.21	13.92
PAIN	12	9758	164804	18174445	0.14	0.08	0.24	DYSTONIA	15	13222	9996	30539218	3.47	2.09	5.75
BLOOD CREATINE PHOSPHOKINASE INCREASED	12	9758	15616	18323633	1.44	0.82	2.54	GASTRITIS	15	13222	14785	30534429	2.34	1.41	3.89
AMNESIA	12	9758	20737	18318512	1.09	0.62	1.91	MOOD ALTERED	15	13222	14149	30535065	2.45	1.48	4.06
EPISTAXIS	12	9758	27187	18312062	0.83	0.47	1.46	ALOPECIA	15	13222	138045	30411169	0.25	0.15	0.41
CHOREA	12	9758	590	18338659	38.22	21.58	67.72	UPPER GASTROINTESTINAL HAEMORRHAGE	15	13222	6072	30543142	5.71	3.44	9.47
SEDATION COMPLICATION	12	9758	686	18338563	32.87	18.57	58.19	SOCIAL AVOIDANT BEHAVIOUR	14	13223	2792	30546422	11.58	6.85	19.59
DYSURIA	12	9758	14948	18324301	1.51	0.86	2.66	HAEMATOMA	14	13223	12652	30536562	2.56	1.51	4.32
DISEASE RECURRENCE	12	9758	15542	18323707	1.45	0.82	2.55	PRODUCTIVE COUGH	14	13223	22661	30526553	1.43	0.84	2.41
PEMPHIGOID	12	9758	3037	18336212	7.42	4.21	13.09	ERYTHEMA	14	13223	117626	30431588	0.27	0.16	0.46
STEVENS-JOHNSON SYNDROME	12	9758	7699	18331550	2.93	1.66	5.16	TARDIVE DYSKINESIA	14	13223	15103	30534111	2.14	1.27	3.62
GENERALISED TONIC-CLONIC SEIZURE	11	9759	5434	18333815	3.8	2.1	6.87	HYPOCAPNIA	14	13223	167	30549047	193.68	112.23	334.22
HALLUCINATION, AUDITORY	11	9759	6193	18333056	3.34	1.85	6.03	RENAL IMPAIRMENT	13	13224	30963	30518251	0.97	0.56	1.67
RASH ERYTHEMATOUS	11	9759	12925	18326324	1.6	0.88	2.89	JAUNDICE	13	13224	11184	30538030	2.68	1.56	4.63
NODAL RHYTHM	11	9759	586	18338663	35.27	19.42	64.07	WRONG TECHNIQUE IN PRODUCT USAGE PROCESS	13	13224	99615	30449599	0.3	0.17	0.52
SINUS ARREST	11	9759	658	18338591	31.41	17.31	57.02	HYPERSEXUALITY	13	13224	422	30548792	71.16	40.97	123.61
HYPERTENSION	11	9759	65600	18273649	0.31	0.17	0.57	DRUG INEFFECTIVE FOR UNAPPROVED INDICATION	13	13224	24905	30524309	1.2	0.7	2.08
RHINORRHOEA	11	9759	17969	18321280	1.15	0.64	2.08	HEAD INJURY	13	13224	15949	30533265	1.88	1.09	3.24
SINUS NODE DYSFUNCTION	11	9759	660	18338589	31.32	17.25	56.85	PRODUCT USE IN UNAPPROVED INDICATION	13	13224	95382	30453832	0.31	0.18	0.54
ERUCTATION	11	9759	4709	18334540	4.39	2.43	7.93	MYDRIASIS	13	13224	6856	30542358	4.38	2.54	7.55
SHOCK HAEMORRHAGIC	11	9759	3579	18335670	5.77	3.19	10.44	DISTURBANCE IN ATTENTION	12	13225	28119	30521095	0.98	0.56	1.73
DEAFNESS	11	9759	8692	18330557	2.38	1.32	4.3	IMMOBILE	12	13225	2283	30546931	12.14	6.88	21.42
JEALOUS DELUSION	11	9759	143	18339106	144.55	78.26	267	INFECTION	12	13225	68904	30480310	0.4	0.23	0.71
HYPOMANIA	11	9759	1110	18338139	18.62	10.28	33.74	MENTAL IMPAIRMENT	12	13225	12536	30536678	2.21	1.25	3.89
MYALGIA	11	9759	51114	18288135	0.4	0.22	0.73	DISEASE PROGRESSION	12	13225	45254	30503960	0.61	0.35	1.08
DISEASE PROGRESSION	11	9759	42476	18296773	0.49	0.27	0.88	ANGIOEDEMA	12	13225	18338	30530876	1.51	0.86	2.66
PARANOIA	11	9759	7056	18332193	2.93	1.62	5.29	MELAENA	12	13225	8391	30540823	3.3	1.87	5.82
WITHDRAWAL SYNDROME	11	9759	12898	18326351	1.6	0.89	2.89	HEPATITIS	12	13225	12051	30537163	2.3	1.31	4.05
CARDIAC DISORDER	11	9759	37808	18301441	0.55	0.3	0.99	SUICIDAL IDEATION	12	13225	45554	30503660	0.61	0.34	1.07
RENAL FAILURE	11	9759	58712	18280537	0.35	0.19	0.63	DYSPHONIA	12	13225	33370	30515844	0.83	0.47	1.46
TINNITUS	11	9759	13536	18325713	1.53	0.84	2.76	SINUS ARREST	12	13225	606	30548608	45.74	25.83	81.01
LIBIDO INCREASED	11	9759	997	18338252	20.73	11.44	37.57	PRODUCT ADMINISTRATION INTERRUPTED	12	13225	4056	30545158	6.83	3.88	12.05
ERYTHEMA	11	9759	53499	18285750	0.39	0.21	0.7	EYE PAIN	12	13225	31337	30517877	0.88	0.5	1.56
PRODUCT PRESCRIBING ISSUE	11	9759	4412	18334837	4.68	2.59	8.47	IMPAIRED GASTRIC EMPTYING	12	13225	5131	30544083	5.4	3.06	9.52
EYE MOVEMENT DISORDER	11	9759	2340	18336909	8.83	4.88	15.98	POSTURE ABNORMAL	11	13226	1536	30547678	16.54	9.14	29.94
EUPHORIC MOOD	10	9760	3704	18335545	5.07	2.73	9.44	RESPIRATORY ARREST	11	13226	12442	30536772	2.04	1.13	3.69
ILEUS PARALYTIC	10	9760	1936	18337313	9.7	5.21	18.07	LEUKOPENIA	11	13226	22262	30526952	1.14	0.63	2.06
APATHY	10	9760	5355	18333894	3.51	1.89	6.53	HYPERSOMNIA	11	13226	14554	30534660	1.74	0.97	3.15
SOCIAL AVOIDANT BEHAVIOUR	10	9760	2368	18336881	7.93	4.26	14.77	CEREBRAL ATROPHY	11	13226	1883	30547331	13.49	7.46	24.41
PRURITUS	10	9760	95050	18244199	0.2	0.11	0.37	FLATULENCE	11	13226	29443	30519771	0.86	0.48	1.56
PRODUCT SUBSTITUTION ISSUE	10	9760	15513	18323736	1.21	0.65	2.25	RESPIRATORY FAILURE	11	13226	29643	30519571	0.86	0.47	1.55
CEREBRAL INFARCTION	10	9760	10494	18328755	1.79	0.96	3.33	TACHYPNOEA	11	13226	5476	30543738	4.64	2.57	8.38
RESPIRATORY FAILURE	10	9760	31398	18307851	0.6	0.32	1.11	RENAL FAILURE	11	13226	51737	30497477	0.49	0.27	0.89
RESPIRATORY DISTRESS	10	9760	11156	18328093	1.68	0.91	3.13	ERUCTATION	11	13226	9455	30539759	2.69	1.49	4.85
HYPOPHAGIA	10	9760	8765	18330484	2.14	1.15	3.99	BRADYARRHYTHMIA	11	13226	661	30548553	38.44	21.18	69.76
PARALYSIS	10	9760	4695	18334554	4	2.15	7.44	HAEMODYNAMIC INSTABILITY	11	13226	2855	30546359	8.9	4.92	16.09
CONSTIPATION	10	9760	62339	18276910	0.3	0.16	0.56	CONTUSION	11	13226	58105	30491109	0.44	0.24	0.79
VASCULAR DEMENTIA	10	9760	382	18338867	49.19	26.24	92.19	HALLUCINATION, AUDITORY	11	13226	7122	30542092	3.57	1.97	6.44
SELECTIVE EATING DISORDER	10	9760	315	18338934	59.65	31.77	111.99	HIP FRACTURE	11	13226	19311	30529903	1.31	0.73	2.38
CONJUNCTIVITIS	10	9760	5508	18333741	3.41	1.83	6.34	LOSS OF PERSONAL INDEPENDENCE IN DAILY ACTIVITIES	11	13226	24144	30525070	1.05	0.58	1.9
BEHAVIOUR DISORDER	10	9760	2201	18337048	8.54	4.58	15.89	DUODENAL ULCER HAEMORRHAGE	11	13226	842	30548372	30.17	16.64	54.71
SOMNAMBULISM	10	9760	2238	18337011	8.39	4.51	15.63	ABNORMAL LOSS OF WEIGHT	11	13226	3203	30546011	7.93	4.39	14.34
THROMBOCYTOPENIA	10	9760	42821	18296428	0.44	0.24	0.81	ABDOMINAL PAIN LOWER	11	13226	18036	30531178	1.41	0.78	2.54
HYPOKALAEMIA	10	9760	13820	18325429	1.36	0.73	2.53	ILLNESS	11	13226	48047	30501167	0.53	0.29	0.95
HYPERGLYCAEMIA	10	9760	13998	18325251	1.34	0.72	2.49	AMNESIA	10	13227	35748	30513466	0.65	0.35	1.2
PARADOXICAL DRUG REACTION	10	9760	1297	18337952	14.49	7.77	27	BEDRIDDEN	10	13227	7687	30541527	3	1.62	5.59
PRESYNCOPE	9	9761	7205	18332044	2.35	1.22	4.51	PULMONARY OEDEMA	10	13227	20621	30528593	1.12	0.6	2.08
ILEUS	9	9761	4785	18334464	3.53	1.84	6.8	ASCITES	10	13227	12533	30536681	1.84	0.99	3.43
PANIC ATTACK	9	9761	9117	18330132	1.85	0.96	3.57	GASTROENTERITIS	10	13227	7251	30541963	3.18	1.71	5.92
CHRONIC OBSTRUCTIVE PULMONARY DISEASE	9	9761	18458	18320791	0.92	0.48	1.76	PALLOR	10	13227	13128	30536086	1.76	0.95	3.27
PROSTATE CANCER	9	9761	70186	18269063	0.24	0.12	0.46	DRUG-INDUCED LIVER INJURY	10	13227	11763	30537451	1.96	1.06	3.65
ELECTROLYTE IMBALANCE	9	9761	3795	18335454	4.45	2.32	8.57	DROOLING	10	13227	2825	30546389	8.17	4.39	15.21
RECTAL HAEMORRHAGE	9	9761	16482	18322767	1.03	0.53	1.97	CHILLS	10	13227	61610	30487604	0.37	0.2	0.7
HYPERSEXUALITY	9	9761	999	18338250	16.93	8.78	32.64	HYPOTONIA	10	13227	4430	30544784	5.21	2.8	9.7
LOSS OF PERSONAL INDEPENDENCE IN DAILY ACTIVITIES	9	9761	11751	18327498	1.44	0.75	2.77	BODY TEMPERATURE DECREASED	10	13227	4723	30544491	4.89	2.63	9.1
FOAMING AT MOUTH	9	9761	754	18338495	22.43	11.62	43.28	MOTOR DYSFUNCTION	10	13227	5017	30544197	4.6	2.47	8.56
FRACTURE	9	9761	4454	18334795	3.8	1.97	7.3	CEREBRAL HAEMATOMA	10	13227	1285	30547929	17.97	9.64	33.49
DAYDREAMING	9	9761	542	18338707	31.2	16.14	60.3	INITIAL INSOMNIA	10	13227	5412	30543802	4.27	2.29	7.94
HYPERTHYROIDISM	9	9761	4164	18335085	4.06	2.11	7.81	PULMONARY EMBOLISM	10	13227	49975	30499239	0.46	0.25	0.86
PERSECUTORY DELUSION	9	9761	1034	18338215	16.35	8.48	31.53	FRACTURE	10	13227	9976	30539238	2.31	1.24	4.3
DRUG EFFECTIVE FOR UNAPPROVED INDICATION	9	9761	4067	18335182	4.16	2.16	8	PANCREATITIS	10	13227	23480	30525734	0.98	0.53	1.83
THERMAL BURNS OF EYE	9	9761	40	18339209	422.74	205.07	871.42	PARKINSON'S DISEASE	10	13227	6827	30542387	3.38	1.82	6.29
AUTOMATISM	9	9761	97	18339152	174.32	88.03	345.22	LIVER DISORDER	10	13227	20602	30528612	1.12	0.6	2.08
MUCOSAL HAEMORRHAGE	9	9761	465	18338784	36.36	18.8	70.35	FOOD REFUSAL	10	13227	304	30548910	75.97	40.46	142.67
SKIN SWELLING	9	9761	1826	18337423	9.26	4.81	17.83	LIVER FUNCTION TEST INCREASED	10	13227	10225	30538989	2.26	1.21	4.2
BLOOD CREATININE INCREASED	9	9761	29996	18309253	0.56	0.29	1.08	CHEST DISCOMFORT	10	13227	57863	30491351	0.4	0.21	0.74
SUBSTANCE-INDUCED PSYCHOTIC DISORDER	9	9761	848	18338401	19.94	10.34	38.47	BLOOD GLUCOSE FLUCTUATION	10	13227	5418	30543796	4.26	2.29	7.93
PRESSURE OF SPEECH	8	9762	240	18339009	62.62	30.95	126.7	HYPOPNOEA	10	13227	1689	30547525	13.67	7.34	25.47
HEART RATE INCREASED	8	9762	26514	18312735	0.57	0.28	1.13	POLYDIPSIA	10	13227	1704	30547510	13.55	7.28	25.24
PERSONALITY CHANGE	8	9762	4058	18335191	3.7	1.85	7.41	SKIN DISCOLOURATION	10	13227	26700	30522514	0.86	0.46	1.61
VERTIGO	8	9762	14228	18325021	1.06	0.53	2.11	MUSCLE ATROPHY	10	13227	4646	30544568	4.97	2.67	9.25
OEDEMA PERIPHERAL	8	9762	39462	18299787	0.38	0.19	0.76	COLITIS MICROSCOPIC	10	13227	2676	30546538	8.63	4.64	16.06
TRANSIENT ISCHAEMIC ATTACK	8	9762	12060	18327189	1.25	0.62	2.49	HEPATIC CIRRHOSIS	10	13227	7633	30541581	3.03	1.63	5.63
INTERSTITIAL LUNG DISEASE	8	9762	20188	18319061	0.74	0.37	1.49	SUPRAVENTRICULAR EXTRASYSTOLES	10	13227	1631	30547583	14.16	7.6	26.37
PLATELET COUNT DECREASED	8	9762	40840	18298409	0.37	0.18	0.73	INAPPROPRIATE AFFECT	10	13227	844	30548370	27.36	14.67	51.06
CHEST DISCOMFORT	8	9762	26317	18312932	0.57	0.29	1.14	HEART RATE INCREASED	9	13228	56087	30493127	0.37	0.19	0.71
PULMONARY EMBOLISM	8	9762	30710	18308539	0.49	0.24	0.98	DRUG WITHDRAWAL SYNDROME	9	13228	41892	30507322	0.5	0.26	0.95
APHASIA	8	9762	9582	18329667	1.57	0.78	3.14	CARDIAC DISORDER	9	13228	40741	30508473	0.51	0.27	0.98
SEXUALLY INAPPROPRIATE BEHAVIOUR	8	9762	265	18338984	56.71	28.06	114.62	CONDUCTION DISORDER	9	13228	597	30548617	34.81	18.02	67.26
DISTURBANCE IN ATTENTION	8	9762	18338	18320911	0.82	0.41	1.64	OBSESSIVE THOUGHTS	9	13228	813	30548401	25.57	13.25	49.32
MUSCULAR WEAKNESS	8	9762	34921	18304328	0.43	0.21	0.86	POST-TRAUMATIC STRESS DISORDER	9	13228	3510	30545704	5.92	3.08	11.39
PRODUCT USE ISSUE	8	9762	51791	18287458	0.29	0.14	0.58	HYPERTONIA	9	13228	2394	30546820	8.68	4.51	16.71
MENTAL IMPAIRMENT	8	9762	7899	18331350	1.9	0.95	3.81	DECREASED ACTIVITY	9	13228	4943	30544271	4.2	2.19	8.09
CARDIAC FAILURE CONGESTIVE	8	9762	32485	18306764	0.46	0.23	0.92	EXTRASYSTOLES	9	13228	3620	30545594	5.74	2.98	11.05
MOVEMENT DISORDER	8	9762	9256	18329993	1.62	0.81	3.25	SEPSIS	9	13228	45056	30504158	0.46	0.24	0.89
LABELLED DRUG-DRUG INTERACTION ISSUE	8	9762	343	18338906	43.82	21.73	88.35	ATRIOVENTRICULAR BLOCK SECOND DEGREE	9	13228	1311	30547903	15.85	8.23	30.54
NASOPHARYNGITIS	8	9762	44869	18294380	0.33	0.17	0.67	BLOOD GLUCOSE INCREASED	9	13228	95175	30454039	0.22	0.11	0.42
DECREASED INTEREST	8	9762	1937	18337312	7.76	3.87	15.54	DRUG HYPERSENSITIVITY	9	13228	120541	30428673	0.17	0.09	0.33
RESPIRATORY DEPRESSION	8	9762	5236	18334013	2.87	1.43	5.74	DUODENAL ULCER PERFORATION	9	13228	4137	30545077	5.02	2.61	9.66
SYSTEMIC INFECTION	8	9762	722	18338527	20.82	10.37	41.79	PANIC ATTACK	9	13228	21668	30527546	0.96	0.5	1.84
PANCYTOPENIA	8	9762	22258	18316991	0.67	0.34	1.35	ACCIDENTAL EXPOSURE TO PRODUCT BY CHILD	9	13228	2426	30546788	8.57	4.45	16.49
NERVOUSNESS	7	9763	12399	18326850	1.06	0.5	2.22	SEXUALLY INAPPROPRIATE BEHAVIOUR	9	13228	87	30549127	238.91	120.25	474.65
INCOHERENT	7	9763	2570	18336679	5.12	2.44	10.74	PRESSURE OF SPEECH	9	13228	315	30548899	65.98	34.01	128.02
PLEURAL EFFUSION	7	9763	24307	18314942	0.54	0.26	1.13	RHEUMATOID ARTHRITIS	9	13228	77474	30471740	0.27	0.14	0.51
DRUG INTOLERANCE	7	9763	21237	18318012	0.62	0.29	1.3	HYDROCEPHALUS	9	13228	2208	30547006	9.41	4.89	18.12
UROSEPSIS	7	9763	3320	18335929	3.96	1.89	8.32	DYSPEPSIA	9	13228	55395	30493819	0.37	0.19	0.72
DYSARTHRIA	7	9763	13752	18325497	0.96	0.46	2.01	LIVER INJURY	9	13228	9981	30539233	2.08	1.08	4
HEPATIC FUNCTION ABNORMAL	7	9763	15582	18323667	0.84	0.4	1.77	DYSURIA	9	13228	16469	30532745	1.26	0.66	2.43
BLOOD UREA INCREASED	7	9763	8046	18331203	1.63	0.78	3.43	BUNDLE BRANCH BLOCK LEFT	9	13228	2011	30547203	10.33	5.37	19.9
BRONCHOSPASM	7	9763	4560	18334689	2.88	1.37	6.05	LIMB DISCOMFORT	9	13228	19051	30530163	1.09	0.57	2.1
HAEMORRHAGE	7	9763	38862	18300387	0.34	0.16	0.71	SKIN EXFOLIATION	9	13228	45304	30503910	0.46	0.24	0.88
HAEMATOMA	7	9763	9393	18329856	1.4	0.67	2.94	DERMATITIS ALLERGIC	9	13228	6417	30542797	3.24	1.68	6.23
DYSTONIA	7	9763	6560	18332689	2	0.95	4.21	WOUND	9	13228	15428	30533786	1.35	0.7	2.59
HYPERNATRAEMIA	7	9763	1993	18337256	6.6	3.14	13.86	PRODUCT PRESCRIBING ERROR	9	13228	10365	30538849	2	1.04	3.85
UNEVALUABLE EVENT	7	9763	24501	18314748	0.54	0.26	1.12	ACUTE ABDOMEN	9	13228	662	30548552	31.4	16.26	60.62
DEFECT CONDUCTION INTRAVENTRICULAR	7	9763	147	18339102	89.45	41.89	190.98	HAEMOGLOBIN DECREASED	9	13228	46940	30502274	0.44	0.23	0.85
BIFASCICULAR BLOCK	7	9763	100	18339149	131.49	61.09	283.01	RESPIRATORY DISORDER	9	13228	14810	30534404	1.4	0.73	2.7
POST-TRAUMATIC STRESS DISORDER	7	9763	2115	18337134	6.22	2.96	13.06	ENERGY INCREASED	9	13228	3150	30546064	6.6	3.43	12.7
FRONTOTEMPORAL DEMENTIA	6	9764	168	18339081	67.08	29.7	151.48	NASOPHARYNGITIS	8	13229	108362	30440852	0.17	0.08	0.34
MOOD ALTERED	6	9764	8227	18331022	1.37	0.61	3.05	PERSONALITY CHANGE	8	13229	4156	30545058	4.44	2.22	8.9
AFFECT LABILITY	6	9764	2400	18336849	4.7	2.11	10.46	ANTISOCIAL BEHAVIOUR	8	13229	420	30548794	43.99	21.85	88.55
ALANINE AMINOTRANSFERASE INCREASED	6	9764	23575	18315674	0.48	0.21	1.06	HYPOGLYCAEMIA	8	13229	21750	30527464	0.85	0.42	1.7
RESPIRATORY ARREST	6	9764	11221	18328028	1	0.45	2.24	WANDERING PACEMAKER	8	13229	20	30549194	923.7	406.79	2097.49
GASTRITIS	6	9764	7502	18331747	1.5	0.67	3.34	SECRETION DISCHARGE	8	13229	6280	30542934	2.94	1.47	5.89
OESOPHAGITIS	6	9764	3886	18335363	2.9	1.3	6.46	LUPUS-LIKE SYNDROME	8	13229	5214	30544000	3.54	1.77	7.09
IMPULSIVE BEHAVIOUR	6	9764	1695	18337554	6.65	2.98	14.82	FEELING HOT	8	13229	36443	30512771	0.51	0.25	1.01
GASTRITIS EROSIVE	6	9764	1815	18337434	6.21	2.78	13.84	AFFECT LABILITY	8	13229	5406	30543808	3.42	1.71	6.84
OESOPHAGEAL ULCER	6	9764	1410	18337839	7.99	3.58	17.82	MIGRAINE	8	13229	64580	30484634	0.29	0.14	0.57
GASTROINTESTINAL ULCER HAEMORRHAGE	6	9764	461	18338788	24.45	10.92	54.71	RETINAL DETACHMENT	8	13229	3914	30545300	4.72	2.36	9.45
DROP ATTACKS	6	9764	211	18339038	53.41	23.72	120.26	BRAIN COMPRESSION	8	13229	177	30549037	104.37	51.38	212.01
PANCREATITIS	6	9764	18816	18320433	0.6	0.27	1.33	ALANINE AMINOTRANSFERASE INCREASED	8	13229	27747	30521467	0.67	0.33	1.33
TORSADE DE POINTES	6	9764	2331	18336918	4.83	2.17	10.77	DROP ATTACKS	8	13229	285	30548929	64.82	32.1	130.9
LIVER FUNCTION TEST ABNORMAL	6	9764	10186	18329063	1.11	0.5	2.46	DYSSTASIA	8	13229	17013	30532201	1.09	0.54	2.17
THERAPEUTIC RESPONSE DECREASED	6	9764	18160	18321089	0.62	0.28	1.38	ANORGASMIA	8	13229	1089	30548125	16.96	8.46	34.01
GASTROINTESTINAL DISORDER	6	9764	20562	18318687	0.55	0.25	1.22	PARAESTHESIA	8	13229	94829	30454385	0.19	0.1	0.39
SUPRAVENTRICULAR EXTRASYSTOLES	6	9764	1276	18337973	8.83	3.96	19.7	GAIT INABILITY	8	13229	17280	30531934	1.07	0.53	2.14
BACK PAIN	6	9764	63640	18275609	0.18	0.08	0.39	PANCREATITIS ACUTE	8	13229	8834	30540380	2.09	1.04	4.18
EXPIRED PRODUCT ADMINISTERED	6	9764	9238	18330011	1.22	0.55	2.72	SCAB	8	13229	6046	30543168	3.05	1.53	6.11
PORIOMANIA	6	9764	85	18339164	132.58	57.92	303.49	BRAIN INJURY	8	13229	4110	30545104	4.49	2.25	8.99
INTENTION TREMOR	6	9764	224	18339025	50.31	22.36	113.21	EXTRA DOSE ADMINISTERED	8	13229	17095	30532119	1.08	0.54	2.16
BLOOD GLUCOSE FLUCTUATION	6	9764	4105	18335144	2.74	1.23	6.11	BLISTER	8	13229	30938	30518276	0.6	0.3	1.19
CONTRAINDICATED PRODUCT ADMINISTERED	6	9764	5350	18333899	2.11	0.95	4.69	APRAXIA	8	13229	656	30548558	28.16	14.02	56.56
SEPSIS	6	9764	44506	18294743	0.25	0.11	0.56	HYPONATRAEMIC SYNDROME	8	13229	187	30549027	98.79	48.68	200.51
DYSSTASIA	6	9764	8676	18330573	1.3	0.58	2.89	SUSPICIOUSNESS	8	13229	286	30548928	64.59	31.99	130.44
GLYCOSYLATED HAEMOGLOBIN INCREASED	6	9764	9652	18329597	1.17	0.52	2.6	COMA SCALE ABNORMAL	8	13229	1225	30547989	15.08	7.52	30.23
ANGINA PECTORIS	6	9764	12209	18327040	0.92	0.41	2.05	SKULL FRACTURE	8	13229	651	30548563	28.38	14.13	57
PETIT MAL EPILEPSY	6	9764	1692	18337557	6.66	2.99	14.85	DERMATITIS BULLOUS	8	13229	3235	30545979	5.71	2.85	11.43
ATHETOSIS	6	9764	56	18339193	201.24	86.69	467.16	THROMBOCYTOPENIA	8	13229	41172	30508042	0.45	0.22	0.9
CROHN'S DISEASE	6	9764	21392	18317857	0.53	0.24	1.17	SHOCK	8	13229	9342	30539872	1.98	0.99	3.96
CARDIAC FAILURE ACUTE	6	9764	2722	18336527	4.14	1.86	9.22	CARDIAC FAILURE CONGESTIVE	7	13230	35681	30513533	0.45	0.22	0.95
TONIC CLONIC MOVEMENTS	6	9764	484	18338765	23.28	10.41	52.1	FACIAL SPASM	7	13230	638	30548576	25.33	12.03	53.37
TYPE 2 DIABETES MELLITUS	6	9764	7196	18332053	1.57	0.7	3.49	INTENTIONAL OVERDOSE	7	13230	30743	30518471	0.53	0.25	1.1
TRIFASCICULAR BLOCK	6	9764	54	18339195	208.69	89.76	485.2	FOAMING AT MOUTH	7	13230	947	30548267	17.07	8.11	35.91
RHYTHM IDIOVENTRICULAR	6	9764	126	18339123	89.44	39.42	202.92	PERITONITIS	7	13230	8578	30540636	1.88	0.9	3.95
INFECTION	6	9764	40806	18298443	0.28	0.12	0.61	GASTRIC ULCER HAEMORRHAGE	7	13230	2406	30546808	6.72	3.2	14.11
TARDIVE DYSKINESIA	6	9764	7932	18331317	1.42	0.64	3.16	THERAPY CHANGE	7	13230	4451	30544763	3.63	1.73	7.62
TACHYCARDIA	5	9765	28728	18310521	0.33	0.14	0.78	MYALGIA	7	13230	90569	30458645	0.18	0.08	0.37
VISUAL IMPAIRMENT	5	9765	31844	18307405	0.29	0.12	0.71	BRONCHOSPASM	7	13230	7384	30541830	2.19	1.04	4.59
DRUG-INDUCED LIVER INJURY	5	9765	8807	18330442	1.07	0.44	2.56	PRODUCT USE ISSUE	7	13230	90585	30458629	0.18	0.08	0.37
ASPARTATE AMINOTRANSFERASE INCREASED	5	9765	20402	18318847	0.46	0.19	1.1	TUBULOINTERSTITIAL NEPHRITIS	7	13230	6478	30542736	2.49	1.19	5.24
PALPITATIONS	5	9765	24301	18314948	0.39	0.16	0.93	BRONCHIECTASIS	7	13230	3161	30546053	5.11	2.43	10.74
THERAPEUTIC RESPONSE UNEXPECTED	5	9765	12131	18327118	0.77	0.32	1.86	SPUTUM DISCOLOURED	7	13230	4976	30544238	3.25	1.55	6.82
INCORRECT DOSE ADMINISTERED	5	9765	64886	18274363	0.14	0.06	0.35	GASTROINTESTINAL INFECTION	7	13230	4654	30544560	3.47	1.65	7.29
MYOCARDIAL ISCHAEMIA	5	9765	5594	18333655	1.68	0.7	4.03	TRANSIENT ISCHAEMIC ATTACK	7	13230	17069	30532145	0.95	0.45	1.99
COMMUNICATION DISORDER	5	9765	1469	18337780	6.39	2.66	15.38	PERIPHERAL SWELLING	7	13230	87663	30461551	0.18	0.09	0.39
URTICARIA	5	9765	37925	18301324	0.25	0.1	0.59	OEDEMA	7	13230	27505	30521709	0.59	0.28	1.23
WRONG TECHNIQUE IN PRODUCT USAGE PROCESS	5	9765	58421	18280828	0.16	0.07	0.39	PROSOPAGNOSIA	7	13230	86	30549128	187.95	86.97	406.15
ADVERSE DRUG REACTION	5	9765	27555	18311694	0.34	0.14	0.82	INTENTIONAL PRODUCT MISUSE	7	13230	45719	30503495	0.35	0.17	0.74
EATING DISORDER	5	9765	6075	18333174	1.55	0.64	3.71	MALNUTRITION	7	13230	5171	30544043	3.13	1.49	6.56
MUSCLE TWITCHING	5	9765	7238	18332011	1.3	0.54	3.12	HEPATIC ENZYME INCREASED	7	13230	35659	30513555	0.45	0.22	0.95
MICTURITION URGENCY	5	9765	3593	18335656	2.61	1.09	6.28	TREATMENT NONCOMPLIANCE	7	13230	22384	30526830	0.72	0.34	1.51
THERAPY NON-RESPONDER	5	9765	12947	18326302	0.72	0.3	1.74	DRUG DEPENDENCE	7	13230	60619	30488595	0.27	0.13	0.56
GASTRITIS HAEMORRHAGIC	5	9765	609	18338640	15.42	6.39	37.19	PERICARDIAL EFFUSION	7	13230	10504	30538710	1.54	0.73	3.23
FLUSHING	5	9765	33247	18306002	0.28	0.12	0.68	BRADYKINESIA	7	13230	2471	30546743	6.54	3.11	13.74
BUNDLE BRANCH BLOCK	5	9765	433	18338816	21.69	8.98	52.38	HYPOXIA	7	13230	14705	30534509	1.1	0.52	2.31
BRADYKINESIA	5	9765	2208	18337041	4.25	1.77	10.23	VENTRICULAR FIBRILLATION	7	13230	4064	30545150	3.98	1.89	8.35
DIABETIC HYPEROSMOLAR COMA	5	9765	213	18339036	44.09	18.16	107.03	SLOW SPEECH	7	13230	1122	30548092	14.41	6.85	30.29
BLOOD CREATINE INCREASED	5	9765	1969	18337280	4.77	1.98	11.47	BEHAVIOUR DISORDER	7	13230	1460	30547754	11.07	5.27	23.27
DERMATITIS	5	9765	5677	18333572	1.65	0.69	3.98	DYSPHEMIA	7	13230	2311	30546903	6.99	3.33	14.69
VASCULITIS	5	9765	3613	18335636	2.6	1.08	6.25	VISUAL IMPAIRMENT	6	13231	68082	30481132	0.2	0.09	0.45
MALLORY-WEISS SYNDROME	5	9765	638	18338611	14.72	6.1	35.49	POOR QUALITY SLEEP	6	13231	11341	30537873	1.22	0.55	2.72
INTERNATIONAL NORMALISED RATIO INCREASED	5	9765	12899	18326350	0.73	0.3	1.75	EYE MOVEMENT DISORDER	6	13231	3413	30545801	4.06	1.82	9.04
WHITE BLOOD CELL COUNT DECREASED	5	9765	33474	18305775	0.28	0.12	0.67	BODY TEMPERATURE INCREASED	6	13231	10597	30538617	1.31	0.59	2.91
LIVER DISORDER	5	9765	15249	18324000	0.62	0.26	1.48	WHITE BLOOD CELL COUNT INCREASED	6	13231	17658	30531556	0.78	0.35	1.75
HYPERCHOLESTEROLAEMIA	5	9765	2662	18336587	3.53	1.47	8.48	COLITIS	6	13231	17033	30532181	0.81	0.37	1.81
HYPERTRIGLYCERIDAEMIA	5	9765	2599	18336650	3.61	1.5	8.69	HEPATIC FAILURE	6	13231	12323	30536891	1.12	0.5	2.5
PHYSICAL ASSAULT	4	9766	1133	18338116	6.63	2.48	17.7	HEPATITIS ACUTE	6	13231	3041	30546173	4.56	2.04	10.15
LOGORRHOEA	4	9766	1440	18337809	5.22	1.95	13.92	WEIGHT INCREASED	6	13231	123960	30425254	0.11	0.05	0.25
RASH PRURITIC	4	9766	14831	18324418	0.51	0.19	1.35	THIRST	6	13231	9903	30539311	1.4	0.63	3.11
SUBDURAL HAEMORRHAGE	4	9766	1216	18338033	6.18	2.31	16.49	HYPERTENSIVE CRISIS	6	13231	5914	30543300	2.34	1.05	5.22
DISSEMINATED INTRAVASCULAR COAGULATION	4	9766	6235	18333014	1.2	0.45	3.21	SKIN OEDEMA	6	13231	528	30548686	26.24	11.73	58.68
MIDDLE INSOMNIA	4	9766	5416	18333833	1.39	0.52	3.7	PARTIAL SEIZURES	6	13231	2323	30546891	5.96	2.68	13.29
FEELING COLD	4	9766	7388	18331861	1.02	0.38	2.71	ADAMS-STOKES SYNDROME	6	13231	67	30549147	206.77	89.68	476.75
DRUG LEVEL INCREASED	4	9766	6453	18332796	1.16	0.44	3.1	BLOOD CREATINE PHOSPHOKINASE INCREASED	6	13231	9639	30539575	1.44	0.65	3.2
HYPOAESTHESIA	4	9766	38484	18300765	0.19	0.07	0.52	DELUSION OF GRANDEUR	6	13231	118	30549096	117.4	51.69	266.68
GRANDIOSITY	4	9766	178	18339071	42.2	15.66	113.7	ASPARTATE AMINOTRANSFERASE INCREASED	6	13231	24450	30524764	0.57	0.25	1.26
OBSESSIVE THOUGHTS	4	9766	670	18338579	11.21	4.19	29.96	BLOOD BILIRUBIN INCREASED	6	13231	10599	30538615	1.31	0.59	2.91
ASTHMA	4	9766	24611	18314638	0.3	0.11	0.81	HEPATOTOXICITY	6	13231	9022	30540192	1.54	0.69	3.42
FAECES DISCOLOURED	4	9766	7783	18331466	0.96	0.36	2.57	RASH PRURITIC	6	13231	29307	30519907	0.47	0.21	1.05
TRANSAMINASES INCREASED	4	9766	8069	18331180	0.93	0.35	2.48	VENTRICULAR EXTRASYSTOLES	6	13231	4876	30544338	2.84	1.28	6.33
DRUG REACTION WITH EOSINOPHILIA AND SYSTEMIC SYMPTOMS	4	9766	9224	18330025	0.81	0.31	2.17	HYPERSENSITIVITY	6	13231	108937	30440277	0.13	0.06	0.28
SCREAMING	4	9766	2133	18337116	3.52	1.32	9.39	DEPRESSED MOOD	6	13231	29011	30520203	0.48	0.21	1.06
GASTRIC ULCER HAEMORRHAGE	4	9766	2525	18336724	2.97	1.12	7.93	DRY MOUTH	6	13231	46487	30502727	0.3	0.13	0.66
FEMUR FRACTURE	4	9766	4236	18335013	1.77	0.66	4.73	SEDATION COMPLICATION	6	13231	1138	30548076	12.17	5.46	27.16
DIZZINESS POSTURAL	4	9766	3566	18335683	2.11	0.79	5.62	CEREBELLAR HAEMORRHAGE	6	13231	589	30548625	23.52	10.52	52.58
GASTRIC HAEMORRHAGE	4	9766	6133	18333116	1.22	0.46	3.26	TREATMENT FAILURE	6	13231	37895	30511319	0.37	0.16	0.81
HYPOXIA	4	9766	14029	18325220	0.54	0.2	1.43	USE OF ACCESSORY RESPIRATORY MUSCLES	6	13231	115	30549099	120.46	53.01	273.78
HIP FRACTURE	4	9766	7732	18331517	0.97	0.36	2.59	DECOMPENSATED HYPOTHYROIDISM	6	13231	36	30549178	384.82	162.12	913.44
PERIPHERAL SWELLING	4	9766	39971	18299278	0.19	0.07	0.5	DELUSIONAL DISORDER, PERSECUTORY TYPE	6	13231	139	30549075	99.66	44.01	225.71
THERAPY CESSATION	4	9766	15971	18323278	0.47	0.18	1.25	HAEMORRHAGE	6	13231	41141	30508073	0.34	0.15	0.75
AKINESIA	4	9766	899	18338350	8.35	3.13	22.31	LINEAR IGA DISEASE	6	13231	618	30548596	22.42	10.03	50.1
BUNDLE BRANCH BLOCK LEFT	4	9766	1711	18337538	4.39	1.65	11.71	ASPIRATION	5	13232	4105	30545109	2.81	1.17	6.76
DYSPHORIA	4	9766	1517	18337732	4.95	1.86	13.21	ACCIDENTAL EXPOSURE TO PRODUCT	5	13232	48650	30500564	0.24	0.1	0.57
TOXIC EPIDERMAL NECROLYSIS	4	9766	5224	18334025	1.44	0.54	3.83	HYPOAESTHESIA	5	13232	90048	30459166	0.13	0.05	0.31
INTERNAL HAEMORRHAGE	4	9766	4661	18334588	1.61	0.6	4.3	BLOOD POTASSIUM DECREASED	5	13232	18726	30530488	0.62	0.26	1.48
ATAXIA	4	9766	4606	18334643	1.63	0.61	4.35	CARDIAC FAILURE ACUTE	5	13232	2450	30546764	4.71	1.96	11.33
EXTRA DOSE ADMINISTERED	4	9766	10555	18328694	0.71	0.27	1.9	ACUTE PSYCHOSIS	5	13232	1058	30548156	10.91	4.53	26.27
NECK PAIN	4	9766	13647	18325602	0.55	0.21	1.47	LIBIDO INCREASED	5	13232	740	30548474	15.6	6.47	37.6
INAPPROPRIATE SCHEDULE OF PRODUCT ADMINISTRATION	4	9766	45361	18293888	0.17	0.06	0.44	PARALYSIS	5	13232	7525	30541689	1.53	0.64	3.69
GAIT INABILITY	4	9766	8354	18330895	0.9	0.34	2.4	NERVOUS SYSTEM DISORDER	5	13232	16438	30532776	0.7	0.29	1.69
PHYSICAL DISABILITY	4	9766	1493	18337756	5.03	1.89	13.42	PNEUMOPERITONEUM	5	13232	730	30548484	15.81	6.56	38.11
HIATUS HERNIA	4	9766	2909	18336340	2.58	0.97	6.88	LIPASE INCREASED	5	13232	3103	30546111	3.72	1.55	8.94
SOMATIC DELUSION	4	9766	80	18339169	93.89	34.39	256.35	C-REACTIVE PROTEIN INCREASED	5	13232	17066	30532148	0.68	0.28	1.62
PROSTATOMEGALY	4	9766	3372	18335877	2.23	0.84	5.94	SINOATRIAL BLOCK	5	13232	302	30548912	38.22	15.79	92.52
HYDRONEPHROSIS	4	9766	3017	18336232	2.49	0.93	6.64	TOXIC ENCEPHALOPATHY	5	13232	1902	30547312	6.07	2.52	14.6
HYPERGLYCAEMIC HYPEROSMOLAR NONKETOTIC SYNDROME	4	9766	448	18338801	16.77	6.26	44.88	SPINAL COMPRESSION FRACTURE	5	13232	5352	30543862	2.16	0.9	5.18
NEUROMUSCULAR BLOCKADE	4	9766	77	18339172	97.55	35.7	266.59	COUGH	5	13232	151304	30397910	0.08	0.03	0.18
FEEDING DISORDER	4	9766	5015	18334234	1.5	0.56	3.99	GAMMA-GLUTAMYLTRANSFERASE INCREASED	5	13232	10406	30538808	1.11	0.46	2.67
FLATULENCE	4	9766	16719	18322530	0.45	0.17	1.2	PAIN IN EXTREMITY	5	13232	183723	30365491	0.06	0.03	0.15
PURPURA	4	9766	3690	18335559	2.04	0.76	5.43	NON-24-HOUR SLEEP-WAKE DISORDER	5	13232	45	30549169	256.53	101.81	646.35
CORONARY ARTERY DISEASE	4	9766	17216	18322033	0.44	0.16	1.16	INCOHERENT	5	13232	3174	30546040	3.64	1.51	8.74
DUODENITIS	4	9766	1441	18337808	5.21	1.95	13.91	DUODENAL PERFORATION	5	13232	337	30548877	34.25	14.16	82.85
LUNG NEOPLASM MALIGNANT	4	9766	16314	18322935	0.46	0.17	1.23	LANGUAGE DISORDER	5	13232	924	30548290	12.49	5.19	30.09
ALCOHOL USE	4	9766	1903	18337346	3.95	1.48	10.53	BLOOD SODIUM DECREASED	5	13232	9835	30539379	1.17	0.49	2.82
INTESTINAL OBSTRUCTION	4	9766	12801	18326448	0.59	0.22	1.56	HEPATOMEGALY	5	13232	4799	30544415	2.41	1	5.78
HAEMOGLOBIN DECREASED	4	9766	39378	18299871	0.19	0.07	0.51	INAPPROPRIATE SCHEDULE OF PRODUCT ADMINISTRATION	5	13232	75299	30473915	0.15	0.06	0.37
LOWER RESPIRATORY TRACT INFECTION	4	9766	12028	18327221	0.62	0.23	1.66	DIABETES MELLITUS INADEQUATE CONTROL	5	13232	8070	30541144	1.43	0.59	3.44
GASTRIC CANCER	4	9766	10314	18328935	0.73	0.27	1.94	SCREAMING	5	13232	3349	30545865	3.45	1.43	8.29
ELECTROCARDIOGRAM PR PROLONGATION	4	9766	260	18338989	28.89	10.76	77.57	EATING DISORDER	5	13232	12177	30537037	0.95	0.39	2.28
APRAXIA	4	9766	575	18338674	13.06	4.89	34.93	WRONG PATIENT RECEIVED PRODUCT	5	13232	1013	30548201	11.4	4.73	27.44
EXECUTIVE DYSFUNCTION	4	9766	165	18339084	45.52	16.88	122.76	FACE OEDEMA	5	13232	9467	30539747	1.22	0.51	2.93
DERMATITIS EXFOLIATIVE	3	9767	2429	18336820	2.32	0.75	7.2	POTENTIATING DRUG INTERACTION	5	13232	1268	30547946	9.1	3.78	21.91
MARASMUS	3	9767	532	18338717	10.59	3.4	32.94	DISCOMFORT	5	13232	32971	30516243	0.35	0.15	0.84
ORAL PAIN	3	9767	5663	18333586	0.99	0.32	3.08	CYANOSIS	5	13232	7608	30541606	1.52	0.63	3.65
POOR QUALITY SLEEP	3	9767	6169	18333080	0.91	0.29	2.83	HALLUCINATIONS, MIXED	5	13232	1943	30547271	5.94	2.47	14.29
BRAIN CONTUSION	3	9767	360	18338889	15.65	5.02	48.75	STUPOR	5	13232	1487	30547727	7.76	3.23	18.68
YAWNING	3	9767	955	18338294	5.9	1.9	18.32	PARATONIA	5	13232	2	30549212	5771.84	1119.69	29753.1
CHOLINESTERASE INHIBITION	3	9767	0	18339249	#NUM!	#NUM!	#NUM!	PRODUCT BLISTER PACKAGING ISSUE	5	13232	512	30548702	22.55	9.34	54.41
SLOW RESPONSE TO STIMULI	3	9767	484	18338765	11.64	3.74	36.22	ELECTROCARDIOGRAM T WAVE ABNORMAL	5	13232	790	30548424	14.61	6.06	35.21
JUDGEMENT IMPAIRED	3	9767	636	18338613	8.86	2.85	27.54	APATHY	5	13232	6719	30542495	1.72	0.71	4.13
INAPPROPRIATE AFFECT	3	9767	522	18338727	10.79	3.47	33.57	FREQUENT BOWEL MOVEMENTS	5	13232	12743	30536471	0.91	0.38	2.18
DRUG DIVERSION	3	9767	1465	18337784	3.84	1.24	11.94	BLOOD POTASSIUM INCREASED	5	13232	6620	30542594	1.74	0.73	4.19
ENERGY INCREASED	3	9767	1785	18337464	3.16	1.02	9.79	HIATUS HERNIA	5	13232	7552	30541662	1.53	0.64	3.67
PRODUCT ADMINISTRATION ERROR	3	9767	5402	18333847	1.04	0.34	3.23	POSTURAL TREMOR	5	13232	118	30549096	97.83	39.97	239.44
WEIGHT INCREASED	3	9767	55761	18283488	0.1	0.03	0.31	BLOOD ALKALINE PHOSPHATASE INCREASED	5	13232	12364	30536850	0.93	0.39	2.24
HYPOKINESIA	3	9767	4606	18334643	1.22	0.39	3.79	INFLAMMATION	5	13232	28689	30520525	0.4	0.17	0.97
HEPATOTOXICITY	3	9767	6576	18332673	0.86	0.28	2.66	OESOPHAGEAL ULCER	5	13232	1816	30547398	6.36	2.64	15.29
DIVERTICULITIS	3	9767	7294	18331955	0.77	0.25	2.39	CATATONIA	5	13232	2032	30547182	5.68	2.36	13.66
MYELODYSPLASTIC SYNDROME	3	9767	5889	18333360	0.96	0.31	2.97	ASTHMA	5	13232	60446	30488768	0.19	0.08	0.46
POSTURE ABNORMAL	3	9767	1233	18338016	4.57	1.47	14.19	OVERCONFIDENCE	5	13232	10	30549204	1154.37	394.51	3377.8
FEMORAL NECK FRACTURE	3	9767	1258	18337991	4.48	1.44	13.9	OSTEOPOROSIS	4	13233	23745	30525469	0.39	0.15	1.04
HEMIPARESIS	3	9767	5859	18333390	0.96	0.31	2.98	PRODUCT QUALITY ISSUE	4	13233	72988	30476226	0.13	0.05	0.34
CHOLELITHIASIS	3	9767	8469	18330780	0.66	0.21	2.06	SUBDURAL HAEMORRHAGE	4	13233	1014	30548200	9.11	3.41	24.31
VENTRICULAR FIBRILLATION	3	9767	5217	18334032	1.08	0.35	3.35	HEPATITIS CHOLESTATIC	4	13233	2307	30546907	4	1.5	10.67
CHROMATURIA	3	9767	8629	18330620	0.65	0.21	2.02	THEFT	4	13233	234	30548980	39.46	14.69	106.04
PEPTIC ULCER	3	9767	1065	18338184	5.29	1.7	16.43	BREAST CANCER	4	13233	79393	30469821	0.12	0.04	0.31
ATELECTASIS	3	9767	3928	18335321	1.43	0.46	4.45	AKINESIA	4	13233	837	30548377	11.03	4.13	29.47
THROMBOSIS	3	9767	27770	18311479	0.2	0.07	0.63	URTICARIA	4	13233	95045	30454169	0.1	0.04	0.26
PARTIAL SEIZURES	3	9767	1791	18337458	3.14	1.01	9.76	SUBARACHNOID HAEMORRHAGE	4	13233	4701	30544513	1.96	0.74	5.24
AORTIC VALVE STENOSIS	3	9767	734	18338515	7.67	2.47	23.85	ACUTE HEPATIC FAILURE	4	13233	5521	30543693	1.67	0.63	4.46
RESPIRATORY TRACT INFECTION	3	9767	7164	18332085	0.79	0.25	2.44	MULTIPLE ORGAN DYSFUNCTION SYNDROME	4	13233	9105	30540109	1.01	0.38	2.7
VISION BLURRED	3	9767	36590	18302659	0.15	0.05	0.48	RETCHING	4	13233	12001	30537213	0.77	0.29	2.05
SUPRAVENTRICULAR TACHYCARDIA	3	9767	3312	18335937	1.7	0.55	5.28	HYPOKINESIA	4	13233	7978	30541236	1.16	0.43	3.08
DYSPEPSIA	3	9767	25013	18314236	0.22	0.07	0.7	GASTROOESOPHAGEAL REFLUX DISEASE	4	13233	44471	30504743	0.21	0.08	0.55
ANGIOEDEMA	3	9767	17258	18321991	0.33	0.11	1.01	ACUTE MYOCARDIAL INFARCTION	4	13233	9586	30539628	0.96	0.36	2.57
MIGRAINE	3	9767	11805	18327444	0.48	0.15	1.48	ANGINA PECTORIS	4	13233	12539	30536675	0.74	0.28	1.96
OXYGEN SATURATION DECREASED	3	9767	18442	18320807	0.31	0.1	0.95	MITRAL VALVE INCOMPETENCE	4	13233	5532	30543682	1.67	0.63	4.45
EYE HAEMORRHAGE	3	9767	3822	18335427	1.47	0.47	4.57	MOOD SWINGS	4	13233	18483	30530731	0.5	0.19	1.33
HEPATITIS ACUTE	3	9767	2389	18336860	2.36	0.76	7.32	ARTERIOSCLEROSIS CORONARY ARTERY	4	13233	2261	30546953	4.08	1.53	10.89
BLOOD GLUCOSE ABNORMAL	3	9767	6774	18332475	0.83	0.27	2.58	EUPHORIC MOOD	4	13233	4556	30544658	2.03	0.76	5.4
ECZEMA	3	9767	12423	18326826	0.45	0.15	1.41	PHYSICAL ASSAULT	4	13233	593	30548621	15.57	5.82	41.63
NEURODERMATITIS	3	9767	448	18338801	12.57	4.04	39.14	NEUROPATHY PERIPHERAL	4	13233	42268	30506946	0.22	0.08	0.58
FIBULA FRACTURE	3	9767	738	18338511	7.63	2.46	23.72	MUSCULOSKELETAL PAIN	4	13233	32724	30516490	0.28	0.11	0.75
HALLUCINATION, OLFACTORY	3	9767	123	18339126	45.8	14.57	143.98	EXPIRED PRODUCT ADMINISTERED	4	13233	17366	30531848	0.53	0.2	1.42
DISCOMFORT	3	9767	13446	18325803	0.42	0.13	1.3	INTESTINAL OBSTRUCTION	4	13233	17205	30532009	0.54	0.2	1.43
BEDRIDDEN	3	9767	3475	18335774	1.62	0.52	5.03	HEAD DISCOMFORT	4	13233	10334	30538880	0.89	0.34	2.38
PSYCHIATRIC SYMPTOM	3	9767	2508	18336741	2.25	0.72	6.97	BLOOD GLUCOSE DECREASED	4	13233	25865	30523349	0.36	0.13	0.95
MALNUTRITION	3	9767	3907	18335342	1.44	0.46	4.47	BRONCHITIS	4	13233	48852	30500362	0.19	0.07	0.5
DRUG INEFFECTIVE FOR UNAPPROVED INDICATION	3	9767	15496	18323753	0.36	0.12	1.13	PHARYNGEAL OEDEMA	4	13233	10220	30538994	0.9	0.34	2.41
HEAD INJURY	3	9767	10882	18328367	0.52	0.17	1.6	CARDIOMEGALY	4	13233	6091	30543123	1.52	0.57	4.04
TREATMENT FAILURE	3	9767	21458	18317791	0.26	0.08	0.81	THROMBOSIS	4	13233	39969	30509245	0.23	0.09	0.61
HEPATIC ENZYME INCREASED	3	9767	18130	18321119	0.31	0.1	0.96	CARDIAC PACEMAKER INSERTION	4	13233	2754	30546460	3.35	1.26	8.94
DRY MOUTH	3	9767	19972	18319277	0.28	0.09	0.87	FAECES DISCOLOURED	4	13233	10419	30538795	0.89	0.33	2.36
HYPERPHAGIA	3	9767	1206	18338043	4.67	1.5	14.5	LACK OF SPONTANEOUS SPEECH	4	13233	248	30548966	37.23	13.86	100.01
KETONURIA	3	9767	350	18338899	16.09	5.16	50.15	COLD SWEAT	4	13233	8892	30540322	1.04	0.39	2.77
POLYDIPSIA	3	9767	1708	18337541	3.3	1.06	10.24	LIMB INJURY	4	13233	14037	30535177	0.66	0.25	1.75
PROTEINURIA	3	9767	7202	18332047	0.78	0.25	2.43	HYPOMAGNESAEMIA	4	13233	5949	30543265	1.55	0.58	4.14
BLOOD CALCIUM DECREASED	3	9767	3249	18336000	1.73	0.56	5.38	IMPAIRED QUALITY OF LIFE	4	13233	7640	30541574	1.21	0.45	3.22
BLOOD CHOLESTEROL INCREASED	3	9767	12570	18326679	0.45	0.14	1.39	TRANSAMINASES INCREASED	4	13233	9668	30539546	0.95	0.36	2.55
PROGRESSIVE MULTIFOCAL LEUKOENCEPHALOPATHY	3	9767	2837	18336412	1.99	0.64	6.16	EOSINOPHILIA	4	13233	6690	30542524	1.38	0.52	3.68
VENTRICULAR TACHYARRHYTHMIA	3	9767	119	18339130	47.34	15.05	148.89	DEMENTIA WITH LEWY BODIES	4	13233	267	30548947	34.58	12.88	92.84
RASH MACULO-PAPULAR	3	9767	8334	18330915	0.68	0.22	2.1	PROGRESSIVE SUPRANUCLEAR PALSY	4	13233	76	30549138	121.5	44.45	332.14
HYPOCALCAEMIA	3	9767	6407	18332842	0.88	0.28	2.73	EMOTIONAL DISORDER	4	13233	14267	30534947	0.65	0.24	1.72
THERAPEUTIC RESPONSE SHORTENED	3	9767	6909	18332340	0.82	0.26	2.53	OXYGEN SATURATION DECREASED	4	13233	26130	30523084	0.35	0.13	0.94
HEPATITIS	3	9767	8629	18330620	0.65	0.21	2.02	PELVIC FRACTURE	4	13233	5314	30543900	1.74	0.65	4.63
ASPIRATION	3	9767	4702	18334547	1.2	0.39	3.72	PRODUCT USE COMPLAINT	4	13233	6853	30542361	1.35	0.51	3.59
CONTRAINDICATION TO MEDICAL TREATMENT	3	9767	494	18338755	11.4	3.66	35.48	PRODUCT DOSE OMISSION ISSUE	4	13233	116259	30432955	0.08	0.03	0.21
BLOOD TRIGLYCERIDES INCREASED	3	9767	7295	18331954	0.77	0.25	2.39	FOOT DEFORMITY	4	13233	7626	30541588	1.21	0.45	3.23
DISORGANISED SPEECH	3	9767	612	18338637	9.2	2.96	28.62	CORONARY ARTERY DISEASE	4	13233	10591	30538623	0.87	0.33	2.32
TUBULOINTERSTITIAL NEPHRITIS	3	9767	6901	18332348	0.82	0.26	2.53	BLOOD CHOLESTEROL DECREASED	4	13233	732	30548482	12.61	4.72	33.71
EOSINOPHILIA	3	9767	7437	18331812	0.76	0.24	2.35	BLOOD CREATINE INCREASED	4	13233	1711	30547503	5.4	2.02	14.4
DIABETES MELLITUS	3	9767	28886	18310363	0.19	0.06	0.6	UNEVALUABLE EVENT	4	13233	38764	30510450	0.24	0.09	0.63
QUALITY OF LIFE DECREASED	3	9767	4393	18334856	1.28	0.41	3.98	CHROMATURIA	4	13233	10511	30538703	0.88	0.33	2.34
DEFAECATION URGENCY	3	9767	2161	18337088	2.61	0.84	8.09	LOWER RESPIRATORY TRACT INFECTION	4	13233	23597	30525617	0.39	0.15	1.04
VIRAL INFECTION	3	9767	9109	18330140	0.62	0.2	1.92	ON AND OFF PHENOMENON	4	13233	1636	30547578	5.64	2.12	15.06
RIB FRACTURE	3	9767	6973	18332276	0.81	0.26	2.5	BRAIN FOG	4	13233	4341	30544873	2.13	0.8	5.67
HEPATIC FAILURE	3	9767	12033	18327216	0.47	0.15	1.45	HEART RATE IRREGULAR	4	13233	11585	30537629	0.8	0.3	2.12
COORDINATION ABNORMAL	3	9767	4689	18334560	1.2	0.39	3.73	CEREBROVASCULAR DISORDER	4	13233	1419	30547795	6.51	2.44	17.36
HYPOTHYROIDISM	3	9767	7961	18331288	0.71	0.23	2.19	AGRANULOCYTOSIS	4	13233	7706	30541508	1.2	0.45	3.19
NEUROGENIC BLADDER	3	9767	668	18338581	8.43	2.71	26.22	RESPIRATORY DISTRESS	4	13233	11695	30537519	0.79	0.3	2.1
BENIGN PROSTATIC HYPERPLASIA	3	9767	4542	18334707	1.24	0.4	3.85	PURPURA	4	13233	3891	30545323	2.37	0.89	6.33
STATUS EPILEPTICUS	3	9767	4079	18335170	1.38	0.45	4.28	RASH MACULO-PAPULAR	4	13233	9731	30539483	0.95	0.36	2.53
HYPERAMMONAEMIA	3	9767	2091	18337158	2.69	0.87	8.36	PLATELET COUNT DECREASED	4	13233	45574	30503640	0.2	0.08	0.54
TOOTHACHE	3	9767	4248	18335001	1.33	0.43	4.11	HYPERKINESIA	4	13233	813	30548401	11.36	4.25	30.34
ROAD TRAFFIC ACCIDENT	3	9767	15094	18324155	0.37	0.12	1.16	CHRONIC OBSTRUCTIVE PULMONARY DISEASE	4	13233	25147	30524067	0.37	0.14	0.98
BLOOD POTASSIUM INCREASED	3	9767	6927	18332322	0.81	0.26	2.52	EXECUTIVE DYSFUNCTION	4	13233	210	30549004	43.97	16.35	118.27
METASTASES TO LIVER	3	9767	5689	18333560	0.99	0.32	3.07	ENCEPHALOMALACIA	4	13233	262	30548952	35.24	13.13	94.62
HAEMODIALYSIS	3	9767	4289	18334960	1.31	0.42	4.07	HAEMOPTYSIS	3	13234	10849	30538365	0.64	0.21	1.98
SINOATRIAL BLOCK	3	9767	212	18339037	26.57	8.5	83.06	PORIOMANIA	3	13234	70	30549144	98.93	31.15	314.24
RETINAL DETACHMENT	3	9767	3383	18335866	1.66	0.54	5.17	PYELONEPHRITIS	3	13234	5241	30543973	1.32	0.43	4.1
SWOLLEN TONGUE	3	9767	7573	18331676	0.74	0.24	2.31	SOMNAMBULISM	3	13234	3349	30545865	2.07	0.67	6.41
ACUTE PSYCHOSIS	3	9767	945	18338304	5.96	1.92	18.52	CONSCIOUSNESS FLUCTUATING	3	13234	458	30548756	15.12	4.86	47.06
NEUTROPENIA	3	9767	44387	18294862	0.13	0.04	0.39	INTERSTITIAL LUNG DISEASE	3	13234	17348	30531866	0.4	0.13	1.24
IMMOBILE	2	9768	1304	18337945	2.88	0.72	11.53	PLEURAL EFFUSION	3	13234	27547	30521667	0.25	0.08	0.78
LIP SWELLING	2	9768	8755	18330494	0.43	0.11	1.71	METABOLIC ACIDOSIS	3	13234	13684	30535530	0.51	0.16	1.57
PARAPHILIA	2	9768	93	18339156	40.38	9.95	163.88	INTERNATIONAL NORMALISED RATIO INCREASED	3	13234	12422	30536792	0.56	0.18	1.73
PERICARDIAL EFFUSION	2	9768	8214	18331035	0.46	0.11	1.83	LISTLESS	3	13234	1617	30547597	4.28	1.38	13.29
INJURY	2	9768	19406	18319843	0.19	0.05	0.77	HYPOGLYCAEMIC COMA	3	13234	1287	30547927	5.38	1.73	16.71
HAEMODYNAMIC INSTABILITY	2	9768	2971	18336278	1.26	0.32	5.06	ISCHAEMIA	3	13234	1888	30547326	3.67	1.18	11.38
PULMONARY CONGESTION	2	9768	5017	18334232	0.75	0.19	2.99	THERAPEUTIC RESPONSE UNEXPECTED	3	13234	22865	30526349	0.3	0.1	0.94
BLOOD PRESSURE SYSTOLIC INCREASED	2	9768	5869	18333380	0.64	0.16	2.56	HOMICIDAL IDEATION	3	13234	1712	30547502	4.04	1.3	12.56
LACUNAR INFARCTION	2	9768	1062	18338187	3.54	0.88	14.16	COLON CANCER	3	13234	6016	30543198	1.15	0.37	3.57
RETCHING	2	9768	5603	18333646	0.67	0.17	2.68	SINUS ARRHYTHMIA	3	13234	636	30548578	10.89	3.5	33.86
FEELING JITTERY	2	9768	4545	18334704	0.83	0.21	3.3	DROWNING	3	13234	373	30548841	18.57	5.96	57.84
HEPATIC CIRRHOSIS	2	9768	7289	18331960	0.51	0.13	2.06	HYPOACUSIS	3	13234	19843	30529371	0.35	0.11	1.08
HAEMORRHAGE INTRACRANIAL	2	9768	6297	18332952	0.6	0.15	2.38	NIGHT SWEATS	3	13234	17297	30531917	0.4	0.13	1.24
VITAMIN B12 DECREASED	2	9768	684	18338565	5.49	1.37	22	ELECTROCARDIOGRAM QRS COMPLEX PROLONGED	3	13234	2109	30547105	3.28	1.06	10.19
DELUSIONAL PERCEPTION	2	9768	156	18339093	24.07	5.97	97.12	RIB FRACTURE	3	13234	10511	30538703	0.66	0.21	2.04
PRODUCT QUALITY ISSUE	2	9768	37822	18301427	0.1	0.02	0.4	NERVOUSNESS	3	13234	33946	30515268	0.2	0.07	0.63
APPARENT DEATH	2	9768	1408	18337841	2.67	0.67	10.67	CARDIAC MURMUR	3	13234	4605	30544609	1.5	0.48	4.66
BLOOD PRESSURE ABNORMAL	2	9768	6005	18333244	0.63	0.16	2.5	BLOOD PRESSURE FLUCTUATION	3	13234	11376	30537838	0.61	0.2	1.89
ANURIA	2	9768	3620	18335629	1.04	0.26	4.15	SKIN TIGHTNESS	3	13234	2948	30546266	2.35	0.76	7.29
ASPHYXIA	2	9768	3222	18336027	1.17	0.29	4.66	SYSTEMIC LUPUS ERYTHEMATOSUS	3	13234	22981	30526233	0.3	0.1	0.93
SELF-MEDICATION	2	9768	1761	18337488	2.13	0.53	8.53	DUODENAL ULCER	3	13234	2341	30546873	2.96	0.95	9.18
EROSIVE DUODENITIS	2	9768	447	18338802	8.4	2.09	33.7	DISINHIBITION	3	13234	514	30548700	13.47	4.33	41.92
EROSIVE OESOPHAGITIS	2	9768	627	18338622	5.99	1.49	24	JEALOUS DELUSION	3	13234	70	30549144	98.93	31.15	314.24
SCHIZOPHRENIA	2	9768	5798	18333451	0.65	0.16	2.59	CIRCADIAN RHYTHM SLEEP DISORDER	3	13234	381	30548833	18.18	5.84	56.62
TACHYARRHYTHMIA	2	9768	1015	18338234	3.7	0.92	14.81	THERAPEUTIC RESPONSE DECREASED	3	13234	28070	30521144	0.25	0.08	0.76
DECUBITUS ULCER	2	9768	3109	18336140	1.21	0.3	4.83	BLOOD LACTATE DEHYDROGENASE INCREASED	3	13234	6913	30542301	1	0.32	3.11
GASTROENTERITIS	2	9768	4492	18334757	0.84	0.21	3.34	CEREBRAL DISORDER	3	13234	3757	30545457	1.84	0.59	5.72
ABDOMINAL TENDERNESS	2	9768	1427	18337822	2.63	0.66	10.53	RASH PAPULAR	3	13234	13324	30535890	0.52	0.17	1.61
HYPOVOLAEMIC SHOCK	2	9768	2016	18337233	1.86	0.47	7.45	SWELLING FACE	3	13234	39593	30509621	0.17	0.06	0.54
TACHYPNOEA	2	9768	5677	18333572	0.66	0.17	2.64	THINKING ABNORMAL	3	13234	10448	30538766	0.66	0.21	2.06
PANCREATIC CARCINOMA	2	9768	12031	18327218	0.31	0.08	1.25	ECCHYMOSIS	3	13234	3604	30545610	1.92	0.62	5.96
CHILLS	2	9768	37887	18301362	0.1	0.02	0.4	ARTHRITIS	3	13234	48759	30500455	0.14	0.05	0.44
OBSESSIVE-COMPULSIVE DISORDER	2	9768	3323	18335926	1.13	0.28	4.52	LARGE INTESTINE PERFORATION	3	13234	2966	30546248	2.33	0.75	7.24
PEPTIC ULCER HAEMORRHAGE	2	9768	273	18338976	13.75	3.42	55.28	PERSECUTORY DELUSION	3	13234	987	30548227	7.02	2.26	21.79
PARAESTHESIA	2	9768	40205	18299044	0.09	0.02	0.37	NECROSIS	3	13234	2513	30546701	2.76	0.89	8.55
CARDIAC FAILURE CHRONIC	2	9768	2037	18337212	1.84	0.46	7.38	HAEMORRHOIDAL HAEMORRHAGE	3	13234	2308	30546906	3	0.97	9.31
HERNIA	2	9768	8200	18331049	0.46	0.11	1.83	MUSCLE CONTRACTURE	3	13234	1056	30548158	6.56	2.11	20.37
GUN SHOT WOUND	2	9768	1400	18337849	2.68	0.67	10.74	MUSCULOSKELETAL CHEST PAIN	3	13234	8864	30540350	0.78	0.25	2.42
MICROCYTIC ANAEMIA	2	9768	754	18338495	4.98	1.24	19.95	BLOOD PRESSURE SYSTOLIC INCREASED	3	13234	9296	30539918	0.74	0.24	2.31
ENTEROCOLITIS	2	9768	2084	18337165	1.8	0.45	7.21	PEMPHIGOID	3	13234	2515	30546699	2.75	0.89	8.54
TERMINAL INSOMNIA	2	9768	501	18338748	7.49	1.87	30.06	ILL-DEFINED DISORDER	3	13234	23441	30525773	0.3	0.1	0.92
LACRIMATION INCREASED	2	9768	7577	18331672	0.5	0.12	1.98	RESUSCITATION	3	13234	699	30548515	9.91	3.19	30.8
ADVERSE EVENT	2	9768	25550	18313699	0.15	0.04	0.59	APPLICATION SITE PRURITUS	3	13234	12848	30536366	0.54	0.17	1.67
DIPLOPIA	2	9768	8045	18331204	0.47	0.12	1.87	PERIPHERAL COLDNESS	3	13234	7309	30541905	0.95	0.31	2.94
TORTICOLLIS	2	9768	717	18338532	5.24	1.31	20.98	PRODUCT ADMINISTRATION ERROR	3	13234	8512	30540702	0.81	0.26	2.52
HEAD DISCOMFORT	2	9768	3801	18335448	0.99	0.25	3.95	ORTHOPNOEA	3	13234	1414	30547800	4.9	1.58	15.21
HYPONATRAEMIC SEIZURE	2	9768	49	18339200	76.63	18.63	315.16	ANAPHYLACTIC REACTION	3	13234	26643	30522571	0.26	0.08	0.81
BODY TEMPERATURE DECREASED	2	9768	3413	18335836	1.1	0.27	4.4	FEAR	3	13234	16728	30532486	0.41	0.13	1.28
IMPAIRED DRIVING ABILITY	2	9768	3290	18335959	1.14	0.29	4.57	DIVERTICULITIS	3	13234	14871	30534343	0.47	0.15	1.44
SKIN DISCOLOURATION	2	9768	12407	18326842	0.3	0.08	1.21	GASTRIC HAEMORRHAGE	3	13234	3970	30545244	1.74	0.56	5.41
INTESTINAL HAEMORRHAGE	2	9768	2347	18336902	1.6	0.4	6.4	BUNDLE BRANCH BLOCK RIGHT	3	13234	1691	30547523	4.1	1.32	12.71
OESOPHAGEAL CARCINOMA	2	9768	17513	18321736	0.21	0.05	0.86	SECONDARY ADRENOCORTICAL INSUFFICIENCY	3	13234	536	30548678	12.92	4.15	40.19
LEFT VENTRICULAR DYSFUNCTION	2	9768	2564	18336685	1.46	0.37	5.86	CLOSTRIDIUM DIFFICILE INFECTION	3	13234	10520	30538694	0.66	0.21	2.04
LOSS OF CONTROL OF LEGS	2	9768	1080	18338169	3.48	0.87	13.92	SKIN ABRASION	3	13234	2130	30547084	3.25	1.05	10.09
OCULAR HYPERAEMIA	2	9768	11654	18327595	0.32	0.08	1.29	PRODUCT PHYSICAL ISSUE	3	13234	9900	30539314	0.7	0.23	2.17
CEREBELLAR HAEMORRHAGE	2	9768	661	18338588	5.68	1.42	22.76	ISCHAEMIC STROKE	3	13234	7384	30541830	0.94	0.3	2.91
CONVERSION DISORDER	2	9768	374	18338875	10.04	2.5	40.3	INTESTINAL ISCHAEMIA	3	13234	2352	30546862	2.94	0.95	9.14
SLUGGISHNESS	2	9768	3359	18335890	1.12	0.28	4.47	QUALITY OF LIFE DECREASED	3	13234	6906	30542308	1	0.32	3.11
ORAL DISCOMFORT	2	9768	2992	18336257	1.25	0.31	5.02	EMOTIONAL POVERTY	3	13234	628	30548586	11.03	3.55	34.29
THERAPEUTIC PRODUCT EFFECT INCOMPLETE	2	9768	18802	18320447	0.2	0.05	0.8	VISION BLURRED	3	13234	76471	30472743	0.09	0.03	0.28
FREQUENT BOWEL MOVEMENTS	2	9768	8573	18330676	0.44	0.11	1.75	LEUKOCYTOSIS	3	13234	7492	30541722	0.92	0.3	2.87
IMPAIRED WORK ABILITY	2	9768	6779	18332470	0.55	0.14	2.21	THERAPY NON-RESPONDER	3	13234	18984	30530230	0.36	0.12	1.13
DYSGEUSIA	2	9768	20983	18318266	0.18	0.04	0.71	NOCTURNAL DYSPNOEA	3	13234	652	30548562	10.62	3.42	33.02
BLOOD PRESSURE DIASTOLIC DECREASED	2	9768	2101	18337148	1.79	0.45	7.15	REDUCED FACIAL EXPRESSION	3	13234	390	30548824	17.76	5.7	55.3
HYPOACUSIS	2	9768	15948	18323301	0.24	0.06	0.94	CONCOMITANT DISEASE AGGRAVATED	3	13234	3136	30546078	2.21	0.71	6.85
SKIN ATROPHY	2	9768	1644	18337605	2.28	0.57	9.14	CEREBRAL VENTRICLE DILATATION	3	13234	437	30548777	15.85	5.09	49.33
NEPHROLITHIASIS	2	9768	15952	18323297	0.24	0.06	0.94	RESPIRATORY TRACT INFECTION	3	13234	13209	30536005	0.52	0.17	1.63
COGWHEEL RIGIDITY	2	9768	426	18338823	8.81	2.2	35.36	HUMERUS FRACTURE	3	13234	3158	30546056	2.19	0.71	6.8
THROAT IRRITATION	2	9768	9289	18329960	0.4	0.1	1.62	LYMPHOMA	3	13234	6132	30543082	1.13	0.36	3.5
HYPERREFLEXIA	2	9768	1221	18338028	3.08	0.77	12.31	CYSTITIS	3	13234	22578	30526636	0.31	0.1	0.95
BLOOD POTASSIUM DECREASED	2	9768	7249	18332000	0.52	0.13	2.07	PEPTIC ULCER	3	13234	1582	30547632	4.38	1.41	13.59
NEPHROTIC SYNDROME	2	9768	2998	18336251	1.25	0.31	5.01	GASTRIC POLYPS	3	13234	1182	30548032	5.86	1.89	18.19
CARDIAC PACEMAKER INSERTION	2	9768	2325	18336924	1.61	0.4	6.46	BLOOD UREA INCREASED	3	13234	6947	30542267	1	0.32	3.09
DISINHIBITION	2	9768	843	18338406	4.45	1.11	17.84	GASTRITIS EROSIVE	3	13234	2016	30547198	3.43	1.11	10.66
ABDOMINAL DISTENSION	2	9768	27305	18311944	0.14	0.03	0.55	SIALOADENITIS	3	13234	727	30548487	9.53	3.06	29.61
SKIN IRRITATION	2	9768	9681	18329568	0.39	0.1	1.55	INAPPROPRIATE ANTIDIURETIC HORMONE SECRETION	3	13234	4547	30544667	1.52	0.49	4.72
GANGRENE	2	9768	3191	18336058	1.18	0.29	4.71	MIDDLE INSOMNIA	3	13234	10346	30538868	0.67	0.22	2.08
SKIN ULCER	2	9768	9099	18330150	0.41	0.1	1.65	STRESS CARDIOMYOPATHY	3	13234	3699	30545515	1.87	0.6	5.81
TOE AMPUTATION	2	9768	2999	18336250	1.25	0.31	5.01	DRUG WITHDRAWAL CONVULSIONS	3	13234	851	30548363	8.14	2.62	25.28
PRODUCTIVE COUGH	2	9768	15435	18323814	0.24	0.06	0.97	POSTMORTEM BLOOD DRUG LEVEL INCREASED	3	13234	133	30549081	52.07	16.58	163.53
HALLUCINATIONS, MIXED	2	9768	1455	18337794	2.58	0.64	10.33	HYPERTHYROIDISM	3	13234	7385	30541829	0.94	0.3	2.91
WRONG PRODUCT ADMINISTERED	2	9768	1722	18337527	2.18	0.54	8.73	HYPERAMMONAEMIA	3	13234	1715	30547499	4.04	1.3	12.53
PSYCHOMOTOR SKILLS IMPAIRED	2	9768	1165	18338084	3.22	0.8	12.9	BIPOLAR DISORDER	3	13234	6204	30543010	1.12	0.36	3.46
ILLNESS	2	9768	17841	18321408	0.21	0.05	0.84	COAGULOPATHY	3	13234	7514	30541700	0.92	0.3	2.86
PANIC REACTION	2	9768	1634	18337615	2.3	0.57	9.2	THROMBOCYTOPENIC PURPURA	3	13234	640	30548574	10.82	3.48	33.64
COVID-19	2	9768	53798	18285451	0.07	0.02	0.28	TOXIC SKIN ERUPTION	3	13234	4623	30544591	1.5	0.48	4.65
PATIENT ELOPEMENT	2	9768	129	18339120	29.11	7.2	117.66	AORTIC VALVE STENOSIS	3	13234	782	30548432	8.86	2.85	27.52
NEURODEGENERATIVE DISORDER	2	9768	229	18339020	16.4	4.08	65.97	DIALYSIS	3	13234	5556	30543658	1.25	0.4	3.87
PRODUCT ADHESION ISSUE	2	9768	5963	18333286	0.63	0.16	2.52	CHOREA	3	13234	829	30548385	8.35	2.69	25.96
APPLICATION SITE PRURITUS	2	9768	6169	18333080	0.61	0.15	2.43	RASH ERYTHEMATOUS	3	13234	23444	30525770	0.3	0.1	0.92
FEELING HOT	2	9768	16104	18323145	0.23	0.06	0.93	DISSEMINATED INTRAVASCULAR COAGULATION	3	13234	5816	30543398	1.19	0.38	3.69
SCRATCH	2	9768	2908	18336341	1.29	0.32	5.17	PANCYTOPENIA	3	13234	22922	30526292	0.3	0.1	0.94
HYPERKALAEMIA	2	9768	16381	18322868	0.23	0.06	0.92	STEVENS-JOHNSON SYNDROME	3	13234	10438	30538776	0.66	0.21	2.06
ACUTE FEBRILE NEUTROPHILIC DERMATOSIS	2	9768	779	18338470	4.82	1.2	19.31	HEPATITIS FULMINANT	3	13234	1170	30548044	5.92	1.91	18.38
HEAD TITUBATION	2	9768	348	18338901	10.79	2.69	43.32	CHOLELITHIASIS	3	13234	19400	30529814	0.36	0.12	1.11
MULTIPLE FRACTURES	2	9768	8179	18331070	0.46	0.11	1.84	TACHYARRHYTHMIA	3	13234	1122	30548092	6.17	1.99	19.17
RED BLOOD CELL COUNT INCREASED	2	9768	944	18338305	3.98	0.99	15.93	OSTEOPENIA	3	13234	8210	30541004	0.84	0.27	2.62
AORTIC ANEURYSM	2	9768	3345	18335904	1.12	0.28	4.49	AMYLASE INCREASED	2	13235	1402	30547812	3.29	0.82	13.18
LABORATORY TEST ABNORMAL	2	9768	10169	18329080	0.37	0.09	1.48	ACQUIRED MACROGLOSSIA	2	13235	47	30549167	98.22	23.86	404.41
BRONCHITIS	2	9768	15809	18323440	0.24	0.06	0.95	DENTAL CARIES	2	13235	6349	30542865	0.73	0.18	2.91
CARDIOPULMONARY FAILURE	2	9768	1807	18337442	2.08	0.52	8.32	SUBDURAL HAEMATOMA	2	13235	4885	30544329	0.94	0.24	3.78
WHITE BLOOD CELL COUNT INCREASED	2	9768	15094	18324155	0.25	0.06	0.99	ELECTROLYTE IMBALANCE	2	13235	5434	30543780	0.85	0.21	3.4
CARDIAC OUTPUT DECREASED	2	9768	350	18338899	10.73	2.67	43.07	ATROPHY	2	13235	1057	30548157	4.37	1.09	17.49
BLOOD PRESSURE FLUCTUATION	2	9768	7119	18332130	0.53	0.13	2.11	MUSCLE CONTRACTIONS INVOLUNTARY	2	13235	1715	30547499	2.69	0.67	10.77
HEART RATE ABNORMAL	2	9768	1577	18337672	2.38	0.59	9.53	COMPRESSION FRACTURE	2	13235	2603	30546611	1.77	0.44	7.1
GLAUCOMA	2	9768	5170	18334079	0.73	0.18	2.9	GASTROINTESTINAL PAIN	2	13235	6033	30543181	0.77	0.19	3.06
JAUNDICE	2	9768	11803	18327446	0.32	0.08	1.27	HYPOALBUMINAEMIA	2	13235	3042	30546172	1.52	0.38	6.07
VENTRICULAR EXTRASYSTOLES	2	9768	4173	18335076	0.9	0.22	3.6	HEPATIC ENCEPHALOPATHY	2	13235	3282	30545932	1.41	0.35	5.63
EJECTION FRACTION DECREASED	2	9768	6237	18333012	0.6	0.15	2.41	PANIC DISORDER	2	13235	2312	30546902	2	0.5	7.99
VENTRICULAR HYPERTROPHY	2	9768	1334	18337915	2.81	0.7	11.27	FAILURE TO THRIVE	2	13235	2175	30547039	2.12	0.53	8.49
HEAT STROKE	2	9768	638	18338611	5.89	1.47	23.59	STRESS	2	13235	44882	30504332	0.1	0.03	0.41
ADAMS-STOKES SYNDROME	2	9768	62	18339187	60.56	14.81	247.63	VISUAL ACUITY REDUCED	2	13235	18462	30530752	0.25	0.06	1
AORTIC VALVE INCOMPETENCE	2	9768	1783	18337466	2.11	0.53	8.43	FEELING OF DESPAIR	2	13235	2672	30546542	1.73	0.43	6.91
PO2 DECREASED	2	9768	549	18338700	6.84	1.71	27.42	ACUTE GENERALISED EXANTHEMATOUS PUSTULOSIS	2	13235	3764	30545450	1.23	0.31	4.91
THINKING ABNORMAL	2	9768	5929	18333320	0.63	0.16	2.53	HEMIPLEGIA	2	13235	4006	30545208	1.15	0.29	4.61
CARDIOMEGALY	2	9768	5200	18334049	0.72	0.18	2.89	HYPERVENTILATION	2	13235	3382	30545832	1.36	0.34	5.46
DYSPNOEA EXERTIONAL	2	9768	12826	18326423	0.29	0.07	1.17	UNINTENTIONAL USE FOR UNAPPROVED INDICATION	2	13235	275	30548939	16.79	4.18	67.47
DIALYSIS	2	9768	6127	18333122	0.61	0.15	2.45	INFARCTION	2	13235	2781	30546433	1.66	0.41	6.64
STUPOR	2	9768	1284	18337965	2.92	0.73	11.71	HYPERTHERMIA	2	13235	3076	30546138	1.5	0.38	6
SKIN NECROSIS	2	9768	1734	18337515	2.17	0.54	8.67	DRUG ERUPTION	2	13235	7726	30541488	0.6	0.15	2.39
PERFORATED ULCER	2	9768	232	18339017	16.18	4.02	65.11	PNEUMONIA BACTERIAL	2	13235	3140	30546074	1.47	0.37	5.88
DIABETES MELLITUS INADEQUATE CONTROL	2	9768	6917	18332332	0.54	0.14	2.17	ELECTROCARDIOGRAM P WAVE ABNORMAL	2	13235	124	30549090	37.23	9.21	150.54
LUNG DISORDER	2	9768	16402	18322847	0.23	0.06	0.91	GASTRIC CANCER	2	13235	8057	30541157	0.57	0.14	2.29
HEPATITIS C	2	9768	6569	18332680	0.57	0.14	2.29	HAEMORRHAGIC STROKE	2	13235	3122	30546092	1.48	0.37	5.92
POST PROCEDURAL COMPLICATION	2	9768	6539	18332710	0.57	0.14	2.3	TOXIC EPIDERMAL NECROLYSIS	2	13235	6634	30542580	0.7	0.17	2.78
INFLAMMATION	2	9768	12825	18326424	0.29	0.07	1.17	WITHDRAWAL OF LIFE SUPPORT	2	13235	37	30549177	124.77	30.07	517.73
GASTROOESOPHAGEAL REFLUX DISEASE	2	9768	19725	18319524	0.19	0.05	0.76	CARDIOTOXICITY	2	13235	3087	30546127	1.5	0.37	5.98
TONGUE NEOPLASM MALIGNANT STAGE UNSPECIFIED	2	9768	860	18338389	4.37	1.09	17.49	MUSCLE DISORDER	2	13235	4380	30544834	1.05	0.26	4.22
HYPERTENSIVE CRISIS	2	9768	3384	18335865	1.11	0.28	4.44	MUSCULOSKELETAL DISORDER	2	13235	11824	30537390	0.39	0.1	1.56
MYOCLONIC EPILEPSY	2	9768	511	18338738	7.35	1.83	29.47	CHOLESTATIC LIVER INJURY	2	13235	752	30548462	6.14	1.53	24.59
BLOOD SODIUM INCREASED	2	9768	1049	18338200	3.58	0.89	14.33	PRINZMETAL ANGINA	2	13235	359	30548855	12.86	3.2	51.62
C-REACTIVE PROTEIN INCREASED	2	9768	12876	18326373	0.29	0.07	1.17	CARDIOVASCULAR DISORDER	2	13235	10937	30538277	0.42	0.11	1.69
VICTIM OF CRIME	2	9768	278	18338971	13.51	3.36	54.28	ACUTE CORONARY SYNDROME	2	13235	2783	30546431	1.66	0.41	6.64
ILL-DEFINED DISORDER	2	9768	12028	18327221	0.31	0.08	1.25	RASH VESICULAR	2	13235	2454	30546760	1.88	0.47	7.53
RESPIRATORY RATE INCREASED	2	9768	3257	18335992	1.15	0.29	4.61	TINNITUS	2	13235	24342	30524872	0.19	0.05	0.76
PERSEVERATION	2	9768	70	18339179	53.64	13.15	218.78	SWOLLEN TONGUE	2	13235	18752	30530462	0.25	0.06	0.98
BIPOLAR I DISORDER	2	9768	683	18338566	5.5	1.37	22.03	IMPULSIVE BEHAVIOUR	2	13235	1309	30547905	3.53	0.88	14.12
RETINAL HAEMORRHAGE	2	9768	2604	18336645	1.44	0.36	5.77	NEUROLOGICAL SYMPTOM	2	13235	2555	30546659	1.81	0.45	7.23
SUBARACHNOID HAEMORRHAGE	2	9768	3830	18335419	0.98	0.25	3.92	PSYCHIATRIC SYMPTOM	2	13235	3651	30545563	1.26	0.32	5.06
BLOOD ALKALINE PHOSPHATASE INCREASED	2	9768	9242	18330007	0.41	0.1	1.62	LOWER GASTROINTESTINAL HAEMORRHAGE	2	13235	3072	30546142	1.5	0.38	6.01
MUSCLE ATROPHY	2	9768	5400	18333849	0.7	0.17	2.78	ELECTROCARDIOGRAM T WAVE INVERSION	2	13235	1184	30548030	3.9	0.97	15.61
VITAMIN B1 DEFICIENCY	2	9768	171	18339078	21.96	5.45	88.53	TRICUSPID VALVE INCOMPETENCE	2	13235	3728	30545486	1.24	0.31	4.95
LEFT VENTRICULAR HYPERTROPHY	2	9768	2036	18337213	1.84	0.46	7.38	ELECTROCARDIOGRAM ABNORMAL	2	13235	3767	30545447	1.23	0.31	4.9
LISTLESS	2	9768	1222	18338027	3.07	0.77	12.3	ABDOMINAL TENDERNESS	2	13235	2792	30546422	1.65	0.41	6.61
HYPOVENTILATION	2	9768	1230	18338019	3.05	0.76	12.22	FLAT AFFECT	2	13235	1057	30548157	4.37	1.09	17.49
MOOD SWINGS	2	9768	8923	18330326	0.42	0.11	1.68	SUPRAVENTRICULAR TACHYCARDIA	2	13235	4714	30544500	0.98	0.24	3.92
AGRANULOCYTOSIS	2	9768	7115	18332134	0.53	0.13	2.11	SMALL INTESTINAL HAEMORRHAGE	2	13235	778	30548436	5.93	1.48	23.77
LEUKOPENIA	2	9768	16899	18322350	0.22	0.06	0.89	ULCER HAEMORRHAGE	2	13235	3079	30546135	1.5	0.37	6
MACULAR DEGENERATION	2	9768	2423	18336826	1.55	0.39	6.2	GLUTEN SENSITIVITY	2	13235	840	30548374	5.5	1.37	22.01
STRESS	2	9768	15326	18323923	0.24	0.06	0.98	FEELING COLD	2	13235	16347	30532867	0.28	0.07	1.13
HYPOPROTEINAEMIA	2	9768	788	18338461	4.76	1.19	19.09	NEOPLASM	2	13235	5338	30543876	0.86	0.22	3.46
AORTIC STENOSIS	2	9768	1445	18337804	2.6	0.65	10.4	PANCREATIC CARCINOMA	2	13235	10383	30538831	0.44	0.11	1.78
INHIBITORY DRUG INTERACTION	2	9768	634	18338615	5.92	1.48	23.74	HICCUPS	2	13235	1951	30547263	2.37	0.59	9.47
BLOOD TESTOSTERONE DECREASED	2	9768	6021	18333228	0.62	0.16	2.49	MUSCLE HAEMORRHAGE	2	13235	1067	30548147	4.33	1.08	17.32
BRAIN OEDEMA	2	9768	4930	18334319	0.76	0.19	3.05	MUSCLE SPASTICITY	2	13235	6722	30542492	0.69	0.17	2.75
FEELING DRUNK	2	9768	2062	18337187	1.82	0.46	7.29	STOMATITIS	2	13235	33796	30515418	0.14	0.03	0.55
PALMOMENTAL REFLEX	2	9768	4	18339245	938.74	171.92	5125.92	BLOOD GLUCOSE ABNORMAL	2	13235	8978	30540236	0.51	0.13	2.06
BLISTER	1	9769	15066	18324183	0.12	0.02	0.88	DRUG DOSE TITRATION NOT PERFORMED	2	13235	741	30548473	6.23	1.55	24.96
STREPTOCOCCAL INFECTION	1	9769	1750	18337499	1.07	0.15	7.62	BURNING SENSATION	2	13235	42895	30506319	0.11	0.03	0.43
ILLITERACY	1	9769	66	18339183	28.44	3.95	204.96	CHOKING	2	13235	10250	30538964	0.45	0.11	1.8
CAMPTOCORMIA	1	9769	75	18339174	25.03	3.48	180.05	HERBAL INTERACTION	2	13235	92	30549122	50.18	12.36	203.69
PHYSICAL ABUSE	1	9769	85	18339164	22.09	3.08	158.62	FACIAL PARALYSIS	2	13235	4033	30545181	1.14	0.29	4.58
SEPTIC SHOCK	1	9769	18142	18321107	0.1	0.01	0.73	SELF-MEDICATION	2	13235	1611	30547603	2.87	0.72	11.47
SPINAL COMPRESSION FRACTURE	1	9769	2448	18336801	0.77	0.11	5.45	MAJOR DEPRESSION	2	13235	3815	30545399	1.21	0.3	4.84
DEMENTIA WITH LEWY BODIES	1	9769	490	18338759	3.83	0.54	27.26	BLOOD CALCIUM DECREASED	2	13235	6336	30542878	0.73	0.18	2.91
LOOSE ASSOCIATIONS	1	9769	31	18339218	60.56	8.27	443.66	WATER INTOXICATION	2	13235	211	30549003	21.88	5.44	88.07
DRUG LEVEL ABOVE THERAPEUTIC	1	9769	1453	18337796	1.29	0.18	9.18	FEELING OF BODY TEMPERATURE CHANGE	2	13235	3666	30545548	1.26	0.31	5.04
OVERCONFIDENCE	1	9769	18	18339231	104.29	13.92	781.35	WALKING DISABILITY	2	13235	1064	30548150	4.34	1.08	17.37
WRONG PATIENT RECEIVED PRODUCT	1	9769	928	18338321	2.02	0.28	14.38	INFLUENZA	2	13235	61518	30487696	0.07	0.02	0.3
RHINITIS	1	9769	2357	18336892	0.8	0.11	5.66	VOLVULUS	2	13235	1020	30548194	4.53	1.13	18.12
GINGIVAL BLEEDING	1	9769	4538	18334711	0.41	0.06	2.94	LIP SWELLING	2	13235	18754	30530460	0.25	0.06	0.98
MASTICATION DISORDER	1	9769	905	18338344	2.07	0.29	14.74	PRODUCT COMPLAINT	2	13235	11893	30537321	0.39	0.1	1.55
NONINFECTIVE GINGIVITIS	1	9769	267	18338982	7.03	0.99	50.1	JAW FRACTURE	2	13235	1134	30548080	4.07	1.02	16.3
INFLUENZA LIKE ILLNESS	1	9769	21791	18317458	0.09	0.01	0.61	PRODUCT SELECTION ERROR	2	13235	356	30548858	12.97	3.23	52.06
TONSILLITIS	1	9769	1401	18337848	1.34	0.19	9.52	UNMASKING OF PREVIOUSLY UNIDENTIFIED DISEASE	2	13235	329	30548885	14.03	3.49	56.35
CONCOMITANT DISEASE PROGRESSION	1	9769	918	18338331	2.04	0.29	14.53	MYOCARDIAL ISCHAEMIA	2	13235	4150	30545064	1.11	0.28	4.45
BRAIN STEM INFARCTION	1	9769	532	18338717	3.53	0.5	25.1	BLOOD PRESSURE ORTHOSTATIC DECREASED	2	13235	130	30549084	35.51	8.79	143.52
CAROTID ARTERY OCCLUSION	1	9769	1450	18337799	1.29	0.18	9.2	PANIC REACTION	2	13235	4510	30544704	1.02	0.26	4.09
PULMONARY FIBROSIS	1	9769	6742	18332507	0.28	0.04	1.98	HOSPITALISATION	2	13235	63353	30485861	0.07	0.02	0.29
TACHYPHRENIA	1	9769	1125	18338124	1.67	0.23	11.86	UPPER LIMB FRACTURE	2	13235	13548	30535666	0.34	0.09	1.36
INTENTIONAL PRODUCT USE ISSUE	1	9769	24694	18314555	0.08	0.01	0.54	CARDIOMYOPATHY	2	13235	6186	30543028	0.75	0.19	2.98
GASTROINTESTINAL EROSION	1	9769	242	18339007	7.76	1.09	55.3	THERAPEUTIC PRODUCT EFFECT DECREASED	2	13235	21693	30527521	0.21	0.05	0.85
INITIAL INSOMNIA	1	9769	3117	18336132	0.6	0.08	4.28	VISUOSPATIAL DEFICIT	2	13235	17	30549197	271.55	62.73	1175.5
CEREBRAL SALT-WASTING SYNDROME	1	9769	37	18339212	50.74	6.96	369.84	MYOCLONIC EPILEPSY	2	13235	607	30548607	7.61	1.9	30.48
SPUTUM PURULENT	1	9769	262	18338987	7.17	1.01	51.06	GASTROINTESTINAL SOUNDS ABNORMAL	2	13235	2347	30546867	1.97	0.49	7.87
POVERTY OF SPEECH	1	9769	144	18339105	13.04	1.82	93.19	SLOW RESPONSE TO STIMULI	2	13235	562	30548652	8.21	2.05	32.93
SLEEP TALKING	1	9769	686	18338563	2.74	0.38	19.46	HYPORESPONSIVE TO STIMULI	2	13235	474	30548740	9.74	2.43	39.06
WOLFF-PARKINSON-WHITE SYNDROME	1	9769	214	18339035	8.77	1.23	62.57	CARDIAC DYSFUNCTION	2	13235	1347	30547867	3.43	0.86	13.72
EMPHYSEMA	1	9769	4212	18335037	0.45	0.06	3.16	LEFT VENTRICULAR FAILURE	2	13235	1561	30547653	2.96	0.74	11.84
BLOOD PRESSURE ORTHOSTATIC ABNORMAL	1	9769	72	18339177	26.07	3.62	187.65	THERAPY CESSATION	2	13235	26181	30523033	0.18	0.04	0.7
BOWEL MOVEMENT IRREGULARITY	1	9769	2489	18336760	0.75	0.11	5.36	DEAFNESS	2	13235	12558	30536656	0.37	0.09	1.47
CATARACT OPERATION	1	9769	1371	18337878	1.37	0.19	9.73	PRESCRIPTION DRUG USED WITHOUT A PRESCRIPTION	2	13235	2431	30546783	1.9	0.47	7.6
HELICOBACTER GASTRITIS	1	9769	424	18338825	4.43	0.62	31.51	FOREIGN BODY	2	13235	2252	30546962	2.05	0.51	8.2
PELVIC INFLAMMATORY DISEASE	1	9769	38	18339211	49.4	6.78	359.86	CARDIOPULMONARY FAILURE	2	13235	1559	30547655	2.96	0.74	11.85
SPINAL MANIPULATION	1	9769	0	18339249	#NUM!	#NUM!	#NUM!	SLEEP TERROR	2	13235	1738	30547476	2.66	0.66	10.63
CARDIOGENIC SHOCK	1	9769	5607	18333642	0.33	0.05	2.38	LACUNAR INFARCTION	2	13235	1098	30548116	4.2	1.05	16.83
ENTERITIS	1	9769	2348	18336901	0.8	0.11	5.68	TRISMUS	2	13235	2823	30546391	1.64	0.41	6.54
SKIN EXFOLIATION	1	9769	22055	18317194	0.09	0.01	0.6	VENTRICULAR ARRHYTHMIA	2	13235	1275	30547939	3.62	0.9	14.49
IMPLANT SITE EXTRAVASATION	1	9769	293	18338956	6.41	0.9	45.64	LABELLED DRUG-DRUG INTERACTION ISSUE	2	13235	431	30548783	10.71	2.67	42.97
MUSCLE TIGHTNESS	1	9769	4387	18334862	0.43	0.06	3.04	NEUROGLYCOPENIA	2	13235	60	30549154	76.94	18.8	314.81
AZOTAEMIA	1	9769	1812	18337437	1.04	0.15	7.36	AUTOIMMUNE THYROIDITIS	2	13235	2450	30546764	1.88	0.47	7.54
BLINDNESS	1	9769	12522	18326727	0.15	0.02	1.06	MICTURITION DISORDER	2	13235	1490	30547724	3.1	0.77	12.4
FOOD AVERSION	1	9769	374	18338875	5.02	0.71	35.73	TYPE 2 DIABETES MELLITUS	2	13235	17940	30531274	0.26	0.06	1.03
PRODUCT PACKAGING ISSUE	1	9769	1946	18337303	0.96	0.14	6.85	INCORRECT PRODUCT ADMINISTRATION DURATION	2	13235	11423	30537791	0.4	0.1	1.62
DERMATITIS BULLOUS	1	9769	2691	18336558	0.7	0.1	4.95	CHOLECYSTECTOMY	2	13235	7353	30541861	0.63	0.16	2.51
LIVER FUNCTION TEST INCREASED	1	9769	5630	18333619	0.33	0.05	2.37	CHRONIC KIDNEY DISEASE	2	13235	24790	30524424	0.19	0.05	0.74
SEXUAL ABUSE	1	9769	197	18339052	9.53	1.34	68	MULTIPLE DRUG THERAPY	2	13235	306	30548908	15.09	3.76	60.6
DRUG SCREEN POSITIVE	1	9769	3363	18335886	0.56	0.08	3.96	PERIPHERAL CIRCULATORY FAILURE	2	13235	188	30549026	24.56	6.1	98.92
NEGATIVE THOUGHTS	1	9769	897	18338352	2.09	0.29	14.87	OBESITY	2	13235	6762	30542452	0.68	0.17	2.73
ULCER HAEMORRHAGE	1	9769	2190	18337059	0.86	0.12	6.09	THROMBOPHLEBITIS	2	13235	1897	30547317	2.43	0.61	9.74
EXCESSIVE MASTURBATION	1	9769	144	18339105	13.04	1.82	93.19	POOR QUALITY PRODUCT ADMINISTERED	2	13235	3828	30545386	1.21	0.3	4.82
SUPRANUCLEAR PALSY	1	9769	19	18339230	98.8	13.23	738.16	PRODUCT LABEL ISSUE	2	13235	2947	30546267	1.57	0.39	6.27
ENURESIS	1	9769	1611	18337638	1.17	0.16	8.28	CELLULITIS	2	13235	25816	30523398	0.18	0.04	0.71
DEVICE PACING ISSUE	1	9769	34	18339215	55.21	7.56	403.4	WRONG PRODUCT ADMINISTERED	2	13235	2331	30546883	1.98	0.49	7.92
BONE CANCER	1	9769	1911	18337338	0.98	0.14	6.98	DECUBITUS ULCER	2	13235	4026	30545188	1.15	0.29	4.59
DRY SKIN	1	9769	29948	18309301	0.06	0.01	0.44	HYPERLIPIDAEMIA	2	13235	5776	30543438	0.8	0.2	3.2
STARING	1	9769	1031	18338218	1.82	0.26	12.94	DIPLOPIA	2	13235	13151	30536063	0.35	0.09	1.4
TRAUMATIC LUNG INJURY	1	9769	710	18338539	2.64	0.37	18.8	CSF PROTEIN INCREASED	2	13235	324	30548890	14.25	3.55	57.22
GLOSSODYNIA	1	9769	3190	18336059	0.59	0.08	4.18	ANKLE FRACTURE	2	13235	10346	30538868	0.45	0.11	1.78
TONGUE MOVEMENT DISTURBANCE	1	9769	250	18338999	7.51	1.05	53.52	FOCAL MYOSITIS	2	13235	13	30549201	355.11	80.13	1573.8
ATRIOVENTRICULAR DISSOCIATION	1	9769	65	18339184	28.88	4.01	208.16	SLUGGISHNESS	2	13235	5264	30543950	0.88	0.22	3.51
DEAFNESS TRANSITORY	1	9769	216	18339033	8.69	1.22	61.99	STATUS EPILEPTICUS	2	13235	4932	30544282	0.94	0.23	3.74
BLOOD URINE PRESENT	1	9769	8065	18331184	0.23	0.03	1.65	SOMATIC SYMPTOM DISORDER	2	13235	550	30548664	8.39	2.09	33.65
LANGUAGE DISORDER	1	9769	866	18338383	2.17	0.3	15.41	PSEUDOMONAS INFECTION	2	13235	3261	30545953	1.42	0.35	5.66
IMPULSE-CONTROL DISORDER	1	9769	974	18338275	1.93	0.27	13.7	DRY EYE	2	13235	27302	30521912	0.17	0.04	0.68
VITREOUS FLOATERS	1	9769	2623	18336626	0.72	0.1	5.08	CEREBRAL SMALL VESSEL ISCHAEMIC DISEASE	2	13235	307	30548907	15.04	3.74	60.4
STRESS CARDIOMYOPATHY	1	9769	835	18338414	2.25	0.32	15.98	THERAPEUTIC PRODUCT INEFFECTIVE	2	13235	1971	30547243	2.34	0.59	9.37
HYPERAESTHESIA	1	9769	2549	18336700	0.74	0.1	5.23	MUSCLE HYPERTROPHY	2	13235	148	30549066	31.19	7.73	125.9
BLOOD CREATINE PHOSPHOKINASE MB INCREASED	1	9769	700	18338549	2.68	0.38	19.07	CEREBRAL ISCHAEMIA	2	13235	2393	30546821	1.93	0.48	7.72
BAND SENSATION	1	9769	183	18339066	10.26	1.44	73.22	BLOOD CHLORIDE DECREASED	2	13235	1345	30547869	3.43	0.86	13.74
DYSPHONIA	1	9769	15714	18323535	0.12	0.02	0.85	HAEMATOCRIT DECREASED	2	13235	9268	30539946	0.5	0.12	1.99
ARTHRITIS	1	9769	17914	18321335	0.1	0.01	0.74	LYMPHOCYTE PERCENTAGE DECREASED	2	13235	714	30548500	6.47	1.61	25.91
CARPAL TUNNEL SYNDROME	1	9769	3079	18336170	0.61	0.09	4.33	NEUTROPHIL PERCENTAGE INCREASED	2	13235	689	30548525	6.7	1.67	26.85
VASCULAR SHUNT	1	9769	20	18339229	93.86	12.6	699.49	VIRAL INFECTION	2	13235	17760	30531454	0.26	0.06	1.04
PNEUMONIA BACTERIAL	1	9769	3522	18335727	0.53	0.08	3.78	ESCHERICHIA BACTERAEMIA	2	13235	940	30548274	4.91	1.23	19.67
SKIN REACTION	1	9769	3535	18335714	0.53	0.07	3.77	DIVERTICULUM	2	13235	3703	30545511	1.25	0.31	4.99
LUPUS-LIKE SYNDROME	1	9769	1462	18337787	1.28	0.18	9.12	VENTRICULAR FLUTTER	2	13235	46	30549168	100.36	24.36	413.47
INTESTINAL PERFORATION	1	9769	4009	18335240	0.47	0.07	3.32	CULTURE URINE POSITIVE	2	13235	921	30548293	5.01	1.25	20.07
DRUG TITRATION ERROR	1	9769	474	18338775	3.96	0.56	28.18	ROAD TRAFFIC ACCIDENT	2	13235	20417	30528797	0.23	0.06	0.9
POLYMYALGIA RHEUMATICA	1	9769	823	18338426	2.28	0.32	16.21	EXTENSOR PLANTAR RESPONSE	2	13235	490	30548724	9.42	2.35	37.78
PHOBIA OF DRIVING	1	9769	25	18339224	75.09	10.17	554.25	HYPERREFLEXIA	2	13235	1799	30547415	2.57	0.64	10.27
GASTROINTESTINAL MOTILITY DISORDER	1	9769	1554	18337695	1.21	0.17	8.58	SINUS TACHYCARDIA	2	13235	7034	30542180	0.66	0.16	2.62
ACCIDENTAL POISONING	1	9769	387	18338862	4.85	0.68	34.53	PSORIASIS	2	13235	67631	30481583	0.07	0.02	0.27
TOE WALKING	1	9769	50	18339199	37.55	5.19	271.83	METABOLIC DISORDER	2	13235	2665	30546549	1.73	0.43	6.93
TRISMUS	1	9769	1473	18337776	1.27	0.18	9.05	HYPOAESTHESIA ORAL	2	13235	9470	30539744	0.49	0.12	1.95
MUSCLE ENZYME INCREASED	1	9769	194	18339055	9.68	1.36	69.05	ATHETOSIS	2	13235	86	30549128	53.68	13.21	218.13
AKATHISIA	1	9769	4522	18334727	0.42	0.06	2.95	FAECALOMA	2	13235	2547	30546667	1.81	0.45	7.25
PETECHIAE	1	9769	3533	18335716	0.53	0.07	3.77	CEREBRAL THROMBOSIS	2	13235	1466	30547748	3.15	0.79	12.6
SKIN DISORDER	1	9769	9464	18329785	0.2	0.03	1.41	OPHTHALMOPLEGIA	2	13235	670	30548544	6.89	1.72	27.61
SWELLING OF EYELID	1	9769	1063	18338186	1.77	0.25	12.55	COMMUNICATION DISORDER	2	13235	1791	30547423	2.58	0.64	10.31
NEUROLOGICAL DECOMPENSATION	1	9769	921	18338328	2.04	0.29	14.49	NEOPLASM MALIGNANT	2	13235	27242	30521972	0.17	0.04	0.68
THERAPY CHANGE	1	9769	2672	18336577	0.7	0.1	4.99	ANGLE CLOSURE GLAUCOMA	2	13235	1564	30547650	2.95	0.74	11.81
SLEEP APNOEA SYNDROME	1	9769	7821	18331428	0.24	0.03	1.7	VAGINAL HAEMORRHAGE	2	13235	38334	30510880	0.12	0.03	0.48
JOINT INJURY	1	9769	6248	18333001	0.3	0.04	2.13	PULMONARY INFARCTION	2	13235	1557	30547657	2.96	0.74	11.87
URINARY TRACT OBSTRUCTION	1	9769	1305	18337944	1.44	0.2	10.22	OCULAR ICTERUS	2	13235	2098	30547116	2.2	0.55	8.8
SKIN ABRASION	1	9769	1596	18337653	1.18	0.17	8.36	LIP HAEMORRHAGE	2	13235	647	30548567	7.13	1.78	28.59
WALKING DISABILITY	1	9769	729	18338520	2.58	0.36	18.31	APLASTIC ANAEMIA	2	13235	2156	30547058	2.14	0.54	8.57
LABELLED DRUG-DRUG INTERACTION MEDICATION ERROR	1	9769	3716	18335533	0.51	0.07	3.59	COORDINATION ABNORMAL	2	13235	7677	30541537	0.6	0.15	2.4
SPINAL CORD COMPRESSION	1	9769	1579	18337670	1.19	0.17	8.45	ANGIOPATHY	2	13235	2568	30546646	1.8	0.45	7.19
ADRENAL INSUFFICIENCY	1	9769	4105	18335144	0.46	0.06	3.25	CLAVICLE FRACTURE	2	13235	1906	30547308	2.42	0.61	9.69
HYPOGLYCAEMIA	1	9769	18843	18320406	0.1	0.01	0.71	METASTASIS	2	13235	3091	30546123	1.49	0.37	5.97
ANOSMIA	1	9769	4515	18334734	0.42	0.06	2.95	DAYDREAMING	2	13235	761	30548453	6.07	1.51	24.3
RENAL CYST	1	9769	3153	18336096	0.6	0.08	4.23	NEPHRITIS	2	13235	1277	30547937	3.61	0.9	14.47
SITTING DISABILITY	1	9769	152	18339097	12.35	1.73	88.26	COGWHEEL RIGIDITY	2	13235	468	30548746	9.86	2.46	39.56
ABNORMAL SLEEP-RELATED EVENT	1	9769	439	18338810	4.28	0.6	30.43	HOT FLUSH	2	13235	39938	30509276	0.12	0.03	0.46
PRODUCT PACKAGING QUANTITY ISSUE	1	9769	2607	18336642	0.72	0.1	5.11	BLOOD PRESSURE SYSTOLIC DECREASED	2	13235	2093	30547121	2.21	0.55	8.83
SECRETION DISCHARGE	1	9769	3314	18335935	0.57	0.08	4.02	SUBILEUS	2	13235	937	30548277	4.93	1.23	19.73
EATING DISORDER SYMPTOM	1	9769	141	18339108	13.31	1.86	95.19	HYPERNATRAEMIA	2	13235	1916	30547298	2.41	0.6	9.64
PAIN OF SKIN	1	9769	5359	18333890	0.35	0.05	2.49	LUNG INFILTRATION	2	13235	4062	30545152	1.14	0.28	4.55
SKIN OEDEMA	1	9769	309	18338940	6.08	0.85	43.27	MONOCYTOSIS	2	13235	228	30548986	20.25	5.03	81.46
PRODUCT LABEL ISSUE	1	9769	1688	18337561	1.11	0.16	7.9	LARGE INTESTINAL ULCER	2	13235	1267	30547947	3.64	0.91	14.59
THERAPY INTERRUPTED	1	9769	16829	18322420	0.11	0.02	0.79	GASTRIC ULCER HELICOBACTER	2	13235	49	30549165	94.21	22.91	387.45
DEPRESSIVE SYMPTOM	1	9769	1056	18338193	1.78	0.25	12.63	DEAFNESS NEUROSENSORY	2	13235	1327	30547887	3.48	0.87	13.93
NEUROLOGICAL SYMPTOM	1	9769	1833	18337416	1.02	0.14	7.27	ELECTROENCEPHALOGRAM ABNORMAL	2	13235	1557	30547657	2.96	0.74	11.87
CLONUS	1	9769	981	18338268	1.91	0.27	13.6	HEPATORENAL SYNDROME	2	13235	551	30548663	8.38	2.09	33.59
COMA SCALE ABNORMAL	1	9769	1061	18338188	1.77	0.25	12.57	NEUTROPHIL COUNT DECREASED	1	13236	18246	30530968	0.13	0.02	0.9
BLOOD SODIUM DECREASED	1	9769	6135	18333114	0.31	0.04	2.17	WHITE BLOOD CELL COUNT DECREASED	1	13236	59056	30490158	0.04	0.01	0.28
NEUROMUSCULAR BLOCKADE REVERSAL	1	9769	0	18339249	#NUM!	#NUM!	#NUM!	STERNAL FRACTURE	1	13236	710	30548504	3.25	0.46	23.11
NOCTURIA	1	9769	5422	18333827	0.35	0.05	2.46	AORTIC DISORDER	1	13236	403	30548811	5.73	0.8	40.76
RENAL PAIN	1	9769	3522	18335727	0.53	0.08	3.78	DEVICE ISSUE	1	13236	42955	30506259	0.05	0.01	0.38
CSF PH DECREASED	1	9769	0	18339249	#NUM!	#NUM!	#NUM!	HEMIANOPIA	1	13236	460	30548754	5.02	0.71	35.7
APHONIA	1	9769	2951	18336298	0.64	0.09	4.52	BLOOD SODIUM INCREASED	1	13236	1251	30547963	1.84	0.26	13.11
DYSENTERY	1	9769	546	18338703	3.44	0.48	24.45	NEUTROPHIL COUNT INCREASED	1	13236	4168	30545046	0.55	0.08	3.93
FAECALOMA	1	9769	1835	18337414	1.02	0.14	7.27	CORONARY ARTERY OCCLUSION	1	13236	5116	30544098	0.45	0.06	3.2
METASTATIC NEOPLASM	1	9769	1615	18337634	1.16	0.16	8.26	BLOOD PROLACTIN INCREASED	1	13236	2319	30546895	1	0.14	7.07
LIMB ASYMMETRY	1	9769	143	18339106	13.13	1.84	93.85	SENILE DEMENTIA	1	13236	369	30548845	6.25	0.88	44.53
NYSTAGMUS	1	9769	1819	18337430	1.03	0.15	7.33	HYPOREFLEXIA	1	13236	921	30548293	2.51	0.35	17.81
COLONIC ABSCESS	1	9769	270	18338979	6.95	0.98	49.54	DRUG LEVEL ABOVE THERAPEUTIC	1	13236	1553	30547661	1.49	0.21	10.56
HUNGER	1	9769	2512	18336737	0.75	0.11	5.31	INFLUENZA LIKE ILLNESS	1	13236	50200	30499014	0.05	0.01	0.33
SOMATIC HALLUCINATION	1	9769	33	18339216	56.89	7.78	415.99	CARDIAC TAMPONADE	1	13236	1694	30547520	1.36	0.19	9.68
DRUG ERUPTION	1	9769	6361	18332888	0.3	0.04	2.09	PUSTULAR PSORIASIS	1	13236	2021	30547193	1.14	0.16	8.11
ANORECTAL DISCOMFORT	1	9769	2228	18337021	0.84	0.12	5.98	HEPATITIS CHRONIC ACTIVE	1	13236	78	30549136	29.59	4.12	212.73
INFECTED SKIN ULCER	1	9769	684	18338565	2.74	0.39	19.51	SHOCK HAEMORRHAGIC	1	13236	3024	30546190	0.76	0.11	5.42
OSTEOMYELITIS	1	9769	7112	18332137	0.26	0.04	1.87	INCREASED APPETITE	1	13236	9133	30540081	0.25	0.04	1.79
ULCER	1	9769	4603	18334646	0.41	0.06	2.9	MOTOR NEURONE DISEASE	1	13236	169	30549045	13.66	1.91	97.53
EXTRASYSTOLES	1	9769	2437	18336812	0.77	0.11	5.47	MICTURITION URGENCY	1	13236	5745	30543469	0.4	0.06	2.85
ACROMEGALY	1	9769	109	18339140	17.22	2.4	123.38	ABULIA	1	13236	376	30548838	6.14	0.86	43.69
ORBITAL MYOSITIS	1	9769	63	18339186	29.8	4.13	214.87	ENTEROSTOMY	1	13236	148	30549066	15.59	2.18	111.46
PRODUCT DISPENSING ERROR	1	9769	5153	18334096	0.36	0.05	2.59	ARTERIOSCLEROSIS	1	13236	3705	30545509	0.62	0.09	4.42
DRUG HYPERSENSITIVITY	1	9769	37872	18301377	0.05	0.01	0.35	PRE-EXISTING CONDITION IMPROVED	1	13236	3897	30545317	0.59	0.08	4.21
NAIL DISORDER	1	9769	1438	18337811	1.31	0.18	9.27	LIGAMENT SPRAIN	1	13236	6031	30543183	0.38	0.05	2.72
LOCALISED INFECTION	1	9769	8717	18330532	0.22	0.03	1.53	BIPOLAR I DISORDER	1	13236	1205	30548009	1.92	0.27	13.61
CYSTITIS	1	9769	5072	18334177	0.37	0.05	2.63	HEAD BANGING	1	13236	243	30548971	9.5	1.33	67.71
BLADDER CANCER RECURRENT	1	9769	491	18338758	3.82	0.54	27.2	UNCINATE FITS	1	13236	0	30549214	#NUM!	#NUM!	#NUM!
BLADDER CANCER	1	9769	31182	18308067	0.06	0.01	0.43	EYE HAEMORRHAGE	1	13236	7172	30542042	0.32	0.05	2.28
THERAPEUTIC PRODUCT EFFECT DECREASED	1	9769	9729	18329520	0.19	0.03	1.37	RETINAL HAEMORRHAGE	1	13236	2936	30546278	0.79	0.11	5.58
MORBID THOUGHTS	1	9769	357	18338892	5.26	0.74	37.44	EAR DISCOMFORT	1	13236	6309	30542905	0.37	0.05	2.6
OCCUPATIONAL EXPOSURE TO PRODUCT	1	9769	754	18338495	2.49	0.35	17.7	NASAL DISCOMFORT	1	13236	4840	30544374	0.48	0.07	3.39
MIXED LIVER INJURY	1	9769	871	18338378	2.16	0.3	15.32	DIABETES MELLITUS	1	13236	36813	30512401	0.06	0.01	0.44
ORTHOSTATIC INTOLERANCE	1	9769	283	18338966	6.63	0.93	47.26	LUNG ADENOCARCINOMA	1	13236	1281	30547933	1.8	0.25	12.8
HYPOVOLAEMIA	1	9769	2432	18336817	0.77	0.11	5.48	NECK INJURY	1	13236	1554	30547660	1.49	0.21	10.55
PRODUCT DISTRIBUTION ISSUE	1	9769	1910	18337339	0.98	0.14	6.98	NOCTURNAL FEAR	1	13236	69	30549145	33.45	4.65	240.87
PSYCHOTIC SYMPTOM	1	9769	798	18338451	2.35	0.33	16.72	DILATATION ATRIAL	1	13236	533	30548681	4.33	0.61	30.8
THERAPY PARTIAL RESPONDER	1	9769	3782	18335467	0.5	0.07	3.52	DRUG REACTION WITH EOSINOPHILIA AND SYSTEMIC SYMPTOMS	1	13236	10186	30539028	0.23	0.03	1.61
SKIN INFECTION	1	9769	3203	18336046	0.59	0.08	4.16	EXCESSIVE MASTURBATION	1	13236	38	30549176	60.74	8.34	442.42
APPLICATION SITE RASH	1	9769	3762	18335487	0.5	0.07	3.54	HEPATIC STEATOSIS	1	13236	9273	30539941	0.25	0.04	1.77
APPLICATION SITE IRRITATION	1	9769	3865	18335384	0.49	0.07	3.45	MYOGLOBIN BLOOD INCREASED	1	13236	485	30548729	4.76	0.67	33.85
COTARD'S SYNDROME	1	9769	24	18339225	78.22	10.58	578.27	CALCULUS URINARY	1	13236	563	30548651	4.1	0.58	29.16
DEVICE MALFUNCTION	1	9769	16688	18322561	0.11	0.02	0.8	FLIGHT OF IDEAS	1	13236	275	30548939	8.39	1.18	59.8
PRODUCT PHYSICAL ISSUE	1	9769	4987	18334262	0.38	0.05	2.67	GRANDIOSITY	1	13236	140	30549074	16.49	2.31	117.87
PRODUCT DOSE OMISSION ISSUE	1	9769	67484	18271765	0.03	0	0.2	LOOSE ASSOCIATIONS	1	13236	27	30549187	85.48	11.61	629.14
ACARODERMATITIS	1	9769	409	18338840	4.59	0.64	32.67	TEARFULNESS	1	13236	2817	30546397	0.82	0.12	5.82
TONGUE DRY	1	9769	314	18338935	5.98	0.84	42.58	CACHEXIA	1	13236	2004	30547210	1.15	0.16	8.18
ELECTROCARDIOGRAM ABNORMAL	1	9769	2984	18336265	0.63	0.09	4.47	ABDOMINAL WALL HAEMATOMA	1	13236	1021	30548193	2.26	0.32	16.06
ANGINA UNSTABLE	1	9769	3636	18335613	0.52	0.07	3.67	PHOTOPHOBIA	1	13236	10128	30539086	0.23	0.03	1.62
COVID-19 PNEUMONIA	1	9769	4826	18334423	0.39	0.05	2.76	JUDGEMENT IMPAIRED	1	13236	670	30548544	3.44	0.48	24.49
BUNDLE BRANCH BLOCK BILATERAL	1	9769	33	18339216	56.89	7.78	415.99	MARITAL PROBLEM	1	13236	287	30548927	8.04	1.13	57.29
HOSPICE CARE	1	9769	3814	18335435	0.49	0.07	3.49	HYPOGEUSIA	1	13236	912	30548302	2.53	0.36	17.99
NUTRITIONAL CONDITION ABNORMAL	1	9769	226	18339023	8.31	1.16	59.23	HYPOSMIA	1	13236	711	30548503	3.25	0.46	23.08
LEUKOCYTOSIS	1	9769	7458	18331791	0.25	0.04	1.79	DEPRESSIVE SYMPTOM	1	13236	1705	30547509	1.35	0.19	9.62
PAROXYSMAL ARRHYTHMIA	1	9769	39	18339210	48.14	6.61	350.4	SKIN CANCER	1	13236	8634	30540580	0.27	0.04	1.9
BODY HEIGHT DECREASED	1	9769	2477	18336772	0.76	0.11	5.38	BILIRUBIN CONJUGATED INCREASED	1	13236	895	30548319	2.58	0.36	18.33
GOUT	1	9769	9153	18330096	0.2	0.03	1.46	HYPERVIGILANCE	1	13236	474	30548740	4.87	0.68	34.64
ELECTROCARDIOGRAM AMBULATORY ABNORMAL	1	9769	32	18339217	58.67	8.02	429.38	PHOTOPSIA	1	13236	3699	30545515	0.62	0.09	4.43
WHEELCHAIR USER	1	9769	1256	18337993	1.49	0.21	10.62	ALPHA 1 FOETOPROTEIN INCREASED	1	13236	198	30549016	11.66	1.63	83.17
ACUTE RESPIRATORY DISTRESS SYNDROME	1	9769	7486	18331763	0.25	0.04	1.78	IDIOPATHIC PULMONARY FIBROSIS	1	13236	843	30548371	2.74	0.39	19.46
CYANOSIS	1	9769	5809	18333440	0.32	0.05	2.29	DYSENTERY	1	13236	1034	30548180	2.23	0.31	15.86
SNORING	1	9769	1481	18337768	1.27	0.18	9.01	TRAUMATIC HAEMOTHORAX	1	13236	71	30549143	32.51	4.52	234
INTERNATIONAL NORMALISED RATIO DECREASED	1	9769	1827	18337422	1.03	0.14	7.3	ADVERSE EVENT	1	13236	41423	30507791	0.06	0.01	0.4
PROGRESSIVE SUPRANUCLEAR PALSY	1	9769	88	18339161	21.33	2.97	153.15	END STAGE RENAL DISEASE	1	13236	5660	30543554	0.41	0.06	2.9
CAROTID ARTERY STENOSIS	1	9769	1613	18337636	1.16	0.16	8.27	POVERTY OF SPEECH	1	13236	193	30549021	11.96	1.68	85.34
CLONIC CONVULSION	1	9769	285	18338964	6.59	0.92	46.93	BELLIGERENCE	1	13236	168	30549046	13.74	1.92	98.11
VISUAL ACUITY REDUCED	1	9769	10831	18328418	0.17	0.02	1.23	RENAL TUBULAR NECROSIS	1	13236	3708	30545506	0.62	0.09	4.42
PERNICIOUS ANAEMIA	1	9769	128	18339121	14.67	2.05	104.93	EYE SWELLING	1	13236	22579	30526635	0.1	0.01	0.73
CARDIOMYOPATHY	1	9769	5935	18333314	0.32	0.04	2.25	INTERNAL HAEMORRHAGE	1	13236	4719	30544495	0.49	0.07	3.47
CARDIOTOXICITY	1	9769	2047	18337202	0.92	0.13	6.51	DRY SKIN	1	13236	74412	30474802	0.03	0	0.22
ELECTROCARDIOGRAM T WAVE ABNORMAL	1	9769	525	18338724	3.58	0.5	25.43	WHEEZING	1	13236	30239	30518975	0.08	0.01	0.54
VENTRICULAR DYSFUNCTION	1	9769	1124	18338125	1.67	0.24	11.87	BLOOD BILIRUBIN UNCONJUGATED INCREASED	1	13236	249	30548965	9.27	1.3	66.07
FLUID RETENTION	1	9769	15780	18323469	0.12	0.02	0.84	HYPOVITAMINOSIS	1	13236	721	30548493	3.2	0.45	22.76
CLUMSINESS	1	9769	751	18338498	2.5	0.35	17.77	LEFT VENTRICULAR HYPERTROPHY	1	13236	1657	30547557	1.39	0.2	9.89
CHOLANGITIS	1	9769	2574	18336675	0.73	0.1	5.18	FEELING JITTERY	1	13236	11653	30537561	0.2	0.03	1.41
CHOLECYSTITIS ACUTE	1	9769	1819	18337430	1.03	0.15	7.33	GLASSY EYES	1	13236	316	30548898	7.3	1.03	52.02
PANCREATITIS ACUTE	1	9769	9036	18330213	0.21	0.03	1.47	OBSESSIVE-COMPULSIVE DISORDER	1	13236	3339	30545875	0.69	0.1	4.91
PHONOPHOBIA	1	9769	99	18339150	18.96	2.64	135.97	SENSORY DISTURBANCE	1	13236	9684	30539530	0.24	0.03	1.69
POSTICTAL STATE	1	9769	398	18338851	4.72	0.66	33.57	GASTRIC PERFORATION	1	13236	1082	30548132	2.13	0.3	15.16
BLOOD CHOLESTEROL ABNORMAL	1	9769	1541	18337708	1.22	0.17	8.65	PRESCRIBED OVERDOSE	1	13236	8334	30540880	0.28	0.04	1.97
CEREBRAL DISORDER	1	9769	2239	18337010	0.84	0.12	5.95	DRUG TITRATION ERROR	1	13236	1043	30548171	2.21	0.31	15.73
HAEMOGLOBIN ABNORMAL	1	9769	2041	18337208	0.92	0.13	6.53	MALIGNANT NEOPLASM PROGRESSION	1	13236	38841	30510373	0.06	0.01	0.42
RED BLOOD CELL ABNORMALITY	1	9769	323	18338926	5.81	0.82	41.39	FORMICATION	1	13236	4344	30544870	0.53	0.07	3.77
PCO2 DECREASED	1	9769	441	18338808	4.26	0.6	30.29	LARGE INTESTINE POLYP	1	13236	2600	30546614	0.89	0.12	6.3
RESPIRATORY DISORDER	1	9769	9720	18329529	0.19	0.03	1.37	POLYURIA	1	13236	3505	30545709	0.66	0.09	4.68
DEREALISATION	1	9769	645	18338604	2.91	0.41	20.7	ATAXIA	1	13236	5196	30544018	0.44	0.06	3.15
HYPERLIPIDAEMIA	1	9769	4771	18334478	0.39	0.06	2.79	HAEMATURIA	1	13236	10668	30538546	0.22	0.03	1.54
MUSCLE HAEMORRHAGE	1	9769	2234	18337015	0.84	0.12	5.97	BLOOD PRESSURE ORTHOSTATIC	1	13236	61	30549153	37.84	5.24	272.97
PERIPHERAL CIRCULATORY FAILURE	1	9769	178	18339071	10.55	1.48	75.29	KETOACIDOSIS	1	13236	3249	30545965	0.71	0.1	5.04
INCREASED BRONCHIAL SECRETION	1	9769	999	18338250	1.88	0.26	13.35	GASTROINTESTINAL TUBE INSERTION	1	13236	783	30548431	2.95	0.41	20.95
HYPERCREATININAEMIA	1	9769	217	18339032	8.65	1.21	61.7	NO ADVERSE EVENT	1	13236	70997	30478217	0.03	0	0.23
LUMBAR SPINAL STENOSIS	1	9769	871	18338378	2.16	0.3	15.32	AMNESTIC DISORDER	1	13236	204	30549010	11.31	1.59	80.71
HAEMORRHAGIC DIATHESIS	1	9769	1525	18337724	1.23	0.17	8.75	TRACHEOSTOMY	1	13236	570	30548644	4.05	0.57	28.8
HENOCH-SCHONLEIN PURPURA	1	9769	998	18338251	1.88	0.26	13.37	ABDOMINAL RIGIDITY	1	13236	1467	30547747	1.57	0.22	11.18
FACE INJURY	1	9769	1092	18338157	1.72	0.24	12.22	SUFFOCATION FEELING	1	13236	1396	30547818	1.65	0.23	11.75
INTENTIONAL SELF-INJURY	1	9769	6088	18333161	0.31	0.04	2.19	THROAT TIGHTNESS	1	13236	16922	30532292	0.14	0.02	0.97
METABOLIC ACIDOSIS	1	9769	11906	18327343	0.16	0.02	1.12	GASTROINTESTINAL HYPOMOTILITY	1	13236	665	30548549	3.47	0.49	24.68
IIIRD NERVE PARALYSIS	1	9769	320	18338929	5.87	0.82	41.78	ACCIDENTAL EXPOSURE TO PRODUCT PACKAGING	1	13236	104	30549110	22.19	3.1	159.05
PITUITARY HAEMORRHAGE	1	9769	165	18339084	11.38	1.59	81.26	INTESTINAL PERFORATION	1	13236	4805	30544409	0.48	0.07	3.41
BILE DUCT STONE	1	9769	1057	18338192	1.78	0.25	12.62	ECZEMA	1	13236	20131	30529083	0.11	0.02	0.81
FAECES PALE	1	9769	769	18338480	2.44	0.34	17.35	GLOMERULAR FILTRATION RATE DECREASED	1	13236	4693	30544521	0.49	0.07	3.49
ORGAN FAILURE	1	9769	1600	18337649	1.17	0.17	8.33	MACULAR OEDEMA	1	13236	2471	30546743	0.93	0.13	6.63
NERVE INJURY	1	9769	3271	18335978	0.57	0.08	4.08	EAR DISORDER	1	13236	2704	30546510	0.85	0.12	6.06
MERYCISM	1	9769	91	18339158	20.63	2.87	148.05	INTENTIONAL UNDERDOSE	1	13236	3895	30545319	0.59	0.08	4.21
VARICES OESOPHAGEAL	1	9769	1364	18337885	1.38	0.19	9.78	FEMALE SEXUAL AROUSAL DISORDER	1	13236	77	30549137	29.97	4.17	215.53
INFLUENZA	1	9769	27507	18311742	0.07	0.01	0.48	BACTERIAL INFECTION	1	13236	8414	30540800	0.27	0.04	1.95
CARDIAC PROCEDURE COMPLICATION	1	9769	279	18338970	6.73	0.94	47.94	THIRST DECREASED	1	13236	313	30548901	7.37	1.04	52.52
CORONARY ARTERY SURGERY	1	9769	184	18339065	10.2	1.43	72.82	EYELID OEDEMA	1	13236	7352	30541862	0.31	0.04	2.23
MITRAL VALVE REPAIR	1	9769	119	18339130	15.78	2.2	112.93	FAECES SOFT	1	13236	3335	30545879	0.69	0.1	4.91
TRICUSPID VALVE REPAIR	1	9769	8	18339241	234.66	29.35	1876.44	ANOREXIA NERVOSA	1	13236	210	30549004	10.99	1.54	78.4
BRAIN HERNIATION	1	9769	1221	18338028	1.54	0.22	10.92	ABNORMAL FAECES	1	13236	3957	30545257	0.58	0.08	4.14
HYPERTHERMIA MALIGNANT	1	9769	600	18338649	3.13	0.44	22.25	DYSCHEZIA	1	13236	1309	30547905	1.76	0.25	12.53
MYOCARDITIS	1	9769	4781	18334468	0.39	0.06	2.79	HEPATIC PAIN	1	13236	2256	30546958	1.02	0.14	7.27
VOMITING PROJECTILE	1	9769	650	18338599	2.89	0.41	20.54	APPLICATION SITE HYPERSENSITIVITY	1	13236	665	30548549	3.47	0.49	24.68
GRIMACING	1	9769	301	18338948	6.24	0.88	44.43	SYNAESTHESIA	1	13236	10	30549204	230.8	29.54	1803.18
CLAVICLE FRACTURE	1	9769	1370	18337879	1.37	0.19	9.74	TONGUE OEDEMA	1	13236	2011	30547203	1.15	0.16	8.15
ABNORMAL FAECES	1	9769	2776	18336473	0.68	0.1	4.8	INCREASED TENDENCY TO BRUISE	1	13236	5468	30543746	0.42	0.06	3
CARDIAC VENTRICULAR DISORDER	1	9769	171	18339078	10.98	1.54	78.39	JOINT STIFFNESS	1	13236	15531	30533683	0.15	0.02	1.05
NEUROENDOCRINE CARCINOMA	1	9769	322	18338927	5.83	0.82	41.52	FIBROMYALGIA	1	13236	18476	30530738	0.12	0.02	0.89
INTERVERTEBRAL DISC PROTRUSION	1	9769	6032	18333217	0.31	0.04	2.21	ONYCHOMYCOSIS	1	13236	2387	30546827	0.97	0.14	6.87
MUSCULOSKELETAL DISCOMFORT	1	9769	4728	18334521	0.4	0.06	2.82	PAIN OF SKIN	1	13236	17315	30531899	0.13	0.02	0.95
MALIGNANT NEOPLASM PROGRESSION	1	9769	40498	18298751	0.05	0.01	0.33	ROTATOR CUFF SYNDROME	1	13236	7538	30541676	0.31	0.04	2.17
METASTASES TO BONE	1	9769	5232	18334017	0.36	0.05	2.55	SKIN LACERATION	1	13236	4890	30544324	0.47	0.07	3.35
PULMONARY OEDEMA	1	9769	17560	18321689	0.11	0.02	0.76	BLOOD PRESSURE ABNORMAL	1	13236	10200	30539014	0.23	0.03	1.61
ELECTROCARDIOGRAM PR SHORTENED	1	9769	41	18339208	45.79	6.3	332.91	HOMOCYSTINAEMIA	1	13236	12	30549202	192.34	25.01	1479.34
GASTRIC STENOSIS	1	9769	68	18339181	27.61	3.83	198.85	SUICIDAL BEHAVIOUR	1	13236	2038	30547176	1.13	0.16	8.04
LYMPHADENOPATHY	1	9769	11203	18328046	0.17	0.02	1.19	IRREGULAR SLEEP WAKE RHYTHM DISORDER	1	13236	78	30549136	29.59	4.12	212.73
BLOOD PRESSURE INADEQUATELY CONTROLLED	1	9769	1879	18337370	1	0.14	7.1	NEGATIVISM	1	13236	294	30548920	7.85	1.1	55.92
BODY TEMPERATURE INCREASED	1	9769	6975	18332274	0.27	0.04	1.91	SUPRAPUBIC PAIN	1	13236	252	30548962	9.16	1.28	65.28
POISONING DELIBERATE	1	9769	2540	18336709	0.74	0.1	5.25	BRAIN STEM INFARCTION	1	13236	421	30548793	5.48	0.77	39.01
VICTIM OF HOMICIDE	1	9769	229	18339020	8.2	1.15	58.45	SWELLING	1	13236	56361	30492853	0.04	0.01	0.29
IMMUNE SYSTEM DISORDER	1	9769	3522	18335727	0.53	0.08	3.78	ANTINEUTROPHIL CYTOPLASMIC ANTIBODY POSITIVE	1	13236	271	30548943	8.52	1.2	60.69
THROMBOCYTOPENIC PURPURA	1	9769	535	18338714	3.51	0.49	24.96	ANTINUCLEAR ANTIBODY POSITIVE	1	13236	2144	30547070	1.08	0.15	7.65
CEREBRAL HAEMATOMA	1	9769	1537	18337712	1.22	0.17	8.68	PULMONARY ALVEOLAR HAEMORRHAGE	1	13236	1740	30547474	1.33	0.19	9.42
CEREBROVASCULAR DISORDER	1	9769	1203	18338046	1.56	0.22	11.09	PRODUCT TASTE ABNORMAL	1	13236	6876	30542338	0.34	0.05	2.38
HEPATIC ENCEPHALOPATHY	1	9769	4438	18334811	0.42	0.06	3	STEROID WITHDRAWAL SYNDROME	1	13236	556	30548658	4.15	0.58	29.52
MYDRIASIS	1	9769	3648	18335601	0.51	0.07	3.65	INTESTINAL FISTULA	1	13236	629	30548585	3.67	0.52	26.09
HYPERCAPNIA	1	9769	1195	18338054	1.57	0.22	11.16	POISONING	1	13236	5525	30543689	0.42	0.06	2.97
JUGULAR VEIN THROMBOSIS	1	9769	471	18338778	3.99	0.56	28.36	TYPE IV HYPERSENSITIVITY REACTION	1	13236	1326	30547888	1.74	0.24	12.37
SUBCLAVIAN VEIN THROMBOSIS	1	9769	312	18338937	6.02	0.84	42.85	INTERCEPTED PRODUCT DISPENSING ERROR	1	13236	307	30548907	7.52	1.06	53.55
ELECTROCARDIOGRAM ST SEGMENT DEPRESSION	1	9769	887	18338362	2.12	0.3	15.04	GLAUCOMA	1	13236	10799	30538415	0.21	0.03	1.52
CLOSTRIDIUM DIFFICILE COLITIS	1	9769	3694	18335555	0.51	0.07	3.61	GENERAL SYMPTOM	1	13236	4756	30544458	0.49	0.07	3.45
MYOTONIA	1	9769	63	18339186	29.8	4.13	214.87	ILLUSION	1	13236	736	30548478	3.14	0.44	22.29
MYOTONIA CONGENITA	1	9769	1	18339248	1877.29	117.41	30016.8	RESPIRATORY ALKALOSIS	1	13236	714	30548500	3.23	0.45	22.98
NEUROSIS	1	9769	168	18339081	11.17	1.56	79.8	GASTRIC DILATATION	1	13236	945	30548269	2.44	0.34	17.36
CONSTRICTED AFFECT	1	9769	13	18339236	144.41	18.89	1104.03	AFFECTIVE DISORDER	1	13236	3925	30545289	0.59	0.08	4.18
NEOLOGISM	1	9769	11	18339238	170.66	22.03	1322.05	MUSCLE TIGHTNESS	1	13236	9441	30539773	0.24	0.03	1.74
POVERTY OF THOUGHT CONTENT	1	9769	39	18339210	48.14	6.61	350.4	BLOOD CREATININE ABNORMAL	1	13236	1351	30547863	1.71	0.24	12.14
INTESTINAL ISCHAEMIA	1	9769	2091	18337158	0.9	0.13	6.38	BLOOD UREA ABNORMAL	1	13236	382	30548832	6.04	0.85	43.01
PERIARTHRITIS	1	9769	500	18338749	3.75	0.53	26.71	STARING	1	13236	1028	30548186	2.25	0.32	15.96
NECROTISING FASCIITIS	1	9769	1484	18337765	1.26	0.18	8.99	THERAPEUTIC PRODUCT EFFECT INCOMPLETE	1	13236	32089	30517125	0.07	0.01	0.51
WOUND	1	9769	6363	18332886	0.29	0.04	2.09	WHITE BLOOD CELL DISORDER	1	13236	1331	30547883	1.73	0.24	12.32
CEREBELLAR INFARCTION	1	9769	731	18338518	2.57	0.36	18.26	BACTERIAL VULVOVAGINITIS	1	13236	216	30548998	10.69	1.5	76.21
HEART RATE IRREGULAR	1	9769	7798	18331451	0.24	0.03	1.71	DISRUPTIVE MOOD DYSREGULATION DISORDER	1	13236	22	30549192	104.91	14.14	778.39
HYPNAGOGIC HALLUCINATION	1	9769	89	18339160	21.09	2.94	151.41	DISORGANISED SPEECH	1	13236	725	30548489	3.18	0.45	22.63
CARDIAC VALVE DISEASE	1	9769	2157	18337092	0.87	0.12	6.18	CARBON DIOXIDE DECREASED	1	13236	540	30548674	4.27	0.6	30.4
ONYCHOMYCOSIS	1	9769	1007	18338242	1.86	0.26	13.25	BREAST CANCER RECURRENT	1	13236	2506	30546708	0.92	0.13	6.54
OSTEOARTHRITIS	1	9769	8734	18330515	0.21	0.03	1.53	SLEEP DEFICIT	1	13236	764	30548450	3.02	0.42	21.48
RECTAL CANCER	1	9769	1383	18337866	1.36	0.19	9.64	BOREDOM	1	13236	152	30549062	15.18	2.12	108.5
RENAL FUNCTION TEST ABNORMAL	1	9769	1597	18337652	1.18	0.17	8.35	CENTRAL NERVOUS SYSTEM LESION	1	13236	8843	30540371	0.26	0.04	1.85
MARITAL PROBLEM	1	9769	229	18339020	8.2	1.15	58.45	SLEEP TALKING	1	13236	801	30548413	2.88	0.41	20.48
PURULENT DISCHARGE	1	9769	1400	18337849	1.34	0.19	9.53	WHITE MATTER LESION	1	13236	636	30548578	3.63	0.51	25.8
SKIN GRAFT	1	9769	356	18338893	5.27	0.74	37.54	INTENTIONAL DOSE OMISSION	1	13236	10567	30538647	0.22	0.03	1.55
BLOOD PRESSURE IMMEASURABLE	1	9769	584	18338665	3.21	0.45	22.86	WALKING AID USER	1	13236	3958	30545256	0.58	0.08	4.14
CREPITATIONS	1	9769	934	18338315	2.01	0.28	14.28	PYELONEPHRITIS ACUTE	1	13236	1154	30548060	2	0.28	14.21
PULSE PRESSURE DECREASED	1	9769	188	18339061	9.99	1.4	71.27	NON-CARDIAC CHEST PAIN	1	13236	1754	30547460	1.32	0.19	9.35
RHONCHI	1	9769	570	18338679	3.29	0.46	23.42	NEPHROLITHIASIS	1	13236	21507	30527707	0.11	0.02	0.76
INGUINAL HERNIA, OBSTRUCTIVE	1	9769	55	18339194	34.13	4.72	246.68	URINARY TRACT INFECTION BACTERIAL	1	13236	1474	30547740	1.57	0.22	11.12
SMALL INTESTINAL OBSTRUCTION	1	9769	4436	18334813	0.42	0.06	3	FULL BLOOD COUNT DECREASED	1	13236	10198	30539016	0.23	0.03	1.61
BUNDLE BRANCH BLOCK RIGHT	1	9769	2339	18336910	0.8	0.11	5.7	DISCOLOURED VOMIT	1	13236	395	30548819	5.84	0.82	41.59
SYSTEMIC LUPUS ERYTHEMATOSUS	1	9769	2261	18336988	0.83	0.12	5.9	HYPOPHOSPHATAEMIA	1	13236	2891	30546323	0.8	0.11	5.67
FLUID INTAKE REDUCED	1	9769	1678	18337571	1.12	0.16	7.95	PULMONARY THROMBOSIS	1	13236	5707	30543507	0.4	0.06	2.87
URINE OUTPUT DECREASED	1	9769	3356	18335893	0.56	0.08	3.97	APPENDICECTOMY	1	13236	2014	30547200	1.15	0.16	8.14
CARDIOPLEGIA	1	9769	17	18339232	110.43	14.69	829.89	DIVERTICULUM INTESTINAL	1	13236	1634	30547580	1.41	0.2	10.03
DIET REFUSAL	1	9769	308	18338941	6.09	0.86	43.41	PRODUCT ODOUR ABNORMAL	1	13236	4969	30544245	0.46	0.07	3.3
COOMBS POSITIVE HAEMOLYTIC ANAEMIA	1	9769	229	18339020	8.2	1.15	58.45	BLOOD CREATININE INCREASED	1	13236	24496	30524718	0.09	0.01	0.67
ABDOMINAL PAIN LOWER	1	9769	4048	18335201	0.46	0.07	3.29	PRODUCT COMMUNICATION ISSUE	1	13236	3632	30545582	0.64	0.09	4.51
ASCITES	1	9769	11633	18327616	0.16	0.02	1.15	THERAPY INTERRUPTED	1	13236	31232	30517982	0.07	0.01	0.52
BLOOD CREATININE ABNORMAL	1	9769	1244	18338005	1.51	0.21	10.72	ARTERIAL INSUFFICIENCY	1	13236	84	30549130	27.48	3.83	197.36
BLOOD UREA ABNORMAL	1	9769	351	18338898	5.35	0.75	38.08	DEVICE USE ISSUE	1	13236	8688	30540526	0.27	0.04	1.89
MYASTHENIA GRAVIS	1	9769	2334	18336915	0.8	0.11	5.71	COELIAC DISEASE	1	13236	5919	30543295	0.39	0.05	2.77
LUNG INFILTRATION	1	9769	3878	18335371	0.48	0.07	3.44	POOR PERIPHERAL CIRCULATION	1	13236	2094	30547120	1.1	0.16	7.83
BLOOD TEST ABNORMAL	1	9769	4081	18335168	0.46	0.06	3.27	PRODUCT PRESCRIBING ISSUE	1	13236	6389	30542825	0.36	0.05	2.56
NEUTROPHIL COUNT ABNORMAL	1	9769	888	18338361	2.11	0.3	15.03	FEEDING DISORDER	1	13236	9958	30539256	0.23	0.03	1.65
ECZEMA ASTEATOTIC	1	9769	186	18339063	10.09	1.41	72.04	HELICOBACTER GASTRITIS	1	13236	606	30548608	3.81	0.54	27.08
PEMPHIGUS	1	9769	726	18338523	2.59	0.36	18.38	SPEECH SOUND DISORDER	1	13236	67	30549147	34.45	4.78	248.17
SKIN EROSION	1	9769	1042	18338207	1.8	0.25	12.8	ATONIC SEIZURES	1	13236	271	30548943	8.52	1.2	60.69
SKIN HAEMORRHAGE	1	9769	4483	18334766	0.42	0.06	2.97	SKIN IRRITATION	1	13236	28013	30521201	0.08	0.01	0.58
SPOUSAL ABUSE	1	9769	39	18339210	48.14	6.61	350.4	LOCKED-IN SYNDROME	1	13236	217	30548997	10.64	1.49	75.86
ANGIOPATHY	1	9769	2078	18337171	0.9	0.13	6.42	APPLICATION SITE IRRITATION	1	13236	6415	30542799	0.36	0.05	2.55
CULTURE STOOL POSITIVE	1	9769	131	18339118	14.33	2	102.51	SYMPTOM MASKED	1	13236	282	30548932	8.18	1.15	58.31
ENTEROCOCCAL INFECTION	1	9769	2127	18337122	0.88	0.12	6.27	REBOUND EFFECT	1	13236	3172	30546042	0.73	0.1	5.17
HAEMOLYTIC URAEMIC SYNDROME	1	9769	855	18338394	2.2	0.31	15.61	ANAL HAEMORRHAGE	1	13236	1240	30547974	1.86	0.26	13.23
HAPTOGLOBIN INCREASED	1	9769	54	18339195	34.76	4.81	251.33	COMPULSIONS	1	13236	254	30548960	9.09	1.27	64.76
RENAL ATROPHY	1	9769	461	18338788	4.07	0.57	28.97	CONVERSION DISORDER	1	13236	1320	30547894	1.75	0.25	12.42
STAPHYLOCOCCAL INFECTION	1	9769	12633	18326616	0.15	0.02	1.05	PERFORMANCE STATUS DECREASED	1	13236	2043	30547171	1.13	0.16	8.02
OESOPHAGITIS HAEMORRHAGIC	1	9769	125	18339124	15.02	2.1	107.47	CEREBELLAR SYNDROME	1	13236	972	30548242	2.37	0.33	16.88
SENSORY DISTURBANCE	1	9769	4266	18334983	0.44	0.06	3.12	THERAPEUTIC RESPONSE INCREASED	1	13236	431	30548783	5.36	0.75	38.11
VERBAL ABUSE	1	9769	279	18338970	6.73	0.94	47.94	PHARYNGEAL DISORDER	1	13236	1757	30547457	1.31	0.18	9.33
ACTIVATED PARTIAL THROMBOPLASTIN TIME PROLONGED	1	9769	2329	18336920	0.81	0.11	5.72	ADVERSE DRUG REACTION	1	13236	37918	30511296	0.06	0.01	0.43
DELUSIONAL DISORDER, UNSPECIFIED TYPE	1	9769	351	18338898	5.35	0.75	38.08	APPLICATION SITE ERYTHEMA	1	13236	15782	30533432	0.15	0.02	1.04
ACTINIC KERATOSIS	1	9769	1360	18337889	1.38	0.19	9.81	ELECTROCARDIOGRAM T WAVE AMPLITUDE DECREASED	1	13236	179	30549035	12.89	1.81	92.05
BASAL CELL CARCINOMA	1	9769	5921	18333328	0.32	0.04	2.25	PROCTITIS	1	13236	1164	30548050	1.98	0.28	14.09
SEBORRHOEIC KERATOSIS	1	9769	453	18338796	4.14	0.58	29.49	APPLICATION SITE BURN	1	13236	3173	30546041	0.73	0.1	5.17
BLOOD OSMOLARITY INCREASED	1	9769	160	18339089	11.73	1.64	83.82	RESTING TREMOR	1	13236	267	30548947	8.64	1.21	61.6
PROTHROMBIN TIME SHORTENED	1	9769	551	18338698	3.41	0.48	24.23	THERAPY PARTIAL RESPONDER	1	13236	4247	30544967	0.54	0.08	3.86
PHYSICAL EXAMINATION ABNORMAL	1	9769	129	18339120	14.55	2.03	104.11	INTESTINAL PSEUDO-OBSTRUCTION	1	13236	228	30548986	10.12	1.42	72.18
LOWER LIMB FRACTURE	1	9769	4084	18335165	0.46	0.06	3.26	ORAL MUCOSAL DISCOLOURATION	1	13236	385	30548829	5.99	0.84	42.67
CATATONIA	1	9769	2115	18337134	0.89	0.12	6.3	PRODUCT COMMINGLING	1	13236	457	30548757	5.05	0.71	35.93
BLADDER PAIN	1	9769	670	18338579	2.8	0.39	19.92	ENTEROCOLITIS	1	13236	2090	30547124	1.1	0.16	7.84
GAMMA-GLUTAMYLTRANSFERASE INCREASED	1	9769	9098	18330151	0.21	0.03	1.46	INCORRECT DOSAGE ADMINISTERED	1	13236	2334	30546880	0.99	0.14	7.02
ELECTROENCEPHALOGRAM ABNORMAL	1	9769	1218	18338031	1.54	0.22	10.95	PARKINSONIAN GAIT	1	13236	237	30548977	9.74	1.37	69.43
SENILE DEMENTIA	1	9769	204	18339045	9.2	1.29	65.65	POSTURAL REFLEX IMPAIRMENT	1	13236	18	30549196	128.22	17.12	960.6
HYPOGLYCAEMIC COMA	1	9769	1195	18338054	1.57	0.22	11.16	HOSPICE CARE	1	13236	4023	30545191	0.57	0.08	4.07
THIRST	1	9769	4986	18334263	0.38	0.05	2.67	AGONAL RESPIRATION	1	13236	73	30549141	31.62	4.39	227.5
SELF-INJURIOUS IDEATION	1	9769	1303	18337946	1.44	0.2	10.24	RUPTURED CEREBRAL ANEURYSM	1	13236	381	30548833	6.06	0.85	43.12
WERNICKE'S ENCEPHALOPATHY	1	9769	242	18339007	7.76	1.09	55.3	INTESTINAL POLYP	1	13236	805	30548409	2.87	0.4	20.38
CEREBRAL ISCHAEMIA	1	9769	2097	18337152	0.9	0.13	6.36	BONE DENSITY DECREASED	1	13236	12140	30537074	0.19	0.03	1.35
COMPRESSION FRACTURE	1	9769	1040	18338209	1.8	0.25	12.83	BINOCULAR EYE MOVEMENT DISORDER	1	13236	121	30549093	19.07	2.66	136.53
HYPERMAGNESAEMIA	1	9769	155	18339094	12.11	1.7	86.54	FIBRIN D DIMER	1	13236	16	30549198	144.25	19.13	1087.85
HYPEROSMOLAR STATE	1	9769	146	18339103	12.86	1.8	91.91	RED BLOOD CELL COUNT DECREASED	1	13236	14048	30535166	0.16	0.02	1.17
RIGHT VENTRICLE OUTFLOW TRACT OBSTRUCTION	1	9769	55	18339194	34.13	4.72	246.68	GRUNTING	1	13236	234	30548980	9.86	1.38	70.32
ALCOHOLIC LIVER DISEASE	1	9769	223	18339026	8.42	1.18	60.03	MOANING	1	13236	549	30548665	4.2	0.59	29.9
INFARCTION	1	9769	3159	18336090	0.59	0.08	4.22	FACE INJURY	1	13236	2110	30547104	1.09	0.15	7.77
HOT FLUSH	1	9769	19587	18319662	0.1	0.01	0.68	OESOPHAGITIS	1	13236	5007	30544207	0.46	0.06	3.27
BLOOD CALCIUM INCREASED	1	9769	1782	18337467	1.05	0.15	7.48	ILEUS PARALYTIC	1	13236	1613	30547601	1.43	0.2	10.16
HYDROCEPHALUS	1	9769	2114	18337135	0.89	0.13	6.31	NECROTISING OESOPHAGITIS	1	13236	92	30549122	25.09	3.5	180.02
BLINDNESS UNILATERAL	1	9769	4469	18334780	0.42	0.06	2.98	JOINT INJURY	1	13236	12021	30537193	0.19	0.03	1.36
CATARACT	1	9769	14877	18324372	0.13	0.02	0.9	ACARODERMATITIS	1	13236	597	30548617	3.87	0.54	27.49
LYMPHOMA	1	9769	6137	18333112	0.31	0.04	2.17	OPISTHOTONUS	1	13236	260	30548954	8.88	1.25	63.26
RECURRENT CANCER	1	9769	1027	18338222	1.83	0.26	12.99	VENTRICULAR HYPERTROPHY	1	13236	1047	30548167	2.2	0.31	15.67
GENERAL PHYSICAL CONDITION ABNORMAL	1	9769	2539	18336710	0.74	0.1	5.25	ENTEROCOCCAL INFECTION	1	13236	1786	30547428	1.29	0.18	9.18
NIGHT SWEATS	1	9769	8625	18330624	0.22	0.03	1.54	SPUTUM CULTURE POSITIVE	1	13236	372	30548842	6.2	0.87	44.17
RENAL DISORDER	1	9769	17286	18321963	0.11	0.02	0.77	STREPTOCOCCAL INFECTION	1	13236	2788	30546426	0.83	0.12	5.88
TONGUE OEDEMA	1	9769	1271	18337978	1.48	0.21	10.49	UROSEPSIS	1	13236	4393	30544821	0.53	0.07	3.73
GRANULOCYTE COUNT DECREASED	1	9769	522	18338727	3.6	0.51	25.58	PERIORBITAL HAEMATOMA	1	13236	537	30548677	4.3	0.6	30.57
VENTRICULAR ARRHYTHMIA	1	9769	1634	18337615	1.15	0.16	8.16	ANAESTHETIC COMPLICATION	1	13236	1429	30547785	1.62	0.23	11.47
DISTURBANCE IN SOCIAL BEHAVIOUR	1	9769	1093	18338156	1.72	0.24	12.2	INCREASED BRONCHIAL SECRETION	1	13236	1115	30548099	2.07	0.29	14.71
MOUTH ULCERATION	1	9769	5021	18334228	0.37	0.05	2.65	ACUTE LEFT VENTRICULAR FAILURE	1	13236	274	30548940	8.42	1.18	60.02
LARGE INTESTINE PERFORATION	1	9769	2751	18336498	0.68	0.1	4.85	DECEREBRATION	1	13236	61	30549153	37.84	5.24	272.97
LEUKAEMIA	1	9769	3739	18335510	0.5	0.07	3.57	IATROGENIC INJURY	1	13236	655	30548559	3.52	0.5	25.05
MUSCULAR DYSTROPHY	1	9769	189	18339060	9.93	1.39	70.89	PEMPHIGUS	1	13236	7639	30541575	0.3	0.04	2.14
ARTERIOSPASM CORONARY	1	9769	1569	18337680	1.2	0.17	8.5	AMMONIA INCREASED	1	13236	2057	30547157	1.12	0.16	7.97
LEUKOENCEPHALOPATHY	1	9769	1468	18337781	1.28	0.18	9.08	FEBRILE NEUTROPENIA	1	13236	23776	30525438	0.1	0.01	0.69
MASTOIDITIS	1	9769	255	18338994	7.36	1.03	52.47	STOMATITIS HAEMORRHAGIC	1	13236	55	30549159	41.96	5.81	303.27
SINUSITIS	1	9769	19455	18319794	0.1	0.01	0.68	GOITRE	1	13236	2833	30546381	0.81	0.11	5.79
HEAT EXHAUSTION	1	9769	268	18338981	7	0.98	49.92	HORMONE LEVEL ABNORMAL	1	13236	3201	30546013	0.72	0.1	5.12
ACUTE CORONARY SYNDROME	1	9769	4152	18335097	0.45	0.06	3.21	MASTICATION DISORDER	1	13236	1682	30547532	1.37	0.19	9.75
CHOLANGITIS ACUTE	1	9769	339	18338910	5.54	0.78	39.43	REVERSIBLE ISCHAEMIC NEUROLOGICAL DEFICIT	1	13236	48	30549166	48.08	6.64	348.39
RETINAL TEAR	1	9769	737	18338512	2.55	0.36	18.11	RADIUS FRACTURE	1	13236	1637	30547577	1.41	0.2	10.02
SCAR	1	9769	4081	18335168	0.46	0.06	3.27	BRAIN SCAN ABNORMAL	1	13236	275	30548939	8.39	1.18	59.8
SURGICAL PROCEDURE REPEATED	1	9769	273	18338976	6.88	0.97	49	PROCEDURAL COMPLICATION	1	13236	3815	30545399	0.6	0.09	4.3
LIVING IN RESIDENTIAL INSTITUTION	1	9769	634	18338615	2.96	0.42	21.06	FLUSHING	1	13236	55149	30494065	0.04	0.01	0.3
DUODENAL PERFORATION	1	9769	419	18338830	4.48	0.63	31.88	ENURESIS	1	13236	1795	30547419	1.29	0.18	9.13
ECONOMIC PROBLEM	1	9769	6922	18332327	0.27	0.04	1.93	BLOOD PRESSURE IMMEASURABLE	1	13236	754	30548460	3.06	0.43	21.76
SMALL INTESTINE CARCINOMA	1	9769	1167	18338082	1.61	0.23	11.43	CEREBRAL ARTERY EMBOLISM	1	13236	515	30548699	4.48	0.63	31.88
PICA	1	9769	57	18339192	32.93	4.56	237.88	HEPATIC LESION	1	13236	2145	30547069	1.08	0.15	7.64
LARYNGEAL OEDEMA	1	9769	1919	18337330	0.98	0.14	6.95	EYELID PTOSIS	1	13236	5634	30543580	0.41	0.06	2.91
THIRST DECREASED	1	9769	163	18339086	11.52	1.61	82.26	HAEMODIALYSIS	1	13236	3572	30545642	0.65	0.09	4.59
IMPRISONMENT	1	9769	1122	18338127	1.67	0.24	11.89	PERICARDIAL HAEMORRHAGE	1	13236	744	30548470	3.1	0.44	22.05
CONFABULATION	1	9769	101	18339148	18.59	2.59	133.25	APALLIC SYNDROME	1	13236	361	30548853	6.39	0.9	45.52
HOMICIDE	1	9769	928	18338321	2.02	0.28	14.38	AUTONOMIC FAILURE SYNDROME	1	13236	34	30549180	67.88	9.29	495.95
DUODENAL ULCER REPAIR	1	9769	8	18339241	234.66	29.35	1876.44	BLOOD CALCIUM INCREASED	1	13236	5641	30543573	0.41	0.06	2.9
LYMPHOPENIA	1	9769	4519	18334730	0.42	0.06	2.95	CARDIOGENIC SHOCK	1	13236	5515	30543699	0.42	0.06	2.97
TUMOUR ASSOCIATED FEVER	1	9769	197	18339052	9.53	1.34	68	PULSE PRESSURE DECREASED	1	13236	286	30548928	8.07	1.13	57.49
LEG AMPUTATION	1	9769	2266	18336983	0.83	0.12	5.88	QUADRIPLEGIA	1	13236	916	30548298	2.52	0.35	17.91
LIPASE INCREASED	1	9769	3117	18336132	0.6	0.08	4.28	RENAL TUBULAR DISORDER	1	13236	964	30548250	2.39	0.34	17.02
NEPHRITIS	1	9769	1265	18337984	1.48	0.21	10.54	AORTIC STENOSIS	1	13236	1509	30547705	1.53	0.22	10.87
APPENDICITIS	1	9769	3398	18335851	0.55	0.08	3.92	HYPOVOLAEMIC SHOCK	1	13236	1912	30547302	1.21	0.17	8.57
PERITONITIS	1	9769	9292	18329957	0.2	0.03	1.43	MALLORY-WEISS SYNDROME	1	13236	438	30548776	5.27	0.74	37.5
GALLBLADDER CANCER	1	9769	581	18338668	3.23	0.45	22.98	BLOOD INSULIN INCREASED	1	13236	253	30548961	9.12	1.28	65.02
WEIGHT BEARING DIFFICULTY	1	9769	679	18338570	2.76	0.39	19.66	GLUCOSE TOLERANCE IMPAIRED	1	13236	3042	30546172	0.76	0.11	5.39
FEAR	1	9769	7590	18331659	0.25	0.03	1.76	HYPERCHOLESTEROLAEMIA	1	13236	4715	30544499	0.49	0.07	3.48
SUDDEN CARDIAC DEATH	1	9769	1598	18337651	1.17	0.17	8.35	TACHYPHYLAXIS	1	13236	153	30549061	15.09	2.11	107.79
BRONCHOPULMONARY ASPERGILLOSIS	1	9769	3520	18335729	0.53	0.08	3.79	DERMATOSIS	1	13236	300	30548914	7.69	1.08	54.8
ARTERIAL OCCLUSIVE DISEASE	1	9769	3791	18335458	0.5	0.07	3.52	CONJUNCTIVITIS	1	13236	8696	30540518	0.27	0.04	1.88
APNOEA	1	9769	3100	18336149	0.61	0.09	4.3	CREPITATIONS	1	13236	1711	30547503	1.35	0.19	9.58
BRONCHIAL CARCINOMA	1	9769	397	18338852	4.73	0.66	33.66	EYELID DISORDER	1	13236	1389	30547825	1.66	0.23	11.81
HOSTILITY	1	9769	1099	18338150	1.71	0.24	12.14	RALES	1	13236	2824	30546390	0.82	0.12	5.8
ORAL HERPES	1	9769	3439	18335810	0.55	0.08	3.88	RASH MACULAR	1	13236	19079	30530135	0.12	0.02	0.86
BONE FRAGMENTATION	1	9769	158	18339091	11.88	1.66	84.88	BUNDLE BRANCH BLOCK	1	13236	378	30548836	6.11	0.86	43.46
POST PROCEDURAL OEDEMA	1	9769	71	18339178	26.44	3.67	190.33	ANURIA	1	13236	3745	30545469	0.62	0.09	4.38
PROCEDURAL PAIN	1	9769	4553	18334696	0.41	0.06	2.93	FLUID RETENTION	1	13236	28035	30521179	0.08	0.01	0.58
SKIN INJURY	1	9769	949	18338300	1.98	0.28	14.06	OESOPHAGEAL DILATATION	1	13236	259	30548955	8.91	1.25	63.51
TIBIA FRACTURE	1	9769	1167	18338082	1.61	0.23	11.43	LICHENOID KERATOSIS	1	13236	830	30548384	2.78	0.39	19.77
TRAUMATIC FRACTURE	1	9769	213	18339036	8.81	1.24	62.86	STREPTOCOCCAL SEPSIS	1	13236	490	30548724	4.71	0.66	33.51
ANTISOCIAL BEHAVIOUR	1	9769	445	18338804	4.22	0.59	30.02	HYSTERECTOMY	1	13236	7166	30542048	0.32	0.05	2.29
PSYCHOMOTOR RETARDATION	1	9769	1043	18338206	1.8	0.25	12.79	HYSTEROSALPINGO-OOPHORECTOMY	1	13236	93	30549121	24.82	3.46	178.06
ERECTION INCREASED	1	9769	3913	18335336	0.48	0.07	3.41	RADIAL NERVE PALSY	1	13236	214	30549000	10.79	1.51	76.92
DEVICE RELATED INFECTION	1	9769	5524	18333725	0.34	0.05	2.41	NEURALGIA	1	13236	13879	30535335	0.17	0.02	1.18
URINE OUTPUT INCREASED	1	9769	1065	18338184	1.76	0.25	12.53	PARAPROTEINAEMIA	1	13236	119	30549095	19.4	2.71	138.84
SLEEP TERROR	1	9769	1641	18337608	1.14	0.16	8.13	RED BLOOD CELL ABNORMALITY	1	13236	458	30548756	5.04	0.71	35.85
INTERMITTENT EXPLOSIVE DISORDER	1	9769	69	18339180	27.21	3.78	195.92	YAWNING	1	13236	1315	30547899	1.76	0.25	12.47
CONCOMITANT DISEASE AGGRAVATED	1	9769	2092	18337157	0.9	0.13	6.37	NODAL RHYTHM	1	13236	680	30548534	3.39	0.48	24.13
BLEPHAROSPASM	1	9769	1090	18338159	1.72	0.24	12.24	HAEMORRHAGIC CEREBRAL INFARCTION	1	13236	286	30548928	8.07	1.13	57.49
REFUSAL OF TREATMENT BY PATIENT	1	9769	2542	18336707	0.74	0.1	5.24	CONJUNCTIVAL HYPERAEMIA	1	13236	1448	30547766	1.59	0.22	11.32
BACTERIAL INFECTION	1	9769	6097	18333152	0.31	0.04	2.19	LACRIMATION INCREASED	1	13236	16068	30533146	0.14	0.02	1.02
THROAT LESION	1	9769	197	18339052	9.53	1.34	68	LYMPHOCYTIC INFILTRATION	1	13236	442	30548772	5.22	0.73	37.16
TUBERCULOSIS	1	9769	4620	18334629	0.41	0.06	2.88	NECK PAIN	1	13236	33865	30515349	0.07	0.01	0.48
EMPYEMA	1	9769	1035	18338214	1.81	0.26	12.89	OBSTRUCTION	1	13236	1730	30547484	1.33	0.19	9.48
PANCREATIC FISTULA	1	9769	61	18339188	30.78	4.27	222.03	HEMIPARESIS	1	13236	9045	30540169	0.26	0.04	1.81
FEBRILE NEUTROPENIA	1	9769	25937	18313312	0.07	0.01	0.51	VASCULITIS	1	13236	5711	30543503	0.4	0.06	2.87
ENZYME INHIBITION	1	9769	38	18339211	49.4	6.78	359.86	PROTHROMBIN TIME PROLONGED	1	13236	2770	30546444	0.83	0.12	5.92
FACIAL PAIN	1	9769	1718	18337531	1.09	0.15	7.76	NOCTURIA	1	13236	4678	30544536	0.49	0.07	3.5
PNEUMOTHORAX	1	9769	6889	18332360	0.27	0.04	1.93	ACUTE RESPIRATORY FAILURE	1	13236	7849	30541365	0.29	0.04	2.09
DIVERTICULUM INTESTINAL HAEMORRHAGIC	1	9769	1150	18338099	1.63	0.23	11.6	ACUTE RESPIRATORY DISTRESS SYNDROME	1	13236	6855	30542359	0.34	0.05	2.39
PRE-EXISTING CONDITION IMPROVED	1	9769	1823	18337426	1.03	0.14	7.31	MEGACOLON	1	13236	595	30548619	3.88	0.55	27.59
PHARYNGEAL OEDEMA	1	9769	4061	18335188	0.46	0.07	3.28	APPENDICEAL ABSCESS	1	13236	101	30549113	22.85	3.19	163.82
ENTEROCELE	1	9769	8	18339241	234.66	29.35	1876.44	APPENDICITIS PERFORATED	1	13236	1169	30548045	1.97	0.28	14.03
AORTIC DISSECTION RUPTURE	1	9769	43	18339206	43.66	6.01	317.08	CONCUSSION	1	13236	4677	30544537	0.49	0.07	3.5
OPHTHALMIC HERPES ZOSTER	1	9769	416	18338833	4.51	0.63	32.12	ACUTE PULMONARY OEDEMA	1	13236	2578	30546636	0.9	0.13	6.36
LONG QT SYNDROME	1	9769	759	18338490	2.47	0.35	17.58	NONSPECIFIC REACTION	1	13236	2785	30546429	0.83	0.12	5.89
CHANGE IN SUSTAINED ATTENTION	1	9769	88	18339161	21.33	2.97	153.15	APNOEIC ATTACK	1	13236	209	30549005	11.04	1.55	78.77
GLIOSIS	1	9769	166	18339083	11.31	1.58	80.77	COMPUTERISED TOMOGRAM ABNORMAL	1	13236	1192	30548022	1.94	0.27	13.76
AFFECTIVE DISORDER	1	9769	2507	18336742	0.75	0.11	5.32	LARYNGEAL OEDEMA	1	13236	3167	30546047	0.73	0.1	5.18
DYSCALCULIA	1	9769	81	18339168	23.18	3.23	166.55	PHARYNGITIS	1	13236	7404	30541810	0.31	0.04	2.21
GLABELLAR REFLEX ABNORMAL	1	9769	5	18339244	375.46	43.86	3214.13	STRIDOR	1	13236	1429	30547785	1.62	0.23	11.47
BRADYPHRENIA	1	9769	2194	18337055	0.86	0.12	6.08	EMBOLISM	1	13236	3307	30545907	0.7	0.1	4.96
MENINGIOMA	1	9769	586	18338663	3.2	0.45	22.78	HEART RATE ABNORMAL	1	13236	2865	30546349	0.81	0.11	5.72
ATROPHY	1	9769	671	18338578	2.8	0.39	19.89	HAEMORRHAGE SUBCUTANEOUS	1	13236	1642	30547572	1.41	0.2	9.99
CHOKING	1	9769	5426	18333823	0.35	0.05	2.46	HAEMORRHAGIC DIATHESIS	1	13236	1473	30547741	1.57	0.22	11.13
URINARY TRACT INFECTION BACTERIAL	1	9769	573	18338676	3.28	0.46	23.3	MEGAKARYOCYTES ABNORMAL	1	13236	49	30549165	47.1	6.5	341.14
INCORRECT DRUG ADMINISTRATION RATE	1	9769	1211	18338038	1.55	0.22	11.01	MEGAKARYOCYTES DECREASED	1	13236	33	30549181	69.94	9.56	511.42
								DYSPHORIA	1	13236	2426	30546788	0.95	0.13	6.76
								ELECTROCARDIOGRAM REPOLARISATION ABNORMALITY	1	13236	367	30548847	6.29	0.88	44.77
								EMPHYSEMA	1	13236	4594	30544620	0.5	0.07	3.57
								HEART SOUNDS ABNORMAL	1	13236	337	30548877	6.85	0.96	48.77
								LABILE HYPERTENSION	1	13236	164	30549050	14.07	1.97	100.52
								TONIC CONVULSION	1	13236	570	30548644	4.05	0.57	28.8
								ACTIVATED PARTIAL THROMBOPLASTIN TIME PROLONGED	1	13236	2094	30547120	1.1	0.16	7.83
								BLOOD BICARBONATE DECREASED	1	13236	877	30548337	2.63	0.37	18.71
								BLOOD PH DECREASED	1	13236	778	30548436	2.97	0.42	21.09
								MEAN CELL HAEMOGLOBIN INCREASED	1	13236	865	30548349	2.67	0.38	18.97
								MEAN CELL VOLUME INCREASED	1	13236	1273	30547941	1.81	0.26	12.88
								PCO2 INCREASED	1	13236	319	30548895	7.24	1.02	51.53
								PO2 DECREASED	1	13236	521	30548693	4.43	0.62	31.51
								DISSOCIATIVE DISORDER	1	13236	345	30548869	6.69	0.94	47.63
								ENCEPHALITIS	1	13236	2765	30546449	0.83	0.12	5.93
								MENINGITIS VIRAL	1	13236	685	30548529	3.37	0.47	23.96
								CLONIC CONVULSION	1	13236	334	30548880	6.91	0.97	49.21
								GAZE PALSY	1	13236	755	30548459	3.06	0.43	21.73
								GASTROENTERITIS BACTERIAL	1	13236	167	30549047	13.82	1.94	98.7
								ANAEMIA MEGALOBLASTIC	1	13236	219	30548995	10.54	1.48	75.16
								ANAEMIA VITAMIN B12 DEFICIENCY	1	13236	248	30548966	9.31	1.31	66.34
								APLASIA PURE RED CELL	1	13236	1204	30548010	1.92	0.27	13.62
								ESSENTIAL TREMOR	1	13236	599	30548615	3.85	0.54	27.4
								AZOTAEMIA	1	13236	1425	30547789	1.62	0.23	11.51
								PANCREATIC ENZYMES INCREASED	1	13236	635	30548579	3.63	0.51	25.85
								CORONARY ARTERY STENOSIS	1	13236	1591	30547623	1.45	0.2	10.31
								ELECTROCARDIOGRAM QT SHORTENED	1	13236	107	30549107	21.57	3.01	154.55
								SUDDEN CARDIAC DEATH	1	13236	902	30548312	2.56	0.36	18.19
								ERYSIPELAS	1	13236	2511	30546703	0.92	0.13	6.53
								WOUND INFECTION	1	13236	5138	30544076	0.45	0.06	3.19
								NASAL CONGESTION	1	13236	32227	30516987	0.07	0.01	0.51
								PERICARDITIS	1	13236	8222	30540992	0.28	0.04	1.99
								HOSTILITY	1	13236	1220	30547994	1.89	0.27	13.44
								CHRONIC HEPATITIS	1	13236	359	30548855	6.43	0.9	45.77
								HEPATIC ATROPHY	1	13236	190	30549024	12.15	1.7	86.69
								LYMPHOCYTE STIMULATION TEST POSITIVE	1	13236	369	30548845	6.25	0.88	44.53
								LOW CARDIAC OUTPUT SYNDROME	1	13236	125	30549089	18.46	2.58	132.12
								AORTIC ANEURYSM RUPTURE	1	13236	265	30548949	8.71	1.22	62.07
								COLITIS ISCHAEMIC	1	13236	3560	30545654	0.65	0.09	4.6
								MACULAR RUPTURE	1	13236	21	30549193	109.91	14.78	817.15
								BLOOD MAGNESIUM DECREASED	1	13236	4920	30544294	0.47	0.07	3.33
								ELECTROCARDIOGRAM ST SEGMENT ABNORMAL	1	13236	378	30548836	6.11	0.86	43.46
								RESPIRATION ABNORMAL	1	13236	3418	30545796	0.68	0.1	4.8
								CONTINUOUS HAEMODIAFILTRATION	1	13236	447	30548767	5.16	0.73	36.74
								EXCESSIVE EXERCISE	1	13236	42	30549172	54.95	7.56	399.32
								INADEQUATE DIET	1	13236	266	30548948	8.68	1.22	61.83
								SKIN ULCER	1	13236	12742	30536472	0.18	0.03	1.29
								MONOPLEGIA	1	13236	2302	30546912	1	0.14	7.12
								POST PROCEDURAL HAEMORRHAGE	1	13236	5954	30543260	0.39	0.05	2.75
								JOINT DISLOCATION	1	13236	6398	30542816	0.36	0.05	2.56
								URINE OUTPUT DECREASED	1	13236	4237	30544977	0.54	0.08	3.87
								BLOOD ALDOSTERONE DECREASED	1	13236	26	30549188	88.77	12.04	654.23
								RENIN DECREASED	1	13236	42	30549172	54.95	7.56	399.32
								PURULENT DISCHARGE	1	13236	2334	30546880	0.99	0.14	7.02
								NORMAL PRESSURE HYDROCEPHALUS	1	13236	173	30549041	13.34	1.87	95.26
								INTUSSUSCEPTION	1	13236	398	30548816	5.8	0.81	41.27
								BRONCHOPNEUMOPATHY	1	13236	141	30549073	16.37	2.29	117.03
								BARRETT'S OESOPHAGUS	1	13236	1513	30547701	1.53	0.21	10.84
								EROSIVE OESOPHAGITIS	1	13236	802	30548412	2.88	0.4	20.46
								DIABETIC NEUROPATHY	1	13236	2451	30546763	0.94	0.13	6.69
								WEIGHT BEARING DIFFICULTY	1	13236	1664	30547550	1.39	0.2	9.85
								LEG AMPUTATION	1	13236	1394	30547820	1.66	0.23	11.76
								WRIST FRACTURE	1	13236	8477	30540737	0.27	0.04	1.93
								GAMMOPATHY	1	13236	92	30549122	25.09	3.5	180.02
								HYPERCALCAEMIA	1	13236	5930	30543284	0.39	0.05	2.76
								HYPERPARATHYROIDISM	1	13236	1220	30547994	1.89	0.27	13.44
								HYPERVISCOSITY SYNDROME	1	13236	102	30549112	22.63	3.16	162.2
								DYSPNOEA EXERTIONAL	1	13236	18113	30531101	0.13	0.02	0.9
								RENAL DISORDER	1	13236	21097	30528117	0.11	0.02	0.78
								SCRATCH	1	13236	5086	30544128	0.45	0.06	3.22
								CARDIAC DEATH	1	13236	307	30548907	7.52	1.06	53.55
								PERFORATED ULCER	1	13236	389	30548825	5.93	0.83	42.23
								HYPERTENSIVE EMERGENCY	1	13236	543	30548671	4.25	0.6	30.23
								BRONCHIAL OBSTRUCTION	1	13236	628	30548586	3.68	0.52	26.13
								GLOSSODYNIA	1	13236	14394	30534820	0.16	0.02	1.14
								BREAST MASS	1	13236	5063	30544151	0.46	0.06	3.24
								CEREBRAL ARTERIOSCLEROSIS	1	13236	175	30549039	13.19	1.85	94.16
								OROPHARYNGEAL PAIN	1	13236	55495	30493719	0.04	0.01	0.29
								REGURGITATION	1	13236	1768	30547446	1.31	0.18	9.27
								COLITIS ULCERATIVE	1	13236	18413	30530801	0.13	0.02	0.89
								MUSCULOSKELETAL DISCOMFORT	1	13236	9834	30539380	0.23	0.03	1.67
								PSEUDOLYMPHOMA	1	13236	248	30548966	9.31	1.31	66.34
								RASH PAPULOSQUAMOUS	1	13236	73	30549141	31.62	4.39	227.5
								LIPOEDEMA	1	13236	254	30548960	9.09	1.27	64.76
								THROMBOTIC THROMBOCYTOPENIC PURPURA	1	13236	1555	30547659	1.48	0.21	10.54
								NARCOLEPSY	1	13236	1062	30548152	2.17	0.31	15.44
								TYPHOID FEVER	1	13236	130	30549084	17.75	2.48	127
								PSYCHOTIC BEHAVIOUR	1	13236	428	30548786	5.39	0.76	38.37
								TOURETTE'S DISORDER	1	13236	253	30548961	9.12	1.28	65.02
								GRANULOCYTOPENIA	1	13236	2341	30546873	0.99	0.14	7
								SEPTIC EMBOLUS	1	13236	310	30548904	7.45	1.05	53.03
								BLADDER CANCER	1	13236	10240	30538974	0.23	0.03	1.6
								RECTAL ULCER HAEMORRHAGE	1	13236	113	30549101	20.43	2.85	146.28
								ERYTHEMA NODOSUM	1	13236	2009	30547205	1.15	0.16	8.16
								MECHANICAL VENTILATION	1	13236	774	30548440	2.98	0.42	21.2
								PARASYSTOLE	1	13236	1	30549213	2308.04	144.35	36903.6
								GASTROINTESTINAL HYPERMOTILITY	1	13236	199	30549015	11.6	1.63	82.75
								OESOPHAGEAL DISORDER	1	13236	2265	30546949	1.02	0.14	7.24
								FOOD AVERSION	1	13236	885	30548329	2.61	0.37	18.54
								IMPAIRED DRIVING ABILITY	1	13236	6425	30542789	0.36	0.05	2.55
								CERVICAL VERTEBRAL FRACTURE	1	13236	1629	30547585	1.42	0.2	10.06
								ADVERSE REACTION	1	13236	6881	30542333	0.34	0.05	2.38
								CROHN'S DISEASE	1	13236	32079	30517135	0.07	0.01	0.51
								NECK DEFORMITY	1	13236	268	30548946	8.61	1.21	61.37
								HYSTEROSCOPY	1	13236	102	30549112	22.63	3.16	162.2
								HERPES ZOSTER	1	13236	33594	30515620	0.07	0.01	0.49
								CARCINOID SYNDROME	1	13236	172	30549042	13.42	1.88	95.81
								INHIBITORY DRUG INTERACTION	1	13236	703	30548511	3.28	0.46	23.34
								MOUTH ULCERATION	1	13236	11682	30537532	0.2	0.03	1.4
								LIP ULCERATION	1	13236	659	30548555	3.5	0.49	24.9
								BRIEF PSYCHOTIC DISORDER WITH MARKED STRESSORS	1	13236	55	30549159	41.96	5.81	303.27
								OSTEOARTHRITIS	1	13236	27482	30521732	0.08	0.01	0.6
								ASTHENOPIA	1	13236	3158	30546056	0.73	0.1	5.19
								VAGINAL CANCER	1	13236	281	30548933	8.21	1.15	58.52
								TENDON DISORDER	1	13236	3505	30545709	0.66	0.09	4.68
								BLOOD IRON DECREASED	1	13236	6745	30542469	0.34	0.05	2.43
								NEUROMUSCULAR BLOCK PROLONGED	1	13236	168	30549046	13.74	1.92	98.11
								GALLBLADDER CANCER	1	13236	666	30548548	3.47	0.49	24.64
								IRON DEFICIENCY ANAEMIA	1	13236	4932	30544282	0.47	0.07	3.32
								BRUXISM	1	13236	3173	30546041	0.73	0.1	5.17
								GOODPASTURE'S SYNDROME	1	13236	52	30549162	44.39	6.14	321.1
								ENTEROCOLITIS BACTERIAL	1	13236	118	30549096	19.56	2.73	140.03
								CIRCUMSTANCE OR INFORMATION CAPABLE OF LEADING TO MEDICATION ERROR	1	13236	9976	30539238	0.23	0.03	1.64
								LYMPHADENOPATHY	1	13236	18501	30530713	0.12	0.02	0.89
								BILE DUCT STONE	1	13236	1571	30547643	1.47	0.21	10.44
								INGUINAL HERNIA, OBSTRUCTIVE	1	13236	16	30549198	144.25	19.13	1087.85
								HYPOTHYROIDISM	1	13236	17635	30531579	0.13	0.02	0.93
								VISUAL FIELD DEFECT	1	13236	3763	30545451	0.61	0.09	4.36
								BODY TEMPERATURE FLUCTUATION	1	13236	998	30548216	2.31	0.33	16.44
								ANAPHYLACTOID REACTION	1	13236	2036	30547178	1.13	0.16	8.05
								PULSE ABSENT	1	13236	2119	30547095	1.09	0.15	7.74
								ALPHA-1 ANTI-TRYPSIN INCREASED	1	13236	12	30549202	192.34	25.01	1479.34
								LOW DENSITY LIPOPROTEIN INCREASED	1	13236	3427	30545787	0.67	0.09	4.78
								DYSGRAPHIA	1	13236	3834	30545380	0.6	0.08	4.27
								CLOSTRIDIUM DIFFICILE COLITIS	1	13236	4860	30544354	0.47	0.07	3.37
								RESPIRATORY DEPRESSION	1	13236	4559	30544655	0.51	0.07	3.59
								BLOOD PRESSURE DIASTOLIC DECREASED	1	13236	3624	30545590	0.64	0.09	4.52
								RESTLESS LEGS SYNDROME	1	13236	10366	30538848	0.22	0.03	1.58
								ROTATOR CUFF REPAIR	1	13236	970	30548244	2.38	0.33	16.91
								SNORING	1	13236	1793	30547421	1.29	0.18	9.14
								URINE ODOUR ABNORMAL	1	13236	3686	30545528	0.63	0.09	4.45
								YELLOW SKIN	1	13236	2191	30547023	1.05	0.15	7.48
								ILEUS	1	13236	4586	30544628	0.5	0.07	3.57
								BULBAR PALSY	1	13236	82	30549132	28.15	3.92	202.23
								UPPER RESPIRATORY TRACT INFLAMMATION	1	13236	581	30548633	3.97	0.56	28.25
								BRAIN STEM HAEMORRHAGE	1	13236	359	30548855	6.43	0.9	45.77
								ESCHERICHIA URINARY TRACT INFECTION	1	13236	2783	30546431	0.83	0.12	5.89
								PSYCHOMOTOR SKILLS IMPAIRED	1	13236	1066	30548148	2.17	0.3	15.39
								CEREBRAL MICROANGIOPATHY	1	13236	121	30549093	19.07	2.66	136.53
								DELAYED RECOVERY FROM ANAESTHESIA	1	13236	437	30548777	5.28	0.74	37.58
								HYPERCAPNIA	1	13236	1297	30547917	1.78	0.25	12.64
								OESOPHAGEAL RUPTURE	1	13236	330	30548884	6.99	0.98	49.8
								GAS POISONING	1	13236	31	30549183	74.45	10.16	545.44
								NYSTAGMUS	1	13236	2532	30546682	0.91	0.13	6.47
								ATRIAL FLUTTER	1	13236	2737	30546477	0.84	0.12	5.99
								BLOOD PRESSURE INADEQUATELY CONTROLLED	1	13236	3535	30545679	0.65	0.09	4.64
								RED BLOOD CELL SEDIMENTATION RATE INCREASED	1	13236	6783	30542431	0.34	0.05	2.42
								TENOSYNOVITIS	1	13236	1683	30547531	1.37	0.19	9.74
								EMOTIONAL DISTRESS	1	13236	54857	30494357	0.04	0.01	0.3
								VICTIM OF ELDER ABUSE	1	13236	9	30549205	256.45	32.49	2024.38
								CONVULSIVE THRESHOLD LOWERED	1	13236	169	30549045	13.66	1.91	97.53
								ACCIDENTAL DEATH	1	13236	607	30548607	3.8	0.53	27.04
								RHEUMATOID FACTOR POSITIVE	1	13236	4006	30545208	0.58	0.08	4.09
								CATARACT	1	13236	33551	30515663	0.07	0.01	0.49
								SECONDARY PROGRESSIVE MULTIPLE SCLEROSIS	1	13236	1251	30547963	1.84	0.26	13.11
